# Supplementary material for: Antibiotic susceptibility signatures identify potential antimicrobial targets in the Acinetobacter baumannii cell envelope
Source: Nat Commun. 2020 Sep 9;11:4522. doi: 10.1038/s41467-020-18301-2 (PMC7481262; doi:10.1038/s41467-020-18301-2)
Supplement: Supplementary file 3 — Supplementary Data 1 [file 41467_2020_18301_MOESM3_ESM.xlsx]

## Sheet: Data S1
Supplementary Data 1. Genome-wide A. baumannii Tn-seq fitness values across 20 antibiotic treatments and 12 untreated control conditions.
				CONDITION	UNTX	UNTX	UNTX	UNTX	UNTX	UNTX	UNTX	UNTX	UNTX	UNTX	UNTX	UNTX	UNTX	UNTX	UNTX	UNTX	UNTX	UNTX	UNTX	UNTX	UNTX	UNTX	UNTX	UNTX	UNTX	UNTX	UNTX	UNTX	UNTX	UNTX	UNTX	UNTX	UNTX	UNTX	UNTX	UNTX	CIP [low]	CIP [low]	CIP [low]	CIP [high]	CIP [high]	CIP [high]	LEV	LEV	LEV
				SAMPLE NAME	UNTX-cip	UNTX-cip	UNTX-cip	UNTX-levtmpsmx	UNTX-levtmpsmx	UNTX-levtmpsmx	UNTX-camtig	UNTX-camtig	UNTX-camtig	UNTX-tobrif	UNTX-tobrif	UNTX-tobrif	UNTX-a22azith	UNTX-a22azith	UNTX-a22azith	UNTX-slb-low	UNTX-slb-low	UNTX-slb-low	UNTX-ipmslb	UNTX-ipmslb	UNTX-ipmslb	UNTX-aztmec	UNTX-aztmec	UNTX-aztmec	UNTX-cef	UNTX-cef	UNTX-cef	UNTX-col	UNTX-col	UNTX-col	UNTX-fosmer	UNTX-fosmer	UNTX-fosmer	UNTX-pb	UNTX-pb	UNTX-pb	CIP [low]	CIP [low]	CIP [low]	CIP [high]	CIP [high]	CIP [high]	LEV	LEV	LEV
				transposon library used	Tn10	Tn10	Tn10	mariner	mariner	mariner	Tn10	Tn10	Tn10	Tn10	Tn10	Tn10	Tn10	Tn10	Tn10	Tn10	Tn10	Tn10	Tn10	Tn10	Tn10	Tn10	Tn10	Tn10	Tn10	Tn10	Tn10	Tn10	Tn10	Tn10	Tn10	Tn10	Tn10	Tn10	Tn10	Tn10	Tn10	Tn10	Tn10	Tn10	Tn10	Tn10	mariner	mariner	mariner
				t1-t2 population expansion factor d (average)	303.2	303.2	303.2	258.167	258.167	258.167	254.357	254.357	254.357	326	326	326	256.2	256.2	256.2	325.9	325.9	325.9	321.2	321.2	321.2	267.8	267.8	267.8	301.4	301.4	301.4	269.818	269.818	269.818	290.636	290.636	290.636	278.545	278.545	278.545	311.209	311.209	311.209	291.818	291.818	291.818	244.818	244.818	244.818
				fractional growth rate relative to untreated control (average)	NA	NA	NA	NA	NA	NA	NA	NA	NA	NA	NA	NA	NA	NA	NA	NA	NA	NA	NA	NA	NA	NA	NA	NA	NA	NA	NA	NA	NA	NA	NA	NA	NA	NA	NA	NA	0.84	0.84	0.84	0.74	0.74	0.74	0.74	0.74	0.74
				envelope morphology effect	NA	NA	NA	NA	NA	NA	NA	NA	NA	NA	NA	NA	NA	NA	NA	NA	NA	NA	NA	NA	NA	NA	NA	NA	NA	NA	NA	NA	NA	NA	NA	NA	NA	NA	NA	NA	NA	NA	NA	NA	NA	NA	NA	NA	NA
				target pathway	NA	NA	NA	NA	NA	NA	NA	NA	NA	NA	NA	NA	NA	NA	NA	NA	NA	NA	NA	NA	NA	NA	NA	NA	NA	NA	NA	NA	NA	NA	NA	NA	NA	NA	NA	NA	DNA replication	DNA replication	DNA replication	DNA replication	DNA replication	DNA replication	DNA replication	DNA replication	DNA replication
				target enzyme	NA	NA	NA	NA	NA	NA	NA	NA	NA	NA	NA	NA	NA	NA	NA	NA	NA	NA	NA	NA	NA	NA	NA	NA	NA	NA	NA	NA	NA	NA	NA	NA	NA	NA	NA	NA	DNA gyrase	DNA gyrase	DNA gyrase	DNA gyrase	DNA gyrase	DNA gyrase	DNA gyrase	DNA gyrase	DNA gyrase
				hydrophobicity	NA	NA	NA	NA	NA	NA	NA	NA	NA	NA	NA	NA	NA	NA	NA	NA	NA	NA	NA	NA	NA	NA	NA	NA	NA	NA	NA	NA	NA	NA	NA	NA	NA	NA	NA	NA	low	low	low	low	low	low	low	low	low
locus	Protein ID	Gene name	Protein name (KEGG)	Protein name (Uniprot)	W	SD	N	W	SD	N	W	SD	N	W	SD	N	W	SD	N	W	SD	N	W	SD	N	W	SD	N	W	SD	N	W	SD	N	W	SD	N	W	SD	N	W	SD	N	W	SD	N	W	SD	N
ACX60_RS00005	WP_000964767.1	dnaA	chromosomal replication initiator protein	Chromosomal replication initiator protein DnaA	0.1	X		0.1	X		0.1	0	0	0.1	X		0.1	X		0.1	X		0.1	X		0.1	X		0.1	X		0.1	X		0.1	X		0.1	X		0.1	X		0.1	X		0.1	X
ACX60_RS00010	WP_001237350.1	dnaN	DNA polymerase III subunit beta	Beta sliding clamp	0.1	X		0.1	X		0.1	0	0	0.1	X		0.1	X		0.1	X		0.1	X		0.1	X		0.1	X		0.1	X		0.1	X		0.1	X		0.1	X		0.1	X		0.1	X
ACX60_RS00015	WP_000550808.1	recF	DNA replication and repair protein RecF	DNA replication and repair protein RecF	1.00134	0.054083	60	1.01643	0.117935	39	1.0177	0.215804	80	1.02952	0.144642	67	1.065	0.171652	51	1.01964	0.105009	52	1.03866	0.121364	55	1.01755	0.189304	51	1.05373	0.293173	64	1.02209	0.222127	66	1.00649	0.102183	71	0.971672	0.241751	68	1.0063	0.0564142	59	1.02903	0.0581613	60	1.0337	0.086473	38
ACX60_RS00020	WP_000093728.1	gyrB	DNA gyrase subunit B	DNA gyrase subunit B (EC 5.99.1.3)	0.1	X		0.1	X		0.1	X		0.1	X		0.1	X		0.337214	0	1	0.1	X		0.1	X		0.1	X		0.1	X		0.1	X		0.1	X		0.1	X		0.1	X		0.1	X
ACX60_RS00025	WP_000987637.1	cybC	soluble cytochrome b562	Cytochrome b562 family protein	1.04383	0.0680868	23	1.02833	0.126452	10	1.11099	0.266937	27	1.06331	0.0888305	24	0.931094	0.213523	20	1.03745	0.0988701	17	1.06734	0.261069	18	1.07143	0.371156	22	1.05629	0.158456	22	1.04026	0.138536	25	0.982955	0.121509	26	1.06236	0.134502	22	1.05011	0.0662852	25	1.03925	0.0871131	25	0.991766	0.109838	10
ACX60_RS00030	WP_001009202.1			Uncharacterized protein	1.00499	0.0827423	19	1.00975	0.122939	30	1.03082	0.295122	24	1.04279	0.130096	19	0.935808	0.313135	17	1.01425	0.193777	18	1.05339	0.158174	14	0.969367	0.3723	15	0.955277	0.354299	20	1.02642	0.196376	19	1.08452	0.187354	21	0.95724	0.245509	19	1.05035	0.0855109	18	1.01252	0.0848703	18	1.07797	0.0877169	30
ACX60_RS00035	WP_000613974.1	ABCF3	ATP-binding cassette, subfamily F, member 3	ABC transporter ATP-binding protein	1.0058	0.0732666	99	0.973099	0.174713	68	1.01863	0.240717	110	0.980815	0.246815	100	1.01827	0.26896	79	0.999986	0.215392	79	1.02529	0.307033	85	1.07725	0.261976	82	0.998715	0.332999	92	1.01155	0.314058	105	1.01382	0.139302	109	0.987518	0.219984	97	1.00881	0.151064	97	1.00645	0.134873	97	0.993114	0.195417	61
ACX60_RS00040	WP_000746550.1			RND transporter	1.03531	0.0996812	81	1.02963	0.106344	78	1.04362	0.196953	97	1.02622	0.192322	79	1.08256	0.278509	71	1.02749	0.205935	67	0.993346	0.255431	77	1.05517	0.242471	66	1.07347	0.221905	77	1.02665	0.212554	82	1.01732	0.0973099	84	0.998014	0.223094	86	1.04895	0.0936306	78	1.03584	0.128674	80	1.03882	0.166326	74
ACX60_RS00045	WP_000724999.1			Putative rND type efflux pump	1.0353	0.101885	42	1.04872	0.11303	58	1.03777	0.360845	51	1.02589	0.237659	43	1.03061	0.358633	35	1.07021	0.169172	37	0.950942	0.319966	40	1.09402	0.336145	32	1.08354	0.35708	33	1.04782	0.351543	37	1.01862	0.174496	50	0.98331	0.326251	39	1.05219	0.123014	40	1.0628	0.138615	46	1.0431	0.096374	53
ACX60_RS00050	WP_001212536.1			Putative rND type efflux pump	1.04081	0.066109	58	1.00505	0.188983	71	1.05548	0.267856	72	1.04905	0.217878	60	1.02374	0.166099	46	1.01017	0.129382	49	1.04061	0.291572	54	1.14453	0.196679	49	1.06376	0.276449	60	1.05365	0.238801	66	1.05172	0.141229	64	1.03889	0.208017	65	1.0436	0.0863389	56	1.05684	0.0838198	58	1.02472	0.0988112	62
ACX60_RS00055	WP_000993572.1	erpA	iron-sulfur cluster insertion protein	Iron-sulfur cluster insertion protein ErpA	0.1	X		0.1	X		0.1	X		0.1	X		0.1	X		0.1	X		0.1	X		0.1	X		0.1	X		0.1	X		0.1	X		0.1	X		0.1	X		0.1	X		0.1	X
ACX60_RS00060	WP_000366384.1			Hydrolase	1.03827	0.0778545	90	1.01743	0.128749	51	1.04864	0.158066	118	1.03289	0.121163	97	1.01854	0.186256	86	1.02936	0.171805	79	1.05423	0.23285	86	1.06358	0.223842	87	1.03446	0.282568	93	1.03316	0.199859	101	1.02016	0.104301	104	1.02622	0.203515	101	1.04355	0.111435	88	1.04862	0.0891857	87	1.02644	0.108124	47
ACX60_RS00065	WP_001274576.1	anmK	anhydro-N-acetylmuramic acid kinase	Anhydro-N-acetylmuramic acid kinase (EC 2.7.1.170) (AnhMurNAc kinase)	1.02753	0.07409	74	1.02432	0.134303	84	1.06374	0.128184	80	1.01042	0.173253	65	1.05319	0.208842	59	1.04781	0.0898155	59	1.05077	0.161173	58	1.09215	0.219125	60	1.04546	0.249329	66	1.02567	0.257286	74	1.01247	0.103586	70	1.0394	0.122166	67	1.03481	0.0439747	71	1.04088	0.0559404	72	1.0289	0.192564	79
ACX60_RS00070	WP_000064514.1	YARS, tyrS	tyrosyl-tRNA synthetase	Tyrosine--tRNA ligase (EC 6.1.1.1) (Tyrosyl-tRNA synthetase) (TyrRS)	0.1	X		1.02241	0	1	0.1	X		0.1	X		0.1	X		0.1	X		0.1	X		0.1	X		0.1	X		0.1	X		0.1	X		0.1	X		0.1	X		0.1	X		1.01894	0	1
ACX60_RS00075					0.1	X		0.1	X		0.1	X		0.1	X		0.1	X		0.1	X		0.1	X		0.1	X		0.1	X		0.1	X		0.1	X		0.1	X		0.1	X		0.1	X		0.1	X
ACX60_RS00080					0.1	X		0.1	X		0.1	X		0.1	X		0.1	X		0.1	X		0.1	X		0.1	X		0.1	X		0.1	X		0.1	X		0.1	X		0.1	X		0.1	X		0.1	X
ACX60_RS00085					0.1	X		0.1	X		0.1	X		0.1	X		0.1	X		0.1	X		0.1	X		0.1	X		0.1	X		0.1	X		0.1	X		0.1	X		0.1	X		0.1	X		0.1	X
ACX60_RS00090					0.1	X		0.1	X		0.1	X		0.1	X		0.1	X		0.1	X		0.1	X		0.1	X		0.1	X		0.1	X		0.1	X		0.1	X		0.1	X		0.1	X		0.1	X
ACX60_RS00095					0.1	X		0.1	X		0.1	X		0.1	X		0.1	X		0.1	X		0.1	X		0.1	X		0.1	X		0.1	X		0.1	X		0.1	X		0.1	X		0.1	X		0.1	X
ACX60_RS00100	WP_000587876.1	GST, gst	glutathione S-transferase	Glutathione S-transferase	0.967542	0.167366	21	0.999357	0.177307	27	1.03482	0.210718	26	1.02919	0.146726	21	0.959667	0.193417	17	1.13848	0.256029	15	1.08247	0.204739	17	1.06109	0.34149	21	1.13199	0.277932	21	1.10017	0.2666	21	1.00493	0.0702752	22	1.06221	0.141196	21	0.983125	0.0657603	21	1.00472	0.0967886	20	0.984698	0.215973	25
ACX60_RS00105	WP_000698062.1			Outer membrane family protein	1.03571	0.103351	44	1.02846	0.0858255	41	1.02041	0.206591	74	1.0254	0.187801	52	1.02621	0.20627	43	1.04797	0.239132	43	1.02712	0.277466	48	0.983608	0.395625	48	1.00049	0.277176	47	1.00843	0.221674	53	0.990773	0.160887	59	1.01854	0.314482	55	1.02738	0.121038	43	1.03934	0.0832097	43	1.02503	0.060396	37
ACX60_RS00110	WP_000132725.1	TC.NSS	neurotransmitter:Na+ symporter, NSS family	Transporter	1.03634	0.0779349	135	1.02502	0.0944466	80	1.05026	0.186511	163	1.03625	0.182902	135	1.05289	0.203376	111	1.03521	0.147395	108	1.0108	0.222885	122	1.02736	0.272443	128	1.06106	0.220674	119	1.06591	0.200206	126	1.02423	0.118482	146	0.993174	0.192279	139	1.04426	0.0915856	135	1.06344	0.0885379	136	1.00798	0.155073	66
ACX60_RS00115	WP_001097630.1			Uncharacterized protein	1.10809	0	1	0.968571	0.0700908	11	1.4879	0	1	1.4034	2.22e-16	1	1.07609	0	1	1.55386	0	1	1.29667	0	1	1.74932	0	1	1.75711	0	1	1.75711	0	1	1.1026	0	1	0.88803	0	1	1.02324	0	1	0.949559	1.11e-16	1	1.0008	0.103936	9
ACX60_RS00120	WP_001077672.1	rsmB, sun	16S rRNA (cytosine967-C5)-methyltransferase	16S rRNA (Cytosine(967)-C(5))-methyltransferase	1.02071	0.0800755	56	1.02172	0.0753203	39	1.05767	0.222483	47	1.05403	0.252372	47	1.02293	0.181498	35	1.08182	0.258784	39	0.970566	0.272096	38	1.01917	0.328477	40	0.96262	0.381066	39	0.982862	0.294241	47	0.982803	0.168662	53	1.01972	0.265847	46	1.02797	0.103536	53	1.01137	0.105379	54	1.01871	0.099767	39
ACX60_RS00125	WP_000691200.1	MTFMT, fmt	methionyl-tRNA formyltransferase	Methionyl-tRNA formyltransferase (EC 2.1.2.9)	0.1	X		0.1	X		0.1	X		0.1	X		0.1	X		0.1	X		0.1	X		0.1	X		0.1	X		0.1	X		0.1	X		0.1	X		0.1	X		0.1	X		0.1	X
ACX60_RS00130	WP_001113592.1	ilvD	dihydroxy-acid dehydratase	Dihydroxy-acid dehydratase (DAD) (EC 4.2.1.9)	0.963752	0.0801067	77	0.970932	0.154513	86	0.983795	0.262413	96	0.952319	0.21568	80	1.02786	0.284295	61	0.975863	0.140374	67	0.980167	0.240871	71	1.00699	0.30889	66	0.942322	0.329036	75	0.942898	0.281504	85	0.962195	0.151386	85	0.940717	0.202455	84	1.01334	0.131256	78	1.03412	0.123258	74	1.04154	0.185102	77
ACX60_RS00135	WP_000055250.1			Uncharacterized protein	1.02421	0.0874221	101	1.03323	0.11836	56	1.07523	0.247695	128	1.02198	0.227154	101	1.04864	0.215492	84	1.0233	0.180284	97	1.05626	0.181232	86	1.04868	0.29194	88	1.05025	0.195689	103	1.0306	0.16237	117	1.01236	0.122513	105	1.01628	0.214567	107	1.0286	0.0817084	100	1.03887	0.0962931	100	1.03469	0.197162	53
ACX60_RS00140	WP_000143320.1	K07090	uncharacterized protein	Probable membrane transporter protein	1.02626	0.0514007	24	1.02201	0.0862302	27	1.0092	0.300268	33	0.980518	0.233884	23	1.04067	0.218885	22	1.01621	0.163823	20	1.04558	0.269108	24	1.02539	0.271589	17	1.06572	0.235252	25	1.02525	0.263067	30	1.01054	0.238269	28	1.01514	0.194045	25	1.04752	0.0675568	23	1.03198	0.0825295	23	1.02402	0.137019	25
ACX60_RS00145	WP_001209842.1			Transcriptional regulator	1.04027	0.0753533	104	1.01391	0.043818	26	1.03703	0.182733	117	1.00812	0.172509	97	1.02836	0.238545	88	1.01382	0.18755	82	1.04617	0.19897	88	1.02683	0.306106	89	1.06528	0.193573	88	1.03952	0.16243	94	1.00564	0.107569	102	1.00214	0.159753	101	1.03574	0.0735066	100	1.06371	0.0618677	99	1.03353	0.0412543	25
ACX60_RS00150	WP_000073451.1			Putative pyrimidine permease RutG	0.998247	0.0534803	76	1.0075	0.0848511	47	1.03128	0.156758	125	0.977052	0.190113	99	1.0264	0.116935	84	0.985861	0.199743	91	0.992731	0.19418	92	1.0027	0.24365	90	0.996782	0.307698	97	0.990775	0.219765	104	0.987439	0.114444	98	0.997935	0.127038	104	1.02003	0.103332	78	1.0011	0.108303	75	0.984361	0.149661	45
ACX60_RS00155	WP_000250585.1	ppc	phosphoenolpyruvate carboxylase	Phosphoenolpyruvate carboxylase (PEPC) (PEPCase) (EC 4.1.1.31)	1.02726	0.100752	131	1.02649	0.153631	98	1.05576	0.1681	135	1.00627	0.191626	118	1.02132	0.23669	102	1.00894	0.14833	93	1.00994	0.241471	115	1.02366	0.315095	104	1.04285	0.251993	115	1.01685	0.215161	120	1.01482	0.11219	132	1.00923	0.1644	121	1.03301	0.0681396	126	1.04697	0.109955	130	1.0287	0.144858	94
ACX60_RS00160	WP_001195317.1	mexL	TetR/AcrR family transcriptional regulator, mexJK operon transcriptional repressor	TetR family transcriptional regulator	1.01691	0.0774272	52	1.02589	0.0850417	31	1.00437	0.208608	72	0.982379	0.20017	59	1.02031	0.247369	51	0.975782	0.158565	47	1.02838	0.205062	53	1.08092	0.236907	49	1.0188	0.195855	55	1.00761	0.119139	60	1.01978	0.121584	63	0.961682	0.252963	60	1.01668	0.0731384	49	1.00049	0.0646235	47	1.00329	0.0698665	30
ACX60_RS00165	WP_001050652.1	mexJ	membrane fusion protein, multidrug efflux system	Efflux RND transporter periplasmic adaptor subunit (Efflux transporter periplasmic adaptor subunit) (Macrolide export protein MacA) (RND transporter)	1.03157	0.17476	75	1.02851	0.0851458	57	1.06941	0.207401	99	0.98409	0.221879	80	1.01263	0.308011	72	0.985931	0.116012	65	1.00745	0.244029	73	1.05459	0.266244	68	1.04831	0.27269	76	1.03339	0.244412	86	1.02257	0.128006	94	1.00939	0.185949	81	1.02518	0.227982	69	1.02985	0.246624	69	1.03282	0.127605	54
ACX60_RS00170	WP_000671288.1	mexK	multidrug efflux pump	MMPL family protein (Multidrug transporter AcrB)	1.02162	0.0829211	201	1.00205	0.138626	118	1.02616	0.201774	231	1.03611	0.194009	203	0.997044	0.23614	164	1.0091	0.208531	158	1.0363	0.224702	184	1.05565	0.294352	171	1.03466	0.264937	189	1.01295	0.229703	204	1.0107	0.121385	210	1.00786	0.23308	210	1.01995	0.135524	191	1.03623	0.133492	190	1.01974	0.163309	109
ACX60_RS00175	WP_000529425.1			Putative membrane protein	1.00751	0.0649333	8	0.984517	0.0676484	16	0.992313	0.260242	11	1.02227	0.262064	11	0.825723	0.325203	8	1.04117	0.0674342	8	1.11663	0.138229	6	1.00778	0.472524	7	1.14285	0.372676	8	1.08983	0.401041	9	1.03353	0.118738	11	0.909367	0.360895	10	0.89868	0.235631	8	0.939518	0.0846244	8	0.96228	0.0947762	14
ACX60_RS00180	WP_001119029.1	dnaJ	molecular chaperone DnaJ	Chaperone protein DnaJ	0.519332	0.273927	18	0.264891	0.281779	30	0.256304	0.293873	16	0.393672	0.430113	17	0.417919	0.504635	19	0.53031	0.343001	15	0.181824	0.235537	9	0.251527	0.339364	9	0.257424	0.334839	8	0.126906	0.178454	11	0.245318	0.186696	14	0.400938	0.433848	17	0.349395	0.319125	18	0.250638	0.294108	18	0.236934	0.327554	29
ACX60_RS00185	WP_000555686.1			Uncharacterized protein	1.03064	0.0530216	14	1.04925	0.0975192	30	0.999394	0.19034	30	1.03797	0.0866057	25	1.03132	0.25875	25	1.0306	0.161205	20	0.932402	0.251342	23	1.06176	0.214462	23	1.09772	0.247615	27	1.09862	0.12176	28	0.981573	0.082254	25	1.00202	0.0906484	29	0.983813	0.0891025	12	1.04977	0.0477342	12	1.02386	0.177903	24
ACX60_RS00190	WP_001271389.1	dapB	4-hydroxy-tetrahydrodipicolinate reductase	4-hydroxy-tetrahydrodipicolinate reductase (HTPA reductase) (EC 1.17.1.8)	0.1	X		0.1	X		0.1	X		0.1	X		0.1	X		0.1	X	1	0.0860607	0.0929352	3	0.1	X		0.1	X		0.1	X		0.1	X		0.1	X	1	0.1	X		0.1	X		0.1	X
ACX60_RS00195	WP_001036017.1			Polyketide cyclase / dehydrase and lipid transport family protein	1.02418	0.0758894	37	1.02329	0.105521	46	0.988068	0.287019	48	1.03346	0.135581	33	1.03146	0.233762	30	0.984955	0.197493	32	1.0856	0.159362	26	1.11422	0.191386	27	1.01402	0.268491	29	1.00326	0.207031	34	1.01455	0.15681	37	1.05055	0.145257	37	1.03643	0.0668348	34	1.04996	0.0887585	34	1.02141	0.121653	43
ACX60_RS00200	WP_001097137.1	ydhP	MFS transporter, DHA1 family, inner membrane transport protein	MFS transporter	1.02975	0.115178	106	1.01131	0.113428	47	1.0512	0.237354	117	0.996424	0.190093	110	0.993899	0.269106	90	0.974823	0.291969	93	1.03245	0.238983	98	1.04252	0.299305	92	1.01016	0.352399	102	0.998166	0.29772	113	1.00799	0.113641	114	0.977835	0.204908	115	1.05054	0.103885	97	1.03638	0.11512	99	1.00623	0.169361	44
ACX60_RS00205	WP_001025237.1	dkgB	2,5-diketo-D-gluconate reductase B	2,5-didehydrogluconate reductase B	0.982423	0.164929	35	1.06273	0.0880402	20	1.03756	0.146754	31	1.01315	0.206398	31	1.10375	0.221344	25	1.0086	0.283816	22	0.990971	0.226214	25	0.850051	0.365603	28	1.10376	0.334798	26	1.04225	0.296662	28	0.995048	0.16038	36	0.934837	0.360212	35	1.01532	0.0850953	34	1.01804	0.0916485	34	1.08027	0.0768803	19
ACX60_RS00210	WP_000843076.1			LysR family transcriptional regulator	1.05253	0.0993235	25	1.04158	0.0903594	40	1.05308	0.251031	26	0.986759	0.334515	32	0.909285	0.284093	19	0.928256	0.213067	18	1.04897	0.297596	25	1.00369	0.438362	20	1.06024	0.286897	21	1.02943	0.202253	23	1.03276	0.189879	32	0.984856	0.314667	29	1.05982	0.0867796	23	1.05701	0.111108	23	1.03998	0.124132	34
ACX60_RS00215	WP_000770096.1			Uncharacterized protein	1.01351	0.0449242	32	1.04466	0.146022	17	1.07983	0.170196	44	1.05458	0.156092	33	1.03591	0.248759	30	0.982787	0.193822	36	1.01255	0.167616	27	1.05019	0.229687	30	1.03963	0.255118	35	1.033	0.168898	39	1.02001	0.0779609	36	1.02958	0.178197	36	1.02496	0.0673157	31	1.04226	0.0769805	32	1.02814	0.0636179	14
ACX60_RS00220	WP_000143932.1			GntR family transcriptional regulator	1.03015	0.0913038	152	1.01763	0.164325	72	1.07581	0.234101	165	1.00151	0.194594	140	1.05244	0.198447	117	1.02223	0.239528	114	1.01285	0.217339	123	1.03127	0.292801	120	1.0383	0.266321	136	1.01551	0.236591	145	0.997304	0.160575	150	0.989775	0.2318	148	1.02681	0.124772	143	1.04308	0.104862	146	1.03407	0.166291	64
ACX60_RS00225	WP_000069827.1	yjgB	uncharacterized zinc-type alcohol dehydrogenase-like protein	Alcohol dehydrogenase	1.03339	0.0943289	85	1.02955	0.161767	35	1.07062	0.244882	83	0.972629	0.269559	70	1.00739	0.214486	61	1.05131	0.208634	55	1.02335	0.268119	60	1.00077	0.400001	61	1.03314	0.281051	64	1.0096	0.265195	71	1.02397	0.108786	76	1.01328	0.19991	68	1.04285	0.0952793	85	1.04388	0.0892381	83	1.03864	0.162494	34
ACX60_RS00230	WP_000857022.1	tag	DNA-3-methyladenine glycosylase I	DNA-3-methyladenine glycosidase	0.954107	0.175054	34	1.05138	0.0873704	16	1.08281	0.259011	37	0.935368	0.278975	31	1.04046	0.309517	27	1.02188	0.286934	24	0.946	0.282423	25	0.919773	0.351729	22	1.00975	0.267772	27	0.987947	0.234101	36	1.00274	0.122485	32	0.963406	0.208963	31	0.976784	0.167177	35	0.966391	0.202897	34	1.04704	0.112857	14
ACX60_RS00235	WP_001287365.1			Uncharacterized protein	1.08822	0.114464	3	1.00992	0.121612	10	0.953242	0.313628	6	1.04393	0.102845	2	1.31107	0.36277	4	1.09424	0.0202466	2	0.936302	0.111297	3	0.908545	0.483001	4	1.11592	0.0945659	6	1.05269	0.0869333	7	0.989257	0.237676	3	0.860519	0.124728	4	1.13619	0.0734453	3	1.13586	0.104807	3	0.992429	0.205724	9
ACX60_RS00240	WP_009517919.1	lytH	peptidoglycan LD-endopeptidase LytH	Peptidase M23	1.0306	0.11317	38	1.05133	0.0769155	41	1.06021	0.30431	36	0.938512	0.278707	33	0.992721	0.221681	25	0.993538	0.272098	31	1.06268	0.348067	29	0.95167	0.409238	32	1.01077	0.358971	33	1.06972	0.311958	35	1.06414	0.188806	36	0.990284	0.222945	40	1.02632	0.204289	36	1.01431	0.198958	35	0.999606	0.210082	37
ACX60_RS00245	WP_001113875.1	mutY	A/G-specific adenine glycosylase	A/G-specific adenine glycosylase (EC 3.2.2.-)	1.03592	0.0544355	55	1.04435	0.0906937	29	1.06501	0.167634	80	0.981358	0.201243	68	1.01309	0.269827	60	0.987795	0.118534	59	1.01809	0.169276	58	1.03094	0.296977	59	1.05227	0.20789	66	1.04877	0.234787	73	1.0154	0.138099	74	1.01018	0.142177	69	1.05145	0.0658751	55	1.05819	0.0840103	54	1.01211	0.162583	29
ACX60_RS00250	WP_000130110.1			HIT domain protein	1.13079	0.270791	6	1.0076	0.0541949	6	0.993172	0.248374	8	1.05345	0.163802	7	0.874313	0.326294	6	1.21892	0.358135	4	0.91927	0.128323	5	1.00376	0.1882	3	0.906798	0.431773	8	0.895112	0.416508	9	1.06452	0.137137	7	0.971118	0.171574	7	1.13293	0.155477	6	1.14691	0.181539	6	1.04205	0.0575891	6
ACX60_RS00255	WP_000100767.1			Prolyl oligopeptidase family protein	1.0087	0.122869	86	1.04546	0.150889	36	1.04662	0.156777	109	1.01627	0.179266	94	1.03242	0.227967	78	1.01494	0.145354	79	0.986673	0.203061	81	1.0105	0.213593	76	1.01646	0.309199	83	1.01125	0.284452	95	1.00577	0.0957389	101	0.971257	0.227224	99	1.04093	0.0976204	83	1.05249	0.0813252	83	1.02912	0.195813	31
ACX60_RS00260	WP_000490267.1			UPF0391 membrane protein J517_1449	1.00293	0.0340515	4	1.03594	0.104922	12	1.14786	0.204715	6	0.982383	0.102136	3	0.939011	0.0175307	3	1.00924	0.0241143	2	1.1714	0.179659	3	1.1176	0.00206763	3	1.04688	0.176887	3	0.929127	0.0127648	3	1.14567	0.144706	3	1.18549	0.370783	6	1.0248	0.0542509	3	1.04596	0.0394972	4	0.957483	0.182116	11
ACX60_RS00265	WP_000102817.1	K09160	uncharacterized protein	UPF0260 protein J517_1448	1.03554	0.0635665	10	1.03663	0.196472	24	0.995446	0.21973	16	0.982892	0.254932	12	0.990133	0.322369	10	0.959557	0.243209	10	0.987392	0.0561478	9	1.12362	0.256321	8	1.05349	0.360329	11	0.950854	0.203334	12	0.998739	0.0938613	12	1.00765	0.116291	10	1.07674	0.060965	10	1.08183	0.0674169	11	1.07414	0.244452	21
ACX60_RS00270	WP_041171853.1				1.01561	0.114538	101	1.0536	0.165763	45	1.02393	0.230511	117	1.03356	0.208817	96	1.01307	0.259997	82	0.997453	0.167751	84	1.03296	0.238923	91	1.02687	0.317032	87	0.970273	0.291631	89	0.987478	0.276944	100	1.00365	0.157164	101	0.96658	0.196378	100	1.03426	0.0845177	95	1.04513	0.086218	96	1.07344	0.163539	42
ACX60_RS00275	WP_001285406.1	ycaJ	putative ATPase	Sigma-54 interaction domain protein	1.01508	0.096705	85	0.999759	0.194315	57	1.06778	0.190428	97	0.991268	0.284336	83	1.05418	0.234539	71	0.980008	0.216222	71	1.05648	0.313684	80	1.02996	0.26917	76	1.02665	0.331161	84	1.01877	0.268024	92	1.02069	0.162132	93	1.02249	0.206479	85	0.988884	0.0998817	84	0.949331	0.0965439	83	0.950122	0.225846	54
ACX60_RS00280	WP_000349490.1	yfdC	formate-nitrite transporter family protein	Formate transporter	1.03096	0.0849648	91	1.0049	0.0879938	38	1.04473	0.185266	102	0.993154	0.256156	86	0.997859	0.224161	78	0.997306	0.222463	69	1.03282	0.142376	74	1.08237	0.257246	73	1.04643	0.223811	77	1.02436	0.184878	90	0.998321	0.100515	87	1.02594	0.14453	90	1.03181	0.120743	87	1.04667	0.112561	88	1.02341	0.0748554	35
ACX60_RS00285	WP_000418560.1			Uncharacterized protein	1.00737	0.0235607	5	1.11989	0.160964	5	1.24902	0.364747	3	1.06339	0.0118513	2	0.1	X		0.964047	0	1	0.475754	0	1	0.1	X		0.447758	0.491749	2	0.447758	0.491749	2	0.281715	0	1	0.941502	0	1	1.01891	0.0630967	5	1.09554	0.0668943	5	1.08279	0.0701042	5
ACX60_RS00290	WP_000917863.1	purC	phosphoribosylaminoimidazole-succinocarboxamide synthase	Phosphoribosylaminoimidazole-succinocarboxamide synthase (EC 6.3.2.6) (SAICAR synthetase)	0.869813	0.0988849	7	0.777397	0.219201	10	0.574733	0.30092	8	0.833521	0.160331	6	0.876002	0.147347	6	0.906767	0.106958	6	0.842891	0.275043	6	0.892052	0.152485	5	0.607793	0.356111	5	0.672952	0.353832	7	0.816077	0.252126	8	0.866142	0.260951	9	0.993861	0.131103	7	1.05871	0.0923881	8	1.00021	0.0498851	9
ACX60_RS00295	WP_000983397.1			Putative lipoprotein-34	0.884957	0.101666	10	0.919978	0.193287	27	0.85205	0.146911	5	0.893664	0.253803	7	1.23188	0.481411	5	0.994246	0.0941029	4	0.836232	0.47645	6	0.767835	0.782141	5	0.571433	0.447155	5	0.638784	0.438457	6	1.04977	0.154779	5	0.898905	0.38777	7	0.92043	0.113621	10	0.971196	0.132524	10	0.961561	0.33569	28
ACX60_RS00300	WP_000193600.1	dapA	4-hydroxy-tetrahydrodipicolinate synthase	4-hydroxy-tetrahydrodipicolinate synthase (HTPA synthase) (EC 4.3.3.7)	0.1	X		0	0	1	0.1	X		0.1	X		0.1	X		0.1	X		0.1	X		0.1	X		0.1	X		0.1	X		0.1	X		0.1	X		0.1	X		0.1	X		0	0	1
ACX60_RS00305	WP_001985076.1	pncA	nicotinamidase/pyrazinamidase	Isochorismatase family protein	0.988882	0.106533	41	1.01755	0.0686176	29	1.03038	0.189837	46	0.998917	0.181118	39	1.0186	0.279177	38	0.984695	0.167057	31	1.02755	0.144348	36	1.12365	0.319411	35	1.01826	0.27518	37	1.00253	0.236009	43	1.00487	0.163526	39	0.98389	0.115987	43	1.03348	0.112808	38	1.00613	0.168532	38	1.00843	0.147143	27
ACX60_RS00310	WP_001275071.1	TC.BASS	bile acid:Na+ symporter, BASS family	Sodium Bile acid symporter family protein	1.01604	0.0900493	107	1.03003	0.072271	31	1.06657	0.208648	123	0.960421	0.248766	107	1.04268	0.224156	88	0.9719	0.193609	90	1.02724	0.265232	95	1.02555	0.238078	92	1.04446	0.236838	100	1.00469	0.182945	108	0.997902	0.143433	112	0.998943	0.171475	110	1.02743	0.0767773	102	1.03117	0.0859341	104	1.04136	0.0693906	31
ACX60_RS00315	WP_001071757.1	dinF	multidrug resistance protein, MATE family	MATE family efflux transporter	1.0152	0.0939949	91	0.998222	0.201238	61	1.03252	0.177209	109	1.02752	0.219612	96	0.987232	0.287167	73	1.00383	0.145826	80	1.01629	0.253614	71	1.02387	0.348571	78	1.09046	0.28988	93	1.03711	0.269103	94	1.00415	0.124311	95	1.03533	0.1646	91	1.03171	0.0897023	83	1.03297	0.0880113	87	1.01243	0.241383	54
ACX60_RS00320	WP_000924626.1			DUF523 domain-containing protein	1.03842	0.0719366	10	1.04483	0.0600928	14	1.01854	0.209274	25	1.0256	0.259619	21	0.90193	0.300487	17	1.06249	0.188042	17	1.03016	0.280843	17	1.07685	0.30327	16	0.995589	0.229176	22	1.01112	0.211197	25	1.02712	0.124621	22	1.07944	0.220666	22	1.07415	0.0976505	9	1.04543	0.0568896	9	1.04615	0.0835413	13
ACX60_RS00325	WP_000353163.1	HPD, hppD	4-hydroxyphenylpyruvate dioxygenase	4-hydroxyphenylpyruvate dioxygenase (EC 1.13.11.27)	1.01233	0.0621778	67	1.03069	0.0871937	43	1.04829	0.17997	82	0.984282	0.189969	68	0.983546	0.223442	60	1.03709	0.148015	62	1.04137	0.167636	54	1.06306	0.174962	60	1.01648	0.294652	64	1.03227	0.242587	75	1.0162	0.101366	69	0.999329	0.118682	68	1.02414	0.0533775	65	1.02793	0.0502043	66	1.01376	0.0828133	43
ACX60_RS00330	WP_000568800.1			Bacterial transcriptional regulator family protein	1.04176	0.0944803	22	1.02707	0.108627	26	1.03807	0.210218	57	0.978848	0.236721	49	1.00552	0.170094	38	0.967222	0.164395	47	1.01677	0.163933	39	0.986519	0.214367	42	1.02194	0.139093	38	0.988714	0.149862	45	1.00695	0.0822021	55	1.00017	0.170536	47	1.04058	0.136914	22	1.01936	0.114845	25	0.997662	0.0690725	25
ACX60_RS00335	WP_000141645.1			Glyoxalase/Bleomycin resistance /Dioxygenase superfamily protein	1.00955	0.0863711	73	1.03866	0.113341	22	1.04656	0.221484	89	0.982272	0.186231	76	1.01868	0.173113	59	1.00606	0.203742	61	1.05824	0.152123	65	1.0455	0.300463	61	1.05245	0.233374	65	1.03808	0.210527	70	0.98144	0.0978737	76	1.03095	0.153793	77	1.01354	0.104033	72	1.04496	0.118731	76	0.996646	0.156467	20
ACX60_RS00340	WP_000781240.1	maiA, GSTZ1	maleylacetoacetate isomerase	Maleylacetoacetate isomerase	0.97971	0.0742711	17	1.04365	0.0834858	19	1.06928	0.214814	26	0.931668	0.214395	24	0.996415	0.289141	18	1.00714	0.187733	16	0.975588	0.345261	20	1.05318	0.314117	19	1.03775	0.225528	19	1.09005	0.179487	21	1.04422	0.175578	30	1.03496	0.189573	24	0.992748	0.0966105	18	1.07359	0.0868349	19	1.03617	0.0830872	18
ACX60_RS00345	WP_000435855.1	FAH, fahA	fumarylacetoacetase	Fumarylacetoacetase	1.01275	0.0935473	88	0.997088	0.0981124	41	1.0545	0.199079	134	0.996505	0.193871	112	1.01989	0.193166	97	1.01777	0.174105	98	1.04631	0.245247	95	1.04228	0.308799	99	0.995757	0.291654	111	0.973325	0.279603	121	1.01274	0.1019	117	0.977441	0.173567	118	1.04513	0.106445	86	1.06601	0.0947648	86	0.951344	0.15578	38
ACX60_RS00350	WP_000107088.1	aroP	aromatic amino acid transport protein AroP	Amino acid permease family protein	1.0395	0.100372	78	1.01726	0.0873706	53	0.996175	0.271932	98	0.990463	0.250596	79	1.03695	0.315118	69	0.952884	0.237785	65	0.995938	0.25579	71	0.987226	0.330143	65	0.995925	0.337854	82	0.968158	0.311488	94	1.02027	0.12923	89	0.991102	0.261539	83	1.0393	0.149519	77	1.05551	0.175276	78	1.03491	0.176049	50
ACX60_RS00355	WP_000833243.1			Peptidase M15	1.01663	0.117688	52	1.05686	0.0994477	27	1.04812	0.124998	53	1.01256	0.190507	48	1.09918	0.169004	36	1.00252	0.179336	39	1.01232	0.109633	43	1.02438	0.154366	38	1.04475	0.242362	44	1.01043	0.2749	46	1.01173	0.133108	48	0.964248	0.195155	46	1.03633	0.114711	46	1.02825	0.098495	48	1.0367	0.203299	24
ACX60_RS00360	WP_000556602.1			Uncharacterized protein	0.997406	0.154909	61	1.01566	0.152975	24	1.04897	0.255025	66	1.01063	0.219931	64	1.03931	0.220774	52	0.978763	0.131307	51	1.03347	0.219455	55	1.03473	0.269422	55	1.12301	0.292717	53	1.06484	0.296024	60	1.00941	0.130017	71	0.957214	0.201334	67	1.03109	0.17477	63	1.02098	0.167572	62	0.979241	0.146617	23
ACX60_RS00365	WP_025467426.1			Acyltransferase	1.01957	0.0848256	63	1.00296	0.146638	35	1.04714	0.199305	85	1.01625	0.181706	69	0.975454	0.24551	61	1.04326	0.192059	62	1.03167	0.247802	64	1.0308	0.227983	59	1.06857	0.263123	66	1.05068	0.212707	67	1.01083	0.137407	79	1.01724	0.174098	71	1.02307	0.0756449	56	1.03941	0.0750992	59	1.03557	0.108981	34
ACX60_RS00370	WP_001138322.1	hutC	GntR family transcriptional regulator, histidine utilization repressor	Histidine utilization repressor	1.02875	0.0845148	28	1.01715	0.103696	21	1.03814	0.210513	28	0.962923	0.238034	24	1.03854	0.167983	22	1.01335	0.207186	21	1.03626	0.172158	22	1.14774	0.308319	25	1.09874	0.208097	19	1.0937	0.154336	23	1.03547	0.132955	26	0.960778	0.144885	27	0.999731	0.12031	28	1.03569	0.127678	28	1.07231	0.0583769	19
ACX60_RS00375	WP_000571159.1	K09975	uncharacterized protein	Uncharacterized protein	1.02013	0.0806151	47	1.00565	0.11954	17	1.02532	0.176116	53	0.995447	0.193971	43	1.03013	0.152118	37	0.981241	0.235591	36	1.08592	0.229625	38	1.04809	0.202986	37	0.973076	0.224683	44	0.986351	0.20155	47	0.996174	0.121755	44	1.01243	0.227153	44	1.01572	0.0707688	46	1.04228	0.0527398	43	0.970707	0.206982	13
ACX60_RS00380	WP_000214181.1	hutU, UROC1	urocanate hydratase	Urocanate hydratase (Urocanase) (EC 4.2.1.49) (Imidazolonepropionate hydrolase)	1.02491	0.0686007	47	0.999694	0.169037	75	0.996755	0.264268	57	0.925122	0.269818	48	1.04073	0.265907	41	1.00086	0.271948	43	1.00236	0.234307	43	1.07677	0.397614	52	0.980122	0.345061	52	0.992939	0.280781	57	1.00375	0.18541	55	1.02139	0.185261	50	1.01348	0.135979	46	1.02102	0.0945903	46	1.01647	0.19689	67
ACX60_RS00385	WP_000421600.1	hutH, HAL	histidine ammonia-lyase	Histidine ammonia-lyase (Histidase) (EC 4.3.1.3)	1.03248	0.0755913	77	1.02111	0.0812187	41	1.04916	0.183078	94	1.03265	0.17379	80	1.03369	0.229448	69	1.02485	0.174938	65	1.02518	0.157378	73	1.0632	0.20968	69	0.997222	0.285176	82	1.00959	0.225787	84	1.01899	0.121708	85	1.01987	0.17093	85	1.04174	0.10725	76	1.06815	0.125436	80	1.01476	0.180056	38
ACX60_RS00390	WP_000081464.1	hutT	histidine transporter	Amino acid permease family protein	1.03099	0.102867	100	1.00467	0.195775	45	1.05013	0.15397	113	1.01726	0.236742	106	1.03479	0.199949	87	0.998524	0.182903	86	1.04486	0.230782	91	1.03775	0.2535	85	1.04728	0.193109	95	1.01475	0.171724	102	1.02854	0.0998666	103	0.986322	0.214641	106	1.03371	0.159286	99	1.03628	0.165808	102	0.990632	0.201637	38
ACX60_RS00395	WP_000737795.1	hutI, AMDHD1	imidazolonepropionase	Imidazolonepropionase (EC 3.5.2.7) (Imidazolone-5-propionate hydrolase)	0.997785	0.0797609	85	0.98668	0.095216	41	1.01483	0.265587	104	0.951404	0.251415	88	1.03764	0.236754	72	0.958093	0.231263	68	1.01357	0.176986	73	1.04332	0.264366	77	0.997657	0.259014	84	1.01874	0.196911	88	0.956895	0.172527	84	0.993469	0.197823	80	1.02915	0.0906338	83	1.05668	0.140374	84	1.00597	0.18357	36
ACX60_RS00400	WP_001016890.1	hutG	formiminoglutamase	Formimidoylglutamase (EC 3.5.3.8) (Formiminoglutamase) (Formiminoglutamate hydrolase)	1.01493	0.0976529	25	1.12098	0.219304	18	1.03274	0.274819	29	0.976066	0.330194	25	1.07135	0.271712	22	1.00429	0.120294	20	1.00008	0.40599	23	0.988637	0.286405	17	1.10121	0.277874	23	1.09621	0.192395	26	1.01568	0.142242	29	1.00906	0.240477	22	1.04074	0.0884605	25	1.04387	0.0787953	23	1.08143	0.196223	18
ACX60_RS00405	WP_009517991.1			Uncharacterized protein	0.977534	0.208446	53	1.032	0.0979917	57	1.03648	0.265839	57	0.97759	0.277448	52	1.02891	0.1774	42	1.03715	0.184029	38	0.996059	0.28824	46	0.961029	0.316624	44	1.05855	0.319067	51	1.00497	0.29165	52	0.990459	0.145603	50	0.960077	0.225286	52	0.995115	0.0939522	53	1.00479	0.0987052	54	1.03783	0.0757115	48
ACX60_RS00410	WP_009517953.1	gph	phosphoglycolate phosphatase	Haloacid dehalogenase	1.01323	0.124439	31	1.00236	0.149116	22	1.04749	0.217143	37	0.982918	0.230198	30	1.01306	0.210995	26	0.982744	0.173144	26	1.07464	0.210198	21	1.12152	0.328881	24	1.05478	0.271536	30	1.04527	0.143517	30	1.0315	0.138153	34	0.906913	0.281653	33	1.01224	0.117972	30	1.04477	0.099898	28	0.999314	0.139922	22
ACX60_RS00415	WP_001063725.1	murI	glutamate racemase	Glutamate racemase (EC 5.1.1.3)	1.02886	0.090338	32	1.01914	0.0683537	19	1.05136	0.223759	36	0.973654	0.130966	27	0.95395	0.251158	23	1.01184	0.104854	23	1.03274	0.193931	24	1.03269	0.230229	24	1.04666	0.232793	30	1.03012	0.201355	33	1.03193	0.123465	32	1.05365	0.225715	32	1.03699	0.138264	33	1.00756	0.0966657	28	1.02722	0.0803401	18
ACX60_RS00420	WP_000624236.1			Amino acid transporter	1.01738	0.0859314	29	0.992548	0.096319	12	1.05024	0.315503	25	1.00307	0.130805	16	1.00181	0.228617	15	0.969565	0.194337	15	1.02479	0.25214	13	0.978124	0.403868	12	0.987582	0.284164	18	0.918795	0.255374	18	1.04767	0.112795	25	0.982566	0.25527	21	0.97366	0.157285	29	1.01377	0.134667	33	1.04519	0.0588886	12
ACX60_RS00425	WP_001273438.1			Uncharacterized protein	1.03216	0.0964805	45	1.01955	0.148827	43	1.05737	0.241075	66	1.01351	0.293687	55	1.03495	0.264519	47	1.01405	0.255586	45	1.02232	0.300963	43	1.03914	0.197459	42	1.01985	0.379659	51	1.05762	0.362264	56	1.01251	0.13065	59	1.02738	0.292629	56	1.02818	0.141299	47	1.03933	0.161271	51	1.03718	0.0979654	42
ACX60_RS00430					1.01779	0.0466132	26	0.975065	0.235654	11	1.0631	0.120474	32	0.992657	0.0747423	25	1.07929	0.118006	22	0.999183	0.103843	26	1.0025	0.106995	23	1.00067	0.156935	24	1.08004	0.152969	23	1.02313	0.135875	25	1.03609	0.0925713	27	0.986068	0.095178	26	1.02305	0.0500419	24	1.04174	0.0542027	24	0.937627	0.318445	10
ACX60_RS00435	WP_000625514.1			Uncharacterized protein	0.986901	0.0781297	9	1.03675	0.0345747	6	1.0947	0.146055	11	0.854854	0.267554	8	1.10736	0.240307	7	0.902245	0.385439	7	0.968606	0.29767	9	1.06567	0.0865561	8	0.957496	0.315302	12	0.892474	0.291672	12	1.05042	0.0649236	8	0.869521	0.345282	10	0.852088	0.350865	9	0.872405	0.370242	9	1.07551	0.0382925	6
ACX60_RS00440	WP_009517977.1	glmS, GFPT	glucosamine---fructose-6-phosphate aminotransferase (isomerizing)	Glutamine--fructose-6-phosphate aminotransferase [isomerizing] (EC 2.6.1.16) (D-fructose-6-phosphate amidotransferase) (GFAT) (Glucosamine-6-phosphate synthase) (Hexosephosphate aminotransferase) (L-glutamine--D-fructose-6-phosphate amidotransferase)	0.1	X		0.1	X		0.1	X		0.1	X		0.1	X		0.1	X		0.1	X		0.1	X		0.1	X		0.1	X		0.390034	0	1	0.1	X		0.1	X		0.1	X		0.1	X
ACX60_RS00445	WP_000108581.1	glmU	bifunctional UDP-N-acetylglucosamine pyrophosphorylase / Glucosamine-1-phosphate N-acetyltransferase	Bifunctional protein GlmU [Includes: UDP-N-acetylglucosamine pyrophosphorylase (EC 2.7.7.23) (N-acetylglucosamine-1-phosphate uridyltransferase); Glucosamine-1-phosphate N-acetyltransferase (EC 2.3.1.157)]	0.1	X		0.1	X		0.1	X		0.1	X		0.1	X		0.1	X		0.1	X		0.1	X		0.1	X		0.1	X		0.1	X		0.1	X		0.1	X		0.1	X		0.1	X
ACX60_RS00450	WP_000380676.1	pgpA	phosphatidylglycerophosphatase A	Phosphatidylglycerophosphatase A (EC 3.1.3.27) (Phosphatidylglycerolphosphate phosphatase A)	0.928604	0.0540164	4	0.932984	0.102633	12	0.840179	0.10944	7	0.6943	0.345341	7	0.877287	0.163578	5	0.791757	0.0355945	2	0.806212	0.254515	5	0.573292	0.399968	5	0.936916	0.336477	7	0.858826	0.318253	7	0.922035	0.192971	9	0.817668	0.342758	6	0.555459	0.266818	4	0.671296	0.324743	4	0.638533	0.33927	11
ACX60_RS00455	WP_000807401.1	thiL	thiamine-monophosphate kinase	Thiamine-monophosphate kinase (TMP kinase) (Thiamine-phosphate kinase) (EC 2.7.4.16)	0.1	X		0.1	X		0.1	X		0.1	X		0.1	X		0.1	X		0.1	X		0.1	X		0.1	X		0.1	X		0.1	X		0.1	X		1.12663	0	1	0.1	X		0.1	X
ACX60_RS00460	WP_000084188.1	nusB	N utilization substance protein B	Transcription antitermination protein NusB (Antitermination factor NusB)	0.1	X		0.1	X		0.1	X		0.1	X		1.98464	0	1	0.1	X		0.1	X		0.1	X	1	0.219679	0	1	0.1	X		0.1	X		0.1	X		0.1	X		0.1	X		0.1	X
ACX60_RS00465	WP_001007829.1	ribH, RIB4	6,7-dimethyl-8-ribityllumazine synthase	6,7-dimethyl-8-ribityllumazine synthase (DMRL synthase) (LS) (Lumazine synthase) (EC 2.5.1.78)	0.1	X		0.1	X		0.1	X		0.1	X		0.1	X		0.1	X		0.1	X		0.1	X		0.1	X		0.1	X		0.1	X		0.1	X		0.1	X		0.1	X		0.1	X
ACX60_RS00470	WP_001131392.1	ribBA	3,4-dihydroxy 2-butanone 4-phosphate synthase / GTP cyclohydrolase II	3,4-dihydroxy-2-butanone 4-phosphate synthase (DHBP synthase) (EC 4.1.99.12)	0.744513	0.279887	22	0.868886	0.223687	32	0.717427	0.35471	29	0.748591	0.317299	26	0.634897	0.409912	23	0.490927	0.403123	17	0.628122	0.408431	23	0.804249	0.390626	19	0.915747	0.603574	23	0.843025	0.542072	24	0.721483	0.319031	24	0.679649	0.442457	23	0.791754	0.317557	19	1.00358	0.17395	19	1.08516	0.157001	28
ACX60_RS00475	WP_000561451.1			Uncharacterized protein	0.790241	0.168054	29	0.768793	0.353373	5	0.896599	0.276326	37	0.844176	0.258411	29	0.875986	0.237354	25	0.746223	0.306855	27	0.779968	0.276467	24	0.822554	0.300134	28	0.814921	0.27153	26	0.815682	0.264664	28	0.878723	0.165301	29	0.897075	0.164634	29	0.37015	0.171982	28	0.317809	0.175415	29	0.121626	0.173748	5
ACX60_RS00480	WP_001206799.1	serB, PSPH	phosphoserine phosphatase	Phosphoserine phosphatase SerB (EC 3.1.3.3)	0.865347	0.17138	67	0.895936	0.17064	44	0.894542	0.221841	77	0.821918	0.264369	66	0.784723	0.353692	57	0.863492	0.209427	48	0.831528	0.2827	56	0.936932	0.199298	48	0.864396	0.361922	60	0.866707	0.326247	64	0.833189	0.162903	67	0.820225	0.25919	71	0.945102	0.0851958	67	1.0523	0.0944324	70	1.04326	0.100521	42
ACX60_RS00485	WP_000255593.1			Putative membrane protein	0.956221	0.140274	7	1.05564	0.14142	20	0.981196	0.337675	6	0.728389	0.408086	6	1.03017	0.540329	5	0.934543	0.269854	7	0.985638	0.151912	4	1.02656	0.0444668	3	0.838847	0.326451	5	0.911346	0.272075	6	1.06519	0.128805	6	0.913772	0.0784965	5	0.990751	0.068619	6	0.926312	0.28318	6	1.01125	0.150178	19
ACX60_RS00490	WP_000778126.1			Uncharacterized protein	1.03532	0.0577988	21	1.02096	0.0620761	17	0.909627	0.34	25	1.00132	0.182466	18	1.0985	0.214935	16	1.00009	0.16274	17	0.846911	0.337454	15	1.00878	0.264976	17	1.08354	0.173148	16	1.05819	0.194845	18	1.02299	0.135063	20	0.987855	0.102378	17	1.03323	0.0766515	20	1.01747	0.0941524	20	1.01605	0.0857905	17
ACX60_RS00495	WP_001202017.1	dtd, DTD1	D-tyrosyl-tRNA(Tyr) deacylase	D-aminoacyl-tRNA deacylase (DTD) (EC 3.1.1.96) (Gly-tRNA(Ala) deacylase) (EC 3.1.1.-)	1.08388	0.170106	9	1.03391	0.0963442	18	1.00963	0.134203	15	1.07695	0.272491	14	1.01121	0.0484493	7	0.87624	0.360169	11	1.03632	0.100483	7	0.811291	0.465283	10	1.0608	0.1625	11	0.983509	0.26329	14	0.954082	0.13895	13	0.963278	0.269785	12	1.00529	0.336275	7	1.06383	0.346184	9	1.0662	0.104494	17
ACX60_RS00500	WP_000476843.1	katE, CAT, catB, srpA	catalase	Catalase (EC 1.11.1.6)	1.01123	0.118779	96	1.04149	0.0893575	59	1.03923	0.2095	116	1.03239	0.201375	100	1.00564	0.216209	84	1.03208	0.179281	78	1.01912	0.270086	83	1.03832	0.293158	91	0.983159	0.294384	93	1.02397	0.233314	96	0.999064	0.129178	104	1.01882	0.174261	102	1.03053	0.100644	97	1.02786	0.118649	95	1.03394	0.149209	56
ACX60_RS00505	WP_000639068.1	K06867	uncharacterized protein	Ankyrin repeat family protein	1.02252	0.0732545	19	1.01637	0.0717576	16	1.04049	0.191196	21	0.974537	0.0717548	16	1.13064	0.334777	16	1.01362	0.111973	19	0.965042	0.276963	15	1.07534	0.327791	18	0.899079	0.406397	19	0.91692	0.408864	19	0.998632	0.198572	24	0.978694	0.161864	21	1.05159	0.12661	19	1.05519	0.129911	19	1.05746	0.0679685	14
ACX60_RS00510	WP_000074557.1	pncB, NAPRT1	nicotinate phosphoribosyltransferase	Nicotinate phosphoribosyltransferase (NAPRTase) (EC 6.3.4.21)	1.01014	0.103241	84	0.999319	0.145651	40	1.01533	0.245762	100	0.961266	0.263313	87	0.977425	0.279767	69	0.992121	0.217575	73	0.977302	0.221508	68	1.09421	0.293016	68	0.89284	0.391146	78	0.937761	0.305075	89	1.01263	0.14955	87	1.01843	0.152534	80	1.02409	0.0918367	76	1.01986	0.0890918	80	1.00741	0.110393	36
ACX60_RS00515	WP_000174475.1	TST, MPST, sseA	thiosulfate/3-mercaptopyruvate sulfurtransferase	Sulfurtransferase	1.00086	0.0567553	36	1.02284	0.088771	44	1.05514	0.177355	39	0.937422	0.283641	37	1.0241	0.273611	33	1.02013	0.1112	22	1.04164	0.169646	30	0.996953	0.291972	29	1.05444	0.172326	28	1.04654	0.118864	29	0.99001	0.0887293	37	0.965513	0.251735	37	1.00755	0.0728443	34	1.02148	0.0702425	34	1.02845	0.0896069	39
ACX60_RS00520	WP_000011220.1	psd, PISD	phosphatidylserine decarboxylase	Phosphatidylserine decarboxylase proenzyme (EC 4.1.1.65) [Cleaved into: Phosphatidylserine decarboxylase beta chain; Phosphatidylserine decarboxylase alpha chain]	0.1	X		0.1	X		0	0	2	0.1	X		0.1	X		0.1	X		0.1	X		0.1	X		0.1	X		0.1	X		0.1	X		0.1	X		0.1	X		0.1	X		0.1	X
ACX60_RS00525	WP_000619868.1			Lipase	1.0118	0.124377	123	1.06087	0.127265	67	1.08943	0.224964	130	0.989773	0.224469	118	1.02203	0.228582	100	1.00972	0.159365	88	1.03177	0.201254	96	1.04023	0.265237	101	1.00291	0.264468	105	0.988406	0.256507	123	1.00091	0.111828	114	1.00147	0.208541	125	1.01021	0.130697	115	1.01335	0.128828	114	1.01807	0.207739	63
ACX60_RS00530	WP_000273191.1	phoR	two-component system, OmpR family, phosphate regulon sensor histidine kinase PhoR	Phosphate regulon sensor kinase PhoR (EC 2.7.3.-)	0.860795	0.106652	85	0.829651	0.17421	37	0.823644	0.234447	151	0.810384	0.257143	131	0.804169	0.261184	110	0.833478	0.222205	101	0.820911	0.255808	105	0.786679	0.275995	106	0.839803	0.324801	115	0.848774	0.274494	129	0.87999	0.115191	132	0.836633	0.199843	132	0.912043	0.114225	84	0.933678	0.116822	83	0.885992	0.148076	36
ACX60_RS00535	WP_000650776.1	phoB	two-component system, OmpR family, phosphate regulon response regulator PhoB	Phosphate regulon transcriptional regulatory protein PhoB	0.905382	0.122741	20	0.845601	0.176758	27	0.821667	0.248464	29	0.874659	0.176873	19	0.881386	0.301755	20	0.904625	0.275306	19	0.811004	0.337856	23	0.846574	0.359349	24	0.773069	0.338717	20	0.88885	0.22446	23	0.827931	0.266009	28	0.718698	0.328936	27	0.928824	0.0871739	21	0.938732	0.194869	20	0.940632	0.162414	24
ACX60_RS00540	WP_000224581.1			Transcriptional regulator	0.955808	0.172528	40	0.984643	0.0594691	14	1.03937	0.244235	52	0.991463	0.254521	48	0.953941	0.3327	38	1.0037	0.224245	34	1.00925	0.267311	38	0.972949	0.296843	36	0.997859	0.258276	39	1.02199	0.152233	40	0.958131	0.137311	42	1.01575	0.224539	42	1.00318	0.0980358	39	0.998069	0.144567	40	1.00724	0.176657	15
ACX60_RS00545	WP_000787753.1			Short chain dehydrogenase family protein	1.01482	0.0857628	37	1.00765	0.0835578	34	1.04381	0.120165	42	0.982513	0.239787	40	0.917938	0.376016	32	0.988546	0.0867466	29	0.928085	0.307772	33	0.993568	0.36103	33	1.04212	0.306493	39	0.985963	0.234886	39	0.993488	0.137139	42	0.967068	0.247799	43	1.01649	0.0959036	33	0.989996	0.203715	36	1.0192	0.0879608	30
ACX60_RS00550	WP_001135124.1			MATE efflux family protein	1.03297	0.0830141	57	1.05013	0.137607	52	1.01618	0.238741	61	1.02499	0.236366	53	1.01424	0.27941	40	0.980921	0.211654	36	1.0268	0.183092	42	1.12972	0.252924	43	1.01602	0.272568	53	0.996776	0.254448	58	1.01215	0.0953226	52	1.02024	0.137159	52	1.05107	0.0870261	54	1.05333	0.0752619	56	1.03207	0.202895	49
ACX60_RS00555	WP_000939861.1	ybdL	methionine transaminase	Aminotransferase	1.0518	0.110633	33	1.04987	0.136703	42	0.985992	0.304837	45	1.00333	0.242762	38	0.967362	0.303453	33	0.958495	0.191967	26	1.08632	0.176979	31	0.959184	0.342406	28	0.970213	0.419819	35	1.02581	0.403512	39	1.00825	0.106794	44	0.998728	0.232234	38	1.03978	0.108871	30	1.03055	0.0835695	33	1.06868	0.175963	35
ACX60_RS00560	WP_001055481.1			Uncharacterized protein	1.02446	0.105558	87	1.0217	0.1248	43	1.05948	0.195157	105	0.996068	0.175659	93	0.995531	0.225905	78	1.02806	0.222609	73	1.02475	0.212582	82	1.04792	0.201705	78	1.024	0.306209	81	1.02163	0.272956	93	1.02297	0.138291	92	0.98533	0.218247	96	1.00578	0.202228	85	1.01927	0.165938	86	0.999611	0.163158	39
ACX60_RS00565	WP_000876371.1			Uncharacterized protein	1.02484	0.104948	29	1.01034	0.0793525	16	1.01548	0.261826	27	1.03633	0.222545	22	1.07728	0.225626	17	0.937651	0.313438	16	0.950289	0.174641	20	1.13529	0.350698	18	1.16613	0.273855	21	1.09146	0.278067	22	1.00415	0.058331	22	0.993297	0.247856	26	0.99686	0.14522	29	1.02138	0.106044	29	1.05029	0.186278	16
ACX60_RS00570	WP_000999594.1			Uncharacterized protein	0.891697	0.0836243	5	0.990103	0.0566575	16	1.05917	0.13901	4	0.854257	0.147179	3	1.23357	0.126123	2	0.71271	0	1	0.984615	0.139666	2	0.771695	0.233291	2	0.830856	0.169729	3	0.905849	0.25925	3	1.01034	0.0281195	2	1.02671	0.0528739	2	1.01541	0.0428676	5	1.02241	0.0630592	5	1.01722	0.0703879	13
ACX60_RS00575	WP_000082281.1	gshA	glutamate--cysteine ligase	Glutamate--cysteine ligase (EC 6.3.2.2) (Gamma-ECS) (GCS) (Gamma-glutamylcysteine synthetase)	0.743147	0.192949	50	0.720442	0.251339	71	0.778198	0.303264	60	0.709032	0.332151	53	0.612848	0.332334	46	0.773833	0.223944	42	0.742675	0.310747	47	0.642043	0.339683	47	0.789167	0.274053	41	0.753248	0.275937	48	0.708526	0.216251	54	0.743823	0.310922	51	0.851874	0.182904	54	0.834975	0.17925	53	0.920008	0.162299	65
ACX60_RS00580	WP_001240040.1	dsbB	disulfide bond formation protein DsbB	Disulfide bond formation protein B (Disulfide oxidoreductase)	0.947315	0.0665333	28	0.875995	0.254944	8	0.909715	0.227685	30	0.865745	0.169196	25	0.923646	0.268203	22	0.853494	0.24987	20	0.897512	0.372237	21	0.793697	0.323678	18	0.834076	0.411732	22	0.95184	0.280206	24	0.910532	0.244398	26	0.811651	0.301207	25	0.937551	0.0906953	26	0.992603	0.136967	27	0.970272	0.210129	6
ACX60_RS00585					1.01157	0.0745854	159	1.02021	0.144419	98	1.02954	0.22073	187	0.97909	0.21865	157	1.00148	0.249126	133	0.975375	0.192623	138	1.01427	0.234449	143	1.04284	0.277459	144	1.01576	0.281686	144	1.00594	0.260425	165	1.01498	0.12122	159	1.00947	0.174772	155	1.01554	0.099124	154	1.02224	0.132209	157	1.03159	0.131867	89
ACX60_RS00590					1.01513	0.0635406	47	0.925893	0.51987	41	1.07398	0.539595	49	1.04064	0.391954	44	1.01901	0.439291	37	0.995686	0.472612	38	0.972439	0.422014	31	1.06937	0.456317	30	1.18999	0.516206	40	0.97905	0.501121	42	0.839434	0.368519	42	0.909256	0.463084	45	1.09352	0.0683866	48	1.11523	0.0840391	50	1.08336	0.464223	40
ACX60_RS00595					1.01817	0.0809795	37	1.06271	0.478303	3	0.973827	0.471587	39	0.96235	0.30074	28	0.979097	0.267103	23	0.980516	0.501876	25	1.14324	0.354919	24	1.02572	0.310868	22	1.02797	0.57084	23	0.908693	0.481327	29	1.0687	0.469632	28	0.998933	0.485923	32	1.10022	0.0557629	38	1.10569	0.0599764	39	0.774402	0.2793	2
ACX60_RS00600	WP_049594792.1				0.1	X		1.04954	0.0879558	8	1.02026	0	1	0.649406	0	1	0.1	X		0.1	X		0.1	X		0.1	X		1.6198	2.22e-16	1	1.6198	2.22e-16	1	0.1	X		0.1	X		0.1	X		0.1	X		1.04186	0.0729328	8
ACX60_RS00605	WP_049594793.1				1.01767	0.0986064	72	1.04878	0.136788	64	1.05412	0.231825	98	0.99747	0.175175	82	1.043	0.154352	66	0.988779	0.132336	68	1.03307	0.250858	65	1.0236	0.253442	68	1.00394	0.280356	79	0.985482	0.232131	87	0.992389	0.107991	88	1.00648	0.201868	85	1.02316	0.0998602	72	1.0355	0.114757	72	1.04654	0.131948	59
ACX60_RS00610	WP_000598979.1			Uncharacterized protein	1.03999	0.0731351	12	1.12534	0.089935	12	1.01726	0.121751	13	1.10875	0.135404	9	1.04302	0.0898437	7	1.04342	0.128602	6	1.09513	0.232017	8	1.00635	0.334111	10	1.02627	0.140453	10	0.982368	0.161976	8	0.962981	0.136491	13	0.983954	0.232321	13	0.98158	0.0652401	12	0.977691	0.0956824	11	0.975567	0.113411	10
ACX60_RS00615	WP_001045997.1			SH3 domain-containing protein	1.01252	0.0760891	3	0.751596	0.418325	5	1.02854	0.0809653	6	0.869547	0.243887	6	0.938999	0.109881	3	1.05971	0.029009	4	1.00274	0.0675681	3	1.03523	0.422397	3	1.09464	0.0870413	3	1.0104	0.0975564	4	0.979263	0.118797	6	1.27571	0.365761	4	1.02885	0.0455744	3	0.996986	0.0360345	3	1.01509	0.0409377	5
ACX60_RS00620					1.0305	0	1	0.909133	0.0962969	3	1.14873	0.0308077	2	0.998387	0	1	0.918918	0	1	0.1	X		0.995141	0	1	1.13672	0	1	0.979515	0	1	0.979515	0	1	0.997544	0.0538091	2	0.946758	0.0209269	2	0.97754	0	1	1.00801	0	1	1.01392	0.01953	3
ACX60_RS00625	WP_031978810.1			Uncharacterized protein	0.1	X		1.1051	0	1	0.1	X		0.1	X		0.1	X		0.1	X		0.1	X		0.1	X		0.1	X		0.1	X		0.1	X		0.1	X		0.1	X		0.1	X		0.989663	0	1
ACX60_RS00630	WP_000659468.1	pgpC	phosphatidylglycerophosphatase C	Haloacid dehalogenase	0.967575	0.00498377	2	1.02787	0.047619	11	0.780107	0.335854	4	1.02771	0.0728574	3	1.04414	0.0552795	2	1.0073	0.201621	3	1.14835	0.0830245	2	0.923813	0.0878561	2	1.27814	0.536544	3	1.00215	0.10597	4	0.998918	0.0722005	3	0.878507	0.136492	3	0.945038	0.0206385	2	0.911274	0.028945	2	1.03347	0.0750399	10
ACX60_RS00635	WP_000787566.1			Uncharacterized protein	0.974397	0.0519788	5	1.02893	0.105404	8	1.0082	0.1411	4	0.941041	0.0700893	4	1.06258	0.177175	4	0.91562	0.0256828	4	0.999029	0.0447009	4	1.11146	0.129904	6	1.03612	0.0840805	5	1.07235	0.0630766	5	0.925551	0.120304	6	1.0935	0.0677451	4	1.02981	0.0932133	7	1.01202	0.0561335	5	1.06547	0.0704274	7
ACX60_RS00640	WP_001139630.1			Alpha/beta hydrolase family protein	1.01461	0.110708	37	1.04296	0.186387	48	1.0728	0.233442	49	1.00859	0.17867	48	0.998996	0.350776	40	0.987524	0.228142	35	1.04428	0.356009	43	1.01148	0.335482	41	1.00797	0.29934	41	1.00453	0.238815	45	1.02435	0.180237	50	1.02944	0.231646	48	1.02961	0.0919256	34	1.01486	0.107397	34	1.02853	0.159242	43
ACX60_RS00645	WP_001021720.1	K07000	uncharacterized protein	Alpha/beta hydrolase family protein	0.989648	0.0910607	21	1.10783	0.20423	17	1.00763	0.221683	26	0.931329	0.319749	26	1.01833	0.225081	19	0.999695	0.255727	19	1.11185	0.212774	19	1.05231	0.273205	19	0.938591	0.333535	21	0.888723	0.307638	21	0.965397	0.120628	26	0.92146	0.365741	26	1.02098	0.0796336	20	1.01632	0.10093	22	1.13048	0.202858	17
ACX60_RS00650	WP_000195974.1	parE	topoisomerase IV subunit B	DNA topoisomerase 4 subunit B (EC 5.99.1.3) (Topoisomerase IV subunit B)	0.884463	0	1	0.209861	0	1	1.03064	0	1	0.96559	0	1	1.02313	0	1	0.733858	0	1	0.1	X		0.1	X		1.50779	0	1	1.50779	0	1	1.22349	0	1	1.05093	0	1	0.796838	1.11e-16	1	0.786122	0	1	0	0	1
ACX60_RS00655	WP_000605493.1	allA	ureidoglycolate lyase	Ureidoglycolate lyase (EC 4.3.2.3)	1.03012	0.063123	59	0.922765	0.337412	7	1.04151	0.0961602	72	0.996542	0.0982249	57	1.05029	0.166879	54	0.985869	0.162902	51	1.05171	0.148023	54	1.01905	0.250636	55	0.984126	0.237048	56	0.962611	0.20877	61	1.01996	0.0981485	63	1.02393	0.14055	60	1.01474	0.0932639	57	1.03368	0.123313	58	0.991917	0.112407	7
ACX60_RS00660	WP_000212407.1	alc, ALLC	allantoicase	Probable allantoicase (EC 3.5.3.4) (Allantoate amidinohydrolase)	1.01522	0.0827654	104	1.02605	0.0749257	28	1.05032	0.202655	127	1.0346	0.19644	114	1.00415	0.239089	95	1.01003	0.156856	82	1.05644	0.19518	104	0.992634	0.28844	105	1.04718	0.251192	111	1.04024	0.194186	120	1.00256	0.0764641	114	0.999274	0.209462	112	1.03494	0.0752213	98	1.04234	0.102521	97	1.04827	0.0639655	27
ACX60_RS00665	WP_001103537.1	hpxO	FAD-dependent urate hydroxylase	FAD binding domain protein	1.03846	0.099475	112	1.05096	0.0926659	26	1.05334	0.231367	141	0.983608	0.224314	113	1.0235	0.210953	96	1.00729	0.166991	98	1.02731	0.191085	99	1.05746	0.302481	103	1.00439	0.248585	108	0.989398	0.195094	116	1.00252	0.114346	113	1.01179	0.160867	112	1.04273	0.110113	108	1.06	0.125202	109	1.05377	0.0966536	26
ACX60_RS00670	WP_001176272.1			Ion channel protein Tsx	0.960551	0.0917402	13	1.03944	0.106971	39	1.05072	0.255407	19	1.10769	0.231082	19	0.935507	0.302409	16	1.02945	0.158354	13	1.01993	0.325976	16	1.24727	0.239074	13	1.01454	0.268712	16	0.960078	0.229138	19	1.0369	0.198125	25	1.04579	0.219616	19	0.968933	0.124883	13	0.974206	0.151807	13	1.03317	0.106622	36
ACX60_RS00675	WP_001016443.1			Uracil permease	1.02125	0.140367	87	1.02542	0.113059	39	1.0448	0.185558	124	1.01694	0.14432	104	1.00032	0.218831	89	0.989196	0.168757	93	1.02833	0.147206	90	1.00804	0.30311	98	1.00066	0.234749	110	0.976902	0.256404	126	1.01371	0.119516	113	0.9923	0.220527	119	1.01551	0.170591	82	1.01486	0.201745	82	1.03296	0.15843	37
ACX60_RS00680	WP_000626023.1	uraH, pucM, hiuH	5-hydroxyisourate hydrolase	5-hydroxyisourate hydrolase (HIU hydrolase) (HIUHase) (EC 3.5.2.17)	0.979941	0.0851878	7	0.965011	0.184391	7	1.03206	0.163914	10	0.957312	0.312155	9	0.944422	0.352591	9	0.972795	0.0540025	10	0.948126	0.133178	6	1.07231	0.366688	9	1.20048	0.243488	8	1.05002	0.220568	8	1.01831	0.0646245	12	0.968758	0.35415	10	0.9727	0.0625203	7	0.974602	0.0372363	7	1.04456	0.0454778	7
ACX60_RS00685	WP_000477669.1	hpxQ	2-oxo-4-hydroxy-4-carboxy-5-ureidoimidazoline decarboxylase	OHCU decarboxylase (EC 4.1.1.-)	1.00925	0.0721769	15	0.989627	0.192199	13	1.08365	0.287644	23	0.929833	0.241198	16	0.988499	0.33806	11	1.00352	0.11267	15	0.98991	0.257011	15	0.935155	0.306008	15	1.08312	0.215632	15	1.04325	0.221286	17	0.945582	0.263	21	1.01546	0.143393	22	1.1059	0.159936	15	1.08076	0.112827	13	1.04317	0.147824	12
ACX60_RS00690	WP_000004719.1	hpxB	allantoinase	Polysaccharide deacetylase family protein	1.02759	0.0689188	51	1.0249	0.156996	39	1.00052	0.274078	61	0.993984	0.256019	51	1.03583	0.313495	43	0.949127	0.238388	44	1.05713	0.288688	40	0.994041	0.297613	42	0.920344	0.314241	49	0.898382	0.313867	54	0.982905	0.141413	55	1.02642	0.195172	49	1.00606	0.131484	48	1.02731	0.135075	48	1.01548	0.274546	35
ACX60_RS00695	WP_001019316.1			Sigma 54 modulation / S30EA ribosomal family protein	1.0745	0.142744	12	1.04542	0.0556249	16	0.910753	0.293185	15	1.1172	0.229087	16	1.10661	0.293587	9	0.952244	0.0857959	9	1.03852	0.325588	8	1.0445	0.285173	9	1.11403	0.187292	9	1.10364	0.203238	11	1.00592	0.135323	16	0.947125	0.150113	10	1.00665	0.05414	10	1.00142	0.0692039	11	1.03268	0.0836251	15
ACX60_RS00700	WP_000958427.1			Ankyrin repeats family protein	1.01242	0.0809201	13	1.04875	0.18102	15	0.973364	0.173632	18	0.986223	0.22876	15	1.06021	0.0892551	10	1.06997	0.181914	12	1.08794	0.162095	13	0.96538	0.121478	8	0.975449	0.197061	10	1.02522	0.130165	11	0.99817	0.0881771	16	1.06306	0.196811	14	1.0554	0.0545653	12	1.12132	0.0479742	12	1.01258	0.19756	15
ACX60_RS00705	WP_001258758.1			MetA-pathway of phenol degradation family protein	0.882341	0.063892	6	0.970268	0.149152	28	0.587127	0.399638	11	0.581814	0.299719	8	0.636084	0.328375	8	0.730962	0.306043	7	0.662327	0.366061	8	0.524314	0.32598	9	0.495692	0.438644	8	0.622216	0.443785	9	0.81444	0.286117	9	0.807198	0.378308	9	0.809139	0.105124	6	0.786969	0.12702	6	0.87062	0.163988	28
ACX60_RS00710	WP_009517911.1	dsbD	thiol:disulfide interchange protein DsbD	Thiol:disulfide interchange protein	1.00759	0.068147	81	1.01882	0.103349	60	1.03281	0.20812	99	1.0011	0.169466	78	0.985505	0.229235	77	1.01589	0.125027	75	1.04863	0.19949	73	0.993078	0.270287	70	1.00504	0.276026	83	1.00268	0.255021	91	0.982664	0.110918	82	0.967572	0.155682	82	1.03642	0.0991728	79	1.07873	0.104695	80	1.05175	0.167248	56
ACX60_RS00715	WP_000702273.1			Diguanylate cyclase domain protein	1.01368	0.12064	48	1.02734	0.145538	66	1.05576	0.118731	41	0.96796	0.240849	34	1.00091	0.189286	26	0.957604	0.195281	26	1.0351	0.249351	29	1.03554	0.342968	27	1.00833	0.257252	32	0.988733	0.24437	31	1.0119	0.108149	35	1.02621	0.130847	32	1.05657	0.109916	44	1.03585	0.101912	48	1.02518	0.101057	62
ACX60_RS00720	WP_001025107.1			Alpha/beta hydrolase fold family protein	1.02424	0.0971862	55	1.02895	0.111426	32	1.00195	0.180989	68	0.998645	0.215789	60	1.00606	0.234838	53	1.00526	0.206364	52	1.01222	0.206273	52	0.966964	0.280787	54	1.04454	0.194326	52	1.019	0.240862	59	1.02994	0.1271	68	0.962727	0.162087	64	1.04999	0.11891	60	1.03719	0.110546	60	1.03027	0.103807	28
ACX60_RS00725	WP_000717015.1			Uncharacterized protein	1.01362	0.116728	3	1.01754	0.120502	12	1.13796	0.454457	6	0.961338	0.238718	4	1.00307	0.347015	3	0.956619	0.109221	3	0.954334	0.238503	3	1.00072	0.106689	3	1.0261	0.440759	3	0.978001	0.0754019	3	1.08186	0.0770637	4	1.17846	0.168119	3	1.06093	0.12146	3	1.11616	0.0420533	3	0.918744	0.289977	11
ACX60_RS00730	WP_000913166.1			Transcriptional regulator, Spx/MgsR family	1.00927	0.0817736	43	1.05139	0.188343	8	1.04347	0.313605	52	0.95973	0.169771	44	1.01088	0.188968	36	1.01067	0.195859	36	0.993405	0.258397	38	1.07199	0.253136	35	1.05971	0.164293	38	0.989489	0.222703	43	1.01401	0.124201	49	1.00576	0.191451	42	0.997865	0.172338	41	1.00721	0.159006	40	1.02627	0.263132	8
ACX60_RS00735	WP_000612365.1	E3.1.11.2, xthA	exodeoxyribonuclease III	Exodeoxyribonuclease III (EC 3.1.11.2)	1.01706	0.120642	22	1.03142	0.0945323	46	1.08277	0.181362	27	0.942816	0.330671	22	1.08289	0.212594	17	0.952376	0.334229	21	0.99181	0.20814	17	0.893968	0.489022	19	0.946522	0.245498	22	0.978888	0.161379	27	0.992702	0.230526	25	1.07661	0.200366	21	1.02196	0.0964882	22	1.03474	0.0966226	22	1.03386	0.122513	40
ACX60_RS00740	WP_000211305.1	pyrE	orotate phosphoribosyltransferase	Orotate phosphoribosyltransferase (OPRT) (OPRTase) (EC 2.4.2.10)	0.1	X	2	0.673054	0.336216	3	0.133691	0.228291	7	0.118149	0.225924	7	0.887432	0.766868	5	0.162764	0.431508	5	0.102442	0.1665	2	0.235741	0.318025	7	0.1	X	5	0.1	X	5	0	0	2	0.396621	0.455741	7	0.362466	0.416362	2	0.358083	0.409073	2	0.546025	0.342596	3
ACX60_RS00745	WP_000166297.1			Uncharacterized protein	1.01981	0.0551743	25	1.02543	0.115575	10	1.0669	0.105809	32	0.993895	0.0836795	26	1.0209	0.100463	22	1.01522	0.0918785	23	1.02048	0.089731	23	1.06838	0.145545	23	1.0492	0.055662	23	1.00708	0.0549312	25	0.982696	0.0621098	26	1.01131	0.0637603	27	1.01291	0.095534	25	1.03747	0.0760941	25	0.988587	0.137211	9
ACX60_RS00750	WP_031978803.1	TC.FEV.OM	iron complex outermembrane recepter protein	Ligand-gated channel protein	1.02982	0.117106	125	1.04251	0.0844826	79	1.0247	0.188885	161	0.976439	0.227611	132	1.05664	0.254569	112	1.00326	0.158551	99	1.00321	0.21161	120	1.00738	0.345553	115	1.02183	0.339387	120	1.02496	0.240141	127	1.00279	0.0870871	133	1.00487	0.155573	128	1.01914	0.117808	119	1.03856	0.114549	124	1.03905	0.114497	77
ACX60_RS00755	WP_000781166.1			Uncharacterized protein	0.991928	0.0616448	10	0.942869	0.246125	4	1.0041	0.172226	31	1.02465	0.278486	27	1.03565	0.0856674	19	1.05008	0.120431	22	1.00208	0.245418	21	1.08577	0.27278	25	1.00924	0.155095	24	0.985128	0.0835239	25	0.989672	0.114633	28	1.00398	0.175965	36	1.02997	0.0914294	10	1.05117	0.064549	10	0.841502	0.467744	4
ACX60_RS00760	WP_001265495.1	gshB	glutathione synthase	Glutathione synthetase (EC 6.3.2.3) (GSH synthetase) (GSH-S) (GSHase) (Glutathione synthase)	0.886632	0.141352	23	0.874438	0.158849	38	0.968296	0.26085	29	0.868587	0.243067	21	0.740243	0.371816	20	0.87548	0.37	15	0.85017	0.349338	19	0.824183	0.384828	18	1.01048	0.375803	25	0.986324	0.377514	28	0.923844	0.211939	25	0.825504	0.232477	23	0.911854	0.130476	22	0.895844	0.159243	22	0.930045	0.110946	34
ACX60_RS00765	WP_000132430.1	murG	UDP-N-acetylglucosamine--N-acetylmuramyl-(pentapeptide) pyrophosphoryl-undecaprenol N-acetylglucosamine transferase	UDP-N-acetylglucosamine--N-acetylmuramyl-(pentapeptide) pyrophosphoryl-undecaprenol N-acetylglucosamine transferase (EC 2.4.1.227) (Undecaprenyl-PP-MurNAc-pentapeptide-UDPGlcNAc GlcNAc transferase)	0.1	X		0.1	X		0.1	X		0.1	X		0.1	X		0.1	X		0.1	X		0.1	X		0.1	X		0.1	X		0.1	X		0.1	X		0.1	X		0.1	X		0.1	X
ACX60_RS00770	WP_000075472.1	murC	UDP-N-acetylmuramate--alanine ligase	UDP-N-acetylmuramate--L-alanine ligase (EC 6.3.2.8) (UDP-N-acetylmuramoyl-L-alanine synthetase)	0.1	X		0	0	1	0.1	X		0.1	X		0.1	X		0.1	X		0.1	X		0.1	X		0.1	X		0.1	X		0.1	X		0.1	X		0.1	X		0.1	X		0	0	1
ACX60_RS00775	WP_000063661.1	ddl	D-alanine-D-alanine ligase	D-alanine--D-alanine ligase (EC 6.3.2.4) (D-Ala-D-Ala ligase) (D-alanylalanine synthetase)	0.1	X		0.1	X		0.1	X		0.1	X		0.1	X		0.1	X		0.1	X		0.1	X		0.1	X	1	0.1	X		0.1	X		0.1	X		0.1	X		0.1	X		0.1	X
ACX60_RS00780	WP_000057903.1	ftsQ	cell division protein FtsQ	Cell division protein FtsQ	0.1	X		0.826624	1.11e-16	1	0.1	X		0.1	X		0.1	X		0.1	X		0.1	X		0.1	X		0.1	X		0.1	X		0.1	X		0.1	X		0.1	X		0.1	X		0	0	1
ACX60_RS00785	WP_001287630.1	ftsA	cell division protein FtsA	Cell division protein FtsA	0.1	X		0.1	X		0.1	X		0.1	X		0.1	X		0.1	X		0.1	X		0.1	X		0.1	X		0.1	X		0.1	X		0.1	X		0.1	X		0.1	X		0.1	X
ACX60_RS00790	WP_000135734.1	ftsZ	cell division protein FtsZ	Cell division protein FtsZ	0.1	X		0.1	X		0.1	X		0.1	X		0.1	X		0.1	X		0.1	X		0.1	X		0.1	X		0.1	X		0.1	X		0.1	X		0.1	X		0.1	X		0.1	X
ACX60_RS00795	WP_000240697.1	lpxC	UDP-3-O-[3-hydroxymyristoyl] N-acetylglucosamine deacetylase	UDP-3-O-acyl-N-acetylglucosamine deacetylase (UDP-3-O-acyl-GlcNAc deacetylase) (EC 3.5.1.108) (UDP-3-O-[R-3-hydroxymyristoyl]-N-acetylglucosamine deacetylase)	0.1	X		0.362332	0	1	0.1	X		0.1	X		0.1	X		0.1	X		0.1	X		0.1	X		0.1	X		0.1	X		0.1	X		0.1	X		0.1	X		0.1	X		0	0	1
ACX60_RS00800	WP_000042455.1			Uncharacterized protein	1.71119	0	1	0.96321	0.348748	4	0.457421	0.382949	10	0.529961	0.502935	7	0.275713	0.381622	3	0.48442	0.36286	6	0.475502	0.387196	6	0.358788	0.393488	7	0.572852	0.415434	9	0.78595	0.40425	8	0.760307	0.129182	5	0.676459	0.294435	6	0.1	X		0.1	X		0.862908	0.296804	4
ACX60_RS00805	WP_000557460.1			Peptidase M23 family protein	0.976293	0.109912	18	1.02322	0.0753507	25	0.972751	0.214429	24	0.818201	0.383849	19	0.921611	0.223905	16	0.91176	0.259452	17	0.954275	0.080373	12	1.0286	0.305746	17	0.874318	0.326361	18	0.902259	0.332888	23	0.997259	0.239786	21	0.963061	0.147007	16	0.923569	0.107664	16	0.920789	0.198036	16	0.989417	0.0567241	21
ACX60_RS00810	WP_000896433.1	aceE	pyruvate dehydrogenase E1 component	Pyruvate dehydrogenase E1 component (EC 1.2.4.1)	0.769947	0.227998	32	0.747287	0.333923	90	0.597925	0.446374	43	0.690938	0.433138	34	0.568545	0.423175	27	0.767387	0.335918	24	0.604671	0.389893	22	0.836167	0.458631	23	0.748934	0.496672	29	0.681098	0.326277	31	0.780479	0.260676	39	0.698845	0.33505	34	0.821173	0.22949	34	0.876337	0.257791	32	0.835548	0.345577	86
ACX60_RS00815	WP_001166132.1	DLAT, aceF, pdhC	pyruvate dehydrogenase E2 component (dihydrolipoamide acetyltransferase)	Dihydrolipoamide acetyltransferase component of pyruvate dehydrogenase complex (EC 2.3.1.-)	0.762005	0.203956	13	0.721582	0.296922	22	0.725902	0.367347	17	0.873568	0.283063	12	0.718358	0.431604	10	0.679944	0.395674	16	0.678512	0.321629	8	0.615159	0.424954	8	0.407925	0.349175	9	0.552003	0.303436	11	0.789105	0.240452	13	0.7428	0.254915	13	0.866606	0.200596	15	0.950703	0.180081	15	0.982261	0.300071	26
ACX60_RS00820	WP_000900285.1			Putative membrane protein	1.02702	0.0519511	7	1.01944	0.107237	8	1.03177	0.0712947	12	1.00311	0.261884	10	0.932946	0.323193	8	1.03218	0.111581	7	0.994204	0.12673	8	1.04729	0.241601	8	0.967611	0.31587	9	0.918262	0.292052	9	1.00631	0.06169	13	1.01682	0.0871221	8	1.04968	0.0749794	7	1.01244	0.0711682	7	1.05526	0.0593868	8
ACX60_RS00825	WP_001154984.1			Uncharacterized protein	0.990876	0.104939	25	1.09968	0.208009	16	1.03662	0.268439	36	1.0174	0.270733	27	1.02795	0.284123	25	1.07896	0.202176	22	1.00341	0.170878	21	1.04758	0.311694	19	0.973141	0.432758	35	0.959624	0.411873	39	1.00778	0.131362	28	0.963353	0.222073	29	1.04187	0.10557	25	0.994959	0.163245	26	1.1128	0.17865	15
ACX60_RS00830	WP_049594794.1	TC.FEV.OM	iron complex outermembrane recepter protein	Ligand-gated channel protein	1.01612	0.0718208	96	1.0552	0.128026	117	1.04484	0.169099	88	0.964451	0.193146	83	1.03973	0.25495	67	1.02109	0.124183	52	1.00464	0.27468	70	0.994321	0.381362	70	1.0557	0.263388	72	1.0371	0.241002	81	1.01341	0.120296	79	1.00896	0.209225	73	1.00744	0.101969	93	1.0343	0.0634375	92	1.0339	0.136699	106
ACX60_RS00835	WP_000505322.1			Metallo-beta-lactamase superfamily protein	1.01857	0.0934652	23	1.04012	0.0770832	32	1.04704	0.242226	29	1.02498	0.114002	21	1.03001	0.178767	20	1.03027	0.2501	13	0.983027	0.184902	19	0.998759	0.274434	21	0.944744	0.290953	22	0.932235	0.286322	23	0.990165	0.163352	25	1.01114	0.153964	26	1.02181	0.0671023	24	1.01444	0.103993	23	1.03368	0.0782693	31
ACX60_RS00840	WP_000952249.1	K06940	uncharacterized protein	Flagellin N-methylase family protein	1.04072	0.139999	21	1.0313	0.0704075	10	1.02457	0.157802	22	1.04729	0.203412	23	0.9327	0.243849	17	0.978273	0.180784	23	0.955547	0.298996	18	1.07505	0.166091	17	0.832485	0.416649	19	0.861461	0.414271	22	1.03457	0.117929	22	0.907808	0.248011	21	1.0067	0.264729	21	0.985078	0.254356	19	1.0331	0.0709889	8
ACX60_RS00845	WP_000956023.1	IMPDH, guaB	IMP dehydrogenase	Inosine-5'-monophosphate dehydrogenase (IMP dehydrogenase) (IMPD) (IMPDH) (EC 1.1.1.205)	0.1	X		0.182492	0.213832	14	0.1	X		0.1	X		0.1	X		0.1	X		0.1	X		0.1	X		0.1	X		0.1	X		0	0	1	0.1	X		0.1	X		0.1	X		-0.00812937	0.0226153	13
ACX60_RS00850	WP_000119868.1	glmM	phosphoglucosamine mutase	Phosphoglucosamine mutase (EC 5.4.2.10)	0.1	X		0.1	X		0.1	X		0.1	X		0.1	X		0.1	X		0.1	X		0.1	X		0.1	X		0.1	X		0.1	X		0.1	X		0.1	X		0.1	X		0.1	X
ACX60_RS00855	WP_001286115.1	pdxH, PNPO	pyridoxamine 5'-phosphate oxidase	Pyridoxine/pyridoxamine 5'-phosphate oxidase (EC 1.4.3.5) (PNP/PMP oxidase) (PNPOx) (Pyridoxal 5'-phosphate synthase)	0.1	X		0.21359	0	1	0.1	X		0.1	X		0.1	X		0.1	X		0.1	X		0.1	X		0.1	X		0.1	X		0.1	X		0.1	X		0.1	X		0.1	X		0	0	1
ACX60_RS00860	WP_000161612.1	recJ	single-stranded-DNA-specific exonuclease	Single-stranded-DNA-specific exonuclease RecJ	0.99309	0.131804	87	1.02354	0.126078	56	1.02059	0.200856	107	1.00625	0.197362	94	0.994402	0.28415	79	0.980237	0.172712	80	0.992157	0.249352	80	1.03612	0.28841	77	1.04838	0.318883	87	1.02823	0.288574	97	1.02628	0.103296	90	1.02637	0.167119	87	0.940317	0.149704	90	0.885524	0.135263	85	0.893184	0.152982	55
ACX60_RS00865	WP_000731729.1			Putative porin	1.00739	0.049189	51	1.0236	0.0871565	49	1.01699	0.263183	63	0.979262	0.266616	53	1.07978	0.258777	42	0.946387	0.242021	46	0.967031	0.207305	50	1.06639	0.267237	45	1.02252	0.284678	47	0.994619	0.269312	51	1.00921	0.186141	56	1.06976	0.217454	47	1.01477	0.109611	51	1.02656	0.117149	51	1.01575	0.16302	41
ACX60_RS00870	WP_077670325.1	prfB	peptide chain release factor 2		0.1	X		0.1	X		0.1	X		0.1	X		0.1	X		0.1	X		0.1	X		0.1	X		0.1	X		0.1	X		0.1	X		0.1	X		0.1	X		0.1	X		0.1	X
ACX60_RS00875	WP_000350419.1			Bacterial regulatory, arsR family protein	1.00106	0.0510448	32	1.04191	0.0547532	10	1.03581	0.207759	39	0.989622	0.121754	30	0.967035	0.259894	28	0.999257	0.140349	32	1.01732	0.125657	29	1.02871	0.235038	30	0.959156	0.237303	28	0.982119	0.180213	32	0.986259	0.0509388	30	1.012	0.06784	30	1.02985	0.0564717	31	1.03761	0.0488632	31	1.11855	0.110361	11
ACX60_RS00880	WP_000819048.1			Flavin oxidoreductase / NADH oxidase family protein	1.06641	0.216661	18	1.01544	0.160249	39	1.06173	0.222556	16	0.947013	0.320742	17	0.94944	0.462138	12	0.937855	0.216987	11	0.985572	0.280475	15	0.966508	0.30349	14	0.914217	0.270256	16	0.901847	0.30732	16	0.955567	0.224821	20	0.886059	0.271284	16	1.04352	0.234832	19	1.07628	0.23848	16	1.03932	0.0825248	36
ACX60_RS00885	WP_000224848.1	kdtA, waaA	3-deoxy-D-manno-octulosonic-acid transferase	3-deoxy-D-manno-2-octulosonate transferase	0.1	X		0.1	X		0.1	X		0	0	1	0.1	X	1	0.1	X		0.1	X		0.1	X		0.1	X		0.1	X		0.1	X		0.1	X		0.1	X		0.1	X		0.1	X
ACX60_RS00890	WP_001028398.1			Ribosomal RNA small subunit methyltransferase E (EC 2.1.1.193)	1.01623	0.106389	26	1.01907	0.0872445	35	1.01826	0.231146	34	1.03973	0.198845	29	0.952635	0.296113	26	0.953211	0.267889	23	1.08209	0.3126	23	0.992892	0.396906	26	0.935283	0.316303	28	0.910004	0.243972	30	0.969465	0.204132	33	1.06529	0.316062	29	0.992235	0.127543	26	1.03807	0.0780286	26	1.03739	0.145299	30
ACX60_RS00895	WP_000752852.1			Transporter	1.0466	0.128483	29	1.03832	0.0975224	45	1.0959	0.178726	41	1.03375	0.177461	37	0.956366	0.205652	33	1.0038	0.0779483	30	1.04654	0.123138	32	1.1014	0.173506	31	1.01845	0.223171	34	1.04261	0.187181	37	1.03234	0.102755	40	0.956594	0.169933	37	1.04119	0.0841864	27	1.05216	0.0883962	28	1.02461	0.137196	40
ACX60_RS00900	WP_000457177.1			Uncharacterized protein	1.03034	0.120977	39	1.02787	0.0933525	29	1.03154	0.0990516	40	1.02921	0.0870179	33	0.981045	0.228656	31	0.970052	0.119453	31	0.99479	0.127482	30	1.07127	0.22778	30	1.03723	0.251079	30	1.04027	0.109411	33	1.00989	0.119971	35	1.01422	0.203773	35	1.01182	0.0766606	37	1.0289	0.0841637	38	1.05382	0.0831812	26
ACX60_RS00905	WP_001002959.1	ACSS, acs	acetyl-CoA synthetase	Acetyl-coenzyme A synthetase (AcCoA synthetase) (Acs) (EC 6.2.1.1) (Acetate--CoA ligase) (Acyl-activating enzyme)	1.00737	0.106012	70	1.02603	0.180322	93	1.03865	0.208739	81	0.980641	0.249247	75	0.999798	0.216865	60	1.02624	0.180935	64	0.99277	0.283057	61	1.08544	0.30845	58	1.02932	0.262236	71	1.00191	0.269797	84	1.00338	0.133937	77	1.00793	0.246899	75	1.01102	0.148066	69	1.01112	0.121816	67	1.01277	0.216633	86
ACX60_RS00910	WP_000806365.1			Isochorismatase	0.990558	0.104196	40	1.00501	0.0731499	27	1.116	0.175908	43	1.05	0.211396	33	1.06344	0.26156	32	0.972603	0.127993	25	1.01363	0.311821	29	0.938695	0.340223	30	0.980317	0.275943	36	0.966328	0.206864	37	1.00562	0.153536	40	0.993929	0.171444	36	0.985794	0.130082	39	0.989178	0.13432	42	1.0112	0.102092	24
ACX60_RS00915	WP_001019410.1			AsnC family protein (Transcriptional regulator)	1.01025	0.104187	26	0.974705	0.166792	13	1.06554	0.168479	29	0.984285	0.209837	28	0.915158	0.351422	25	0.96719	0.274326	23	1.06967	0.150374	22	1.03656	0.269844	22	1.04565	0.243771	21	1.05122	0.25628	24	1.00413	0.0909268	26	0.9774	0.169881	28	1.02071	0.0905183	27	1.02573	0.0774443	26	0.960768	0.244403	13
ACX60_RS00920	WP_000192767.1	sfnG	dimethylsulfone monooxygenase	Dimethyl sulfone monooxygenase SfnG (EC 1.14.-.-)	1.01494	0.0728001	95	1.02819	0.130692	41	1.03114	0.19069	130	0.978892	0.20924	108	1.02242	0.204055	96	0.967441	0.212208	90	0.974366	0.249872	96	1.03867	0.288876	98	1.01326	0.255053	97	1.01473	0.180961	110	1.02187	0.0998279	116	1.00087	0.194768	111	1.03082	0.077611	93	1.02495	0.0891377	93	1.05462	0.108866	39
ACX60_RS00925	WP_000145704.1	ssuE	FMN reductase	FMN reductase (EC 1.5.1.-)	1.01478	0.0699052	26	1.04072	0.102922	42	1.02583	0.281502	32	1.00934	0.298698	29	1.01721	0.193726	25	0.951835	0.233378	21	0.965841	0.285459	27	1.05964	0.400524	22	0.945822	0.29065	28	0.939322	0.314691	32	1.03047	0.112375	34	0.974824	0.149446	27	1.03322	0.0782693	28	1.02478	0.113707	28	0.997322	0.224903	38
ACX60_RS00930	WP_001023261.1			Bacterial regulatory s, luxR family protein	1.01297	0.0488096	36	1.02032	0.13651	30	1.05396	0.127143	46	1.00888	0.119203	35	1.02949	0.162031	33	0.955737	0.162431	31	1.00932	0.16641	31	0.987713	0.219966	33	1.02373	0.250003	38	0.984475	0.157995	42	1.02321	0.109536	36	1.0221	0.0955896	37	1.02366	0.0847314	36	1.02728	0.0884091	36	1.03784	0.0765103	27
ACX60_RS00935	WP_001026735.1			Uncharacterized protein	1.01297	0.184183	26	0.994407	0.26218	35	1.06875	0.203733	27	0.93993	0.257036	27	1.06945	0.295635	20	1.01131	0.116019	24	1.03458	0.271576	20	0.947681	0.339195	22	0.940091	0.281975	23	0.93806	0.262214	23	0.977853	0.162394	30	1.04916	0.137565	23	1.04228	0.175507	23	1.05253	0.18055	23	1.02033	0.136972	31
ACX60_RS00940	WP_001089744.1			Response regulator	1.00632	0.11739	187	1.01741	0.161351	142	1.03184	0.201549	186	0.993759	0.225161	162	1.00744	0.263875	135	0.957796	0.259724	127	1.02543	0.247252	143	1.04279	0.335664	146	0.956578	0.285802	150	0.969444	0.282764	166	0.986338	0.180679	157	1.02907	0.193249	160	1.03392	0.0951051	179	1.03677	0.128547	181	1.02301	0.179383	128
ACX60_RS00945	WP_000372818.1			Uncharacterized protein	1.00147	0.0669761	17	1.0521	0.0615622	13	1.07813	0.253253	27	1.02657	0.115123	20	1.00363	0.258663	18	0.880526	0.215347	18	1.01184	0.340076	18	1.0451	0.282751	15	1.04431	0.205624	18	1.03545	0.204352	19	0.990498	0.15749	21	0.945362	0.236588	22	1.06435	0.104009	17	1.02998	0.151824	17	1.08361	0.122008	13
ACX60_RS00950	WP_000871883.1	actP	cation/acetate symporter		1.02189	0.105551	95	1.01519	0.10257	60	1.01413	0.233057	111	0.999313	0.207464	102	1.01396	0.242295	78	0.975878	0.205267	78	1.01873	0.231959	84	1.11135	0.301801	80	1.05897	0.335134	85	1.04826	0.318079	92	1.02083	0.139639	99	0.993533	0.227549	104	1.03408	0.0997584	89	1.01522	0.146775	91	1.02477	0.0792513	58
ACX60_RS00955	WP_001256565.1			Ion channel family protein	1.02475	0.113862	35	0.99035	0.158523	31	1.03019	0.121646	42	1.02113	0.10771	35	1.03099	0.283023	33	0.999043	0.243591	31	1.07679	0.194949	29	0.969805	0.299917	31	1.06302	0.248047	38	1.0508	0.209363	40	1.03858	0.103521	36	1.00259	0.158275	32	1.02355	0.077844	37	1.02913	0.0839808	36	0.999859	0.171926	27
ACX60_RS00960	WP_001139472.1	betT, betS	choline/glycine/proline betaine transport protein	Transporter, betaine/carnitine/choline transporter family protein	1.02018	0.0902162	182	1.00545	0.132065	111	1.03366	0.171089	223	0.974041	0.222636	193	0.999124	0.200094	160	0.981296	0.148627	162	1.01032	0.251708	172	1.03813	0.256217	163	1.04634	0.212768	173	1.00216	0.181195	191	0.995845	0.107423	199	1.01511	0.152037	178	1.01061	0.0960485	180	1.00449	0.0959817	177	1.00843	0.111258	98
ACX60_RS00965	WP_000733006.1			Putative porin	0.876014	0.157721	8	0.954895	0.176413	54	0.675086	0.480325	3	0.704765	0.483318	3	0.476544	0.395576	5	0.77874	0.383635	5	0.744155	0.536046	4	0.685117	0.518781	3	1.18254	0.288085	4	1.18652	0.286021	4	0.780029	0.370129	6	0.662624	0.46855	3	0.703038	0.12879	8	0.488591	0.318485	8	0.809295	0.220715	54
ACX60_RS00970	WP_000016106.1			Diguanylate cyclase (GGDEF domain-containing protein)	1.00566	0.102624	90	1.03632	0.0799839	61	1.05787	0.2561	109	0.987357	0.205156	92	1.0201	0.21656	74	0.955307	0.220584	71	0.99706	0.214898	73	1.0896	0.272058	75	1.01272	0.330847	83	0.995138	0.23379	86	1.01115	0.117107	96	1.00595	0.136614	90	1.01508	0.0886879	91	1.01376	0.0901157	88	1.02218	0.0925411	59
ACX60_RS00975	WP_000083355.1	uvrA	excinuclease ABC subunit A	UvrABC system protein A (UvrA protein) (Excinuclease ABC subunit A)	1.0285	0.110515	161	1.01837	0.130013	114	1.02821	0.196822	187	1.00276	0.210665	163	0.99416	0.245139	141	0.967087	0.225155	139	1.00297	0.292529	150	1.01892	0.268637	136	1.02572	0.252599	148	1.01984	0.248694	167	0.991139	0.151983	172	1.00661	0.201353	169	1.01658	0.13503	150	0.993708	0.126505	149	0.994244	0.162376	97
ACX60_RS00980	WP_000826315.1	nemR	TetR/AcrR family transcriptional regulator, transcriptional repressor for nem operon	TetR family transcriptional regulator	1.02079	0.114016	44	1.00669	0.115293	21	1.04099	0.216303	54	0.915516	0.230044	43	0.948975	0.319562	37	0.982697	0.0781485	28	0.979061	0.271431	41	0.993221	0.411907	45	0.935554	0.416846	38	0.948956	0.318212	41	1.04346	0.144921	43	0.990006	0.246138	48	0.997049	0.164402	42	1.00854	0.165183	41	1.04556	0.207788	21
ACX60_RS00985	WP_001256571.1	qor, CRYZ	NADPH2:quinone reductase	NADPH:quinone oxidoreductase	1.01625	0.0465541	80	1.02021	0.0851351	36	1.03803	0.136438	107	1.01653	0.1669	87	1.01346	0.193771	77	0.980612	0.169177	69	1.04607	0.110623	74	1.02719	0.134058	69	1.03402	0.160801	73	1.02393	0.152403	81	1.00705	0.090759	87	0.983642	0.162253	92	1.03723	0.0928529	83	1.03195	0.0641856	84	0.998553	0.150066	32
ACX60_RS00990	WP_000580168.1	K08987	putative membrane protein	DUF1304 domain-containing protein	1.01722	0.186282	7	1.0144	0.0666161	20	1.07734	0.118038	9	1.00039	0.221496	8	0.937174	0.282883	5	1.16176	0.248212	7	0.679278	0.431989	6	1.0532	0.160473	5	1.01614	0.141139	7	0.984023	0.135754	9	1.00874	0.112429	10	0.936428	0.347467	7	1.10242	0.172112	8	1.0837	0.173677	8	1.0186	0.052039	17
ACX60_RS00995	WP_000263328.1	glpM	membrane protein GlpM	Uncharacterized protein	1.02744	0.0672331	35	1.03883	0.229198	12	1.02082	0.149757	43	1.02832	0.10854	34	1.00988	0.181788	31	0.959454	0.101126	29	1.03456	0.0958213	29	1.03561	0.192053	29	0.991442	0.171995	32	1.00062	0.183382	35	1.02072	0.101641	34	0.975485	0.0734119	36	1.02896	0.0608087	33	1.0373	0.066568	34	0.982306	0.209906	12
ACX60_RS01000	WP_000899418.1	tenA	thiaminase (transcriptional activator TenA)	Aminopyrimidine aminohydrolase (EC 3.5.99.2)	0.995125	0.10082	44	1.06395	0.0885959	20	1.06069	0.297438	44	1.00358	0.254882	41	0.941976	0.280693	35	1.0226	0.137986	31	0.967852	0.24379	33	1.09567	0.344464	32	0.9669	0.305407	36	0.97841	0.227357	37	1.01984	0.0977054	43	1.02372	0.198208	41	1.01437	0.0881256	43	1.04314	0.0925633	45	1.07695	0.111285	17
ACX60_RS01005	WP_004833586.1	K09799	uncharacterized protein	Uncharacterized protein	1.03524	0.0889423	65	0.988035	0.161937	38	1.03612	0.214438	80	0.987471	0.220034	68	0.92199	0.247873	55	0.930584	0.213986	57	0.957013	0.295287	58	1.0418	0.316862	57	0.950704	0.236339	69	0.988597	0.19291	78	0.997082	0.168777	65	1.0284	0.247727	65	1.05357	0.0951043	59	1.05356	0.09211	59	0.993472	0.217296	38
ACX60_RS01010	WP_000980462.1			MFS transporter	0.959916	0.0825727	52	0.95132	0.127813	67	0.974409	0.276952	61	0.903027	0.281123	49	0.952871	0.324234	44	0.875994	0.215882	40	0.853329	0.277647	46	1.03417	0.375203	44	0.952721	0.291886	50	0.951918	0.225517	52	0.921541	0.225757	53	0.892723	0.2759	56	1.00206	0.0992535	50	1.04951	0.142875	50	1.0752	0.120885	59
ACX60_RS01015	WP_001215080.1	ssb	single-strand DNA-binding protein	Single-stranded DNA-binding protein (SSB)	0.1	X		0.1	X		0.1	X		0.1	X		0.1	X		0.1	X		0.1	X		0.1	X		0.1	X		0.1	X		0.1	X		0.1	X		0.1	X		0.1	X		0.1	X
ACX60_RS01020	WP_000082714.1			Branched-chain amino acid transport family protein	0.997431	0.0778827	42	1.03874	0.080558	14	1.05877	0.158326	50	1.03875	0.192227	42	1.0327	0.126065	36	1.03315	0.188584	35	1.02166	0.142513	33	1.0452	0.129593	33	1.05015	0.217725	37	1.05364	0.209562	40	1.00885	0.0736812	41	1.01176	0.207072	46	1.01784	0.0631795	42	1.01448	0.0791502	42	1.0332	0.0929346	14
ACX60_RS01025	WP_000431605.1			Branched-chain amino acid ABC transporter permease	1.03084	0.0891398	28	1.01382	0.0853379	31	1.05913	0.325466	34	0.985281	0.270199	25	0.937671	0.240891	22	0.984716	0.254678	22	0.998964	0.297658	22	1.06677	0.340586	24	1.08565	0.327044	24	1.06917	0.303993	28	1.04077	0.120023	25	1.0338	0.279043	27	1.02917	0.135818	27	1.01233	0.0900659	25	1.00991	0.153267	31
ACX60_RS01030	WP_000081859.1			Helix-turn-helix family protein	1.00878	0.0603508	11	1.06176	0.0897294	20	1.06371	0.198787	15	1.10498	0.226388	13	1.08051	0.150357	11	0.962493	0.258075	11	1.02455	0.276685	13	1.13525	0.212225	11	0.980876	0.340161	13	0.934198	0.291375	14	1.03479	0.137543	14	1.07292	0.270412	11	1.00332	0.0525409	13	0.997634	0.041774	13	1.02102	0.145206	16
ACX60_RS01035	WP_000718865.1	gabP	GABA permease	Amino acid permease family protein	1.01948	0.0831857	113	1.0044	0.171418	67	1.05071	0.177461	148	0.987093	0.218569	113	1.03359	0.21016	100	0.996511	0.166598	104	1.00991	0.196356	102	1.05139	0.284156	103	1.01261	0.243281	112	0.998547	0.208382	118	1.00647	0.0959894	121	0.982983	0.184913	115	1.01547	0.130549	112	1.02686	0.14661	114	1.03317	0.157798	61
ACX60_RS01040	WP_001257159.1	K00375	GntR family transcriptional regulator / MocR family aminotransferase	DNA-binding protein	1.00606	0.12633	66	1.01797	0.104686	47	1.05007	0.250271	99	1.01138	0.265229	83	1.03298	0.24049	65	0.966937	0.244939	73	1.05109	0.216072	65	1.07127	0.2748	70	1.03698	0.277076	79	1.02474	0.230942	88	1.0077	0.127834	78	0.961166	0.242684	87	1.03173	0.104895	65	1.0214	0.115877	63	0.993299	0.214678	42
ACX60_RS01045	WP_000380902.1	puuE	4-aminobutyrate aminotransferase	4-aminobutyrate transaminase	0.978377	0.11232	53	1.03302	0.185003	35	0.99015	0.211219	68	0.987099	0.270372	63	1.03489	0.288939	47	0.933483	0.224504	53	0.9867	0.18812	49	0.984315	0.278913	47	0.987008	0.245758	48	0.997807	0.207456	53	0.969896	0.15221	60	1.01449	0.289182	67	1.03103	0.073101	54	1.08186	0.100907	55	1.10546	0.181404	33
ACX60_RS01050	WP_000615696.1	gabD	succinate-semialdehyde dehydrogenase / glutarate-semialdehyde dehydrogenase	Succinate-semialdehyde dehydrogenase (NADP(+))	0.957215	0.109616	86	0.963998	0.286362	36	1.01583	0.275673	97	0.968071	0.223079	83	0.948995	0.254053	67	0.9575	0.236077	61	1.0033	0.254715	70	0.980035	0.328156	75	1.09139	0.311943	72	1.03932	0.284168	79	0.97805	0.172947	87	0.951328	0.244238	86	1.00386	0.128301	84	1.06122	0.10409	85	1.03373	0.306994	34
ACX60_RS01055	WP_000912182.1			LysR family transcriptional regulator	1.0246	0.0903718	27	1.02356	0.0640916	27	1.11054	0.267275	27	1.01307	0.209719	26	0.974685	0.349421	23	1.00645	0.2295	17	1.06068	0.295907	23	1.05054	0.271548	21	0.899492	0.412491	22	0.963621	0.336574	26	0.962416	0.146572	29	0.953503	0.171877	25	1.06359	0.110347	29	1.05323	0.118863	26	1.03922	0.113284	24
ACX60_RS01060	WP_000046156.1			Uncharacterized protein	1.02943	0.0997094	57	1.06567	0.0930862	15	1.08442	0.218777	43	0.949662	0.267471	43	1.01526	0.279329	36	0.962149	0.31391	30	1.05388	0.336483	35	1.01217	0.327191	37	0.964618	0.365066	41	1.01062	0.290203	44	1.03889	0.148592	45	0.963966	0.251147	43	1.01193	0.134283	55	0.998123	0.158252	55	1.10491	0.106774	12
ACX60_RS01065	WP_000713965.1	K06911	uncharacterized protein	Pirin family protein	1.02451	0.123591	93	1.05582	0.0944426	35	1.05052	0.195094	119	0.994316	0.17438	95	1.03252	0.178474	80	0.99093	0.176499	77	1.04121	0.162387	81	1.02163	0.233664	81	1.0034	0.243519	81	1.01699	0.187485	90	0.994692	0.133448	93	1.0059	0.20077	96	1.04421	0.133418	91	1.04031	0.103777	94	1.05077	0.140809	34
ACX60_RS01070	WP_000350212.1			Pyridine nucleotide-disulfide oxidoreductase family protein	1.00939	0.131473	16	1.07761	0.20828	34	0.977032	0.379157	21	0.881512	0.413497	20	0.908238	0.281603	14	1.00981	0.230096	12	1.032	0.120601	14	1.01721	0.481108	13	0.779089	0.432729	15	0.849944	0.391237	16	0.978778	0.124535	18	0.882143	0.302601	17	1.01226	0.117771	14	1.03542	0.0927156	17	1.07781	0.270801	33
ACX60_RS01075	WP_000645054.1			Methyltransferase	1.04017	0.0893499	20	1.02249	0.0897574	26	1.15572	0.243481	25	1.02392	0.193946	22	0.945274	0.27973	17	1.03364	0.18733	19	1.11855	0.362077	19	1.01285	0.377238	18	1.07282	0.207344	18	1.05131	0.202485	20	1.00432	0.154628	29	1.00833	0.170848	23	1.04638	0.0929346	20	1.00923	0.0822555	21	1.06363	0.125169	24
ACX60_RS01080	WP_000114351.1			Glutathione-dependent formaldehyde-activating enzyme family protein	1.02354	0.063908	14	1.0087	0.102119	10	1.06338	0.258895	17	0.988848	0.209312	20	0.922091	0.215443	13	1.00455	0.340682	15	1.01604	0.234288	14	1.04139	0.325444	14	0.930422	0.353572	16	0.883223	0.334442	17	1.02957	0.158826	19	0.987479	0.0648879	13	1.0491	0.0569558	12	1.03091	0.0877375	12	0.965932	0.22496	10
ACX60_RS01085	WP_000777195.1			Peptide signal protein	0.967951	0.126467	14	1.03816	0.0858035	18	1.00781	0.221693	18	0.986096	0.338589	18	1.00126	0.244406	12	0.961895	0.0680314	13	0.991395	0.34161	12	0.993308	0.15857	11	1.01162	0.258458	13	1.07049	0.21342	14	0.988929	0.118821	16	0.966906	0.347646	13	1.03068	0.0722056	14	1.00248	0.0885224	14	1.05587	0.147381	16
ACX60_RS01090					0.928903	0.000389659	2	1.06458	0	1	0.991959	0	1	0.857658	0	1	1.20772	0	1	0.1	X		1.0706	0	1	0.910074	0	1	1.2219	0	1	1.2219	0	1	1.07073	0	1	1.14086	0	1	0.889074	0.000749009	2	0.855062	0.00519193	2	1.08967	0	1
ACX60_RS01095	WP_001089017.1	ynfM	MFS transporter, YNFM family, putative membrane transport protein	MFS transporter	1.04218	0.137948	78	1.01865	0.131897	46	1.0564	0.190763	110	1.02152	0.165551	91	0.98501	0.226798	75	1.01027	0.217318	80	0.936944	0.277246	89	1.10559	0.280473	87	1.00152	0.250216	87	0.996871	0.234029	98	0.994353	0.105507	97	0.991321	0.211658	95	1.0304	0.0934946	73	1.03141	0.0984214	72	1.02321	0.165004	42
ACX60_RS01100	WP_000423157.1			Transcriptional regulator	1.02963	0.116307	81	1.00343	0.132506	30	1.02681	0.259444	109	1.01275	0.244354	87	1.01205	0.271034	74	0.990982	0.223332	76	1.04055	0.268985	69	1.05071	0.26565	70	0.992199	0.274093	79	0.987922	0.268681	87	0.999712	0.131879	93	1.00242	0.251939	85	1.03014	0.151301	78	1.04728	0.140832	78	1.00593	0.186427	27
ACX60_RS01105	WP_001061082.1			Permease	0.989815	0.0960367	36	1.01998	0.0742721	44	1.0578	0.119996	44	0.965635	0.210045	38	1.02017	0.181394	31	1.00969	0.175409	29	1.01924	0.251885	34	1.01228	0.265612	32	1.0469	0.296129	37	1.04267	0.282701	37	1.0189	0.0803491	42	0.975294	0.16189	37	0.986979	0.0983258	36	1.00203	0.0841673	38	0.953768	0.256548	38
ACX60_RS01110	WP_002048124.1			Uncharacterized protein	1.00608	0.0742326	34	1.03676	0.0765246	35	1.04669	0.190044	43	0.987468	0.187475	38	0.950169	0.204686	28	0.99819	0.210919	34	1.04548	0.265346	34	1.08138	0.364621	32	1.04639	0.151665	32	1.01692	0.186115	36	1.02739	0.104421	40	0.999459	0.113648	34	0.993464	0.076414	30	1.00864	0.0971085	33	1.04041	0.0646614	32
ACX60_RS01115	WP_000789141.1			Signal peptide protein	1.02099	0.126949	52	1.08219	0.141169	10	1.04094	0.270911	57	0.962668	0.24427	44	1.06482	0.209781	37	0.959199	0.342003	36	0.998519	0.172283	39	1.07027	0.199727	41	1.09593	0.389206	41	1.01476	0.401059	44	0.958645	0.200384	47	1.01358	0.158881	45	1.0104	0.0725842	46	0.998784	0.0940166	50	1.04201	0.152043	10
ACX60_RS01120					1.03441	0.153033	70	1.00741	0.0967472	14	1.04652	0.200551	87	1.00326	0.272311	72	1.05764	0.217514	63	0.996102	0.256937	58	1.01678	0.274699	64	1.05987	0.330015	66	1.06518	0.330983	70	1.06451	0.306087	75	1.0288	0.121619	72	1.03987	0.23198	74	1.02487	0.15328	69	1.03435	0.0906216	65	1.04532	0.106696	13
ACX60_RS01125	WP_000447716.1			Bacterial regulatory helix-turn-helix s, AraC family protein	1.0233	0.0748026	14	1.01892	0.0678871	18	1.11873	0.20255	20	0.934479	0.309317	18	0.965396	0.142333	14	0.920754	0.217057	12	0.908015	0.355376	16	1.13263	0.233339	16	0.952873	0.380697	21	0.96492	0.348166	20	1.02069	0.181409	20	1.11633	0.345655	17	1.08952	0.122062	13	1.08083	0.084112	13	1.01441	0.0414262	17
ACX60_RS01130	WP_000584338.1			GNAT family N-acetyltransferase	1.02348	0.0968108	38	0.982153	0.175471	36	1.07256	0.217457	49	1.00865	0.196238	50	0.981231	0.365032	40	0.993998	0.169042	38	1.06623	0.222499	39	1.055	0.31525	40	0.958095	0.353432	46	0.968394	0.357027	53	1.03634	0.106808	50	1.03158	0.212113	50	1.03167	0.127811	37	1.01239	0.109233	37	1.00477	0.128087	33
ACX60_RS01135	WP_009517923.1			TetR family transcriptional regulator	1.0371	0.113134	5	1.00629	0.0741272	18	0.931848	0.265122	8	0.895583	0.156105	4	0.938758	0.151811	5	0.988033	0.145634	7	1.30527	0.247921	4	1.14855	0.406341	6	0.920701	0.215616	8	0.920638	0.131886	8	1.08253	0.0962699	7	1.05416	0.101132	5	1.10231	0.0898868	5	1.03663	0.0937458	5	1.04138	0.071948	18
ACX60_RS01140	WP_000455804.1			Alkyl hydroperoxide reductase AhpD (EC 1.11.1.15)	1.01773	0.0566321	30	1.04844	0.107463	13	0.991206	0.269611	20	1.02582	0.247858	16	1.04763	0.119964	12	1.04229	0.112483	9	1.06907	0.12462	10	1.1333	0.302804	15	1.05587	0.142505	15	1.03615	0.16134	15	1.00265	0.0979605	17	1.02752	0.130582	14	1.0097	0.102164	31	1.04508	0.0893383	35	1.02716	0.122339	12
ACX60_RS01145	WP_000654307.1			HxlR family transcriptional regulator (Putative HTH-type transcriptional regulator YybR) (Transcriptional regulator) (Transcriptional regulator, HxlR family)	0.995238	0.084991	8	1.03278	0.0579448	9	1.07616	0.124357	12	1.00201	0.15813	9	0.919201	0.169043	9	1.0062	0.0381322	5	1.15697	0.154123	7	1.07708	0.113436	7	0.933695	0.328259	11	0.910912	0.331978	11	1.02085	0.0475938	9	0.988913	0.100584	8	1.0121	0.0725998	8	1.02817	0.0388013	7	1.00318	0.0427434	7
ACX60_RS01150	WP_000142811.1			Uncharacterized protein	1.02418	0.0738483	19	1.03789	0.0823954	18	1.02482	0.195048	25	0.957354	0.170028	22	1.0466	0.151134	15	0.998628	0.21068	16	0.934018	0.403332	19	1.03934	0.236993	20	0.85622	0.334553	21	0.874379	0.282694	19	1.01319	0.0639484	20	0.978835	0.124839	21	1.04854	0.16983	20	1.03481	0.155478	18	1.0473	0.0956326	17
ACX60_RS01155	WP_000897078.1			Uncharacterized protein	1.05191	0.136751	13	1.02835	0.0939947	18	0.909185	0.242778	19	0.953238	0.236042	9	0.895266	0.344151	14	1.00365	0.212495	10	0.967291	0.0956949	9	0.962285	0.29841	13	0.844905	0.352472	13	1.06115	0.212329	12	0.96954	0.186295	14	0.908388	0.274176	13	1.01502	0.223219	13	1.0398	0.131808	13	0.961834	0.116518	18
ACX60_RS01160	WP_000016867.1			Uncharacterized protein	1.0227	0.0723873	116	1.05651	0.096454	46	1.05797	0.152734	143	1.01219	0.166901	121	0.981658	0.212801	104	0.997436	0.122368	106	1.02436	0.169818	107	1.04939	0.205076	105	1.03246	0.310607	111	0.995721	0.266228	123	1.00686	0.103816	126	1.00551	0.133686	125	1.03503	0.073475	114	1.03524	0.0810649	116	1.05273	0.108517	43
ACX60_RS01165	WP_025467427.1			Uncharacterized protein	1.01443	0.0389387	35	1.03361	0.0980528	39	1.03767	0.102847	45	0.987853	0.142765	36	1.03497	0.110546	33	0.985857	0.0836036	30	0.979414	0.190158	32	1.02872	0.242049	30	1.03156	0.0688678	35	1.00656	0.0666168	36	0.998643	0.0765516	39	1.00291	0.081205	38	0.99315	0.0407122	34	1.00352	0.0967195	34	1.06323	0.0813604	36
ACX60_RS01170	WP_001215540.1			Uncharacterized protein	0.975595	0.0202759	3	0.97982	0.0364157	5	1.08076	0.0802235	13	1.00838	0.0832617	13	0.993358	0.047802	10	1.00297	0.0937019	10	1.05753	0.0959965	12	1.12851	0.169132	12	0.956564	0.183353	10	1.01381	0.107105	11	1.00708	0.0788026	13	0.990739	0.0791701	14	1.06663	0.0817283	3	1.05386	0.0828491	3	0.972712	0.141362	5
ACX60_RS01175	WP_000128772.1			HxlR-like helix-turn-helix family protein	1.01927	0.108025	27	1.1148	0.228301	16	1.05499	0.23789	33	0.981022	0.194194	30	0.958439	0.195666	24	0.993364	0.14335	22	1.06863	0.237829	24	0.970219	0.391497	27	0.961838	0.305833	31	1.02536	0.25187	30	0.99382	0.0828305	31	0.921077	0.235829	27	1.01968	0.130296	28	1.0319	0.117453	27	1.06285	0.0887021	14
ACX60_RS01180	WP_000753357.1			General stress protein 14	1.02568	0.0835969	32	1.06758	0.0958219	18	1.06325	0.200443	38	1.05757	0.181951	33	1.0119	0.189075	29	1.00063	0.170245	31	1.07638	0.221511	27	1.03472	0.229008	29	1.0512	0.273606	27	1.07285	0.25264	32	1.00266	0.129335	38	0.992118	0.274016	35	1.0412	0.0709224	30	1.01684	0.0699385	29	1.00198	0.246314	17
ACX60_RS01185	WP_000492972.1			Restriction endonuclease	1.02761	0.0699401	67	1.02181	0.125491	64	1.04085	0.158324	87	0.994762	0.156115	69	1.03008	0.17115	61	1.01831	0.110261	65	1.04942	0.187665	57	1.03925	0.243866	59	1.04941	0.174027	63	1.04586	0.161092	66	1.01347	0.134335	71	1.01355	0.237848	76	1.01946	0.103561	67	1.03175	0.0773758	66	1.01573	0.124772	60
ACX60_RS01190	WP_000917506.1			Uncharacterized protein	1.04226	0.112796	14	1.05406	0.0904184	25	0.995042	0.213423	19	1.03105	0.0835148	14	1.01493	0.201393	11	0.888003	0.30191	11	0.968622	0.105482	11	1.14013	0.324432	14	0.95013	0.219972	13	0.97311	0.183398	12	1.03786	0.0932325	17	0.926771	0.197073	12	1.05665	0.121479	13	1.03499	0.095927	15	1.06199	0.152807	26
ACX60_RS01195	WP_001017477.1			Uncharacterized protein	1.04706	0.171039	17	1.03175	0.0798444	17	1.07132	0.183715	24	1.03452	0.279942	16	1.08375	0.168963	14	1.094	0.185682	14	1.07872	0.336344	14	0.992985	0.473558	17	0.955135	0.320504	21	1.00188	0.217483	21	0.98977	0.137294	19	0.917259	0.230895	23	1.0351	0.101267	16	1.04003	0.116377	15	1.00071	0.101565	17
ACX60_RS01200	WP_000754784.1			Isoprenoid biosynthesis protein ElbB	1.02247	0.0575249	36	1.04357	0.0890521	14	1.04273	0.139493	42	1.04365	0.11183	35	1.03186	0.11995	32	1.02128	0.12617	29	1.03648	0.205302	32	1.11795	0.171015	31	1.00213	0.247439	37	0.974752	0.280223	39	0.998969	0.0565417	36	1.02138	0.145949	37	1.0042	0.153641	38	1.01929	0.156034	37	1.03258	0.039408	13
ACX60_RS01205	WP_000793078.1			AraC family transcriptional regulator	1.01361	0.0797142	58	1.14897	0.242003	22	1.04551	0.181853	75	1.00108	0.18542	66	1.0208	0.192431	56	0.969807	0.159297	53	0.97401	0.160083	53	1.03622	0.318167	60	1.06923	0.24203	61	1.01133	0.212232	65	1.01518	0.129983	71	1.02319	0.165715	66	0.999607	0.0988995	59	1.01443	0.0913216	60	1.09577	0.211157	21
ACX60_RS01210					0.948852	0.156909	6	1.02237	0.00537643	2	0.968348	0.15297	8	1.11527	0.349549	7	0.886793	0.171184	5	0.949	0.206251	4	1.04419	0.352041	4	0.560633	0.314107	5	1.03434	0.341762	9	0.951078	0.383392	11	0.976476	0.221578	6	0.976761	0.179678	5	0.968959	0.217968	6	0.958602	0.185217	6	0.824382	0.0859978	2
ACX60_RS01215	WP_001181667.1	kup	KUP system potassium uptake protein	Probable potassium transport system protein kup	0.932371	0.143608	94	0.908168	0.182154	70	0.90257	0.191489	126	0.842848	0.226302	92	0.887297	0.271662	85	0.839129	0.236386	90	0.875812	0.261508	88	0.936584	0.24943	76	0.889013	0.298286	87	0.924636	0.171126	92	0.877001	0.159199	104	0.889191	0.194457	98	0.858708	0.168628	90	0.838447	0.166278	88	0.891929	0.165081	58
ACX60_RS01220	WP_011860463.1			Uncharacterized protein	1.03016	0.0469244	7	1.03755	0.0809416	12	0.889462	0.555656	15	1.08492	0.133919	11	1.03789	0.0689873	7	0.988993	0.0674334	6	1.01561	0.114319	11	1.17633	0.242332	8	1.01828	0.448659	9	0.921135	0.319196	9	1.00569	0.0372003	10	1.02968	0.233423	9	1.02828	0.0491886	6	1.04668	0.0399323	6	1.02231	0.0722806	12
ACX60_RS01225	WP_000157128.1	ENDOG	endonuclease G, mitochondrial	DNA/RNA non-specific endonuclease family protein	1.05082	0.11685	33	1.0583	0.190915	52	1.03773	0.227848	32	1.02596	0.293655	30	1.01938	0.335773	27	0.983859	0.251896	22	1.04263	0.372797	26	0.939851	0.368019	25	1.14148	0.199395	27	1.0395	0.242025	29	1.02746	0.194379	32	0.972581	0.223374	34	0.872099	0.173236	26	0.826037	0.212681	26	0.825037	0.16927	48
ACX60_RS01230	WP_000458293.1			LysE type translocator family protein	1.02974	0.0728632	74	0.974564	0.164293	19	1.0528	0.224935	91	1.02154	0.215192	73	1.01669	0.134149	63	0.985588	0.203477	71	0.989942	0.245346	67	0.969437	0.308463	67	1.03313	0.187218	73	1.00163	0.173136	80	1.02327	0.110765	80	1.00198	0.183182	79	1.04151	0.0825852	71	1.03709	0.0667287	71	1.01083	0.0963878	17
ACX60_RS01235	WP_000476055.1			Uncharacterized protein	1.02342	0.0554332	63	0.955242	0.223882	17	1.04134	0.145562	80	1.027	0.0699337	64	1.10313	0.0930116	57	0.995658	0.0574301	56	1.06734	0.121149	58	1.04834	0.168613	59	1.00443	0.184333	63	0.996136	0.172897	66	1.03085	0.0479518	65	1.03868	0.136466	70	1.03097	0.0699003	63	1.00859	0.0652301	63	0.973324	0.0842128	14
ACX60_RS01240	WP_001045987.1	aqpZ	aquaporin Z	Aquaporin Z	1.01827	0.0710209	75	1.0811	0.139367	16	1.01733	0.13939	84	1.0226	0.203414	74	1.0162	0.246464	61	0.976324	0.209111	62	1.03044	0.172785	65	0.999964	0.270104	63	1.02427	0.273534	67	1.01247	0.224746	73	1.01313	0.117517	72	0.98212	0.171169	66	1.02195	0.0781926	69	1.02882	0.0915735	70	1.09601	0.0949038	13
ACX60_RS01245	WP_001135873.1			AraC family transcriptional regulator	1.00398	0.130275	70	0.986036	0.139037	32	1.0646	0.204937	97	1.01194	0.235843	93	0.945553	0.234009	79	0.986401	0.179062	73	1.00947	0.223233	82	1.02883	0.233406	78	1.03166	0.33236	77	1.02024	0.281884	83	1.01948	0.0890486	95	1.02178	0.199398	93	1.02844	0.0801881	69	1.04833	0.0720201	71	1.03986	0.0658181	29
ACX60_RS01250	WP_000911628.1			Fatty acid hydroxylase superfamily protein	1.00909	0.0949832	31	1.03418	0.125298	22	1.10149	0.195704	32	1.04928	0.253354	31	0.995934	0.216942	24	1.08916	0.23583	16	1.02989	0.260643	28	1.01474	0.334712	28	1.01491	0.317995	32	1.054	0.271402	29	0.966886	0.0990555	31	1.00951	0.208513	29	1.02853	0.107572	29	1.01475	0.108684	28	1.05153	0.117677	22
ACX60_RS01255	WP_000880078.1	hisF	cyclase	Imidazole glycerol phosphate synthase subunit HisF (EC 4.1.3.-) (IGP synthase cyclase subunit) (IGP synthase subunit HisF) (ImGP synthase subunit HisF) (IGPS subunit HisF)	0.974605	0.11235	10	0.98122	0.202609	34	0.989499	0.248251	20	0.929456	0.30812	19	0.842377	0.32692	16	0.997524	0.114679	15	0.985346	0.157893	17	0.895548	0.334942	14	1.13619	0.241351	13	0.995142	0.144515	16	1.0671	0.22487	21	1.13176	0.35314	17	1.01414	0.11666	10	1.04562	0.0855595	10	1.05343	0.11429	29
ACX60_RS01260	WP_000118182.1	thrB2	homoserine kinase type II	Homoserine kinase (HK) (HSK) (EC 2.7.1.39)	0.979411	0.141401	57	0.980236	0.114587	37	0.97167	0.142754	60	0.93562	0.286471	49	0.96411	0.282602	45	0.968694	0.138035	48	0.949487	0.243341	43	1.08369	0.326448	46	0.993522	0.278227	48	0.990875	0.259679	52	0.957626	0.151589	56	0.968624	0.152907	52	1.02327	0.0699797	50	1.08086	0.122424	52	1.07944	0.101382	33
ACX60_RS01265	WP_001205591.1			Cold-shock' DNA-binding domain protein	1.02519	0.104693	36	1.04555	0.0937177	18	1.06587	0.229681	47	1.00938	0.156482	43	0.983255	0.232545	34	0.995091	0.13324	31	1.02403	0.186469	33	0.97174	0.281767	35	1.06411	0.331666	38	1.06893	0.267776	38	0.999725	0.0874972	44	1.02683	0.150246	37	1.03758	0.114849	36	1.04386	0.098285	38	1.08614	0.0771369	16
ACX60_RS01270	WP_001088854.1			Putative membrane protein	1.00172	0.0675897	14	1.03963	0.123806	13	1.0426	0.169445	16	0.920651	0.276012	15	0.999495	0.182886	13	1.02434	0.160458	12	1.07287	0.169939	11	1.03309	0.144583	13	1	0.146352	14	0.976243	0.115038	15	1.04322	0.113093	18	1.0059	0.161248	17	1.03785	0.0407583	12	1.06395	0.164092	15	1.0282	0.215796	12
ACX60_RS01275	WP_000021008.1			Antibiotic biosynthesis monooxygenase	1.04009	0.100884	33	1.02203	0.0983997	7	1.05283	0.254127	40	0.963895	0.206938	30	0.953867	0.267962	28	0.986577	0.224906	32	1.00442	0.285401	25	1.21811	0.34147	23	1.09396	0.303329	30	1.03021	0.253521	28	0.965491	0.162595	34	0.982804	0.161869	31	1.02119	0.0638444	28	1.05774	0.0825311	29	0.94092	0.131273	6
ACX60_RS01280	WP_000938127.1			Transporter	1.01344	0.0763222	83	1.01468	0.195868	40	1.02515	0.203861	111	0.972676	0.186955	97	1.03923	0.172245	83	0.973875	0.206074	78	1.02935	0.160601	87	1.04872	0.247749	86	0.983461	0.273521	82	1.01022	0.178926	92	0.990552	0.125003	99	1.03497	0.163763	97	1.02368	0.0853582	83	1.00306	0.134296	82	1.03667	0.1719	38
ACX60_RS01285	WP_000083600.1			Helix-turn-helix family protein	1.02019	0.0405127	18	1.05492	0.080235	30	1.09343	0.107056	24	1.04118	0.0684071	19	1.09642	0.166406	16	1.0369	0.194559	13	1.01844	0.215644	17	1.0486	0.389109	19	1.08458	0.169747	20	1.0212	0.0965015	20	0.989577	0.0646091	20	1.03948	0.137725	17	0.987097	0.0651988	18	0.98564	0.0648933	18	1.00325	0.11063	26
ACX60_RS01290	WP_000905538.1	hisA	phosphoribosylformimino-5-aminoimidazole carboxamide ribotide isomerase	1-(5-phosphoribosyl)-5-[(5-phosphoribosylamino)methylideneamino] imidazole-4-carboxamide isomerase (EC 5.3.1.16) (Phosphoribosylformimino-5-aminoimidazole carboxamide ribotide isomerase)	1.03775	0.110581	27	0.93849	0.20476	19	1.05486	0.221568	38	1.03878	0.305947	35	1.07352	0.325867	26	1.03552	0.240039	21	1.06227	0.236098	25	1.0363	0.342943	25	0.872439	0.338795	29	0.997584	0.349291	29	1.01004	0.135049	31	1.0376	0.204742	31	1.01443	0.162384	28	1.03683	0.117155	27	0.949917	0.291724	18
ACX60_RS01295	WP_001287564.1			Exonuclease	1.02588	0.128141	62	1.07167	0.118541	10	1.06165	0.162761	88	0.979839	0.150011	76	1.00374	0.240005	66	1.00253	0.140672	62	1.01052	0.25275	67	1.01525	0.26277	66	1.01249	0.263093	69	0.97943	0.227309	74	0.99131	0.104026	79	1.02395	0.134539	75	1.01472	0.110459	62	1.02668	0.0727449	60	1.1554	0.205745	11
ACX60_RS01300	WP_001087822.1			Uncharacterized protein	1.02032	0.0765111	23	1.03198	0.0710642	41	0.939047	0.317251	24	1.01328	0.265849	25	0.963864	0.296166	16	0.9857	0.151948	17	0.983093	0.327927	21	1.00184	0.311915	17	1.01088	0.359286	23	1.07714	0.35022	25	0.97804	0.107611	26	0.984135	0.220396	21	1.01737	0.133307	22	1.02868	0.0945329	23	1.02613	0.122712	38
ACX60_RS01305	WP_000196732.1	hisH	glutamine amidotransferase	Imidazole glycerol phosphate synthase subunit HisH (EC 2.4.2.-) (IGP synthase glutamine amidotransferase subunit) (IGP synthase subunit HisH) (ImGP synthase subunit HisH) (IGPS subunit HisH)	1.06519	0.172186	11	1.01531	0.0804203	22	1.09844	0.513396	12	1.22661	0.361821	9	1.16807	0.335271	8	0.991841	0.363779	5	1.09262	0.195422	6	0.848302	0.495736	9	0.998679	0.0929752	5	0.965745	0.13241	6	0.984118	0.130147	11	0.962235	0.479454	12	1.06717	0.14613	10	1.05887	0.123308	9	1.00502	0.186727	19
ACX60_RS01310	WP_000194096.1	hisB	imidazoleglycerol-phosphate dehydratase	Imidazoleglycerol-phosphate dehydratase (IGPD) (EC 4.2.1.19)	0.935547	0.20997	12	1.05867	0.169759	26	0.96781	0.196548	14	0.960817	0.34548	14	0.958858	0.218916	11	1.10845	0.405894	9	0.932693	0.099771	11	0.969693	0.318317	8	0.756412	0.37934	11	0.860072	0.253775	10	0.968394	0.0953163	10	0.782853	0.285541	11	0.968129	0.212538	11	1.06298	0.0270225	10	1.09465	0.156227	23
ACX60_RS01315	WP_001123236.1			GNAT family N-acetyltransferase	0.247127	0.249673	6	0.294082	0.307397	25	0.354912	0.33733	7	0.223024	0.248227	6	0.263714	0.27964	5	0.0829321	0.0909666	4	0.271162	0.509695	6	0.622915	0	1	0.298167	0.314449	3	0.411168	0.333473	5	0.233017	0.242002	5	0.10773	0.142705	5	0.319655	0.290725	6	0.320001	0.306668	6	0.260253	0.334996	23
ACX60_RS01320					0.1	X		1.05496	0	1	0.1	X		0.1	X		0.1	X		0.1	X		0.1	X		0.1	X		0.1	X		0.1	X		0.1	X		0.1	X		0.1	X		0.1	X		0.406344	0	1
ACX60_RS01325					0.1	X		0.1	X		0.1	X		0.1	X		0.1	X		0.1	X		0.1	X		0.1	X		0.1	X		0.1	X		0.1	X		0.1	X		0.1	X		0.1	X		0.1	X
ACX60_RS01330	WP_000469967.1			Acetyltransferase family protein	1.08083	0.0589247	4	1.06762	0.0776818	17	0.966527	0.0863452	6	1.17407	0.0957023	5	1.08138	0.106523	4	1.07225	0.0746697	5	1.25592	0.44618	4	1.079	0.0501954	4	0.799505	0.500577	7	0.654009	0.417682	6	0.966533	0.0901634	6	1.17296	0.316177	6	1.02508	0.0857736	4	1.04673	0.0399373	4	1.06863	0.055952	14
ACX60_RS01335	WP_000059340.1	aarC, cat1	succinyl-CoA:acetate CoA-transferase	Acetyl-CoA hydrolase (Propionyl-CoA--succinate CoA transferase)	1.04644	0.0851866	58	1.05153	0.109738	50	1.05107	0.180403	67	0.988252	0.25217	65	1.00234	0.268525	49	1.04154	0.256009	46	1.02799	0.249288	51	1.00996	0.293012	48	0.95402	0.356138	51	0.976233	0.239856	54	0.986411	0.177346	67	1.01736	0.189268	58	1.04627	0.143771	56	1.05395	0.136181	56	1.05616	0.172858	47
ACX60_RS01340	WP_000051217.1	envZ	two-component system, OmpR family, osmolarity sensor histidine kinase EnvZ	HAMP domain protein	0.967429	0.00646915	2	0.0844818	0.08825	2	0.997673	0.000797184	2	0.950517	0	1	0.934292	0	1	0.781551	0.4375	2	1.05765	0	1	1.23354	0.165542	2	1.06531	0.00106203	2	1.06531	0.00106203	2	1.08538	0	1	1.06153	0	1	1.0079	0.0355051	2	0.979079	0.0215301	2	0	0	2
ACX60_RS01345	WP_000060753.1	ompR	two-component system, OmpR family, phosphate regulon response regulator OmpR	Transcriptional regulatory protein ompR	0.1	X		0.1	X		0.1	X		0.1	X		0.1	X		0.1	X		0.1	X		0.1	X		0.1	X		0.1	X		0.1	X		0.1	X		0.1	X		0.1	X		0.1	X
ACX60_RS01350	WP_002048094.1	tex	protein Tex	RNA-binding transcriptional accessory protein	1.00672	0.115307	58	1.01041	0.0963082	79	1.06485	0.272339	67	0.990026	0.279186	58	0.977802	0.30151	50	0.974723	0.265002	47	1.03979	0.281826	51	1.01407	0.332398	52	0.975068	0.424161	62	0.9571	0.355957	64	1.01599	0.193432	72	0.986712	0.260579	64	0.985068	0.137456	55	0.985266	0.150086	55	0.99897	0.118571	68
ACX60_RS01355	WP_025467428.1	cynT, can	carbonic anhydrase	Sulfate permease	1.02468	0.0982684	152	1.01457	0.167397	87	1.02777	0.214217	176	0.991772	0.189669	147	1.00896	0.192614	124	0.974271	0.243921	126	1.0073	0.252078	134	1.03565	0.233877	132	1.04076	0.28016	148	1.03101	0.270714	163	1.00616	0.097463	161	1.00041	0.200083	159	1.04013	0.131169	145	1.04669	0.104928	144	1.03973	0.154	84
ACX60_RS01360	WP_001035489.1			Fatty acyl-CoA reductase	1.01967	0.064326	31	1.00751	0.136364	45	1.05163	0.0857136	55	1.00595	0.108259	45	1.0208	0.0994653	39	0.967927	0.165656	41	1.04943	0.222788	41	1.0297	0.251819	41	1.02674	0.191471	45	1.00468	0.184269	49	0.997667	0.0661156	46	1.00875	0.103387	45	0.991239	0.0433764	29	0.981153	0.0508846	29	0.979311	0.126803	40
ACX60_RS01365	WP_000571053.1			Uncharacterized protein	1.03262	0.0868698	26	1.02524	0.07852	26	1.02829	0.184746	35	0.968566	0.220416	28	0.953896	0.308171	24	1.01022	0.201293	23	0.99987	0.0881738	20	1.04577	0.181268	26	1.02474	0.132441	24	1.03841	0.0965971	25	1.01231	0.0647243	26	1.01493	0.0760129	26	1.03895	0.0952981	26	1.02466	0.0487819	25	1.0228	0.068402	24
ACX60_RS01370	WP_000002986.1			Uncharacterized protein	1.03335	0.034659	5	1.02356	0.126895	27	0.91026	0.3969	9	0.995232	0.0738639	4	0.894036	0.29769	5	0.953978	0.062701	4	0.896926	0.363523	5	1.05902	0.0979053	4	1.03518	0.0910382	4	1.12633	0.193221	5	0.982639	0.0402498	4	0.978978	0.0357976	4	1.03461	0.0422807	5	1.04265	0.0445304	5	1.04475	0.0897902	23
ACX60_RS01375	WP_000557642.1			AraC family transcriptional regulator	1.01503	0.0848265	115	1.03829	0.194175	37	1.06557	0.250599	137	1.0124	0.225697	119	1.01761	0.213816	103	0.982646	0.218069	98	0.965847	0.269666	109	1.02782	0.296914	105	1.04234	0.302732	114	1.0323	0.270672	127	1.00888	0.109598	121	1.00073	0.206741	119	1.02587	0.10768	111	1.02327	0.0831546	110	1.01567	0.0981451	33
ACX60_RS01380	WP_000221161.1	metY	O-acetylhomoserine (thiol)-lyase	O-acetylhomoserine aminocarboxypropyltransferase	1.01356	0.0641875	68	1.03019	0.118872	79	1.05744	0.175048	93	0.982586	0.3251	86	0.953591	0.268529	66	0.981644	0.204792	70	1.03409	0.213931	66	1.03375	0.260585	73	1.04369	0.28214	69	1.0014	0.253327	76	1.01009	0.148141	88	0.986383	0.218465	86	1.03396	0.0911273	71	1.05384	0.112621	73	1.0173	0.206497	75
ACX60_RS01385	WP_000090021.1			Heme ABC exporter, ATP-binding protein CcmA (EC 3.6.3.41)	0.560297	0.288307	40	0.664987	0.302742	53	0.601382	0.456078	54	0.570798	0.335855	33	0.409168	0.400568	33	0.587265	0.225009	26	0.568251	0.350352	27	0.590241	0.401533	31	0.472802	0.412986	27	0.515782	0.344923	32	0.653542	0.236905	37	0.478243	0.432751	34	0.710961	0.247712	40	0.835059	0.238179	41	0.857137	0.29446	56
ACX60_RS01390	WP_001056512.1			Uncharacterized protein	0.938308	0.0841221	5	0.995333	0.11232	19	1.14905	0.142228	7	0.819698	0.469122	9	1.00203	0.205461	5	1.1706	0.230451	5	1.01754	0.355352	6	1.17855	0.215829	4	0.696629	0.453525	8	0.727316	0.42442	8	1.01897	0.0890708	8	1.11021	0.307152	6	0.848145	0.410563	7	0.831269	0.453114	5	1.00589	0.192319	18
ACX60_RS01395	WP_000278579.1			Uncharacterized protein	1.01336	0.146332	17	1.01798	0.125612	17	1.00686	0.392146	32	1.0286	0.250607	29	0.971833	0.278509	24	0.934403	0.178906	20	1.12703	0.293451	22	1.06675	0.220512	23	1.00442	0.283003	26	0.93388	0.261853	28	1.01258	0.106659	30	0.99642	0.173438	28	1.00345	0.203378	17	1.06407	0.182827	19	1.04872	0.105077	15
ACX60_RS01400	WP_001138085.1			Putative cation efflux system protein	1.00334	0.0925056	44	1.00587	0.104451	13	1.04773	0.163235	56	1.02364	0.219576	49	0.955605	0.239706	42	0.963891	0.141827	38	1.03108	0.177513	41	1.12711	0.230154	44	1.01262	0.319274	48	1.02568	0.242446	48	1.01117	0.131603	54	1.0204	0.174336	49	1.01657	0.068208	45	1.02741	0.0619527	45	1.04739	0.0691361	13
ACX60_RS01405	WP_049594795.1	czcC	outer membrane protein, cobalt-zinc-cadmium efflux system	RND transporter	1.01446	0.0917867	57	1.03194	0.16012	48	1.0796	0.212346	60	0.97693	0.28642	63	1.0333	0.229183	46	0.99083	0.289454	52	1.04155	0.319955	50	0.93564	0.395713	50	0.941445	0.342754	57	0.930354	0.330594	65	1.00101	0.181814	69	0.990275	0.211054	54	1.00385	0.107296	54	1.00992	0.198799	55	1.01189	0.0960008	44
ACX60_RS01410	WP_001275654.1	czcB	membrane fusion protein, cobalt-zinc-cadmium efflux system	Efflux transporter periplasmic adaptor subunit	1.0199	0.126551	73	1.00667	0.121446	43	1.04732	0.175339	86	1.02926	0.184085	74	0.987743	0.253003	61	0.970745	0.160393	58	0.995657	0.264171	62	1.06016	0.222083	59	1.03127	0.298202	71	1.01082	0.243676	75	0.981814	0.133732	80	0.99364	0.15234	66	1.01194	0.0874768	69	1.02609	0.0694859	68	0.993278	0.191034	39
ACX60_RS01415	WP_000353985.1	czcA	cobalt-zinc-cadmium resistance protein CzcA	Cation transporter	1.02494	0.0955932	144	1.02738	0.11274	108	1.03032	0.228275	165	0.999774	0.21359	138	0.987484	0.299255	116	0.954353	0.238784	116	1.00323	0.231835	109	0.989761	0.269649	117	0.988204	0.302037	121	0.997404	0.272398	133	0.990131	0.0988547	142	0.98569	0.236357	146	1.01851	0.101289	134	1.02949	0.0985019	137	1.04193	0.174244	102
ACX60_RS01420	WP_000508762.1	czcD, zitB	cobalt-zinc-cadmium efflux system protein	Cation diffusion facilitator transporter family protein	1.00571	0.120315	32	1.03901	0.0828788	61	0.979306	0.274007	49	1.02258	0.200129	36	0.956301	0.315399	31	0.959618	0.241794	31	0.995587	0.286116	30	1.00709	0.347222	30	0.975578	0.292269	38	0.991451	0.292227	40	1.01105	0.163352	39	1.01429	0.195169	32	1.0173	0.0832987	30	1.05518	0.147704	34	1.01874	0.142882	56
ACX60_RS01425	WP_001200011.1			Uncharacterized protein	0.977807	0.135599	14	1.06044	0.114224	11	1.07436	0.144699	10	0.967871	0.080601	10	0.981241	0.406522	8	0.977963	0.263115	7	1.07665	0.118287	8	1.1101	0.362567	13	0.986008	0.349578	10	1.05823	0.180666	10	1.01643	0.101838	14	0.987587	0.174144	12	0.944515	0.120822	14	0.993669	0.0639057	14	1.09965	0.137135	8
ACX60_RS01430	WP_000529524.1			Uncharacterized protein	1.01017	0.101587	51	1.02982	0.0889592	23	1.05437	0.147945	66	1.0108	0.104866	46	1.02897	0.225105	46	0.978223	0.204575	42	1.0051	0.20491	48	1.03122	0.273297	46	1.09069	0.33549	51	1.09947	0.29738	57	1.01591	0.147902	62	1.00876	0.17004	60	1.014	0.111712	53	1.02262	0.138648	54	1.01895	0.121125	22
ACX60_RS01435					0.1	X		0.1	X		0.1	X		0.1	X		0.1	X		0.1	X		0.1	X		0.1	X		0.1	X		0.1	X		0.1	X		0.1	X		0.1	X		0.1	X		1.17615	0	1
ACX60_RS01440					0.1	X		1.01748	0	1	0.1	X		0.1	X		0.1	X		0.1	X	1	0.1	X		0.1	X		0.1	X		0.1	X		0	0	1	0.1	X		0.1	X		0.1	X		0.876259	0	1
ACX60_RS01445	WP_011860438.1			Uncharacterized protein	1.03199	0.109547	16	1.0653	0.158876	60	1.02576	0.127921	32	1.07853	0.159781	19	1.00652	0.128005	19	0.987578	0.147404	17	1.04	0.171414	16	1.01169	0.187069	17	1.12758	0.234873	20	1.07375	0.24564	20	0.999742	0.105605	26	1.04292	0.169276	25	1.01988	0.0958887	15	1.06983	0.091324	15	1.06217	0.125397	58
ACX60_RS01450	WP_001183126.1	mmuP	S-methylmethionine transporter	Amino acid permease family protein	1.00242	0.0714954	65	1.00134	0.152978	66	1.03824	0.208892	104	1.01867	0.152859	80	0.999589	0.217834	72	1.013	0.188476	67	0.967356	0.198358	78	1.01054	0.301516	80	0.976888	0.22853	81	0.993801	0.189761	85	0.996024	0.115669	85	1.00645	0.170479	91	1.01705	0.0712466	63	1.01934	0.0677235	62	1.00484	0.180897	61
ACX60_RS01455					0.1	X		1.00322	0	1	0.1	X		0.1	X		0.1	X		0.1	X		0.1	X		0.1	X		0.1	X		0.1	X		0.1	X		1.01362	0	1	0.1	X		0.1	X		1.05523	0.0919077	2
ACX60_RS01460					1.05931	0	1	0.97533	0.325982	5	0.946504	0	1	0.886501	1.11e-16	1	1.28183	0	1	1.06809	0.0356267	2	1.42223	0	1	1.07418	0	1	1.01104	0	1	0.821153	0	1	1.03603	0	1	1.00173	0	1	1.02077	0	1	1.09544	0	1	0.928748	0.411256	4
ACX60_RS01465	WP_000868422.1	EARS, gltX	glutamyl-tRNA synthetase	Glutamate--tRNA ligase (EC 6.1.1.17) (Glutamyl-tRNA synthetase) (GluRS)	1.05012	0.0402318	3	0.170581	2.78e-17	1	0.1	X		0.1	X		0.1	X		0.1	X		0.1	X		0.1	X		0.1	X		0.1	X		0.1	X		0.1	X		0.985949	0.0369008	3	1.0001	0.0074753	3	0	0	1
ACX60_RS01470	WP_000690905.1			Putative signal peptide containing protein	1.02622	0.0751169	15	1.05167	0.0595421	19	1.061	0.122902	17	1.04761	0.153641	16	0.918029	0.375711	13	1.01377	0.126959	10	1.03226	0.145658	11	1.14076	0.148614	10	1.01805	0.150763	14	1.02792	0.143231	15	0.987323	0.0767096	15	1.04571	0.168638	13	1.01829	0.0955337	15	1.00223	0.128551	15	1.04049	0.0497384	17
ACX60_RS01475	WP_001988040.1	cysP, sbp	sulfate transport system substrate-binding protein	Sulfate ABC transporter, sulfate-binding family protein	1.0176	0.113716	104	1.01739	0.153611	41	1.07494	0.230919	127	0.997409	0.186458	104	1.04752	0.233922	95	1.00605	0.144297	94	1.01329	0.232076	91	1.11045	0.235943	85	0.99874	0.32714	99	0.98947	0.294219	104	1.03394	0.134154	117	1.02	0.182406	106	1.02909	0.107968	98	1.03187	0.0862503	100	1.01948	0.153825	40
ACX60_RS01480	WP_000018346.1	mraW, rsmH	16S rRNA (cytosine1402-N4)-methyltransferase	Ribosomal RNA small subunit methyltransferase H (EC 2.1.1.199) (16S rRNA m(4)C1402 methyltransferase) (rRNA (cytosine-N(4)-)-methyltransferase RsmH)	0.1	X		0.870514	0.741215	3	0	0	1	0.1	X		0.1	X	1	0.1	X		0.1	X		0.1	X		0.1	X		0.1	X		0.1	X		0.1	X		0.1	X		0.1	X		0	0	2
ACX60_RS01485	WP_000842465.1	ftsL	cell division protein FtsL	Cell division protein FtsL	0.1	X		0.1	X		0.1	X		0.1	X		0.1	X		0.1	X		0.1	X		0.1	X		0.1	X		0.1	X		0.1	X		0.1	X		0.1	X		0.1	X		0.1	X
ACX60_RS01490	WP_000227936.1	ftsI	cell division protein FtsI (penicillin-binding protein 3)	Peptidoglycan D,D-transpeptidase FtsI (EC 3.4.16.4) (Penicillin-binding protein 3) (PBP-3)	0.1	X		0.1	X		0.1	X		0.1	X		0.1	X		0.1	X		0.1	X		0.1	X		0.1	X		0.1	X		0.1	X		0.1	X		0.1	X		0.1	X		0.1	X
ACX60_RS01495	WP_000218539.1	murE	UDP-N-acetylmuramoyl-L-alanyl-D-glutamate--2,6-diaminopimelate ligase	UDP-N-acetylmuramoyl-L-alanyl-D-glutamate--2,6-diaminopimelate ligase (EC 6.3.2.13) (Meso-A2pm-adding enzyme) (Meso-diaminopimelate-adding enzyme) (UDP-MurNAc-L-Ala-D-Glu:meso-diaminopimelate ligase) (UDP-MurNAc-tripeptide synthetase) (UDP-N-acetylmuramyl-tripeptide synthetase)	0.1	X		0.1	X		0.1	X		0.1	X		0.1	X		0.1	X		0.1	X		0.1	X		0.1	X	1	0.1	X		0.1	X		0.1	X	1	0.1	X		0.1	X		0.1	X
ACX60_RS01500	WP_000557503.1	murF	UDP-N-acetylmuramoyl-tripeptide--D-alanyl-D-alanine ligase	UDP-N-acetylmuramoyl-tripeptide--D-alanyl-D-alanine ligase (EC 6.3.2.10) (D-alanyl-D-alanine-adding enzyme)	0.1	X		0.1	X		0.1	X		0.1	X		0.1	X		0.1	X		0.1	X		0.1	X		0.1	X		0.1	X		0	0	1	0.1	X		0.1	X		0.1	X		0.1	X
ACX60_RS01505	WP_000928089.1	mraY	phospho-N-acetylmuramoyl-pentapeptide-transferase	Phospho-N-acetylmuramoyl-pentapeptide-transferase (EC 2.7.8.13) (UDP-MurNAc-pentapeptide phosphotransferase)	0.1	X		0.1	X		0.1	X		0.1	X		0.1	X		0.1	X		0.1	X		0.1	X		0.1	X		0.1	X		0.1	X		0.1	X		0.1	X		0.1	X		0.1	X
ACX60_RS01510	WP_000169602.1			Uncharacterized protein	1.00651	0.0810707	13	1.0261	0.0769498	7	0.965504	0.245626	16	1.04228	0.114356	13	1.01749	0.119796	10	0.95442	0.271923	12	1.04115	0.314616	12	1.00221	0.132088	11	1.06094	0.249501	11	0.94902	0.338008	13	1.02617	0.193612	16	0.948904	0.197847	16	0.992711	0.229013	13	1.03753	0.249879	14	0.881693	0.399291	6
ACX60_RS01515	WP_000336335.1	rlmA1	23S rRNA (guanine745-N1)-methyltransferase	Methyltransferase (Ribonuclease BN)	1.01823	0.045814	33	1.03984	0.132336	49	1.05555	0.151114	42	1.00008	0.185489	36	1.06574	0.191573	30	1.00679	0.0628881	30	0.963855	0.236983	30	1.05475	0.15681	31	1.01784	0.261638	33	0.985306	0.211345	36	1.01369	0.0868221	36	0.988874	0.190938	34	1.02199	0.181874	35	1.02438	0.156884	33	1.06441	0.164586	43
ACX60_RS01520	WP_000736677.1	mrcA, pbp1a	penicillin-binding protein 1A	Penicillin-binding protein	1.03366	0.160795	101	1.0041	0.155251	102	1.04163	0.215334	138	0.991234	0.262366	125	0.983877	0.231922	100	0.969089	0.230168	98	0.979311	0.230575	112	0.987232	0.289794	104	0.952083	0.283525	106	0.957934	0.258813	121	1.02511	0.096392	127	1.00031	0.237256	132	0.823178	0.188374	89	0.693041	0.25169	87	0.638986	0.237552	96
ACX60_RS01525	WP_002014066.1	pilM	type IV pilus assembly protein PilM	Competence protein A (Pilus assembly protein PilM) (Type IV pilus assembly protein PilM)	1.01894	0.0851257	68	1.05347	0.109064	37	1.04046	0.261635	81	1.00015	0.158152	67	1.02491	0.199027	58	1.01272	0.240559	53	1.02142	0.130737	58	1.08445	0.272672	58	1.01828	0.189892	59	1.0347	0.141198	63	0.977878	0.147632	71	0.988966	0.186729	67	1.03035	0.0676504	66	1.02481	0.0934933	67	1.03864	0.188655	35
ACX60_RS01530	WP_000201223.1	pilN	type IV pilus assembly protein PilN	Fimbrial assembly family protein	1.02038	0.0510565	44	1.03038	0.14913	27	1.05521	0.130431	52	1.03048	0.164994	46	1.06825	0.226457	40	1.00846	0.171648	32	0.998109	0.225081	43	1.06445	0.234817	42	1.03178	0.214179	48	1.01731	0.20735	52	1.01775	0.0975181	48	0.987024	0.239808	47	1.02869	0.0921076	43	1.02125	0.104532	42	1.08202	0.13191	23
ACX60_RS01535	WP_000076102.1	pilO	type IV pilus assembly protein PilO	Uncharacterized protein	1.02349	0.098037	52	1.02712	0.0920907	35	1.09475	0.216182	64	1.0523	0.130073	51	1.01171	0.194288	43	1.01907	0.0980955	35	1.05554	0.240133	45	1.05804	0.145847	43	1.02123	0.243194	47	0.981285	0.246257	48	1.01858	0.136051	56	1.04085	0.185865	58	0.989629	0.126313	54	1.02442	0.0905911	55	0.993378	0.166043	31
ACX60_RS01540	WP_000695065.1	pilP	type IV pilus assembly protein PilP	Pilus assembly, PilP family protein	0.986825	0.133853	32	0.999954	0.0831986	25	1.05467	0.245084	34	1.07054	0.138865	30	0.983439	0.206229	29	0.982372	0.216202	26	1.03859	0.315839	30	1.05121	0.293052	27	1.10453	0.262075	25	1.05208	0.142598	33	0.983956	0.0944264	30	1.01968	0.122053	30	0.997813	0.133299	30	0.989773	0.126981	29	1.02312	0.0879226	22
ACX60_RS01545	WP_001017031.1	pilQ	type IV pilus assembly protein PilQ	Uncharacterized protein	1.00431	0.113426	108	0.986969	0.15691	115	1.05485	0.205479	125	0.982803	0.193455	106	1.04889	0.204737	93	0.97214	0.199409	101	1.0226	0.212755	92	1.04282	0.343541	95	1.01195	0.277367	105	0.946253	0.245924	117	0.999048	0.131914	122	0.974731	0.218652	106	1.01981	0.126483	103	1.02516	0.139476	107	0.998929	0.189814	106
ACX60_RS01550	WP_000643712.1	E2.7.1.71, aroK, aroL	shikimate kinase	Shikimate kinase (SK) (EC 2.7.1.71)	0.1	X		0.1	X		0.1	X		0.1	X		0.1	X		0.1	X		0.1	X		0.1	X		0.1	X		0.1	X		0.1	X		0.1	X	1	0.1	X		0.1	X		0.1	X
ACX60_RS01555	WP_001193998.1	aroB	3-dehydroquinate synthase	3-dehydroquinate synthase (DHQS) (EC 4.2.3.4)	0.1	X		0.1	X		0.1	X		0.1	X		0.1	X		0.1	X		0.1	X		0.1	X		0.1	X		0.1	X		0.1	X		0.1	X		0.1	X		0.1	X		0.1	X
ACX60_RS01560	WP_000218805.1			Uncharacterized protein	1.02085	0.0836951	10	0.981614	0.182076	36	1.0266	0.107914	10	1.04863	0.145264	10	1.05211	0.0851697	9	0.965328	0.116388	6	0.971808	0.285139	10	1.05049	0.284427	8	1.01662	0.201261	10	0.924295	0.251296	11	0.983763	0.0696586	11	0.965262	0.10979	10	1.01355	0.0873151	9	0.988844	0.110607	9	0.904598	0.181693	31
ACX60_RS01565	WP_000551066.1	gltB	glutamate synthase (NADPH/NADH) large chain	GXGXG motif family protein	1.00636	0.119205	115	1.02182	0.156851	177	1.0997	0.263842	130	0.987412	0.293127	114	0.942622	0.341994	95	0.999766	0.203166	81	0.977867	0.277076	103	1.04209	0.359657	100	1.06487	0.383813	112	0.983776	0.376343	128	1.00736	0.123393	115	0.950741	0.319553	118	1.00658	0.171221	118	0.992858	0.1522	111	1.0388	0.156701	154
ACX60_RS01570	WP_000840835.1	gltD	glutamate synthase (NADPH/NADH) small chain	Glutamate synthase	1.04031	0.0827599	99	1.02899	0.123484	64	1.06048	0.153753	129	0.979142	0.18204	105	0.996356	0.187245	87	0.996683	0.203363	95	0.990734	0.214165	86	1.04856	0.218713	90	1.05008	0.216059	92	1.0286	0.205043	103	1.00393	0.10939	106	1.0317	0.163734	111	1.04364	0.106579	101	1.05035	0.101006	100	1.01134	0.191495	60
ACX60_RS01575	WP_001017325.1	K07044	uncharacterized protein	Metal-dependent hydrolase	1.01665	0.104935	37	1.04597	0.0985197	45	1.03008	0.314738	48	1.03547	0.204613	37	0.958422	0.343492	34	0.965311	0.209593	36	0.949791	0.28709	31	0.894861	0.360781	33	0.977112	0.376651	42	0.953619	0.381955	49	1.02975	0.165692	41	0.978953	0.180767	39	1.00141	0.168802	35	1.01113	0.157814	36	1.05442	0.0681404	43
ACX60_RS01580	WP_000846931.1	lemA	LemA protein	LemA family protein	1.00962	0.146045	42	1.0291	0.083084	25	1.05339	0.195958	58	1.00118	0.106485	42	1.04916	0.141737	40	0.944142	0.176226	40	1.01772	0.265247	40	1.11247	0.295776	41	0.990453	0.3012	43	0.946644	0.250469	48	1.00439	0.0637387	45	1.02445	0.146558	47	1.04375	0.0880927	43	1.02606	0.156857	43	1.03745	0.0627494	23
ACX60_RS01585	WP_001246375.1	K06872	uncharacterized protein	Repair family protein	1.03814	0.120618	35	1.02594	0.123673	39	1.09642	0.270387	46	0.982018	0.223324	41	0.983894	0.196226	36	1.01288	0.23496	37	1.00371	0.336792	34	0.970888	0.366133	32	1.06063	0.267778	39	0.999375	0.190631	40	0.983958	0.13637	43	1.02478	0.19666	37	1.01128	0.131151	34	1.02663	0.124792	35	1.03127	0.183811	38
ACX60_RS01590	WP_000258957.1			Repair family protein	1.06939	0.013581	2	1.03273	0.077715	30	1.18068	0.138146	4	1.00194	0.077347	3	0.993716	0	1	0.591691	0.429478	2	0.73506	0.446865	3	1.00528	0.316804	3	0.61682	0.438321	2	0.61682	0.438321	2	1.14614	0.118906	2	0.963021	0.134771	3	1.06518	0.0332804	2	1.07709	0.0102359	2	1.04494	0.155198	29
ACX60_RS01595	WP_000993723.1	pilA	type IV pilus assembly protein PilA	Prepilin-type N-terminal cleavage/methylation domain-containing protein	0.987182	0.0644504	16	0.985305	0.12121	22	1.03203	0.318994	19	0.985832	0.393681	24	1.11793	0.292981	16	0.953497	0.2184	15	1.10532	0.254385	13	1.00845	0.0797823	12	0.973906	0.280996	17	1.01646	0.159616	17	1.00821	0.15141	23	0.953807	0.27234	14	1.00638	0.0829268	15	1.02165	0.0606533	16	1.02208	0.161731	21
ACX60_RS01600	WP_025467430.1	pglL		Uncharacterized protein	0.999545	0.0897637	61	0.98894	0.144986	100	1.07046	0.226181	67	1.00908	0.252808	64	0.984836	0.253398	50	0.93421	0.238202	55	0.999147	0.227916	55	1.00661	0.283576	51	0.968958	0.286549	61	0.988534	0.253006	61	1.01037	0.0935765	73	1.00946	0.163221	66	0.91497	0.0734727	62	0.859984	0.0959758	57	0.859982	0.139411	100
ACX60_RS01605	WP_000678124.1	bfr	bacterioferritin	Bacterioferritin (EC 1.16.3.1)	1.08268	0.0626012	5	0.950788	0.283814	19	1.00419	0.105795	7	1.00023	0.104382	6	1.09603	0.298364	4	0.996176	0.0572462	5	1.14536	0.254543	3	0.757118	0.318259	4	1.0416	0.0359584	5	1.0423	0.096074	5	1.02881	0.181572	9	1.12526	0.32353	9	1.08288	0.036003	5	1.09248	0.196307	5	0.971608	0.212423	18
ACX60_RS01610	WP_000289091.1	bfd	bacterioferritin-associated ferredoxin	BFD-like [2Fe-2S] binding domain protein	1.00756	0.197507	8	1.1073	0.0676412	6	0.87854	0.191267	13	0.893001	0.220676	6	1.17431	0.35106	7	1.09783	0.123551	6	1.1117	0.306947	8	1.01473	0.393117	6	0.951224	0.570194	9	1.1064	0.454584	13	1.1049	0.0905547	5	1.00437	0.384077	9	0.88145	0.366558	7	0.924609	0.363033	8	1.08479	0.0738254	6
ACX60_RS01615	WP_000090000.1			Putative endoribonuclease L-PSP	1.05203	0.0874249	10	0.976165	0.164864	15	1.0851	0.206294	12	0.964095	0.240404	10	0.964973	0.209622	8	1.00881	0.103257	9	1.00937	0.267751	8	1.03671	0.30993	9	1.13669	0.304148	8	1.15974	0.283453	8	0.955699	0.137517	7	1.0328	0.100625	9	1.02383	0.142598	10	1.01696	0.133853	9	0.974074	0.0984104	14
ACX60_RS01620	WP_001117590.1	spoT	GTP diphosphokinase / guanosine-3',5'-bis(diphosphate) 3'-diphosphatase	HD domain protein	0.831578	0.190911	14	0.458299	0.346253	5	0.614133	0.360859	11	0.727606	0.371372	9	0.802297	0.363671	8	0.868429	0.162229	7	0.608092	0.302742	6	0.448041	0.366374	6	0.715519	0.318396	7	0.888575	0.23154	6	0.765519	0.161849	10	0.63047	0.326869	10	0.88781	0.222584	15	0.989022	0.23105	15	0.559171	0.461367	5
ACX60_RS01625	WP_000135049.1	rpoZ	DNA-directed RNA polymerase subunit omega	DNA-directed RNA polymerase subunit omega (RNAP omega subunit) (EC 2.7.7.6) (RNA polymerase omega subunit) (Transcriptase subunit omega)	0.1	X		1.0132	0.0317616	4	0.1	X		0.1	X		0.1	X		0.1	X		0.1	X		0.1	X		0.1	X		0.1	X		0.1	X		0.1	X		0.1	X		0.1	X		1.05407	0.0709671	4
ACX60_RS01630	WP_000015937.1	E2.7.4.8, gmk	guanylate kinase	Guanylate kinase (EC 2.7.4.8) (GMP kinase)	0.1	X		0.1	X		0.1	X		0.1	X		0.1	X		0.1	X		0.1	X		0.1	X		0.1	X		0.1	X		0.1	X		0.1	X	1	0.1	X		0.1	X		0.1	X
ACX60_RS01635	WP_000407064.1	ispH, lytB	4-hydroxy-3-methylbut-2-en-1-yl diphosphate reductase	4-hydroxy-3-methylbut-2-enyl diphosphate reductase (HMBPP reductase) (EC 1.17.7.4)	0.1	X		0.1	X		0.1	X		0.1	X		0.1	X		0.1	X		0.1	X		0.1	X		0.1	X		0.1	X		0.1	X		0.1	X		0.1	X		0.1	X		0.1	X
ACX60_RS01640	WP_001214058.1	fimT	type IV fimbrial biogenesis protein FimT	Prepilin-type N-terminal cleavage/methylation domain-containing protein	1.00608	0.0743499	11	1.02949	0.10444	17	0.938478	0.290839	17	1.04144	0.200807	20	0.941866	0.391076	13	1.00096	0.257102	10	1.10398	0.295224	11	1.12325	0.344349	12	0.919251	0.327011	14	1.00808	0.228692	14	1.02812	0.0941778	22	1.05265	0.210372	16	1.05392	0.087571	13	1.00453	0.0590403	11	0.948182	0.23157	18
ACX60_RS01645	WP_000546629.1	pilV	type IV pilus assembly protein PilV	Type IV pilus modification protein PilV	1.02217	0.0679092	37	1.02326	0.0714546	39	1.12128	0.242602	35	0.966255	0.330656	35	1.039	0.234825	26	1.01136	0.389125	21	0.993768	0.278873	27	1.01569	0.21254	30	0.984708	0.287945	34	1.0173	0.231369	36	1.00873	0.0931586	37	1.05563	0.178609	36	1.02546	0.0969316	33	1.01427	0.102162	33	1.01523	0.123246	34
ACX60_RS01650	WP_000079196.1	pilW	type IV pilus assembly protein PilW	Pilus assembly protein PilW	1.05863	0.0976423	37	1.03229	0.0965408	73	0.964469	0.304845	44	1.04995	0.333092	34	0.973263	0.372999	34	1.02953	0.198473	32	0.983325	0.342218	35	1.00077	0.32553	31	1.03362	0.399092	40	1.09627	0.348891	43	1.03011	0.183187	37	0.902146	0.281125	35	1.07712	0.0950632	35	1.06399	0.0951831	36	1.04051	0.0790264	70
ACX60_RS01655	WP_000149378.1			Pilus assembly protein	1.02174	0.114571	38	1.03435	0.0933092	38	1.06396	0.219544	45	1.07633	0.196172	41	0.978026	0.28436	34	1.006	0.138057	26	1.05147	0.259199	31	1.13702	0.252981	32	1.06462	0.231004	39	1.06453	0.180636	37	1.03498	0.118368	47	1.01041	0.29371	46	1.01802	0.0793498	41	1.02679	0.0925522	38	1.03506	0.136193	37
ACX60_RS01660	WP_000768958.1	pilY1	type IV pilus assembly protein PilY1	Pilus assembly protein PilY	1.03103	0.0922012	257	1.03286	0.115312	198	1.04688	0.19971	324	1.00805	0.180154	266	1.03918	0.187714	228	1.00257	0.203357	239	1.02733	0.175102	227	1.03425	0.240926	235	1.04109	0.228565	250	1.03004	0.212055	275	1.00519	0.131855	283	1.01808	0.174391	282	1.03371	0.121337	253	1.03565	0.0969824	254	1.01695	0.160097	184
ACX60_RS01665	WP_001046417.1	pilE	type IV pilus assembly protein PilE	Pilin	1.03789	0.0602968	19	1.03579	0.0837223	25	1.08278	0.145023	23	1.0223	0.170069	20	1.03892	0.28839	15	1.07251	0.129593	13	1.11543	0.276097	19	1.0325	0.286106	20	1.04374	0.212548	19	1.05932	0.23326	19	1.04032	0.0924962	25	1.03191	0.136139	22	1.04368	0.062992	19	1.07765	0.0838388	22	1.03569	0.0790379	23
ACX60_RS01670	WP_000788346.1	pilE	type IV pilus assembly protein PilE	Pilus assembly protein PilE	1.00559	0.163284	18	1.03068	0.0916709	26	0.949632	0.273498	18	1.01088	0.184882	16	0.953726	0.261506	15	1.05745	0.184493	10	1.09934	0.36219	16	1.0775	0.336396	14	1.01748	0.278831	14	0.976045	0.247142	16	1.00067	0.105676	22	0.996582	0.304809	16	1.01758	0.131797	17	1.01062	0.149393	18	1.0301	0.0634924	26
ACX60_RS01675	WP_000937220.1	RP-S16, MRPS16, rpsP	small subunit ribosomal protein S16	30S ribosomal protein S16	0.1	X		0.1	X		0.1	X		0.1	X		0.1	X		0.1	X		0.1	X		0.1	X		0.1	X		0.1	X		0.1	X		0.1	X		0.1	X		0.1	X		0.1	X
ACX60_RS01680	WP_000189236.1	rimM	16S rRNA processing protein RimM	Ribosome maturation factor RimM	0.1	X		0.1	X		0.1	X		0.1	X		0.1	X		0.1	X		0.1	X		0.1	X		0.1	X		0.1	X		0.1	X		0.1	X		0.1	X		0.1	X		0.1	X
ACX60_RS01685	WP_000464596.1	trmD	tRNA (guanine37-N1)-methyltransferase	tRNA (guanine-N(1)-)-methyltransferase (EC 2.1.1.228) (M1G-methyltransferase) (tRNA [GM37] methyltransferase)	0.1	X		0.1	X		0.1	X		0.1	X		0.1	X		0.1	X		0.1	X		0.1	X		0.1	X		0.1	X		0.1	X		0.1	X		0.1	X		0.1	X		0.1	X
ACX60_RS01690	WP_000014562.1	RP-L19, MRPL19, rplS	large subunit ribosomal protein L19	50S ribosomal protein L19	0.1	X		0.193246	0	1	0.1	X		0.1	X		0.1	X		0.1	X		0.1	X		0.1	X		0.1	X		0.1	X		0.1	X		0.1	X		0.1	X		0.1	X		0.0739425	0	1
ACX60_RS01695	WP_000827944.1	lip, TGL2	triacylglycerol lipase	Lactonizing lipase (EC 3.1.1.3)	1.01606	0.0947772	67	1.0338	0.0873944	35	1.076	0.267296	87	1.02186	0.255919	76	1.02908	0.19543	58	1.01243	0.155839	57	1.03443	0.239008	63	1.04334	0.312729	69	1.03956	0.258793	72	1.02511	0.272248	79	1.00184	0.135592	80	1.02224	0.196603	79	1.01333	0.167975	65	0.999699	0.197335	62	1.05488	0.0858913	29
ACX60_RS01700	WP_001189451.1			Lipase chaperone (Lipase activator protein) (Lipase foldase) (Lipase helper protein) (Lipase modulator)	1.04425	0.0699917	21	1.06468	0.19711	29	1.05122	0.268158	26	1.03	0.111389	21	1.10903	0.274881	20	1.01448	0.149341	24	0.912479	0.350936	22	0.968443	0.26946	23	1.01277	0.346999	29	0.977228	0.34093	34	1.06415	0.155287	28	1.08547	0.208767	24	1.02916	0.0583512	20	1.02356	0.0426066	20	1.06435	0.181093	29
ACX60_RS01705	WP_000208695.1	truB, PUS4, TRUB1	tRNA pseudouridine55 synthase	tRNA pseudouridine synthase B (EC 5.4.99.25) (tRNA pseudouridine(55) synthase) (Psi55 synthase) (tRNA pseudouridylate synthase) (tRNA-uridine isomerase)	0.965861	0.14258	35	0.961045	0.145627	25	0.996065	0.286395	47	0.99001	0.278673	40	1.01776	0.208541	31	0.943005	0.336114	34	1.02947	0.209794	30	0.993102	0.380196	34	0.942525	0.291902	37	0.95666	0.240348	42	1.05795	0.180792	41	1.0134	0.21221	39	1.02942	0.169378	38	1.06914	0.107146	37	1.03085	0.162578	24
ACX60_RS01710	WP_012296948.1	K07090	uncharacterized protein	Probable membrane transporter protein	1.00643	0.0965497	39	1.03821	0.0506452	16	1.07308	0.174489	44	1.0379	0.280141	38	1.05882	0.17815	28	0.983626	0.294994	28	1.03282	0.163339	33	0.954067	0.302358	33	1.02333	0.341968	41	1.00795	0.264002	41	1.00073	0.163353	41	0.993708	0.278426	39	0.974862	0.210628	36	1.02758	0.108616	35	1.01213	0.067686	16
ACX60_RS01715	WP_001019905.1			Hemerythrin HHE cation binding domain protein	0.984246	0.143153	24	1.03562	0.0705084	17	1.04357	0.330076	31	1.05236	0.294826	27	1.01937	0.252227	22	1.03423	0.322284	17	1.06211	0.285926	17	1.01407	0.406322	20	0.982474	0.375495	26	1.10837	0.265242	28	1.04034	0.167504	30	0.973158	0.263027	24	1.06892	0.121198	27	1.00426	0.107443	24	0.995381	0.13517	15
ACX60_RS01720	WP_001180507.1	rhtA	inner membrane transporter RhtA	Transporter	1.02701	0.0901934	74	1.01589	0.14679	43	1.05802	0.211825	93	0.999606	0.150725	69	1.01388	0.29982	68	1.04689	0.206041	71	1.0365	0.239004	62	1.0387	0.361742	67	1.02774	0.238512	70	1.02224	0.220222	75	0.997104	0.183023	76	0.991979	0.227014	71	1.04498	0.0821712	73	1.0365	0.0887303	74	1.03713	0.0801337	40
ACX60_RS01725	WP_000098158.1	rhtA	inner membrane transporter RhtA	EamA family transporter (Transporter)	1.01497	0.071367	55	1.04313	0.104152	33	1.01188	0.238862	87	1.00358	0.213921	72	1.04193	0.229739	59	0.995887	0.255274	67	1.01216	0.245051	64	1.08277	0.25942	66	0.985974	0.296497	64	1.03365	0.226381	74	0.996713	0.0928285	74	0.981349	0.220915	73	1.01955	0.108998	54	1.02227	0.129038	55	1.0255	0.216583	29
ACX60_RS01730	WP_000077814.1	serA, PHGDH	D-3-phosphoglycerate dehydrogenase / 2-oxoglutarate reductase	ACT domain protein	0.838862	0.138698	16	0.756638	0.242326	36	0.881003	0.305607	18	0.939467	0.408197	13	0.91275	0.346432	11	0.772871	0.17035	10	0.850404	0.144401	8	0.652684	0.414988	11	0.832865	0.480641	15	0.863909	0.438341	15	0.831189	0.110127	13	0.707662	0.39559	12	0.989116	0.0813111	16	1.02074	0.0713485	15	1.01172	0.104469	32
ACX60_RS01735	WP_000993500.1			FAD-linked oxidase	0.974721	0.099304	81	0.997415	0.102442	48	1.0777	0.203333	105	1.01251	0.203708	80	0.971885	0.258563	73	0.992292	0.203656	72	1.00322	0.218436	67	1.07024	0.334843	74	1.01728	0.253544	77	1.01063	0.169175	84	0.963432	0.152614	92	0.981987	0.169437	78	0.982578	0.151576	81	0.997955	0.082469	82	1.02558	0.107907	45
ACX60_RS01740	WP_001189303.1			Uncharacterized protein	1.05254	0.0925409	7	1.04005	0.0906815	12	0.91655	0.237516	9	1.06511	0.156739	11	0.919774	0.38405	9	1.0127	0.0832746	10	0.955927	0.218838	9	1.04948	0.120784	7	1.06671	0.306723	8	0.892001	0.448836	9	1.02345	0.111244	12	0.934371	0.12024	7	1.05787	0.0812191	8	1.07798	0.110592	9	1.04801	0.0720281	11
ACX60_RS01745	WP_000955560.1			Putative quinol monooxygenase ygiN	1.06469	0.0570686	9	1.0355	0.109503	13	0.989841	0.242049	16	0.914013	0.360511	17	1.12601	0.319012	13	1.06439	0.144806	13	0.793944	0.470531	16	1.08597	0.329406	10	1.01176	0.565948	15	1.02035	0.452006	15	1.02994	0.208603	18	0.988404	0.345017	15	1.07052	0.0895686	9	1.0997	0.110024	9	1.03154	0.121549	12
ACX60_RS01750	WP_000065455.1	mdaB	modulator of drug activity B	Flavodoxin family protein (NADPH quinone reductase MdaB)	1.03864	0.0737	26	1.01005	0.0914813	20	1.05726	0.346503	16	1.00858	0.310246	16	0.853421	0.382824	13	1.07106	0.162057	12	1.14942	0.282802	11	0.894938	0.316354	14	1.02686	0.359314	13	0.97587	0.407085	16	0.96076	0.26812	17	1.03004	0.255647	13	0.993701	0.112855	26	1.00253	0.0713279	23	1.01612	0.0819548	18
ACX60_RS01755	WP_000719504.1			Uncharacterized protein	1.00558	0.136752	33	1.0098	0.0467764	8	1.05566	0.0900529	38	1.05193	0.187621	34	1.07221	0.103773	28	1.02675	0.109212	26	1.03691	0.119731	28	1.0408	0.191342	30	1.03123	0.206014	30	1.01348	0.172	31	0.970727	0.107655	33	1.01215	0.121203	33	1.02931	0.0756573	33	1.03215	0.0534447	35	1.05169	0.0516136	8
ACX60_RS01760	WP_000790118.1	mdfA, cmr	MFS transporter, DHA1 family, multidrug/chloramphenicol efflux transport protein	Multidrug transporter MdfA	1.03975	0.119497	54	1.00146	0.177262	41	1.07618	0.205202	63	1.05119	0.218427	59	1.02638	0.245706	51	1.02368	0.223347	41	1.04022	0.237903	47	0.975161	0.334528	48	1.03251	0.29833	52	1.02718	0.233404	55	1.00241	0.117003	65	1.05626	0.240694	60	1.05589	0.158277	54	1.02458	0.164777	53	1.02293	0.139612	40
ACX60_RS01765	WP_001061808.1			TIGR01666 family membrane protein	1.01942	0.0758632	108	1.05452	0.129098	82	1.07548	0.193361	138	1.02779	0.197045	113	1.05644	0.236639	97	1.00272	0.243257	90	1.08273	0.22914	92	1.06253	0.291414	100	1.06104	0.25825	111	1.05053	0.205154	115	1.01569	0.0966821	121	1.00632	0.196509	115	1.01809	0.124616	109	1.02907	0.0911871	110	1.05512	0.0876989	77
ACX60_RS01770	WP_001143885.1	SOD1	superoxide dismutase, Cu-Zn family	Superoxide dismutase [Cu-Zn] (EC 1.15.1.1)	1.01688	0.087711	42	1.04261	0.0684472	44	1.03098	0.198635	56	1.02609	0.203728	51	0.932385	0.352657	47	0.97818	0.23602	42	1.05271	0.219796	49	1.06584	0.309998	47	1.01483	0.22237	43	0.9987	0.267083	52	0.96794	0.213052	58	1.00654	0.233513	51	1.02463	0.0787776	37	1.04098	0.0927726	37	1.02597	0.0977144	38
ACX60_RS01775	WP_000553808.1			AI-2E family transporter	1.04698	0.114394	28	1.05243	0.10893	55	1.01036	0.26843	48	1.06403	0.245801	44	0.933406	0.285606	39	0.961189	0.131828	31	1.13488	0.238658	35	1.0192	0.222468	33	0.982912	0.336585	42	1.01107	0.304947	45	0.981062	0.163448	46	1.0374	0.207849	48	1.06528	0.144387	29	1.02381	0.121614	30	1.06384	0.180023	52
ACX60_RS01780	WP_000849145.1	parA, soj	chromosome partitioning protein	CobQ/CobB/MinD/ParA nucleotide binding domain protein	1.02173	0.112227	68	1.03402	0.0664022	26	1.03963	0.185656	75	1.0233	0.210273	69	1.0358	0.251423	57	0.979945	0.165516	54	1.0412	0.280026	53	1.03764	0.24103	52	1.07646	0.296938	61	1.02805	0.271492	67	1.00552	0.0776677	68	1.03447	0.201058	66	1.02644	0.126912	66	1.04059	0.13474	69	0.995423	0.0917048	24
ACX60_RS01785	WP_000118035.1			Endonuclease related to archaeal Holliday junction resolvase family protein	0.992846	0.0733498	15	1.01438	0.0808104	19	1.08724	0.169933	22	0.949098	0.20022	16	0.909552	0.378398	13	0.959442	0.243411	19	0.901818	0.349133	15	0.965474	0.351931	15	1.04492	0.14414	16	0.990544	0.0728502	17	1.00362	0.124869	16	1.08443	0.2441	15	0.99985	0.0653	15	1.02479	0.0750541	15	1.03819	0.0640442	17
ACX60_RS01790	WP_000744750.1			Putative secreted protein	1.00755	0.0673985	10	0.992523	0.176094	12	1.04551	0.262265	11	1.12791	0.155708	10	0.986146	0.137808	8	1.11924	0.289053	10	1.11451	0.187859	6	1.17193	0.235871	8	0.955933	0.439597	10	0.941521	0.441678	11	1.00825	0.110795	13	0.92181	0.30784	14	1.03189	0.0502328	13	1.03196	0.0632413	11	0.997576	0.301001	12
ACX60_RS01795	WP_000915012.1			Uncharacterized protein	1.02604	0.0728123	26	1.02436	0.177216	22	1.08608	0.17854	28	1.055	0.166853	26	0.991052	0.296148	23	1.12771	0.335366	15	0.991307	0.162587	21	0.982436	0.297914	23	0.993854	0.235659	23	0.995117	0.21948	25	1.02677	0.0934133	25	1.05125	0.105717	22	1.01766	0.06703	24	1.01373	0.0808977	24	1.03258	0.140775	19
ACX60_RS01800	WP_000194458.1			SAM-dependent methyltransferase	1.0572	0.123381	17	0.975852	0.161467	22	1.07389	0.384014	17	0.973984	0.272305	18	1.10116	0.215731	14	1.09824	0.17083	11	0.950777	0.165441	11	0.957613	0.340254	11	1.11865	0.448964	14	1.10584	0.453976	13	0.990474	0.142326	20	0.867348	0.320474	16	1.07306	0.151171	17	1.00186	0.100977	17	1.00368	0.145933	21
ACX60_RS01805	WP_000360741.1			Uncharacterized protein	0.1	X		0.146557	0.252853	8	0.1	X		0.1	X		0.395911	0	1	0.1	X		0.1	X		0.1	X		0.1	X		0.1	X	1	0.914166	0	1	0.1	X		0.1	X		0.1	X		-0.00376946	0.00683382	8
ACX60_RS01810	WP_001191140.1	mmuP	S-methylmethionine transporter	Amino acid permease family protein	1.03391	0.0668521	35	1.02252	0.0786535	69	1.00343	0.209716	46	1.00478	0.178676	37	1.08929	0.231266	36	0.956883	0.240906	32	1.06406	0.234347	34	1.02465	0.30728	33	1.05578	0.250799	35	1.06977	0.18596	35	1.01363	0.150229	39	0.981655	0.135669	40	1.0115	0.0898113	39	1.03195	0.0758015	36	1.02169	0.120092	65
ACX60_RS01815	WP_001281781.1	GLUD1_2, gdhA	glutamate dehydrogenase (NAD(P)+)	Glutamate dehydrogenase	1.08599	0.201116	9	0.985395	0.130359	43	0.857175	0.205048	11	0.958286	0.285451	8	0.970928	0.0508959	5	1.02813	0.269132	9	0.832683	0.444845	7	1.02312	0.0846207	7	1.19932	0.471992	7	1.09279	0.263449	8	0.98493	0.130944	10	0.975445	0.374349	8	0.923538	0.089528	7	1.01796	0.223537	9	0.985731	0.110385	40
ACX60_RS01820	WP_009518196.1	astC	succinylornithine aminotransferase	Acetylornithine aminotransferase (ACOAT) (EC 2.6.1.11)	1.00019	0.133951	12	1.00808	0.222109	59	1.17025	0.297498	30	0.990422	0.333177	30	0.897413	0.340011	22	0.975774	0.331783	20	1.0055	0.316139	23	0.965968	0.361357	22	1.01304	0.412997	25	1.07106	0.367028	27	0.959392	0.238603	29	1.05373	0.310721	27	1.06388	0.0977823	12	1.08626	0.137122	13	0.979641	0.215138	52
ACX60_RS01825	WP_000973732.1	astA	arginine N-succinyltransferase	Arginine N-succinyltransferase (EC 2.3.1.109)	1.02476	0.204399	35	1.00478	0.264831	30	1.06377	0.2106	41	1.02002	0.240551	34	1.00443	0.216221	30	0.994085	0.17385	30	1.0468	0.210213	28	1.11597	0.291109	29	0.969697	0.416098	34	1.01338	0.305179	38	1.00203	0.136372	36	1.04028	0.195236	36	0.998159	0.113842	34	0.999215	0.120555	34	0.98392	0.230827	28
ACX60_RS01830	WP_000071645.1	astD	succinylglutamic semialdehyde dehydrogenase	N-succinylglutamate 5-semialdehyde dehydrogenase (EC 1.2.1.71) (Succinylglutamic semialdehyde dehydrogenase) (SGSD)	0.974263	0.173209	22	1.00253	0.307871	36	0.861541	0.467846	20	0.833471	0.25849	19	0.945145	0.280355	14	0.978022	0.154625	10	1.00759	0.386799	14	1.02783	0.193564	14	0.951988	0.261067	15	0.970308	0.250145	15	0.923893	0.169638	15	0.896174	0.315196	15	0.964681	0.233459	23	0.912965	0.199808	22	0.983223	0.219659	30
ACX60_RS01835	WP_000679450.1	astB	succinylarginine dihydrolase	N-succinylarginine dihydrolase (EC 3.5.3.23)	0.975179	0.0887701	22	0.974703	0.256315	37	0.979372	0.313972	25	0.929354	0.31064	25	0.893452	0.304727	21	0.858961	0.375931	18	0.979289	0.318967	21	1.01209	0.409285	18	0.893276	0.424276	23	0.887445	0.343983	21	0.982106	0.20877	26	0.924436	0.324774	21	0.980969	0.111538	24	0.956233	0.227838	23	0.985422	0.237328	34
ACX60_RS01840	WP_001150820.1	astE	succinylglutamate desuccinylase	Succinylglutamate desuccinylase (EC 3.5.1.96)	0.941049	0.00223603	4	1.02289	0.235185	26	1.08396	0.0801765	4	0.930282	0.0357395	3	1.06548	0.049774	3	1.01655	0.0553646	3	1.07145	0.0847485	3	0.984725	0.388468	5	1.05344	0.0810335	6	1.03933	0.129846	7	0.993701	0.0329836	3	1.06071	0.0172345	3	0.995417	0.0210199	4	0.96767	0.0377215	4	1.03511	0.0942632	24
ACX60_RS01845	WP_000783285.1			Uncharacterized protein	1.01991	0.0865894	37	0.970791	0.156609	18	1.05815	0.258826	53	0.988708	0.284029	45	1.06878	0.242765	34	0.971317	0.353195	37	0.974749	0.228654	33	0.997512	0.391647	32	0.952997	0.352454	44	0.945915	0.343196	49	0.986039	0.13448	40	1.00351	0.111386	39	1.01327	0.162247	37	1.01341	0.171218	40	0.988507	0.0763975	18
ACX60_RS01850	WP_000975692.1			Putative signal peptide-containing protein	1.04767	0.180964	25	0.978729	0.146553	8	1.10171	0.143729	32	0.990565	0.241859	25	1.07396	0.324091	21	1.01019	0.230564	19	1.0708	0.182171	22	1.01925	0.335378	19	1.06739	0.300964	24	1.07424	0.291347	28	1.0084	0.116985	28	0.985389	0.183811	28	1.04669	0.0836966	25	1.05856	0.092691	24	1.09698	0.107375	8
ACX60_RS01855	WP_001190943.1			Peptidase S8	1.04237	0.0537823	59	1.04342	0.0709299	78	1.05885	0.195886	77	0.977522	0.219756	59	1.08566	0.210546	50	1.01473	0.159612	50	1.04233	0.217863	53	1.05766	0.237616	53	1.00871	0.2631	56	1.01124	0.175224	58	1.02356	0.13142	65	1.00027	0.208001	66	1.04882	0.0628038	57	1.04366	0.0820971	59	1.03186	0.165599	73
ACX60_RS01860	WP_001088069.1			Uncharacterized protein	1.0745	0.0904304	16	0.918548	0.261527	13	1.06237	0.169561	31	0.924556	0.316609	24	1.00269	0.375002	22	1.02219	0.227949	22	1.00073	0.274365	21	1.06656	0.160214	20	0.921998	0.312905	23	0.965551	0.301674	24	1.02245	0.103119	23	0.984186	0.130955	24	1.04556	0.107497	14	1.0536	0.0684632	16	1.03782	0.0830401	12
ACX60_RS01865	WP_000644154.1			Uncharacterized protein	1.05554	0.0855586	8	1.05118	0.0532245	9	1.0036	0.292435	10	1.15731	0.176648	5	0.907007	0.362531	7	1.04919	0.188399	7	1.00695	0.178284	6	1.04347	0.15984	4	0.937375	0.474806	5	1.19352	0.254833	8	1.1602	0.173096	8	1.07397	0.238803	9	1.05606	0.0848307	8	1.00616	0.0659164	8	1.00086	0.0677056	9
ACX60_RS01870	WP_000355659.1			LysR family transcriptional regulator (Transcriptional regulator)	1.0215	0.107195	24	1.0262	0.063218	24	1.0612	0.112288	29	0.949846	0.297789	24	0.990548	0.187818	21	1.03705	0.174539	17	0.942712	0.270236	23	1.02718	0.223313	20	1.07374	0.263455	26	1.06577	0.228577	30	1.02593	0.068576	25	0.973065	0.219371	23	1.04884	0.0745244	25	1.04055	0.0902593	24	1.03176	0.07032	23
ACX60_RS01875	WP_001018296.1			Transporter	1.00973	0.08715	78	1.0049	0.111647	56	1.04612	0.23667	92	1.00408	0.168798	82	1.03899	0.222708	66	1.04533	0.251416	63	1.09472	0.264477	68	1.03371	0.294425	61	1.06451	0.246807	70	1.02826	0.224588	76	0.995181	0.140115	95	0.994642	0.220208	80	1.00192	0.144535	76	0.998816	0.125722	79	1.02751	0.142373	51
ACX60_RS01880	WP_001142587.1			Uncharacterized protein	1.01545	0.079864	42	1.03759	0.071423	61	1.02229	0.191954	71	1.02609	0.19064	62	1.01797	0.243667	53	0.979275	0.117415	50	1.01977	0.250558	46	1.05811	0.263811	49	1.0716	0.24807	53	1.03486	0.197174	56	1.02741	0.117683	65	1.04891	0.202211	61	1.01194	0.0802536	41	1.0206	0.0827915	41	1.02143	0.11309	56
ACX60_RS01885	WP_049594796.1			GTP cyclohydrolase	0.958834	0.0999784	9	1.00847	0.075905	12	1.06332	0.138823	10	1.00275	0.142013	9	1.02795	0.273149	9	1.05243	0.095319	6	1.03481	0.0684836	7	1.10098	0.122906	6	1.11773	0.207984	9	1.07518	0.137898	8	1.01458	0.127077	11	1.11332	0.331724	9	0.975211	0.093572	9	1.00544	0.0791109	9	1.02696	0.0749263	11
ACX60_RS01890	WP_000793442.1			Uncharacterized protein	1.03022	0.113508	25	1.02846	0.101011	33	1.02538	0.273827	35	1.00812	0.157601	26	1.03873	0.235778	21	1.04128	0.142524	23	1.05367	0.250378	22	1.0088	0.290722	17	1.02591	0.264852	28	0.973787	0.254286	28	1.00424	0.213319	29	0.930298	0.267821	26	1.02578	0.0999738	23	1.02175	0.131057	24	1.0233	0.112985	31
ACX60_RS01895	WP_000033892.1	glyS	glycyl-tRNA synthetase beta chain	Glycine--tRNA ligase beta subunit (EC 6.1.1.14) (Glycyl-tRNA synthetase beta subunit) (GlyRS)	0.1	X		0.1	X		0.1	X		0.1	X		0.1	X		0.1	X		0.1	X		0.1	X		0.1	X		0.1	X		0.1	X		0.1	X		0.1	X		0.1	X		0.1	X
ACX60_RS01900	WP_000085212.1	glyQ	glycyl-tRNA synthetase alpha chain	Glycine--tRNA ligase alpha subunit (EC 6.1.1.14) (Glycyl-tRNA synthetase alpha subunit) (GlyRS)	0.552645	0	1	0.1	X		0.375131	0.526115	2	0.790613	1.11e-16	1	0.682155	0	1	0.397744	0	1	0.1	X		0.888838	0	1	0.731867	0	1	0.731867	0	1	0.752201	0	1	0.771413	0	1	0.222513	0	1	0.1	X	1	0.1	X
ACX60_RS01905	WP_001082095.1	tetA	MFS transporter, DHA1 family, tetracycline resistance protein	Tetracycline resistance MFS efflux pump	1.03003	0.051769	101	1.03225	0.122793	70	1.04335	0.179854	135	1.03268	0.174121	108	1.02797	0.203476	95	1.01885	0.149443	102	1.01687	0.171016	99	1.0728	0.264823	92	1.0414	0.253342	107	1.04822	0.192113	119	1.01378	0.0937223	116	1.00004	0.167856	116	1.02634	0.0656772	100	1.04715	0.0700609	102	1.00314	0.163687	68
ACX60_RS01910	WP_001283766.1			DNA-binding protein	1.0176	0.105056	75	1.02709	0.0787272	41	1.06209	0.171405	88	1.0169	0.216366	74	1.02168	0.156897	62	1.01673	0.130922	66	1.05538	0.24206	66	1.05703	0.277964	69	1.08462	0.229008	72	1.05811	0.199335	78	1.00075	0.129492	80	1.00461	0.134821	77	1.01674	0.0760485	73	1.02848	0.0988107	78	1.02938	0.0656546	37
ACX60_RS01915	WP_000481383.1			DNA metabolism protein	1.00528	0.06183	84	1.03976	0.135592	18	1.07345	0.168662	109	1.03168	0.188355	86	1.04968	0.216496	74	1.00595	0.108258	75	1.04979	0.213261	73	1.07979	0.175948	73	1.0612	0.210143	76	1.01976	0.115018	82	1.01283	0.0770655	93	0.997049	0.158989	91	1.01975	0.08134	84	1.01758	0.0667475	84	1.05309	0.159895	16
ACX60_RS01920	WP_000111462.1	K07168	CBS domain-containing membrane protein	CBS domain protein	1.01159	0.063041	101	1.03539	0.0897556	55	1.03677	0.158089	127	1.03305	0.173757	106	1.03129	0.196534	86	0.993451	0.134714	83	1.05064	0.182019	88	1.06577	0.234677	92	1.00759	0.257767	93	1.02536	0.176267	99	1.00675	0.103995	105	1.00048	0.193946	102	1.02367	0.0923542	102	1.02804	0.0550166	100	1.04305	0.100857	50
ACX60_RS01925	WP_000013717.1			PspC domain protein	1.03538	0.0546105	3	1.04319	0.0589696	6	1.06369	0.0593123	5	1.06525	0.0657449	3	1.0936	0.130184	3	1.15175	0.205355	3	1.07324	0.0607968	3	0.882668	0.313391	4	0.968513	0.399732	4	0.894995	0.366897	4	1.0208	0.0731545	4	0.927183	0.0889138	3	0.99943	0.0524437	3	0.989541	0.0228894	3	1.03953	0.0565813	6
ACX60_RS01930	WP_000054175.1			Uncharacterized protein	0.975183	0.125407	29	1.02559	0.107306	22	0.99817	0.155332	28	0.998998	0.114984	28	0.984091	0.208894	22	0.973524	0.110973	21	1.05644	0.179793	24	0.986409	0.229248	23	1.02896	0.316771	28	1.04044	0.233878	31	0.983969	0.0907677	27	0.985817	0.142714	28	1.00795	0.102904	28	1.05475	0.089385	29	1.07235	0.101053	20
ACX60_RS01935	WP_001112080.1			Acyl-CoA dehydrogenase, N-terminal domain protein	1.03988	0.156021	62	1.02554	0.121087	89	1.0587	0.213548	84	0.990592	0.288596	66	1.04646	0.243012	53	1.03842	0.131743	56	1.08661	0.280891	55	1.05931	0.330869	60	1.00559	0.342073	78	0.979837	0.290823	83	1.01307	0.163463	80	0.980073	0.23835	69	1.04514	0.210944	62	1.03563	0.147296	63	1.04603	0.0932012	82
ACX60_RS01940	WP_000550353.1			Uncharacterized protein	1.00868	0.105666	67	1.05014	0.123391	111	1.06092	0.217192	96	1.05303	0.21268	74	0.989404	0.267483	67	1.0103	0.225084	61	0.942691	0.306068	65	0.981097	0.299536	58	1.0342	0.276972	73	1.00842	0.25942	79	1.0447	0.111328	83	1.00672	0.21227	78	1.00133	0.0855621	67	1.01355	0.138613	67	1.02098	0.136804	109
ACX60_RS01945	WP_000166015.1	aroE	shikimate dehydrogenase	Shikimate dehydrogenase (NADP(+)) (SDH) (EC 1.1.1.25)	1.03089	0	1	0	0	1	0	0	1	0	0	2	0.1	X		0.1	X		0.1	X		0.1	X	2	0.1	X		0.1	X		0.1	X		0.1	X		1.07962	0	1	1.06946	0	1	0.1	X
ACX60_RS01950	WP_001164616.1	CPOX, hemF	coproporphyrinogen III oxidase	Coproporphyrinogen oxidase (EC 1.3.3.3)	0.1	X		0.1	X		1.56359	0	1	0.1	X		0.1	X		0.1	X		0.1	X		0.1	X		0.1	X		0.1	X		0.1	X		0.1	X		0.1	X		0.1	X		0.1	X
ACX60_RS01955	WP_001121174.1	ribA, RIB1	GTP cyclohydrolase II	GTP cyclohydrolase-2 (EC 3.5.4.25) (GTP cyclohydrolase II)	0.1	X		0.1	X		0.1	X		0.1	X		0.1	X		0.1	X		0.1	X		0.1	X		0.1	X		0.1	X		0.1	X		0.1	X		0.1	X		0.1	X		0.1	X
ACX60_RS01960	WP_000967375.1	dxs	1-deoxy-D-xylulose-5-phosphate synthase	1-deoxy-D-xylulose-5-phosphate synthase (EC 2.2.1.7) (1-deoxyxylulose-5-phosphate synthase) (DXP synthase) (DXPS)	0.1	X		0.1	X		0.1	X		0.1	X		0.1	X		0.1	X	1	0.1	X		0.1	X		0.1	X		0.1	X		0.1	X		0.1	X		0.1	X		0.1	X		0.1	X
ACX60_RS01965	WP_000433617.1	E3.1.3.25, IMPA, suhB	myo-inositol-1(or 4)-monophosphatase	Inositol-1-monophosphatase (EC 3.1.3.25)	0.779022	0.278286	9	0.892356	0.209786	25	1.02115	0.303337	10	0.819502	0.287587	8	0.893332	0.284024	7	0.910893	0.269465	7	1.18291	0.281022	8	0.756557	0.421232	9	0.823615	0.562609	9	0.903726	0.48926	10	0.860871	0.249425	11	0.950109	0.261795	13	0.998688	0.15185	9	1.15907	0.182477	10	1.08882	0.285119	24
ACX60_RS01970	WP_000047395.1			Helicase domain protein	0.736279	0.332409	15	0.690035	0.265349	41	0.791654	0.366232	16	0.607519	0.371423	15	0.672328	0.449655	12	0.841346	0.363659	17	0.723447	0.4867	10	0.850919	0.508226	14	0.921846	0.275023	9	0.789737	0.447649	17	0.758806	0.305967	16	0.551817	0.376719	15	0.903165	0.220549	13	1.02073	0.161198	14	0.88505	0.212711	40
ACX60_RS01975					0.1	X		1.04565	0.0620508	5	0.1	X		0.1	X		0.1	X		0.1	X		0.1	X		0.1	X		0.1	X		0.1	X		0.1	X		0.1	X		0.1	X		0.1	X		1.03429	0.0417255	4
ACX60_RS01980	WP_002019647.1	mlaF, linL, mkl	phospholipid/cholesterol/gamma-HCH transport system ATP-binding protein	Uncharacterized protein	0.917343	0.11486	9	1.01675	0.27565	28	0.583054	0.375942	16	0.687137	0.314171	11	0.510367	0.362644	10	0.703109	0.317359	8	0.646671	0.385253	10	0.348682	0.374931	9	0.60356	0.522408	11	0.792896	0.280846	11	0.931272	0.197613	12	0.824296	0.198531	9	0.74521	0.133015	10	0.685044	0.248529	10	0.688205	0.274995	25
ACX60_RS01985	WP_001091949.1	mlaE, linK	phospholipid/cholesterol/gamma-HCH transport system permease protein	Uncharacterized protein	0.957107	0.19753	16	1.01305	0.0983397	17	0.684599	0.276777	18	0.986156	0.357553	17	0.60025	0.448054	13	0.816306	0.269464	9	0.634772	0.307953	10	0.479422	0.525968	13	0.438658	0.380808	14	0.822897	0.345854	13	1.0184	0.227292	15	0.793751	0.459606	16	0.755323	0.216407	13	0.749315	0.219275	11	0.746808	0.176176	17
ACX60_RS01990	WP_000842362.1	mlaD, linM	phospholipid/cholesterol/gamma-HCH transport system substrate-binding protein	Mce related family protein	0.852569	0.10248	4	1.04888	0.251302	26	0.63788	0.348014	9	0.90528	0.369662	5	0.68328	0.144645	4	0.885395	0.288453	5	0.590262	0.0949625	2	0.402976	0.361772	5	0.68044	0.455996	7	0.897869	0.451329	6	0.870775	0.345365	4	0.97858	0.104248	4	0.635231	0.209509	4	0.744	0.020567	3	0.847791	0.299302	24
ACX60_RS01995	WP_009518191.1	mlaC	phospholipid transport system substrate-binding protein	Toluene tolerance protein	0.904019	0.0289676	3	0.940908	0.288193	27	0.655709	0.218634	5	0.635328	0.37154	5	0.444376	0.311385	3	0.697183	0.389903	4	0.732625	0.376194	3	0.399189	0.404809	4	0.397236	0.39822	4	0.413652	0.452904	5	0.954551	0.0542347	4	0.458625	0.48096	5	0.811902	0.159834	3	0.784408	0.117633	2	0.713277	0.33451	26
ACX60_RS02000	WP_000250997.1	mlaB	phospholipid transport system transporter-binding protein	STAS domain protein	1.02099	0.039779	2	1.04214	0.0333251	11	1.12352	0.0747979	3	1.12343	0.0836804	2	1.02521	0.116392	2	1.02693	0.0481136	2	0.980006	0.410517	3	1.06614	0.0155413	2	1.07426	0.060398	2	1.11707	0.0175847	2	1.04107	0.069673	2	0.875356	0.363443	3	1.06244	0.0166776	2	1.05391	0.0231867	2	1.01357	0.0637494	10
ACX60_RS02005	WP_000888321.1	corA	magnesium transporter	Magnesium transport protein CorA	0.915707	0.190395	14	0.91441	0.271196	45	0.936018	0.233035	46	0.885884	0.178164	35	0.863084	0.206396	30	0.902788	0.0962025	29	0.944789	0.12371	32	0.88136	0.199183	31	0.899289	0.247278	35	0.892918	0.24014	40	0.894812	0.172177	39	0.898094	0.162968	37	0.976554	0.117919	14	1.10183	0.073626	15	1.06483	0.136494	40
ACX60_RS02010	WP_001084310.1	ppnN	pyrimidine/purine-5'-nucleotide nucleosidase	Cytokinin riboside 5'-monophosphate phosphoribohydrolase (EC 3.2.2.n1)	0.968622	0.0660222	4	1.06462	0.0611477	19	1.13024	0.0877047	4	1.04252	0.234156	3	1.25673	0	1	1.03728	0.184264	7	0.49208	0.479759	3	1.4322	0.284732	3	1.08834	0.0315717	2	1.04961	0.0333008	3	1.12205	0.229454	7	0.797343	0.391508	5	1.04899	0.0637449	4	1.01338	0.0814003	4	1.03725	0.0965375	18
ACX60_RS02015	WP_000849701.1	mutT, NUDT15, MTH2	8-oxo-dGTP diphosphatase	NUDIX domain protein	1.00893	0.12873	6	1.03378	0.0833886	20	1.07948	0.127449	7	1.0346	0.216285	6	1.04887	0.0651424	4	1.1422	0.247196	6	0.980371	0.0671196	4	1.07594	0.0807097	6	1.25042	0.343508	5	1.22292	0.349222	5	1.11729	0.111809	9	0.938426	0.136292	7	0.984746	0.0661444	6	1.04748	0.0540456	6	1.03712	0.0848824	17
ACX60_RS02020	WP_000472273.1			Phosphoribosyl transferase domain protein	1.0245	0.0740561	38	1.03966	0.108487	18	1.05983	0.164376	60	1.02421	0.233546	48	1.06639	0.204918	37	1.0224	0.195301	40	1.0299	0.25533	42	1.01046	0.263214	44	0.99606	0.293263	45	0.97288	0.288502	45	1.02115	0.111925	47	0.999896	0.170101	53	1.01287	0.0726742	35	1.01935	0.0763016	35	0.988528	0.236694	16
ACX60_RS02025	WP_000204953.1	recG	ATP-dependent DNA helicase RecG	ATP-dependent DNA helicase RecG (EC 3.6.4.12)	0.952722	0.118087	107	0.958261	0.188739	64	0.942614	0.246178	148	0.968449	0.249587	126	0.910049	0.303594	100	0.955755	0.190346	96	0.912811	0.321573	96	0.951383	0.297365	94	0.923133	0.305282	113	0.957327	0.26661	127	0.959038	0.150343	132	0.927927	0.257873	120	0.850418	0.116786	99	0.785574	0.159876	96	0.765248	0.249	60
ACX60_RS02030	WP_000547780.1			NAD(P)-dependent oxidoreductase	1.03387	0.101191	41	1.04462	0.107209	58	1.08161	0.206756	44	1.05007	0.161439	35	1.02748	0.144414	32	1.02259	0.172659	32	1.09665	0.241671	31	1.04791	0.214761	32	1.10998	0.235379	31	1.06757	0.232072	39	1.03636	0.135891	40	1.0019	0.191455	38	1.03124	0.0967323	41	1.03261	0.0897565	39	1.04169	0.134375	51
ACX60_RS02035	WP_000712907.1			Bacterial extracellular solute-binding s, 3 family protein	1.04267	0.101717	96	1.0197	0.122047	62	1.06606	0.181874	120	1.00968	0.21584	95	1.02808	0.25216	78	1.0195	0.149997	70	1.05558	0.218392	79	1.0159	0.26659	84	1.05405	0.317368	99	1.06371	0.260772	108	0.992656	0.147157	100	1.04503	0.200826	94	1.04439	0.102518	93	1.0251	0.0719762	88	1.00902	0.134499	56
ACX60_RS02040	WP_000045404.1	plsB	glycerol-3-phosphate O-acyltransferase	Glycerol-3-phosphate acyltransferase (GPAT) (EC 2.3.1.15)	0.879407	0.0660539	3	0.39534	0.428599	6	0.798281	0	1	0.997573	0.302261	2	0.993736	0	1	0.902896	0	1	1.01341	0	1	0.543663	0.346092	2	0.763807	0	1	0.895522	0	1	0.85789	0.0508883	2	1.03639	0.259741	3	0.56491	0.444535	2	0.88853	0.0225299	2	0.45302	0.344699	6
ACX60_RS02045	WP_000993136.1	tesB	acyl-CoA thioesterase II	Thioesterase-like superfamily protein	1.03298	0.0830934	20	0.98311	0.244957	23	1.06673	0.235922	19	1.03991	0.210666	18	0.986932	0.160118	16	1.06861	0.247907	15	1.04086	0.300427	17	0.885859	0.383562	17	1.00289	0.349695	14	1.02959	0.346564	17	1.08374	0.131052	19	0.983421	0.345513	18	1.01134	0.118786	19	1.02947	0.128634	19	1.02735	0.135595	24
ACX60_RS02050	WP_031978823.1			Glutamate:proton symporter	1.01592	0.112506	77	1.02456	0.100055	72	1.05815	0.229324	99	1.05886	0.168101	86	1.0241	0.202354	70	1.03326	0.191475	74	1.03975	0.280745	79	1.09672	0.201045	69	1.06006	0.23332	77	1.06406	0.195199	82	1.01948	0.106047	79	1.0031	0.17188	82	1.02046	0.0654014	76	1.01895	0.0882109	77	1.02916	0.139378	65
ACX60_RS02055	WP_000771875.1	K07044	uncharacterized protein	Metal-dependent hydrolase	1.0448	0.0751928	31	1.045	0.0764047	46	1.06217	0.308274	37	0.921751	0.296789	33	1.00667	0.304642	29	1.02664	0.245214	21	1.05695	0.138119	23	1.07068	0.310054	25	1.05527	0.364284	29	1.05874	0.363709	30	1.03125	0.198876	36	1.02903	0.189195	30	1.01741	0.078583	30	1.0192	0.108423	31	1.03493	0.140203	40
ACX60_RS02060	WP_001254456.1	engB	GTP-binding protein	Probable GTP-binding protein EngB	0.1	X		0.1	X		0.1	X		0.1	X		0.1	X		0.1	X		0.1	X		0.1	X		0.1	X		0.1	X		0.1	X		0.1	X		0.1	X		0.1	X		0.1	X
ACX60_RS02065	WP_001176606.1	nsrR	Rrf2 family transcriptional regulator, nitric oxide-sensitive transcriptional repressor	Rrf2 family protein	1.09816	0.0467903	4	1.02362	0.110546	19	1.04097	0.119761	8	0.979735	0.142851	5	0.941937	0.0956886	6	0.989806	0.139996	7	1.04521	0.091238	6	1.04891	0.330904	6	1.09397	0.155519	8	1.06412	0.161728	8	1.03863	0.0298999	6	0.935597	0.253033	9	1.10419	0.0742272	4	1.11722	0.0534988	4	1.04501	0.0715542	18
ACX60_RS02070	WP_000188888.1			Globin family protein	1.0406	0.0792395	17	1.04419	0.0840549	30	1.09943	0.258029	20	1.01835	0.152145	18	0.934873	0.36604	18	1.03305	0.218909	13	0.953776	0.298585	17	0.927708	0.275034	17	0.948604	0.331089	19	1.0313	0.247429	19	1.0395	0.136282	19	0.95148	0.310605	20	1.01522	0.144231	17	1.03124	0.14042	17	1.05345	0.0691028	30
ACX60_RS02075	WP_000537113.1	K06915	uncharacterized protein	Type III restriction enzyme, res subunit	1.02764	0.0863999	62	1.00507	0.167776	48	1.05584	0.269539	81	1.01835	0.276735	75	0.994684	0.309787	59	0.987136	0.159142	62	1.05429	0.279488	57	1.01632	0.320044	59	0.983897	0.309491	62	0.972758	0.244961	77	1.03194	0.138374	84	1.03473	0.197251	75	1.0448	0.0738428	59	1.04673	0.10048	62	1.02447	0.122924	44
ACX60_RS02080	WP_000716511.1	metC	cystathionine beta-lyase	Cys/Met metabolism PLP-dependent enzyme family protein	1.01997	0.126141	52	1.04045	0.0848071	63	1.07055	0.159853	80	1.01982	0.306525	65	0.99536	0.258628	62	1.04262	0.206729	56	1.03044	0.26464	61	1.08028	0.328475	62	1.09831	0.30589	60	1.04766	0.300985	67	1.01557	0.167478	70	1.02072	0.168645	67	1.03188	0.0982395	51	1.02843	0.0931328	50	1.04533	0.111108	53
ACX60_RS02085	WP_000835293.1			Peptidase C26 family protein	1.03503	0.0872672	55	1.0507	0.159803	26	1.06412	0.241429	68	1.03453	0.208809	57	1.07172	0.238493	40	1.06151	0.178984	42	1.06476	0.243832	49	1.03538	0.338975	42	1.07686	0.26442	50	1.10224	0.243297	53	1.00372	0.141156	60	1.07376	0.226486	61	1.02012	0.0871763	54	1.03414	0.0837176	56	0.971032	0.211532	25
ACX60_RS02090	WP_000070912.1	RP-S10, MRPS10, rpsJ	small subunit ribosomal protein S10	30S ribosomal protein S10	0.1	X		0.1	X		0.1	X		0.1	X		0.1	X		0.1	X		0.1	X		0.1	X		0.1	X		0.1	X		0.1	X		0.1	X		0.1	X		0.1	X		0.1	X
ACX60_RS02095	WP_001982642.1	RP-L3, MRPL3, rplC	large subunit ribosomal protein L3	50S ribosomal protein L3	0.1	X		0.1	X		0.1	X		0.1	X		0.1	X		0.1	X		0.1	X		0.1	X		0.1	X		0.1	X		0.1	X		0.1	X		0.1	X		0.1	X		0.1	X
ACX60_RS02100	WP_001050255.1	RP-L4, MRPL4, rplD	large subunit ribosomal protein L4	50S ribosomal protein L4	0.1	X		0.1	X		0.1	X		0.1	X		0.1	X		0.1	X		0.1	X		0.1	X		0.1	X		0.1	X		0.1	X		0.1	X		0.1	X		0.1	X		0.1	X
ACX60_RS02105	WP_001058538.1	RP-L23, MRPL23, rplW	large subunit ribosomal protein L23	50S ribosomal protein L23	0.1	X		0.1	X		0.1	X		0.1	X		0.1	X		0.1	X		0.1	X		0.1	X		0.1	X		0.1	X		0.1	X		0.1	X		0.1	X		0.1	X		0.1	X
ACX60_RS02110	WP_001122317.1	RP-L2, MRPL2, rplB	large subunit ribosomal protein L2	50S ribosomal protein L2	0.1	X		0.1	X		0.1	X		0.1	X		0.1	X		0.1	X		0.1	X		0.1	X		0.1	X		0.1	X		0.1	X		0.1	X		0.1	X		0.1	X		0.1	X
ACX60_RS02115	WP_001138119.1	RP-S19, rpsS	small subunit ribosomal protein S19	30S ribosomal protein S19	0.1	X		0.1	X		0.1	X		0.1	X		0.1	X		0.1	X		0.1	X		0.1	X		0.1	X		0.1	X		0.1	X		0.1	X		0.1	X		0.1	X		0.1	X
ACX60_RS02120	WP_001982638.1	RP-L22, MRPL22, rplV	large subunit ribosomal protein L22	50S ribosomal protein L22	0.1	X		0.1	X		0.1	X		0.1	X		0.1	X		0.1	X		0.1	X		0.1	X		0.1	X		0.1	X		0.1	X		0.1	X		0.1	X		0.1	X		0.1	X
ACX60_RS02125	WP_000529922.1	RP-S3, rpsC	small subunit ribosomal protein S3	30S ribosomal protein S3	0.1	X		0.1	X		0.1	X		0.1	X		0.1	X		0.1	X		0.1	X		0.1	X		0.1	X		0.1	X		0.1	X		0.1	X		0.1	X		0.1	X		0.1	X
ACX60_RS02130	WP_000941215.1	RP-L16, MRPL16, rplP	large subunit ribosomal protein L16	50S ribosomal protein L16	0.1	X		0.1	X		0.1	X		0.1	X		0.1	X		0.1	X		0.1	X		0.1	X		0.1	X		0.1	X		0.1	X		0.1	X		0.1	X		0.1	X		0.1	X
ACX60_RS02135	WP_000849928.1	RP-L29, rpmC	large subunit ribosomal protein L29	50S ribosomal protein L29	0.1	X		0.1	X		0.1	X		0.1	X		0.1	X		0.1	X		0.1	X		0.1	X		0.1	X		0.1	X		0.1	X		0.1	X		0.1	X		0.1	X		0.1	X
ACX60_RS02140	WP_001291845.1	RP-S17, MRPS17, rpsQ	small subunit ribosomal protein S17	30S ribosomal protein S17	0.1	X		0.1	X		0.1	X		0.1	X		0.1	X		0.1	X		0.1	X		0.1	X		0.1	X		0.1	X		0.1	X		0.1	X		0.1	X		0.1	X		0.1	X
ACX60_RS02145	WP_001982634.1	RP-L14, MRPL14, rplN	large subunit ribosomal protein L14	50S ribosomal protein L14	0.1	X		0.1	X		0.1	X		0.1	X		0.1	X		0.1	X		0.1	X		0.1	X		0.1	X		0.1	X		0.1	X		0.1	X		0.1	X		0.1	X		0.1	X
ACX60_RS02150	WP_001062685.1	RP-L24, MRPL24, rplX	large subunit ribosomal protein L24	50S ribosomal protein L24	0.1	X		0.1	X		0.1	X		0.1	X		0.1	X		0.1	X		0.1	X		0.1	X		0.1	X		0.1	X		0.1	X		0.1	X		0.1	X		0.1	X		0.1	X
ACX60_RS02155	WP_000113197.1	RP-L5, MRPL5, rplE	large subunit ribosomal protein L5	50S ribosomal protein L5	0.1	X		0.1	X		0.1	X		0.1	X		0.1	X		0.1	X		0.1	X		0.1	X		0.1	X		0.1	X		0.1	X		0.1	X		0.1	X		0.1	X		0.1	X
ACX60_RS02160	WP_001074624.1	RP-S14, MRPS14, rpsN	small subunit ribosomal protein S14	30S ribosomal protein S14	0.1	X		0.1	X		0.1	X		0.1	X		0.1	X		0.1	X		0.1	X		0.1	X		0.1	X		0.1	X		0.1	X		0.1	X		0.1	X		0.1	X		0.1	X
ACX60_RS02165	WP_000062616.1	RP-S8, rpsH	small subunit ribosomal protein S8	30S ribosomal protein S8	0.1	X		0.1	X		0.1	X		0.1	X		0.1	X		0.1	X		0.1	X		0.1	X		0.1	X		0.1	X		0.1	X		0.1	X		0.1	X		0.1	X		0.1	X
ACX60_RS02170	WP_000091932.1	RP-L6, MRPL6, rplF	large subunit ribosomal protein L6	50S ribosomal protein L6	0.1	X		0.1	X		0.1	X		0.1	X		0.1	X		0.1	X		0.1	X		0.1	X		0.1	X		0.1	X		0.1	X		0.1	X		0.1	X		0.1	X		0.1	X
ACX60_RS02175	WP_001003194.1	RP-L18, MRPL18, rplR	large subunit ribosomal protein L18	50S ribosomal protein L18	0.1	X		0.1	X		0.1	X		0.1	X		0.1	X		0.1	X		0.1	X		0.1	X		0.1	X		0.1	X		0.1	X		0.1	X		0.1	X		0.1	X		0.1	X
ACX60_RS02180	WP_001141025.1	RP-S5, MRPS5, rpsE	small subunit ribosomal protein S5	30S ribosomal protein S5	0.1	X		0.1	X		0.1	X		0.1	X		0.1	X		0.1	X		0.1	X		0.1	X		0.1	X		0.1	X		0.1	X		0.1	X		0.1	X		0.1	X		0.1	X
ACX60_RS02185	WP_000849088.1	RP-L30, MRPL30, rpmD	large subunit ribosomal protein L30	50S ribosomal protein L30	0.1	X		0.1	X		0.1	X		0.1	X		0.1	X		0.1	X		0.1	X		0.1	X		0.1	X		0.1	X		0.1	X		0.1	X		0.1	X		0.1	X		0.1	X
ACX60_RS02190	WP_000175340.1	RP-L15, MRPL15, rplO	large subunit ribosomal protein L15	50S ribosomal protein L15	0.1	X		0.1	X		0.1	X		0.1	X		0.1	X		0.1	X		0.1	X		0.1	X		0.1	X		0.1	X		0.1	X		0.1	X		0.1	X		0.1	X		0.1	X
ACX60_RS02195	WP_000075233.1	secY	preprotein translocase subunit SecY	Protein translocase subunit SecY	0.1	X		0.1	X		0.1	X		0.1	X		0.1	X		0.1	X		0.1	X		0.1	X		0.1	X		0.1	X		0.1	X		0.1	X		0.1	X		0.1	X		0.1	X
ACX60_RS02200	WP_000867907.1	RP-L36, MRPL36, rpmJ	large subunit ribosomal protein L36	50S ribosomal protein L36	0.1	X		0.1	X		0.1	X		0.1	X		0.1	X		0.1	X		0.1	X		0.1	X		0.1	X		0.1	X		0.1	X		0.1	X		0.1	X		0.1	X		0.1	X
ACX60_RS02205	WP_000090815.1	RP-S13, rpsM	small subunit ribosomal protein S13	30S ribosomal protein S13	0.1	X		0.1	X		0.1	X		0.1	X		0.1	X		0.1	X		0.1	X		0.1	X		0.1	X		0.1	X		0.1	X		0.1	X		0.1	X		0.1	X		0.1	X
ACX60_RS02210	WP_001040166.1	RP-S11, MRPS11, rpsK	small subunit ribosomal protein S11	30S ribosomal protein S11	0.1	X		0.1	X		0.1	X		0.1	X		0.1	X		0.1	X		0.1	X		0.1	X		0.1	X		0.1	X		0.1	X		0.1	X		0.1	X		0.1	X		0.1	X
ACX60_RS02215	WP_000135204.1	RP-S4, rpsD	small subunit ribosomal protein S4	30S ribosomal protein S4	0.1	X		0.1	X		0	0	1	0.1	X		0.1	X		0.1	X		0.1	X		0.1	X		0.1	X		0.1	X		0.1	X		0.1	X		0.1	X		0.1	X		0.1	X
ACX60_RS02220	WP_000198631.1	rpoA	DNA-directed RNA polymerase subunit alpha	DNA-directed RNA polymerase subunit alpha (RNAP subunit alpha) (EC 2.7.7.6) (RNA polymerase subunit alpha) (Transcriptase subunit alpha)	0.1	X		0.448485	0	1	0.1	X		0.1	X		0.1	X		0.1	X		0.1	X		0.1	X		0.1	X		0.1	X		0	0	1	0.1	X		0.1	X		0.1	X		0.1	X
ACX60_RS02225	WP_001216380.1	RP-L17, MRPL17, rplQ	large subunit ribosomal protein L17	50S ribosomal protein L17	0.1	X		0.1	X		0.1	X		0.1	X		0.1	X		0.1	X		0.1	X		0.1	X		0.1	X		0.1	X		0.1	X		0.1	X		0.1	X		0.1	X		0.1	X
ACX60_RS02230	WP_000415133.1			FAD-containing monooxygenase EthA (EC 1.14.13.-)	1.01457	0.151974	45	1.02788	0.18084	54	1.06989	0.263466	49	0.96963	0.27608	41	1.1287	0.261304	32	1.0055	0.320341	34	0.924593	0.352998	36	0.926908	0.456825	44	1.00838	0.377103	38	0.975301	0.343735	45	1.01371	0.194684	49	1.00298	0.145574	36	1.03122	0.15828	43	1.00364	0.176251	44	1.01857	0.17091	53
ACX60_RS02235	WP_001190550.1	ACADL	long-chain-acyl-CoA dehydrogenase	Acyl-CoA dehydrogenase	1.01929	0.0790913	43	1.02234	0.162381	48	1.04351	0.250738	52	0.961587	0.317648	55	1.04277	0.323349	39	1.00802	0.191177	44	1.03088	0.293786	44	1.05355	0.220656	37	1.08946	0.316213	45	1.07963	0.288073	49	0.998184	0.10966	59	0.987537	0.205463	43	1.01253	0.0726504	42	0.992926	0.124705	45	0.997886	0.201167	46
ACX60_RS02240	WP_001288210.1	cptB	antitoxin CptB	Flavinator of succinate dehydrogenase family protein	0.1	X		0.1	X		0.1	X		0.1	X		0.158947	0	1	0.1	X		0.1	X		0.1	X		0.1	X		0.1	X		0.1	X		0.1	X		0.1	X		0.1	X		0.1	X
ACX60_RS02245	WP_009518132.1			Uncharacterized protein	0.1	X		1.03841	0.0496006	10	0.1	X		0.1	X		1.71844	0	1	0.1	X		0.1	X		0.1	X		0.1	X	1	0.1	X	1	0.1	X		0.1	X		0.1	X		0.1	X		1.02597	0.0834099	9
ACX60_RS02250	WP_000049106.1			Uncharacterized protein	1.02234	0.0718129	37	1.0296	0.129881	45	1.11767	0.169025	38	1.07798	0.199591	37	1.01277	0.272671	31	0.99724	0.19989	31	1.02645	0.226373	33	1.06006	0.374928	31	0.97567	0.35153	36	1.00896	0.233414	41	1.04279	0.163622	45	1.04119	0.317618	43	1.04882	0.101809	36	1.04493	0.105815	36	1.03068	0.154046	44
ACX60_RS02255	WP_000651535.1			Rhombosortase	1.01339	0.0731624	16	1.02967	0.100375	28	1.1017	0.289299	21	0.941847	0.286303	17	0.999938	0.135207	14	1.0258	0.0947701	11	0.999483	0.237427	19	0.95669	0.400335	14	1.06886	0.133087	14	1.03047	0.140818	16	1.01376	0.133313	20	0.984373	0.245229	17	1.03758	0.191415	17	1.04594	0.0986533	14	1.05161	0.0904708	28
ACX60_RS02260	WP_001158904.1			Uncharacterized protein	1.02684	0.0676751	81	1.04234	0.140424	127	1.03751	0.252189	93	1.03937	0.283772	79	1.06971	0.323046	66	1.03789	0.207074	79	1.0342	0.254065	69	1.1409	0.374381	74	1.03789	0.292483	79	1.01436	0.283678	89	1.00484	0.120675	82	1.01868	0.224362	84	1.03165	0.0811908	78	1.03093	0.0783045	76	1.03905	0.187486	113
ACX60_RS02265	WP_001130980.1			Uncharacterized protein	1.01449	0.0529962	23	0.904876	0	1	1.12808	0.212136	26	0.993147	0.24834	23	0.989738	0.140025	16	1.06727	0.117419	23	0.998755	0.197857	22	0.936144	0.258593	19	1.07023	0.218842	20	1.07227	0.11594	21	1.0006	0.178918	25	1.00102	0.204473	22	1.08882	0.188968	24	1.02457	0.045741	22	0.979128	0	1
ACX60_RS02270	WP_000745518.1	K07070	uncharacterized protein	Uncharacterized protein	1.02792	0.021383	25	1.03855	0.279579	9	1.05459	0.0499464	29	0.987215	0.213947	26	1.01807	0.0689902	21	1.01849	0.0331595	21	1.05641	0.0665215	21	1.05972	0.119653	22	1.06363	0.0571317	21	1.04452	0.0592174	23	1.01157	0.0798996	25	0.99476	0.08477	29	1.02767	0.0210251	25	1.03132	0.0373442	25	0.978948	0.273636	9
ACX60_RS02275	WP_025467431.1	prlC	oligopeptidase A	Oligopeptidase A	1.03113	0.114295	92	1.00887	0.186693	88	1.03687	0.247391	109	1.01881	0.227599	89	1.04893	0.29679	78	1.0408	0.232084	81	1.06134	0.249696	80	1.05704	0.322506	75	0.994471	0.379285	85	1.01567	0.325289	96	1.00383	0.15461	106	1.04788	0.284862	88	1.0245	0.141295	89	1.00638	0.123307	84	0.995926	0.204138	78
ACX60_RS02280	WP_000165345.1	rnr, vacB	ribonuclease R	Ribonuclease R (RNase R) (EC 3.1.13.1)	0.937154	0.152961	67	0.895797	0.193289	96	0.898387	0.274056	70	0.934853	0.285585	64	0.946715	0.260755	52	0.972275	0.280616	54	0.898127	0.208529	51	0.959828	0.372891	54	0.873187	0.393453	60	0.907304	0.297197	64	0.871165	0.182742	75	0.874434	0.308091	63	0.954193	0.0996433	63	0.968601	0.143531	65	0.932864	0.149966	90
ACX60_RS02285					0.1	X		0.1	X		0.742764	0	1	0.1	X		0.1	X		0.1	X		0.1	X		0.1	X		0.1	X		0.1	X		0.1	X		0.1	X		0.1	X		0.1	X		0.1	X
ACX60_RS02290					0.1	X		0.1	X		0.1	X		0.1	X		0.1	X		0.1	X		0.1	X		0.1	X		0.1	X		0.1	X		0.1	X		0.1	X		0.1	X		0.1	X		0.1	X
ACX60_RS02295					0.1	X		1.06694	0	1	0.1	X		0.1	X		0.1	X		0.1	X		0.1	X		0.1	X		0.1	X		0.1	X		0.1	X		0.1	X		0.1	X		0.1	X		1.04521	0	1
ACX60_RS02300	WP_001046660.1			Hydrolase	0.979688	0.266261	9	0.999049	0.171762	31	1.07275	0.323724	12	0.869429	0.34695	11	0.933283	0.383832	8	0.973341	0.103408	6	1.02683	0.305309	8	0.941326	0.131166	4	1.12208	0.230147	6	1.02418	0.0639309	6	0.984759	0.117533	10	1.03508	0.177691	8	1.11179	0.286855	10	1.05651	0.258823	9	1.01556	0.132554	27
ACX60_RS02305	WP_000479323.1			Uncharacterized protein	1.02976	0.109579	67	1.04412	0.146775	97	1.02421	0.240804	93	1.03549	0.28903	87	1.00323	0.257955	71	1.02999	0.235409	65	1.0794	0.246325	67	1.05098	0.335175	69	0.973627	0.345209	71	0.950265	0.309902	83	1.03618	0.157809	78	1.01112	0.220503	77	1.03073	0.15658	65	1.01539	0.156777	66	1.0328	0.207807	87
ACX60_RS02310					1.13134	0.000719841	2	1.201	0	1	0.95883	0	1	0.936869	0	1	1.37459	2.22e-16	1	0.1	X		1.13942	0	1	1.26129	0	1	1.38177	0	1	1.38177	0	1	0.965001	0	1	0.843096	0	1	1.10864	0.000733593	2	1.15534	0.00556444	2	1.21622	0	1
ACX60_RS02315	WP_000007404.1	K07078	uncharacterized protein	Nitroreductase	1.02841	0.0968232	30	1.03916	0.0832073	20	1.10056	0.155012	34	1.04621	0.152074	25	1.02036	0.241461	24	1.05659	0.131736	17	1.00974	0.181329	23	1.09287	0.325056	21	1.05625	0.232236	25	1.04186	0.136442	30	0.992611	0.12661	28	0.981328	0.215169	28	1.03981	0.0730319	30	1.04871	0.114931	29	1.04259	0.0743666	19
ACX60_RS02320	WP_000139385.1			YcxB-like family protein	0.999421	0.0918078	8	1.05392	0.0929031	24	1.01572	0.208171	11	1.04716	0.0627635	7	1.06187	0.466187	6	1.02313	0.0575229	8	0.985751	0.136671	7	1.0442	0.0697727	7	0.983056	0.16825	6	1.01528	0.0843181	7	1.01986	0.0567545	7	0.900217	0.363988	8	1.0494	0.0696719	7	1.02983	0.0356967	6	1.04571	0.0710591	22
ACX60_RS02325	WP_000857681.1			Fumarylacetoacetate hydrolase	1.00188	0.0976242	21	1.03091	0.0748618	21	1.02151	0.23535	27	1.10462	0.228209	22	1.16906	0.332379	19	1.0297	0.200677	18	1.03158	0.28084	23	1.09968	0.24664	18	1.06891	0.20546	18	1.00691	0.107726	18	1.01929	0.122349	24	1.04793	0.168579	23	0.993884	0.130656	21	1.02238	0.0889758	21	1.0526	0.0588755	17
ACX60_RS02330	WP_000747869.1			AraC family transcriptional regulator	1.04013	0.118745	64	1.05193	0.135905	32	1.1041	0.246657	72	1.02408	0.196053	70	1.02062	0.253643	54	1.04502	0.139509	54	1.02271	0.227739	55	1.07518	0.242983	52	1.0764	0.267335	59	1.05308	0.213548	64	1.02146	0.111383	74	1.02951	0.18639	74	1.04299	0.115976	66	1.0532	0.104164	66	1.03277	0.193941	29
ACX60_RS02335	WP_000392678.1			Uncharacterized protein	1.03029	0.0682575	38	1.04503	0.103507	41	1.08353	0.215309	41	1.05526	0.242339	41	1.01291	0.229135	35	1.0518	0.109853	32	1.04248	0.258572	36	1.0983	0.195873	29	0.996865	0.243519	34	0.958611	0.265431	40	1.03399	0.0972585	46	1.01066	0.112706	40	1.01868	0.158833	38	1.03927	0.0537341	36	1.05232	0.0631316	37
ACX60_RS02340	WP_000893466.1	K07058	membrane protein	UPF0761 membrane protein J517_3391	1.01048	0.0967985	47	1.04329	0.0821451	62	1.09001	0.297728	48	1.02555	0.178752	39	1.08053	0.262182	33	1.02177	0.145165	33	0.981169	0.262796	32	1.07252	0.334638	32	1.02982	0.383128	38	1.00558	0.269212	42	1.01193	0.12226	45	0.99415	0.218552	39	1.02671	0.105761	48	1.0069	0.0958685	48	0.964915	0.173214	57
ACX60_RS02345	WP_001183347.1	wrbA	NAD(P)H dehydrogenase (quinone)	Quinone oxidoreductase, type IV (EC 1.6.5.2)	1.01912	0.189514	17	1.00262	0.0694523	28	0.968801	0.32778	21	0.99606	0.271381	17	1.08589	0.246542	12	1.05016	0.37543	12	1.0367	0.294529	15	0.926187	0.352275	13	0.908545	0.362302	15	0.93223	0.352267	16	1.0499	0.210231	17	0.979441	0.368712	16	0.99101	0.195389	16	0.938634	0.135916	14	0.993823	0.140284	26
ACX60_RS02350	WP_000543071.1	xpt	xanthine phosphoribosyltransferase	Xanthine phosphoribosyltransferase (XPRTase) (EC 2.4.2.22)	1.05069	0.0417262	5	1.02896	0.101123	14	1.38098	0.291859	5	1.29998	0.249777	6	1.18735	0.264279	4	0.836253	0.336851	5	1.37672	0.373186	3	0.786264	0.531533	5	1.13463	0.21535	4	1.1249	0.112075	4	0.989965	0.0597186	6	1.04043	0.315094	5	0.98397	0.0532918	5	1.04452	0.0917807	5	1.05476	0.0797947	11
ACX60_RS02355	WP_000201544.1			Uncharacterized protein	1.02215	0.0529426	25	1.08766	0.112541	21	1.04084	0.147741	15	1.0526	0.188718	17	1.01628	0.122019	13	1.01211	0.0890411	11	0.889077	0.348775	16	0.929087	0.257623	12	1.13953	0.342888	17	1.11265	0.209983	17	0.98788	0.106182	18	0.929137	0.277928	17	1.01429	0.0763383	25	1.04498	0.0870379	26	1.05284	0.0716434	18
ACX60_RS02360	WP_001193955.1			Uncharacterized protein	0.834488	0.188064	12	0.899871	0.0832597	9	0.917774	0.0819652	21	0.887807	0.116784	13	0.713507	0.338966	12	0.799446	0.170979	14	0.591301	0.352973	10	0.887798	0.232202	10	0.979961	0.366409	15	0.791409	0.197909	13	0.828661	0.237837	17	0.727615	0.295384	18	0.620414	0.144511	12	0.546916	0.189124	12	0.778699	0.253759	10
ACX60_RS02365	WP_000914771.1	tonB	periplasmic protein TonB	Energy transducer TonB	1.04802	0.128639	38	1.0114	0.153677	28	1.0659	0.312116	36	1.05506	0.236816	32	1.06285	0.361965	28	1.06373	0.187599	23	1.02354	0.264462	28	0.963167	0.281111	27	0.956177	0.349215	32	0.959841	0.330005	34	1.04096	0.11346	35	1.06598	0.217192	33	1.04204	0.102044	35	1.0342	0.093818	36	0.983806	0.21435	24
ACX60_RS02370	WP_000703571.1	ybeY, yqfG	probable rRNA maturation factor	Endoribonuclease YbeY (EC 3.1.-.-)	0.1	X		0.1	X		0.1	X		0.1	X		0.1	X		0.1	X		0.1	X		0.1	X		0.1	X		0.1	X		0.1	X		0.1	X		0.1	X		0.1	X		0.1	X
ACX60_RS02375	WP_000122983.1	phoH, phoL	phosphate starvation-inducible protein PhoH and related proteins	ATPase associated with various cellular activities family protein	0.1	X		0.572015	0.371719	13	0.1	X		0.1	X		0.1	X		0.1	X		0.1	X		0.1	X		0.1	X		0.1	X		0.1	X		0.1	X		0.1	X		0.1	X		0.540011	0.380776	13
ACX60_RS02380	WP_049594797.1	miaB	tRNA-2-methylthio-N6-dimethylallyladenosine synthase	tRNA-2-methylthio-N(6)-dimethylallyladenosine synthase (EC 2.8.4.3) ((Dimethylallyl)adenosine tRNA methylthiotransferase MiaB) (tRNA-i(6)A37 methylthiotransferase)	1.01685	0.108996	46	0.996701	0.131541	68	1.03499	0.313784	52	1.0948	0.234121	42	0.990088	0.27707	36	1.03824	0.261722	40	1.0828	0.217705	32	1.04738	0.35768	37	1.05661	0.259629	40	1.05346	0.23443	47	1.00975	0.169433	51	0.945639	0.293232	40	1.02168	0.0889713	45	1.0481	0.094657	46	1.03292	0.173652	60
ACX60_RS02385	WP_000792526.1	slt	soluble lytic murein transglycosylase	Transglycosylase SLT domain protein	1.03831	0.1023	52	1.00701	0.133724	121	0.997671	0.279302	59	1.07541	0.214541	50	0.866108	0.291731	44	1.01752	0.235381	42	1.05864	0.265752	43	1.01838	0.382876	44	1.02464	0.246247	46	1.04431	0.204065	49	0.992771	0.145874	57	1.02856	0.212597	52	1.03714	0.106187	50	1.09197	0.109251	52	1.04748	0.154159	113
ACX60_RS02390	WP_000877281.1	E3.1.27.1	ribonuclease T2	Ribonuclease T2 family protein	0.864806	0.216691	9	0.991724	0.206514	23	1.0871	0.214616	9	1.01358	0.111519	9	0.966658	0.234585	9	0.957745	0.0709003	5	1.02905	0.131039	10	0.993058	0.365231	8	1.01002	0.264258	9	1.04634	0.251956	10	0.923652	0.0553637	9	0.852772	0.242138	10	0.909249	0.162495	9	0.950903	0.0626562	9	0.951611	0.28186	23
ACX60_RS02395	WP_000813006.1	mdh	malate dehydrogenase	Malate dehydrogenase (EC 1.1.1.37)	0.717797	0.0277473	2	0.43733	0.432035	14	-0.0133962	0.00874759	2	0	0	2	0.1	X	1	0.450075	0.0772563	2	0.366233	0.366233	2	0.487906	5.55e-17	1	0.107036	0.0726951	2	0.212921	0.166015	3	0.267418	0.247364	2	0.350022	0.406063	3	0.709696	0.00161777	2	0.795464	0.0371492	2	0.620281	0.428094	13
ACX60_RS02400	WP_000462894.1			Uncharacterized protein	0.959962	0.123975	10	1.02793	0.107888	6	0.998708	0.342419	12	1.09049	0.206484	9	1.15035	0.405808	9	0.903508	0.254041	7	0.876242	0.410962	8	1.13286	0.423974	6	1.0447	0.516268	8	0.861816	0.494513	8	1.06973	0.173105	9	1.0637	0.209439	8	1.04041	0.117909	11	1.02446	0.135003	10	1.04669	0.0888638	6
ACX60_RS02405	WP_000334849.1			Uncharacterized protein	1.05835	0.112167	8	1.02858	0.128551	41	1.05363	0.199392	21	1.07684	0.124733	14	1.06478	0.170102	13	1.03119	0.204577	13	1.13627	0.350598	14	1.04988	0.297033	14	0.985644	0.429442	19	1.03562	0.382212	18	1.07032	0.0834146	17	1.00216	0.179251	14	1.06202	0.0840257	8	1.06405	0.093145	8	1.05389	0.0888679	40
ACX60_RS02410	WP_000556102.1	K07394	SM-20-related protein	2OG-Fe(II) oxygenase superfamily protein	0.990147	0.110087	9	1.05634	0.139497	40	1.04238	0.330685	10	1.0731	0.368476	13	1.123	0.199628	9	0.941068	0.216835	9	0.911371	0.412005	11	1.05573	0.0812435	6	1.2029	0.359002	9	1.19569	0.354372	10	0.96217	0.136698	12	1.0857	0.177607	13	1.04742	0.061862	9	1.03151	0.0855968	10	1.05661	0.0848812	34
ACX60_RS02415	WP_001109438.1	rlmJ	23S rRNA (adenine2030-N6)-methyltransferase	Ribosomal RNA large subunit methyltransferase J (EC 2.1.1.266) (23S rRNA (adenine(2030)-N6)-methyltransferase) (23S rRNA m6A2030 methyltransferase)	0.552584	0.285454	13	0.360399	0.360201	26	0.44786	0.322706	16	0.536851	0.373668	19	0.480627	0.374528	12	0.490909	0.327511	12	0.618583	0.39347	8	0.628226	0.306601	9	0.496515	0.407814	11	0.553923	0.305054	13	0.459525	0.341434	14	0.413845	0.38306	14	0.711339	0.225564	11	0.661275	0.315723	13	0.645787	0.423655	26
ACX60_RS02420	WP_000180205.1	CHO1, pssA	CDP-diacylglycerol---serine O-phosphatidyltransferase	CDP-diacylglycerol-serine O-phosphatidyltransferase (EC 2.7.8.8)	0.1	X		0.271929	0.417441	15	0.1	X		0.215665	0	1	0.1	X		0.393529	0.46591	2	0.1	X		0.1	X		0.1	X		0.1	X		0.1	X		0.1	X		0.1	X		0.1	X		0.33879	0.372559	15
ACX60_RS02425	WP_001125217.1			Uncharacterized protein	1.05584	0.111996	9	1.0694	0.135044	58	1.10171	0.107928	11	1.07987	0.15444	11	1.1943	0.330125	7	0.837065	0.381191	9	1.09349	0.129265	7	1.0677	0.18394	9	1.10076	0.10162	6	1.12009	0.152717	8	0.999208	0.126094	10	1.06608	0.1524	13	1.06013	0.112411	9	1.03403	0.137536	8	1.05219	0.180429	55
ACX60_RS02430					0.1	X		0.1	X		0.1	X		0.1	X		0.1	X		0.1	X		0.1	X		0.1	X		0.1	X		0.1	X		0.1	X		0.1	X		0.1	X		0.1	X		0.1	X
ACX60_RS02435					0.1	X		0.1	X		0.1	X		0.1	X		0.1	X		0.1	X		0.1	X		0.1	X		0.1	X		0.1	X		0.1	X		0.1	X		0.1	X		0.1	X		0.1	X
ACX60_RS02440					0.1	X		0.1	X		0.1	X		0.1	X		0.1	X		0.1	X		0.1	X		0.1	X		0.1	X		0.1	X		0.1	X		0.1	X		0.1	X		0.1	X		0.1	X
ACX60_RS02445					0.1	X		0.1	X		0.1	X		0.1	X		0.1	X		0.1	X		0.1	X		0.1	X		0.1	X		0.1	X		0.1	X		0.1	X		0.1	X		0.1	X		0.1	X
ACX60_RS02450					0.1	X		0.1	X		0.1	X		0.1	X		0.1	X		0.1	X		0.1	X		0.1	X		0.1	X		0.1	X		0.1	X		0.1	X		0.1	X		0.1	X		0.1	X
ACX60_RS02455	WP_000455817.1			Glutathione-dependent formaldehyde-activating enzyme family protein	0.973054	0.134111	4	1.04637	0.0428688	6	1.20342	0.388906	7	1.13587	0.0684026	4	0.842266	0.354847	4	0.910216	0.0333711	4	1.07334	0.15833	5	0.888053	0.239808	4	1.01088	0.114403	4	1.01911	0.103439	4	1.05809	0.19087	5	1.0119	0.519044	4	0.964007	0.112871	4	1.04618	0.0721995	5	0.980031	0.0924861	6
ACX60_RS02460	WP_009517740.1			Uncharacterized protein	1.01389	0.051668	29	1.00884	0.176438	14	1.05025	0.124233	33	1.05964	0.0535398	25	1.02283	0.159613	25	1.0692	0.16268	24	1.06252	0.0843021	24	1.07737	0.0471758	24	1.04409	0.319479	26	1.02396	0.284617	28	0.995261	0.119244	28	1.03544	0.0531262	29	1.01407	0.0953906	29	1.02857	0.138946	29	0.984958	0.12495	13
ACX60_RS02465	WP_001176664.1	ACADM, acd	acyl-CoA dehydrogenase	Acyl-CoA dehydrogenase	1.04944	0.158152	36	1.01122	0.115952	54	1.08557	0.198179	49	1.03488	0.312665	40	1.09807	0.365934	31	0.98474	0.249749	28	1.11171	0.348722	36	1.0861	0.330141	28	1.02763	0.390844	35	1.02761	0.330081	35	0.982266	0.203282	45	0.999091	0.262593	40	1.05776	0.136247	34	1.04955	0.115039	36	1.02008	0.1062	50
ACX60_RS02470	WP_000562197.1			TetR family transcriptional regulator	1.00503	0.0733376	21	1.04464	0.0920947	35	1.10032	0.214491	31	1.08695	0.200896	22	1.03759	0.120818	19	1.09075	0.213592	20	1.01314	0.169586	21	1.01217	0.262138	21	1.01968	0.23325	21	1.03829	0.137438	22	1.0467	0.0787587	25	1.05939	0.122421	25	1.01944	0.0777996	23	1.02924	0.0632884	21	1.04868	0.100569	31
ACX60_RS02475	WP_000002859.1			Terpene utilization protein AtuA	1.03031	0.0765359	172	1.04309	0.177633	69	1.05245	0.175533	209	1.05029	0.138403	165	1.05209	0.20096	148	1.04568	0.160515	147	1.05227	0.240454	157	1.05924	0.266137	153	1.0435	0.241054	155	1.02088	0.215157	170	1.00552	0.12781	174	1.00686	0.180228	173	1.03113	0.101113	164	1.02298	0.105549	165	1.04409	0.148462	59
ACX60_RS02480	WP_000121939.1	atuB	citronellol/citronellal dehydrogenase	Short chain dehydrogenase family protein	1.04312	0.0994594	32	1.04554	0.0907546	38	1.11014	0.176624	39	0.914297	0.337649	37	1.0291	0.280614	32	1.03821	0.202154	27	1.0717	0.191027	32	1.10558	0.249904	24	1.06489	0.238758	31	1.05737	0.174025	36	1.03929	0.131236	38	1.10682	0.24296	39	1.04245	0.0819731	32	1.05022	0.0832861	32	1.01065	0.109387	33
ACX60_RS02485	WP_000154082.1	atuC	geranyl-CoA carboxylase beta subunit	Acetyl-CoA carboxylase carboxyltransferase subunit	1.05137	0.102191	54	1.04322	0.106664	34	1.04656	0.235645	65	1.00535	0.274928	55	1.03706	0.24665	43	1.05555	0.15416	38	1.10995	0.258836	45	0.992013	0.366946	44	1.05059	0.26477	54	1.05825	0.221243	57	1.01484	0.167406	59	1.06318	0.234824	57	1.04793	0.11732	54	1.05767	0.164592	54	1.06146	0.111866	31
ACX60_RS02490	WP_000673011.1	atuD	citronellyl-CoA dehydrogenase	Acyl-CoA dehydrogenase, N-terminal domain protein	1.0254	0.194141	53	1.04735	0.0828533	39	1.10407	0.292466	61	1.1322	0.305149	51	1.04614	0.276558	39	1.0842	0.183173	39	0.979153	0.358072	42	1.04045	0.300936	36	1.03081	0.299938	43	1.0008	0.268049	54	0.988898	0.214845	55	0.992712	0.261197	54	1.04481	0.102731	51	1.0282	0.148959	52	1.07199	0.0949269	36
ACX60_RS02495	WP_000175504.1	atuE	isohexenylglutaconyl-CoA hydratase	Enoyl-CoA hydratase	1.03238	0.117772	50	1.03066	0.069532	41	1.115	0.278895	57	1.00297	0.299738	48	1.05746	0.365032	37	1.02526	0.246263	44	0.998414	0.311403	45	1.05897	0.320849	38	1.00209	0.321011	48	1.00323	0.337362	59	1.05151	0.181803	56	0.982004	0.302004	43	1.04403	0.233978	49	1.04813	0.179102	51	1.03781	0.0806329	37
ACX60_RS02500	WP_000672551.1	atuF	geranyl-CoA carboxylase alpha subunit	3-methylcrotonyl-CoA carboxylase	1.01009	0.11997	133	1.03107	0.0880094	65	1.06114	0.233865	159	1.08705	0.177839	125	1.07794	0.301393	111	1.06917	0.257085	109	1.08147	0.282269	114	1.07251	0.352785	111	1.08585	0.321096	120	1.0644	0.29846	142	1.01844	0.142754	138	1.03959	0.202257	131	1.01365	0.118059	133	1.00734	0.10582	133	1.01115	0.194777	58
ACX60_RS02505	WP_000863328.1			Uncharacterized protein	0.907661	0.0400712	2	1.06679	0.100428	18	1.09484	0.0551382	4	0.937799	0.186806	4	0.980986	0.0943727	3	1.08173	0.0866777	2	0.791233	0.322969	5	0.809456	0.276836	2	1.14314	0.187917	3	1.01723	0.0885365	3	1.03275	0.057791	4	0.986994	0.352381	6	0.917495	0.0356532	2	0.929902	0.038684	2	1.00411	0.104421	16
ACX60_RS02510	WP_000003707.1	sspB	stringent starvation protein B	ClpXP protease specificity-enhancing factor	0.989177	0.0574337	5	1.02581	0.0759313	16	1.18542	0.465716	7	1.03469	0.10544	7	1.18734	0.241718	5	1.08111	0.0933426	5	0.950912	0.392946	9	1.05396	0.0852755	4	0.960802	0.594424	5	0.994867	0.309476	7	0.970771	0.14036	7	1.01632	0.0864646	6	0.999487	0.0643189	4	0.987038	0.0689396	4	1.00026	0.0652459	15
ACX60_RS02515	WP_000110146.1	sspA, mglA	stringent starvation protein A	Glutathione S-transferase, C-terminal domain protein	1.04244	0.117861	24	1.01128	0.150302	30	1.06064	0.21047	34	1.03208	0.179186	26	0.974504	0.28638	22	1.08039	0.184185	25	0.934265	0.285113	21	1.05293	0.148585	21	1.08781	0.160703	25	1.04007	0.11402	26	1.02926	0.0882228	32	1.01247	0.195167	30	1.00947	0.0723709	22	1.03231	0.0812536	24	1.00199	0.106023	29
ACX60_RS02520	WP_000224786.1	RP-S9, MRPS9, rpsI	small subunit ribosomal protein S9	30S ribosomal protein S9	0.1	X		0.1	X		0.1	X		0.1	X		0.1	X		0.1	X		0.1	X		0.1	X		0.1	X		0.1	X		0.1	X		0.1	X		0.1	X		0.1	X		0.1	X
ACX60_RS02525	WP_000854895.1	RP-L13, MRPL13, rplM	large subunit ribosomal protein L13	50S ribosomal protein L13	0.1	X		0.1	X		0.1	X		0.1	X		0.1	X		0.1	X		0.1	X		0.1	X		0.1	X		0.1	X		0.1	X		0.1	X		0.1	X		0.1	X		0.1	X
ACX60_RS02530	WP_000636499.1	pdxA	4-hydroxythreonine-4-phosphate dehydrogenase	4-hydroxythreonine-4-phosphate dehydrogenase (EC 1.1.1.262) (4-(phosphohydroxy)-L-threonine dehydrogenase)	0.1	X		0.1	X		0.1	X		0.1	X		0.1	X		0.1	X		0.1	X		0.1	X		0.1	X		0.1	X		0.1	X		0.1	X		0.1	X		0.1	X		0.1	X
ACX60_RS02535	WP_000284347.1	ksgA	16S rRNA (adenine1518-N6/adenine1519-N6)-dimethyltransferase	Ribosomal RNA small subunit methyltransferase A (EC 2.1.1.182) (16S rRNA (adenine(1518)-N(6)/adenine(1519)-N(6))-dimethyltransferase) (16S rRNA dimethyladenosine transferase) (16S rRNA dimethylase) (S-adenosylmethionine-6-N', N'-adenosyl(rRNA) dimethyltransferase)	0.873493	0.111486	42	0.868089	0.251226	34	0.851442	0.25307	54	0.906906	0.252082	42	0.927684	0.372427	33	0.897551	0.156027	35	0.899172	0.318103	34	0.814434	0.329149	36	0.93897	0.275527	36	0.909063	0.23942	41	0.850559	0.176963	44	0.808891	0.285848	42	0.973116	0.104035	42	1.08502	0.0954078	43	1.03201	0.1888	31
ACX60_RS02540	WP_000167246.1	apaH	bis(5'-nucleosyl)-tetraphosphatase (symmetrical)	Bis(5'-nucleosyl)-tetraphosphatase (Symmetrical)	0.99981	0.10188	44	0.962667	0.0971972	43	0.951323	0.242993	45	1.00417	0.231112	41	1.02497	0.290445	33	1.00074	0.205749	33	0.972552	0.162828	29	0.903137	0.418069	31	1.00467	0.418855	30	1.05604	0.34736	33	1.01392	0.162016	49	1.00253	0.277573	43	0.985487	0.191948	42	0.967614	0.187442	38	0.995177	0.0962984	38
ACX60_RS02545	WP_000514366.1			Uncharacterized protein	1.01954	0.0851303	9	1.01915	0.153722	23	1.08631	0.104071	22	1.03654	0.0801735	19	1.08704	0.136486	15	1.01285	0.0890167	14	1.04422	0.178895	17	0.992042	0.365158	17	1.07622	0.157828	16	1.00458	0.102481	17	1.01067	0.0926047	21	1.04598	0.181004	23	1.05116	0.12025	8	0.982876	0.0717149	8	0.980309	0.27516	20
ACX60_RS02550	WP_000480818.1			LrgB-like family protein	1.03506	0.0958577	12	1.00975	0.158755	36	1.09902	0.250375	7	1.06087	0.315674	7	1.06345	0.498928	7	1.05178	0.353756	9	1.28089	0.261475	8	0.789778	0.356952	8	1.05331	0.116841	5	1.03828	0.202393	6	0.996204	0.0623144	10	1.08138	0.133759	7	1.03231	0.116945	12	1.05874	0.0673339	12	0.974468	0.18959	32
ACX60_RS02555	WP_000357904.1			Putative membrane protein	1.0644	0.124221	22	1.04665	0.108157	31	1.1649	0.260831	26	1.16456	0.264149	23	1.10338	0.309068	16	1.07352	0.196839	14	1.11024	0.308655	20	1.00273	0.422731	17	1.04004	0.336689	25	0.929209	0.316868	27	1.00493	0.100671	25	1.09147	0.209079	22	1.00642	0.0509837	18	1.02373	0.114764	19	1.04926	0.127894	27
ACX60_RS02560	WP_000456884.1	hflX	GTPase	GTPase HflX (GTP-binding protein HflX)	1.03403	0.10374	83	1.02248	0.12457	82	1.08538	0.181304	101	1.06372	0.210272	80	1.05138	0.154057	70	1.05514	0.223098	75	1.06009	0.261465	71	1.05332	0.315806	70	1.05799	0.228649	79	1.03992	0.205973	85	1.01727	0.118634	89	1.02481	0.202939	82	1.03376	0.115083	83	1.03227	0.128084	80	1.03078	0.167205	77
ACX60_RS02565	WP_000195147.1	plsC	1-acyl-sn-glycerol-3-phosphate acyltransferase	Acyltransferase family protein	1.04159	0.113219	58	1.01901	0.114107	39	1.04787	0.257159	68	1.09432	0.277408	67	1.08906	0.287649	49	1.07392	0.181225	47	1.06995	0.334568	58	1.03623	0.366079	57	1.09401	0.253034	58	1.05403	0.212386	62	1.03888	0.148442	69	1.03626	0.172142	60	1.05094	0.111108	58	1.03869	0.116877	59	0.988177	0.0899336	36
ACX60_RS02570	WP_000079184.1	clsC	cardiolipin synthase C	Phospholipase D family protein	1.03202	0.0732107	56	1.03552	0.124403	57	1.07541	0.203384	61	1.04773	0.292656	45	1.09934	0.229825	44	1.06364	0.206657	43	1.07913	0.256678	41	1.09199	0.288962	45	1.06643	0.346781	50	1.04007	0.280802	54	1.04564	0.162854	50	1.03322	0.232063	54	1.0484	0.082971	55	1.08262	0.0991314	56	1.01521	0.11752	55
ACX60_RS02575	WP_000267335.1	K07098	uncharacterized protein	Calcineurin-like phosphoesterase family protein	1.05337	0.106679	36	1.033	0.146941	75	1.05054	0.239384	49	1.0847	0.186487	38	1.05259	0.190247	34	1.10073	0.175834	35	1.02754	0.201162	33	1.04708	0.155853	34	0.9856	0.303752	43	0.998651	0.26391	44	1.00942	0.0981317	41	1.0512	0.227071	43	1.05166	0.10344	38	1.06562	0.105197	38	1.04356	0.16796	74
ACX60_RS02580	WP_001097560.1			OmpA family protein	1.06376	0.0868857	11	1.01633	0.107987	27	1.085	0.153665	15	1.08273	0.19528	12	0.985282	0.122634	11	1.04192	0.122127	12	1.03816	0.101471	9	1.01635	0.262676	8	1.01604	0.284774	13	1.04419	0.256684	14	1.03045	0.115005	13	0.999805	0.0998184	15	1.07597	0.114947	10	1.09205	0.120335	10	1.0069	0.112797	26
ACX60_RS02585	WP_002014284.1	tpbB	diguanylate cyclase	GGDEF domain-containing protein (Membrane protein) (Putative diguanylate cyclase YfiN) (EC 2.7.7.65)	0.991671	0.152654	20	1.05331	0.124507	82	1.01542	0.278527	11	0.97962	0.11113	5	1.10907	0.199334	5	1.13112	0.144954	4	0.954124	0.151384	5	0.923389	0.121882	6	1.0533	0.387504	6	1.0277	0.135197	5	1.12216	0.141671	9	0.955072	0.299677	7	0.96726	0.175153	17	0.969373	0.118469	19	1.02979	0.157677	75
ACX60_RS02590	WP_001985194.1			DUF4154 domain-containing protein	1.02477	0.0795563	24	1.02994	0.116177	39	1.12732	0.283036	40	1.04338	0.106297	28	1.02953	0.312102	25	1.09844	0.200775	25	1.16693	0.296802	23	0.956918	0.225705	26	0.960596	0.283614	31	0.975837	0.194271	32	0.996542	0.187921	31	1.00804	0.122527	33	1.02661	0.156602	25	1.02958	0.0921835	25	1.00141	0.168378	39
ACX60_RS02595					0.1	X		0.1	X		0.1	X		0.1	X		0.1	X		0.1	X		0.1	X		0.1	X		0.1	X		0.1	X		0.1	X		0.1	X		0.1	X		0.1	X		0.1	X
ACX60_RS02600					0.1	X		0.1	X		0.1	X		0.1	X		0.1	X		0.1	X		0.1	X		0.1	X		0.1	X		0.1	X		0.1	X		0.1	X		0.1	X		0.1	X		0.1	X
ACX60_RS02605					0.1	X		0.1	X		0.1	X		0.1	X		0.1	X		0.1	X		0.1	X		0.1	X		0.1	X		0.1	X		0.1	X		0.1	X		0.1	X		0.1	X		0.1	X
ACX60_RS02610					0.1	X		0.1	X		0.1	X		0.1	X		0.1	X		0.1	X		0.1	X		0.1	X		0.1	X		0.1	X		0.1	X		0.1	X		0.1	X		0.1	X		0.1	X
ACX60_RS02615					0.1	X		0.1	X		0.1	X		0.1	X		0.1	X		0.1	X		0.1	X		0.1	X		0.1	X		0.1	X		0.1	X		0.1	X		0.1	X		0.1	X		0.1	X
ACX60_RS02620	WP_049594874.1	DLD, lpd, pdhD	dihydrolipoamide dehydrogenase	Dihydrolipoyl dehydrogenase	1.01328	0.0462957	36	1.03395	0.0886784	57	1.06952	0.128609	46	1.07655	0.189577	42	1.01589	0.234276	36	1.03182	0.152617	34	1.01799	0.206215	40	1.06346	0.378294	40	1.10538	0.261926	40	1.07723	0.18509	42	1.01487	0.111611	44	1.02066	0.15545	43	1.01835	0.0647018	37	1.019	0.0534309	36	1.01431	0.162545	52
ACX60_RS02625	WP_000779308.1			Uncharacterized protein	1.02717	0.0748168	26	1.07184	0.146059	65	1.0621	0.189118	33	1.00962	0.11174	25	1.03283	0.1249	22	1.05077	0.0930922	20	1.0708	0.152452	21	1.06401	0.216817	22	0.98901	0.303556	28	1.0103	0.267769	29	1.0081	0.0801977	28	1.02907	0.183515	30	1.03028	0.0881731	26	1.0108	0.089417	26	1.04626	0.100703	63
ACX60_RS02630	WP_001293924.1			Uncharacterized protein	1.0509	0.164378	13	0.941666	0.145994	10	1.03326	0.108162	10	0.967971	0.217407	11	0.997479	0.126813	8	1.023	0.0851296	9	0.870675	0.344638	10	1.18255	0.337641	10	1.12957	0.199149	9	1.04407	0.0943871	10	0.983557	0.124869	13	1.00596	0.141622	10	1.03935	0.144197	11	1.04731	0.135384	11	1.03093	0.0937584	9
ACX60_RS02635	WP_000543480.1			Lysophospholipase	1.01686	0.0870411	58	1.03045	0.0732334	48	1.0577	0.228808	76	1.01851	0.172523	63	1.03963	0.162084	54	1.07249	0.233076	45	1.03504	0.189412	51	1.10848	0.318455	58	1.04391	0.274114	61	1.04428	0.236893	64	1.03443	0.170035	68	1.04845	0.194619	62	1.01991	0.0835873	59	1.02632	0.0749236	59	1.01818	0.116303	45
ACX60_RS02640	WP_000587649.1	trxC	thioredoxin 2	Thioredoxin	1.04525	0.0470768	6	1.02603	0.0874787	23	0.920898	0.354571	10	0.906424	0.375115	7	1.12825	0.0911533	5	1.01168	0.0601185	7	0.896665	0.313239	7	1.11375	0.106755	6	0.951905	0.359041	7	1.01348	0.0648926	6	1.04942	0.103476	11	1.00238	0.0746442	6	1.06317	0.078987	6	1.01139	0.0763302	6	1.0547	0.0658502	19
ACX60_RS02645	WP_001287659.1	yciA	acyl-CoA thioesterase YciA	Acyl-CoA thioesterase (Acyl-CoA thioesterase YciA, involved in membrane biogenesis) (Putative acyl-CoA thioester hydrolase) (EC 3.1.2.-)	1.06313	0.0679568	14	1.00795	0.096392	13	1.03268	0.238404	18	1.03986	0.305253	17	1.01139	0.207149	14	1.01958	0.287666	15	1.01273	0.157759	15	1.16996	0.295534	11	1.08792	0.382962	15	1.02417	0.313305	17	1.01695	0.100625	19	1.08988	0.163529	15	1.08892	0.0988513	15	1.04698	0.092138	14	0.909088	0.333449	12
ACX60_RS02650	WP_000083577.1			DUF4442 domain-containing protein	0.996585	0.0508186	32	1.04548	0.161637	10	1.10514	0.20176	37	1.04712	0.122856	35	0.977176	0.304151	26	1.03244	0.157416	23	1.0512	0.202261	29	1.0855	0.284958	27	1.09863	0.323019	26	1.0963	0.301875	29	1.01447	0.12673	37	0.978348	0.168662	33	1.01656	0.0663318	28	1.00465	0.0705663	30	1.03072	0.0786632	10
ACX60_RS02655	WP_000538650.1			Uncharacterized protein	1.03533	0.11444	12	1.04364	0.0840132	14	1.02868	0.103716	45	1.06698	0.0902637	35	1.05063	0.175177	32	1.06848	0.128519	30	1.04903	0.155609	33	1.05612	0.14996	31	1.04148	0.221814	35	1.04914	0.222201	38	1.00417	0.0486999	35	1.00805	0.0972463	36	1.05663	0.1306	13	1.01426	0.151412	13	1.01575	0.0904128	14
ACX60_RS02660	WP_000957703.1			Uncharacterized protein	1.03091	0.0597171	56	1.00892	0.0541486	28	1.02561	0.186078	42	1.04777	0.2081	32	1.0106	0.252819	28	1.05374	0.13507	21	1.03912	0.221832	30	1.09363	0.277543	31	1.07844	0.335254	33	1.0596	0.243372	36	1.03888	0.152228	41	1.08778	0.196051	34	1.02164	0.0724995	54	1.02193	0.0658397	54	1.0279	0.0443517	22
ACX60_RS02665	WP_000134309.1			Uncharacterized protein	1.03019	0.0843827	65	1.00128	0.147364	50	1.06111	0.168039	85	1.05398	0.166439	74	1.0545	0.185811	63	1.0661	0.13123	62	1.04864	0.160871	62	1.03904	0.215735	58	0.986127	0.278666	68	0.978271	0.248769	72	1.01723	0.11837	75	1.01259	0.164712	74	1.04042	0.0764372	65	1.02177	0.0886164	65	1.00167	0.164469	45
ACX60_RS02670	WP_000506715.1			Uncharacterized protein	0.973762	0.0696381	18	1.00786	0.204627	39	1.09674	0.295693	23	1.06527	0.270541	20	1.09969	0.168544	16	1.08229	0.0900873	9	1.06356	0.138021	15	0.843479	0.305289	13	1.1161	0.195461	14	1.05101	0.187252	15	0.964659	0.265967	24	1.10401	0.253904	19	1.02143	0.119014	21	0.993791	0.0919915	19	1.05771	0.109801	38
ACX60_RS02675					1.00307	0.12785	11	1.00677	0.127698	34	0.997364	0.118233	12	1.0496	0.183096	11	1.03985	0.0910788	10	1.0112	0.109808	5	1.06003	0.0996256	9	1.02419	0.111146	8	1.07621	0.152449	9	1.10357	0.119529	10	1.00367	0.0618019	10	0.959648	0.116386	12	0.990162	0.0273627	10	0.98109	0.079037	11	0.98389	0.193401	33
ACX60_RS02680	WP_000762709.1			Uncharacterized protein	1.0299	0.0584114	26	1.00176	0.193753	27	1.06665	0.178883	45	1.04669	0.231523	34	1.06035	0.263441	29	1.02716	0.155676	24	1.071	0.287529	24	1.10451	0.270933	28	1.02483	0.285772	38	0.995059	0.262727	39	1.03531	0.114617	34	1.01549	0.237708	36	1.01452	0.0579333	26	1.00605	0.0769991	26	0.961291	0.266732	26
ACX60_RS02685	WP_001177189.1			Nuclease	1.03273	0.0992763	31	1.0365	0.119753	50	1.02051	0.218332	38	1.08478	0.22341	31	1.06423	0.269287	27	1.01117	0.222206	27	1.04469	0.103955	20	1.10789	0.363152	25	1.01884	0.239406	28	1.02768	0.246669	30	1.01555	0.119782	35	1.04004	0.15379	29	1.02805	0.0847138	26	0.988285	0.0971872	28	1.03065	0.131952	45
ACX60_RS02690	WP_001063876.1			Uncharacterized protein	1.19238	0.208227	4	1.07682	0.0969516	17	0.978739	0.42378	5	0.877359	0.317451	4	1.06064	0.0411581	2	0.907126	0.27124	3	0.596832	0.558618	2	0.709825	0.0470262	2	1.11205	0.110961	2	1.09553	0.200472	3	0.962938	0.0427797	4	1.19844	0.315977	3	1.24065	0.189703	3	1.23779	0.231276	5	1.05657	0.0683384	17
ACX60_RS02695	WP_001017139.1			Uncharacterized protein	1.01993	0.0738303	87	1.02281	0.114694	59	1.06127	0.200968	128	1.03137	0.165592	106	1.09838	0.233259	88	1.05665	0.1894	95	1.03605	0.182133	95	1.07975	0.249888	95	1.03899	0.226625	102	1.01858	0.226487	106	1.02002	0.115042	112	1.01366	0.142524	108	1.03797	0.0603045	85	1.02623	0.0701587	85	1.01589	0.193775	50
ACX60_RS02700	WP_000479026.1			Uncharacterized protein	1.06965	0.109391	18	0.527914	0	1	1.13313	0.240699	18	1.04368	0.243022	20	1.07386	0.233655	16	1.05619	0.154848	18	1.03167	0.39693	19	1.13393	0.263276	16	0.997278	0.370544	18	0.982664	0.308095	20	0.984946	0.164928	23	0.962007	0.118814	16	1.03892	0.136886	18	1.0491	0.122609	19	0.60221	0	1
ACX60_RS02705	WP_000489162.1			Uncharacterized protein	1.06005	0.00133933	3	1.06981	0.101603	5	1.0926	0.154302	9	0.987753	0.098798	7	1.15193	0.0925804	6	1.02388	0.0896709	5	1.04931	0.0703018	5	1.17679	0.171636	7	0.736314	0.464689	8	0.829072	0.409482	8	1.02489	0.0459648	7	0.994256	0.0603849	5	1.05988	0.0608396	3	1.10272	0.0485135	3	1.07862	0.104621	5
ACX60_RS02710	WP_000790977.1			Uncharacterized protein	1.02652	0.0489492	3	0.992226	0.130566	4	0.935165	0.189905	3	1.24539	0.358015	4	0.9658	0.0942155	3	1.04182	0.0693151	2	1.06092	0.092193	3	0.935046	0.219606	4	1.12287	0.0631092	3	1.05551	0.0728783	3	0.950849	0.0480702	4	0.996789	0.0440402	3	1.03622	0.0572038	3	0.996447	0.0620318	3	0.908055	0.372092	3
ACX60_RS02715	WP_000942647.1			Molecular chaperone DnaJ	1.01548	0.0709802	31	1.01482	0.0659719	41	1.05046	0.256168	41	1.03166	0.321014	35	1.05433	0.302159	31	0.925357	0.371312	24	1.13731	0.294384	31	1.01645	0.409231	27	0.977786	0.367195	37	0.997108	0.301522	36	1.02327	0.171027	37	1.04448	0.136044	32	1.05181	0.11202	33	1.03789	0.119593	31	1.02004	0.147314	41
ACX60_RS02720	WP_001985473.1			Uncharacterized protein	1.03153	0.060148	21	1.03088	0.07291	28	1.07868	0.153885	24	1.04396	0.157523	22	0.985026	0.306964	17	1.07021	0.129107	17	1.01832	0.107534	16	1.08992	0.33727	20	1.03781	0.261882	21	0.995776	0.2894	27	1.03207	0.114113	24	1.01943	0.209716	23	1.02693	0.0543169	17	0.967743	0.187034	17	1.0203	0.0845412	24
ACX60_RS02725	WP_001067865.1			Uncharacterized protein	1.0354	0.090737	25	1.06021	0.0848156	24	1.07682	0.249381	43	1.12081	0.268835	26	0.979187	0.255046	23	1.04652	0.257202	23	1.0606	0.21406	22	1.02003	0.152276	22	1.02437	0.275439	27	0.985567	0.233918	28	1.00773	0.0829269	28	1.04649	0.204852	28	1.02738	0.09068	24	1.03429	0.0628885	24	1.01455	0.0888371	22
ACX60_RS02730	WP_000553831.1			Uncharacterized protein	1.0927	0.0793771	15	1.01738	0.0814664	3	1.15407	0.285145	15	1.02321	0.2985	15	0.862754	0.454667	14	1.12331	0.150956	12	0.95483	0.304221	12	1.03798	0.333594	9	1.03527	0.0715175	9	1.05313	0.0620554	11	1.00903	0.23158	18	0.913927	0.285766	11	1.05259	0.0716322	11	1.08822	0.0966083	12	0.959171	0.0523579	3
ACX60_RS02735	WP_000951143.1			Phage/plasmid-like TIGR03299 family protein	1.02123	0.0696055	86	1.02468	0.115971	35	1.04966	0.183046	115	1.06428	0.160715	90	0.9915	0.187353	79	1.00622	0.225306	80	1.03055	0.23382	82	1.04439	0.274165	87	1.05742	0.218125	91	1.04232	0.203358	102	1.00365	0.150868	101	0.981489	0.202914	98	1.01583	0.118062	84	1.0354	0.116662	86	1.04512	0.255786	32
ACX60_RS02740	WP_002037196.1	pcoD	copper resistance protein D	Copper resistance D family protein	1.00688	0.0906739	48	1.04612	0.116416	41	1.06156	0.235209	59	1.02415	0.181896	48	1.00351	0.37477	41	1.0595	0.136051	37	1.10774	0.229833	44	1.03378	0.370144	45	1.07954	0.257096	46	1.04216	0.262896	53	1.02466	0.113278	54	1.0178	0.176573	55	0.995087	0.123988	49	1.00671	0.0890692	48	1.00421	0.185319	40
ACX60_RS02745	WP_000689223.1	copC, pcoC	copper resistance protein C	CopC domain protein	1.05591	0.0791492	39	1.06299	0.119729	19	1.05077	0.187296	47	1.00834	0.148162	41	1.03279	0.144176	34	1.05251	0.13909	34	0.992317	0.291714	38	0.994264	0.340609	36	1.04447	0.233918	40	1.05108	0.227994	43	0.993413	0.103675	40	1.01275	0.196398	36	1.03822	0.0420508	35	1.07065	0.135308	38	1.02504	0.0955683	18
ACX60_RS02750	WP_000349570.1	copA, ATP7	Cu+-exporting ATPase	Copper-translocating P-type ATPase	1.03571	0.113944	152	1.01754	0.139328	99	1.06278	0.268471	187	1.04545	0.212002	160	1.04544	0.247856	121	1.04348	0.174684	131	1.02797	0.252138	124	1.00669	0.310068	141	1.0329	0.227707	141	1.02528	0.19364	154	1.00535	0.128552	167	1.01687	0.181571	157	1.03765	0.0875124	148	1.0353	0.0926367	146	1.00734	0.173754	94
ACX60_RS02755	WP_000149041.1	cusS, copS, silS	two-component system, OmpR family, heavy metal sensor histidine kinase CusS	Sensor protein (EC 2.7.13.3)	1.00063	0.0904999	33	1.07094	0.105561	66	1.03145	0.281369	51	1.0349	0.251561	46	0.925104	0.297925	38	0.990081	0.122925	31	1.04805	0.311906	35	1.02982	0.418734	42	1.03521	0.248092	35	0.980845	0.182802	36	0.987006	0.148107	52	1.04419	0.205789	44	1.03164	0.0540858	31	1.01649	0.074944	31	1.04804	0.140608	64
ACX60_RS02760	WP_001221582.1	cusR, copR, silR	two-component system, OmpR family, copper resistance phosphate regulon response regulator CusR	Response regulator	1.02196	0.0521882	62	1.0317	0.100683	40	1.05003	0.0855155	62	1.06236	0.14697	50	1.03587	0.124344	42	1.03443	0.0883312	46	1.03696	0.132391	46	1.07793	0.208976	46	1.05693	0.141687	45	1.03386	0.0816124	47	1.01716	0.121485	56	1.04482	0.19416	55	1.03043	0.0615155	63	1.0229	0.0448718	60	1.00434	0.127652	35
ACX60_RS02765	WP_000853614.1			Uncharacterized protein	1.04061	0.0844564	23	1.03192	0.0653507	15	1.07269	0.178269	30	1.07912	0.205384	25	1.00873	0.343191	22	1.04473	0.210838	22	1.08439	0.136443	23	1.00114	0.304969	25	1.07302	0.158368	24	1.04753	0.158572	26	0.980663	0.118089	30	1.02722	0.255118	29	1.04395	0.10271	24	1.03684	0.138393	25	1.02906	0.0562907	12
ACX60_RS02770	WP_000038713.1			Copper oxidase	1.03807	0.0910151	97	1.00787	0.184892	107	1.0301	0.30194	122	1.0173	0.246416	104	1.03688	0.268682	88	1.0522	0.184813	92	1.03389	0.234511	85	1.01046	0.362753	90	1.06879	0.226738	94	1.06212	0.229172	102	1.01829	0.179568	116	1.02172	0.22742	101	1.03888	0.0910035	97	1.03218	0.0899291	98	1.01904	0.166649	97
ACX60_RS02775	WP_000557535.1	pcoB, copB	copper resistance protein B	Autotransporter beta-domain protein	1.03294	0.104356	34	1.03279	0.111169	51	1.07098	0.241947	48	0.955291	0.253134	33	0.989062	0.226147	29	1.08048	0.190268	28	1.06835	0.223277	28	1.03313	0.227696	28	1.02757	0.280378	36	0.964602	0.288089	39	0.988096	0.192299	40	0.959169	0.263326	37	0.992222	0.231553	35	1.00001	0.103647	34	1.01866	0.156174	46
ACX60_RS02780	WP_000771461.1			Uncharacterized protein	1.02097	0.0814954	41	0.993852	0.0884697	16	1.01551	0.228173	53	1.09409	0.212041	43	1.04569	0.163217	35	1.04092	0.0944072	38	1.00941	0.232362	38	1.07911	0.151462	36	1.02678	0.255164	42	0.994249	0.209989	45	1.01685	0.0969624	47	0.995967	0.214679	47	1.02693	0.0816668	36	1.04023	0.0744152	39	1.02354	0.174903	14
ACX60_RS02785	WP_000675248.1			Uncharacterized protein	1.01955	0.0879233	43	1.01506	0.077096	37	0.99426	0.213933	57	1.00108	0.191178	48	1.04923	0.131407	38	1.01208	0.1704	43	1.01387	0.302618	44	1.03817	0.296514	42	1.12825	0.295042	47	1.1091	0.270117	48	0.995407	0.107456	57	0.952761	0.331991	48	1.01492	0.136515	42	1.03656	0.130513	44	1.03334	0.09566	31
ACX60_RS02790	WP_000945697.1	cusB, silB	membrane fusion protein, Cu(I)/Ag(I) efflux system	Efflux transporter periplasmic adaptor subunit	1.01115	0.113011	92	1.03237	0.106908	69	1.03183	0.278534	126	1.0101	0.230155	96	1.04489	0.230898	85	1.03886	0.224169	80	1.05458	0.27612	84	1.09157	0.335227	82	0.993494	0.340282	100	0.996636	0.327368	110	1.00216	0.126198	104	1.00659	0.249509	95	1.02635	0.100054	86	1.02395	0.122984	86	1.01801	0.159104	59
ACX60_RS02795	WP_000561670.1	cusA, silA	Cu(I)/Ag(I) efflux system membrane protein CusA/SilA	Cation transporter	1.03192	0.112466	187	1.03141	0.123115	134	1.07495	0.197052	210	1.0453	0.216832	197	1.02704	0.20729	151	1.03894	0.16545	154	1.04672	0.22895	160	1.03713	0.291923	161	1.02181	0.336397	177	1.01841	0.291416	196	1.00448	0.142686	205	1.02978	0.224083	192	1.02654	0.109978	184	1.0219	0.0971374	182	1.02917	0.15572	123
ACX60_RS02800	WP_000911301.1			Copper-binding protein	0.984781	0.0922152	6	1.0219	0.0522058	6	1.06201	0.255397	8	1.00157	0.370627	6	0.66316	0.442308	6	0.96222	0.0430492	6	1.0826	0.153651	6	1.24965	0.200601	6	1.20526	0.0938606	5	1.13187	0.152763	6	1.00248	0.0397444	6	1.12103	0.141026	7	0.984872	0.112109	6	1.01943	0.0530666	6	1.01469	0.101227	5
ACX60_RS02805	WP_001086231.1			Ferrous iron transport protein B	1.0395	0.0955131	66	1.02144	0.106796	130	1.08026	0.18527	72	1.04239	0.259194	70	1.00656	0.177171	56	1.03128	0.192132	54	1.0509	0.249154	58	1.04894	0.34947	64	1.05331	0.262345	59	1.01897	0.215739	68	1.024	0.132612	75	0.975566	0.232991	79	1.03565	0.0927508	64	1.02504	0.100555	63	1.01444	0.0964787	121
ACX60_RS02810	WP_001048216.1			FeoA domain protein	0.968095	0	1	1.02832	0.114926	10	0.986524	0.187208	2	1.15242	0.644966	3	1.05445	0.0954706	2	0.950625	0	1	1.02568	0	1	1.24075	0	1	0.955251	0	1	1.07479	0	1	1.13943	0.181887	2	1.24757	0.0144806	2	1.01507	0	1	1.01721	0	1	0.953733	0.0945295	9
ACX60_RS02815	WP_000537297.1			Cation transporter	1.02959	0.0857871	60	1.00226	0.107197	49	1.08829	0.197917	80	1.04066	0.198857	66	1.03207	0.244087	57	1.02384	0.228237	57	1.04527	0.183865	55	1.08812	0.248019	50	0.986334	0.240342	52	0.987159	0.200684	63	0.986579	0.111656	72	1.01522	0.218392	74	1.02187	0.122496	59	1.03369	0.105365	60	0.989125	0.125855	45
ACX60_RS02820	WP_000480875.1			Cd(II)/Pb(II)-responsive transcriptional regulator	1.09999	0	1	1.01565	0.142396	13	0.948953	0	1	1.05041	0	1	0.9858	0	1	0.926944	0	1	0.928601	0	1	1.00136	0	1	1.11026	0	1	0.999343	0	1	1.08182	0	1	1.00723	0	1	1.04716	0	1	1.07415	0	1	1.05277	0.0948246	12
ACX60_RS02825	WP_001019256.1			Archaeal ATPase family protein	1.00708	0.126076	100	1.02476	0.177583	99	1.02568	0.176703	122	1.03359	0.213866	98	1.02121	0.260015	81	1.0246	0.170396	79	1.09197	0.24007	81	0.997514	0.332033	82	1.03266	0.250031	99	1.04066	0.209091	98	0.997941	0.098484	109	1.01689	0.212977	107	1.02044	0.0927993	98	1.025	0.0838371	106	1.00207	0.158947	92
ACX60_RS02830	WP_000860807.1			Uncharacterized protein	1.05786	0.128628	7	1.02772	0.0939195	25	1.03312	0.155725	12	1.00637	0.140865	6	1.01606	0.135867	6	1.04618	0.196652	7	1.0373	0.206445	6	1.00542	0.216901	4	1.02526	0.386721	11	0.962382	0.333616	10	1.06621	0.0870255	7	0.919249	0.0933555	6	1.03157	0.0774584	6	1.01602	0.0651902	6	1.00481	0.177533	23
ACX60_RS02835	WP_001093469.1			GNAT family N-acetyltransferase	1.01577	0.0620139	17	1.02999	0.0672194	16	1.03031	0.164905	23	1.04379	0.137626	19	0.957005	0.253837	17	1.03859	0.110371	19	1.0771	0.107915	17	1.04606	0.127533	16	1.10618	0.115498	17	1.04849	0.0897831	20	1.01195	0.0728329	19	1.0207	0.104266	21	0.987688	0.0724585	19	1.01207	0.0636057	18	1.03168	0.110941	16
ACX60_RS02840	WP_000910421.1			Integrase	1.01058	0.0775313	61	1.02546	0.114234	81	1.0543	0.242385	73	1.03606	0.206488	63	1.02586	0.233408	50	0.963879	0.279194	45	1.09274	0.21412	53	1.07803	0.260754	51	1.05181	0.295848	58	1.05371	0.242715	58	1.02042	0.128359	66	0.990882	0.208719	58	1.0131	0.082904	64	0.999236	0.0878567	62	1.01923	0.0905173	71
ACX60_RS02845	WP_001138893.1	yajQ	cyclic-di-GMP-binding protein	UPF0234 protein J517_1125	1.01995	0.170862	22	1.02505	0.0898535	4	1.04766	0.195417	30	1.04854	0.238536	22	1.07014	0.220826	16	1.12873	0.227648	20	1.0502	0.164531	15	0.897831	0.433588	23	0.993468	0.41611	25	0.979051	0.383188	27	1.03483	0.125424	23	0.982252	0.191533	23	1.04399	0.0653788	20	1.07402	0.145324	22	1.12443	0.112043	4
ACX60_RS02850	WP_000619820.1			Rhodanese-like domain protein	0.920078	0.191854	8	1.06437	0.107655	12	1.05106	0.38963	12	0.862769	0.378851	9	0.738189	0.401287	8	0.8881	0.508019	6	1.14035	0.412847	8	0.934129	0.0718038	5	1.0872	0.277361	7	1.10378	0.264374	8	0.994643	0.0669853	9	1.1204	0.195875	10	0.986963	0.0813395	9	0.955869	0.0543963	9	0.972344	0.247394	10
ACX60_RS02855	WP_001043506.1	mnmC	tRNA 5-methylaminomethyl-2-thiouridine biosynthesis bifunctional protein	tRNA 5-methylaminomethyl-2-thiouridine biosynthesis bifunctional protein MnmC (tRNA mnm(5)s(2)U biosynthesis bifunctional protein) [Includes: tRNA (mnm(5)s(2)U34)-methyltransferase (EC 2.1.1.61); FAD-dependent cmnm(5)s(2)U34 oxidoreductase (EC 1.5.-.-)]	0.997627	0.111039	68	1.02853	0.142572	67	1.03731	0.21468	58	1.0164	0.237882	48	1.02324	0.328743	40	1.06993	0.121228	38	1.01587	0.257741	42	1.00649	0.309137	40	0.962301	0.333325	47	0.991027	0.192354	52	1.00566	0.120514	52	1.05421	0.20903	44	1.00515	0.0827115	67	1.0017	0.112551	69	1.02907	0.169868	60
ACX60_RS02860	WP_001175200.1			Uncharacterized protein	1.00771	0.121523	11	1.04152	0.148538	16	1.02922	0.259045	11	1.07334	0.139236	8	1.04727	0.16406	6	1.03103	0.209259	9	1.06529	0.094698	6	1.10772	0.337588	7	0.82607	0.535854	10	0.85511	0.51198	11	0.996973	0.128393	11	0.993584	0.351515	9	0.844085	0.0941788	9	0.886884	0.123007	9	0.937915	0.276957	15
ACX60_RS02865	WP_001115787.1	K09780	uncharacterized protein	Protein yciI	0.924244	0.0462006	2	0.916899	0.159656	9	0.1	X		0.1	X		0.1	X		0.1	X		0.1	X		0.1	X		0.1	X		0.1	X		0.1	X		0.1	X		0.937553	0.0460054	2	0.920919	0.0125725	2	0.909055	0.390996	9
ACX60_RS02870	WP_000645707.1	ispZ	intracellular septation protein	Probable intracellular septation protein A	0.732142	0.279401	26	0.525838	0.410636	11	0.506651	0.318003	27	0.369645	0.33219	18	0.45068	0.433286	13	0.513641	0.293809	15	0.619274	0.367244	13	0.396557	0.337161	15	0.461924	0.4205	18	0.459136	0.354034	16	0.601743	0.276121	16	0.515818	0.370554	18	0.701221	0.256714	25	0.757581	0.16455	25	0.377934	0.306205	11
ACX60_RS02875	WP_001161542.1	E3.1.3.97	3',5'-nucleoside bisphosphate phosphatase	Phosphatase	1.01386	0.106585	108	1.0006	0.154602	21	1.04867	0.179618	135	1.01543	0.184898	113	1.05023	0.19606	93	1.00706	0.223801	91	1.06478	0.249495	98	1.00532	0.308675	93	1.04314	0.245822	101	1.04083	0.219549	112	0.994857	0.0925635	113	1.02151	0.170991	116	1.01723	0.107246	108	1.0124	0.0992493	107	1.01797	0.162669	20
ACX60_RS02880	WP_000637023.1	yneE, BEST	ion channel-forming bestrophin family protein	Bestrophin (Bestrophin, RFP-TM, chloride channel)	1.0228	0.0717212	39	1.03963	0.149358	41	0.962742	0.300859	31	0.990475	0.187065	24	1.00394	0.304308	24	1.05111	0.101246	20	0.999454	0.174918	24	1.05028	0.417236	25	1.15297	0.337389	23	1.1334	0.336823	25	0.973807	0.100593	25	0.987324	0.217612	24	1.02729	0.0658498	36	1.01284	0.0758	38	1.05333	0.140217	39
ACX60_RS02885	WP_001985895.1	radC	DNA repair protein RadC	DNA repair RadC family protein	1.00213	0.0747737	50	1.01102	0.101697	25	1.08924	0.230988	57	1.02208	0.164298	49	0.974584	0.288168	43	1.02745	0.15549	39	1.06451	0.200153	43	1.04777	0.234332	43	1.08261	0.247208	46	1.0472	0.1888	52	1.01991	0.0701732	53	0.965022	0.14587	49	1.00824	0.0864758	49	1.00255	0.0878096	49	1.01636	0.111571	23
ACX60_RS02890	WP_000006962.1	coaBC, dfp	phosphopantothenoylcysteine decarboxylase / phosphopantothenate---cysteine ligase	Coenzyme A biosynthesis bifunctional protein CoaBC (EC 4.1.1.36) (EC 6.3.2.5) (DNA/pantothenate metabolism flavoprotein)	0.1	X		0.1	X		0.1	X		0.1	X		0.1	X		0.1	X		0.1	X		0.1	X		0.1	X		0.1	X		0.1	X		0.1	X		0.1	X		0.1	X		0.1	X
ACX60_RS02895	WP_000170142.1	secF	preprotein translocase subunit SecF	Protein-export membrane protein SecF	1.13838	0.111715	3	0.1	X		0.1	X		0.1	X		0.1	X		0.1	X		0.1	X		0.1	X		0.1	X		0.1	X		0.1	X		0.1	X		1.03513	0.109372	3	1.09499	0.18275	3	0.1	X
ACX60_RS02900	WP_001270222.1	secD	preprotein translocase subunit SecD	Protein translocase subunit SecD	0.1	X		0.196963	0	1	0.1	X		0.1	X		0.1	X	1	0.1	X		0.1	X		0.1	X		0.1	X		0.1	X		0.1	X		0.1	X		0.1	X		0.1	X		0	0	1
ACX60_RS02905	WP_000051669.1	yajC	preprotein translocase subunit YajC	Preprotein translocase, YajC subunit	0.1	X		0.1	X		0.1	X		0.1	X		0.1	X		0.1	X		0.1	X		0.1	X		0.1	X		0.1	X		0.1	X		0.1	X		0.1	X		0.1	X		0.1	X
ACX60_RS02910	WP_000667229.1	tgt, QTRT1	queuine tRNA-ribosyltransferase	Queuine tRNA-ribosyltransferase (EC 2.4.2.29) (Guanine insertion enzyme) (tRNA-guanine transglycosylase)	0.914542	0.0914684	26	0.94623	0.150213	45	0.823328	0.265068	31	0.907814	0.246868	26	0.816318	0.392379	18	0.877714	0.107945	15	0.823396	0.333559	21	0.829641	0.303476	20	0.905202	0.432995	23	0.873251	0.415026	28	0.942224	0.0998406	26	0.875316	0.230379	24	1.01093	0.0763334	25	1.04528	0.111676	26	1.09236	0.124725	41
ACX60_RS02915	WP_000147154.1	lemA	LemA protein	Uncharacterized protein	1.01204	0.0924564	38	1.05417	0.23361	24	1.03985	0.16509	38	0.98456	0.217608	36	0.975125	0.245921	29	1.03774	0.156589	24	1.09143	0.172731	29	1.00627	0.258858	26	1.0885	0.342786	32	1.04991	0.308081	36	1.00051	0.129298	40	0.987789	0.229045	33	1.00345	0.0856257	37	0.983677	0.0661986	35	1.03437	0.0809831	20
ACX60_RS02920	WP_001121092.1			Uncharacterized protein	1.06985	0.187322	21	1.06534	0.166619	40	1.09931	0.23439	19	0.980427	0.0989621	17	1.00571	0.283022	14	1.0368	0.0950589	10	0.944083	0.249866	15	0.923772	0.43036	16	0.976028	0.215469	13	1.03037	0.248199	14	1.00713	0.0947024	19	1.06864	0.22691	21	1.022	0.158692	20	1.07021	0.186824	22	1.04678	0.103729	40
ACX60_RS02925	WP_001177138.1	queA	S-adenosylmethionine:tRNA ribosyltransferase-isomerase	S-adenosylmethionine:tRNA ribosyltransferase-isomerase (EC 2.4.99.17) (Queuosine biosynthesis protein QueA)	1.02097	0.146051	27	0.969732	0.16427	29	0.988074	0.338857	34	0.973	0.190347	26	1.0022	0.303977	21	1.01417	0.328938	32	1.00066	0.32647	22	0.963763	0.394166	23	0.939014	0.430109	24	0.955041	0.360306	29	0.957886	0.0973408	31	1.08018	0.284215	28	1.05856	0.137239	28	1.12132	0.162484	26	1.10786	0.105855	26
ACX60_RS02930					0.1	X		0.1	X		0.1	X		0.1	X		0.1	X		0.1	X		0.1	X		0.1	X		0.1	X		0.1	X		0.1	X		0.1	X		0.1	X		0.1	X		0.1	X
ACX60_RS02935	WP_001118986.1			Integrase	1.01986	0.0794476	101	1.03395	0.166349	70	1.05853	0.171482	121	1.01462	0.150475	92	1.03275	0.15552	82	1.02583	0.13436	81	1.06134	0.170721	80	1.02708	0.258156	92	1.04095	0.261004	90	1.04883	0.229147	95	1.0092	0.087994	101	0.995327	0.228489	103	1.03223	0.0845608	99	1.01942	0.0799109	97	0.998338	0.2193	64
ACX60_RS02940	WP_000005458.1			Uncharacterized protein	0.951459	0.110287	3	0.991924	0.0899531	20	1.11108	0.196129	5	0.972085	0.0402006	3	1.02775	0.000834491	2	1.03353	0.0391917	4	0.881003	0	1	1.02443	0.204218	3	0.969425	0.129162	5	1.00333	0.161305	6	1.08129	0.108385	7	1.0299	0.0737341	2	0.992302	0.0768622	3	0.96488	0.123301	2	1.00188	0.0959887	20
ACX60_RS02945	WP_049594875.1			AlpA family transcriptional regulator	1.01146	0.168522	2	1.02743	0.0948612	17	1.11206	0.146648	3	1.0427	0.348104	4	0.917528	0.317177	4	0.916229	1.11e-16	1	1.11335	0.0908065	4	1.04571	0.224064	3	0.93534	0.471435	4	1.12417	0.136742	3	1.01739	0.0986738	3	1.1606	0.0520745	5	0.993117	0.106684	2	1.05646	0.0266078	2	1.01972	0.0627877	17
ACX60_RS02950	WP_000392942.1			Transcriptional regulator	1.01276	0.0336294	2	1.03553	0.146853	6	1.00538	0.0483658	4	0.986324	0.0367696	2	1.04946	0.00716823	2	1.01525	0.0735146	2	0.944677	0.00848324	2	1.01572	0.01939	2	0.97977	0.326287	2	0.974483	0.350078	3	0.995625	0.0690205	3	0.804133	0.0473775	2	1.08425	0.0182038	2	0.974995	0.0342729	2	1.04015	0.125915	5
ACX60_RS02955	WP_000527683.1			Uncharacterized protein	1.03557	0.0747542	31	1.05002	0.0861915	31	1.08893	0.320439	36	1.04734	0.271907	31	1.0337	0.122574	27	1.09051	0.206653	27	1.03375	0.268008	26	1.10852	0.22088	25	1.06407	0.162904	28	1.07377	0.158618	31	1.00706	0.105214	34	1.00681	0.146895	34	1.04278	0.0980706	31	1.01863	0.0846408	31	1.0574	0.107145	27
ACX60_RS02960	WP_079454673.1				0.998298	0.0816464	70	1.04594	0.106661	31	1.04714	0.187224	87	1.04906	0.131154	65	1.06282	0.15172	63	1.03233	0.185587	67	1.04848	0.164205	59	1.04496	0.187468	65	1.01997	0.190276	70	1.00947	0.151606	68	0.998821	0.087458	88	1.02764	0.138942	87	0.97933	0.0942379	67	1.0032	0.106606	69	0.991411	0.136523	30
ACX60_RS02965	WP_000428610.1			Uncharacterized protein	0.98904	0.0710125	18	1.00506	0.14119	23	1.03468	0.095999	26	1.02775	0.0879927	20	1.07432	0.203628	19	0.999766	0.10585	16	1.12014	0.200742	15	1.10037	0.281501	17	1.12063	0.24735	21	1.09583	0.209547	22	1.0087	0.086335	25	1.0468	0.116078	22	0.985588	0.0919987	19	0.95857	0.126942	19	0.991944	0.15301	21
ACX60_RS02970	WP_000556350.1			Uncharacterized protein	1.0644	0.00951986	3	0.968947	0.175654	9	0.993252	0.0710397	6	1.0004	0.140855	7	0.88365	0.176782	5	0.953408	0.217285	5	0.961113	0.314031	7	0.96018	0.320054	5	1.15123	0.170811	6	1.11018	0.163836	6	0.939994	0.0820592	6	0.861236	0.357917	6	1.03387	0.0318479	3	1.02718	0.0429132	3	0.995093	0.138449	9
ACX60_RS02975	WP_000194111.1			His Kinase A domain protein	1.00123	0.120583	34	1.05349	0.0715943	27	1.03655	0.234508	39	0.998481	0.386239	36	1.03433	0.223332	30	1.0156	0.196924	28	1.04507	0.298473	31	0.994114	0.429279	28	1.01655	0.350295	34	1.03922	0.3092	36	1.01047	0.182173	43	1.05727	0.298113	33	1.007	0.0982752	33	1.02039	0.109818	35	0.991589	0.13501	24
ACX60_RS02980	WP_000990827.1	glnE	[glutamine synthetase] adenylyltransferase / [glutamine synthetase]-adenylyl-L-tyrosine phosphorylase	Bifunctional glutamine synthetase adenylyltransferase/adenylyl-removing enzyme (ATP:glutamine synthetase adenylyltransferase) (ATase) [Includes: Glutamine synthetase adenylyl transferase (EC 2.7.7.42) (Adenylyl transferase) (AT) (AT-C); Glutamine synthetase adenylyl-L-tyrosine phosphorylase (EC 2.7.7.89) (Adenylyl removase) (AR) (AT-N)]	1.02992	0.113288	163	1.01959	0.0957306	80	1.06374	0.239133	197	1.01462	0.228364	171	1.00448	0.213539	142	1.01733	0.190025	137	1.02848	0.243777	146	0.988219	0.28414	140	1.05798	0.265126	151	1.02515	0.243811	168	1.009	0.165139	179	1.0202	0.155191	167	1.02794	0.138213	161	1.02628	0.139108	159	1.02432	0.156464	72
ACX60_RS02985	WP_001046506.1	E2.6.1.42, ilvE	branched-chain amino acid aminotransferase	Branched-chain-amino-acid aminotransferase (BCAT) (EC 2.6.1.42)	1.02101	0.185138	32	1.02164	0.079237	30	1.11926	0.183531	33	0.984184	0.343699	32	0.974263	0.33489	29	0.971099	0.272845	34	1.10471	0.275942	28	1.05995	0.305555	29	0.983028	0.4576	29	1.00305	0.297216	29	0.999852	0.182656	38	0.952433	0.169296	32	1.01962	0.176076	33	1.02841	0.117002	30	1.0165	0.130069	26
ACX60_RS02990	WP_000548408.1	K07276	uncharacterized protein	Nucleoside-diphosphate sugar epimerase	0.592931	0.226375	17	0.513427	0.291076	23	0.595084	0.363634	17	0.373328	0.327959	16	0.664429	0.31157	8	0.326684	0.305547	10	0.573728	0.396311	9	0.501278	0.500226	11	0.194561	0.282481	9	0.363661	0.307887	9	0.481464	0.333708	18	0.515	0.372258	17	0.353594	0.318896	16	0.525581	0.276404	17	0.434614	0.262872	21
ACX60_RS02995	WP_000697425.1			Glycosyltransferase	1.00483	0.0568759	44	0.986139	0.208057	30	1.03174	0.140421	48	1.03809	0.110261	43	1.03459	0.132882	36	1.00647	0.0722626	31	1.05798	0.24227	38	1.02789	0.226255	35	1.02686	0.151518	40	1.02457	0.153246	42	0.980321	0.0963227	47	0.95557	0.211386	47	1.01325	0.0668047	41	0.991876	0.0639213	42	0.957573	0.0975451	28
ACX60_RS03000	WP_000989966.1			Polysaccharide deacetylase	1.01749	0.136276	26	1.04279	0.14381	30	1.00577	0.190829	31	0.992131	0.208108	25	1.06674	0.225102	21	0.96278	0.230123	24	1.0123	0.301189	26	1.13645	0.289789	19	1.02628	0.204329	26	1.05839	0.209412	27	0.984636	0.105021	26	0.997288	0.233669	25	0.979341	0.187962	26	1.02005	0.201754	26	0.934011	0.125568	26
ACX60_RS03005	WP_001033809.1			Lipopolysaccharide biosynthesis protein	1.02636	0.103555	24	1.00809	0.0827935	11	0.996646	0.263588	27	1.0135	0.139713	24	0.997055	0.150573	18	0.894335	0.27552	24	0.971691	0.132172	22	1.06737	0.135938	19	1.07946	0.197423	18	1.04722	0.267597	24	1.01811	0.0978421	25	0.891166	0.323365	24	1.08481	0.0614198	25	1.07333	0.0731532	24	1.00506	0.101583	11
ACX60_RS03010	WP_000706916.1			Glycosyl transferase	1.04877	0.124902	19	1.03519	0.149466	33	0.998077	0.34938	23	0.960725	0.225991	20	1.06132	0.275346	16	1.03386	0.0726041	12	1.05384	0.20804	15	1.00916	0.462862	14	1.00511	0.25491	16	1.04406	0.131448	16	0.974987	0.150335	19	1.02322	0.291459	19	1.07583	0.126914	19	1.08601	0.0933646	20	1.12105	0.23023	30
ACX60_RS03015	WP_000909272.1			Uncharacterized protein	1.01557	0.0622203	50	1.02232	0.0695728	20	1.01535	0.15006	84	1.00123	0.154077	66	0.979526	0.170932	60	1.01733	0.182859	63	1.02168	0.165597	59	0.982071	0.235658	63	1.05511	0.237063	64	1.04212	0.197523	69	0.99377	0.0583882	69	0.994175	0.174162	67	0.996119	0.0621707	48	0.96931	0.142025	50	0.900699	0.166554	19
ACX60_RS03020	WP_000721908.1	K07270	glycosyl transferase, family 25	Glycosyltransferase	1.02093	0.0733885	14	1.03395	0.131769	40	1.00927	0.124451	21	0.969687	0.166515	17	0.883527	0.331574	14	1.03501	0.0875856	15	1.08124	0.200641	11	1.04021	0.192228	14	1.06477	0.144163	15	1.01653	0.117635	15	1.01424	0.098624	21	1.12163	0.289351	21	1.01788	0.0917347	15	0.984659	0.0654393	13	1.01952	0.0988454	36
ACX60_RS03025	WP_000598628.1	wecB	UDP-N-acetylglucosamine 2-epimerase (non-hydrolysing)	UDP-N-acetylglucosamine 2-epimerase	1.01605	0.0580333	24	1.11085	0.0934163	16	1.02778	0.19836	31	1.01985	0.280252	26	1.08303	0.261526	22	0.96241	0.238259	25	0.98179	0.364336	23	0.912729	0.261612	22	1.02182	0.318586	23	1.00402	0.312212	26	0.989757	0.124334	32	1.03613	0.183097	28	1.02355	0.0870613	23	1.03563	0.145171	27	1.07603	0.117759	15
ACX60_RS03030	WP_001985908.1			Glycosyl transferase	1.01594	0.0608054	23	1.00603	0.0625246	15	1.03181	0.0770761	31	1.00816	0.0859348	24	1.01136	0.0816245	22	1.04093	0.089328	21	1.08379	0.102957	23	1.03413	0.100076	22	1.03521	0.0854369	22	1.02965	0.0573648	24	1.02265	0.0741295	24	1.01326	0.0652648	27	1.0228	0.0598253	23	1.00125	0.0586913	23	1.01126	0.095263	14
ACX60_RS03035	WP_001251490.1			Membrane protein	0.951415	0.0648143	2	1.02578	0.0950308	12	0.935926	0.0408641	2	1.05424	0.0158943	3	0.962415	0.0499255	2	1.13208	0.250599	2	1.06657	0	1	1.2727	0.319467	2	1.1406	0	1	0.968031	0.178101	2	1.03791	0.111476	4	1.10857	0.111935	4	1.03628	0.0502602	2	1.00367	0.0192133	2	1.09454	0.103059	9
ACX60_RS03040	WP_000986448.1	aspS	aspartyl-tRNA synthetase	Aspartate--tRNA(Asp/Asn) ligase (EC 6.1.1.23) (Aspartyl-tRNA synthetase) (AspRS) (Non-discriminating aspartyl-tRNA synthetase) (ND-AspRS)	0.967844	0.0484428	7	0.1	X		0.1	X		0.1	X		0.1	X		0.1	X		0.1	X		0.1	X		0.1	X		0.1	X		0.1	X		0.1	X		0.932402	0.0637224	7	1.0055	0.132374	7	0.1	X
ACX60_RS03045	WP_001116934.1			Phospholipase	1.01834	0.0927328	46	1.03799	0.0964338	30	1.04187	0.165468	39	0.986016	0.178888	32	1.04445	0.288539	29	1.06426	0.121024	27	1.04339	0.181797	26	1.0509	0.163295	28	1.04938	0.254721	30	1.01872	0.219753	30	1.01791	0.0881235	41	0.954875	0.219996	39	1.02063	0.0897599	46	1.01924	0.0947092	48	1.03774	0.0737319	29
ACX60_RS03050	WP_000899877.1	TC.FEV.OM	iron complex outermembrane recepter protein	TonB-dependent receptor	1.01854	0.130202	74	0.993223	0.162348	105	1.04903	0.233219	93	0.969504	0.24821	77	1.00085	0.24616	67	1.0054	0.175055	61	1.03645	0.215989	70	0.993624	0.331865	64	0.99046	0.368665	76	0.984558	0.37442	84	1.02823	0.153403	80	0.992228	0.231995	72	1.02856	0.120662	71	1.02902	0.1316	70	1.00129	0.175484	98
ACX60_RS03055	WP_001218069.1			Phospholipase	1.00931	0.153062	47	1.00813	0.0898382	54	1.03886	0.281864	49	0.991924	0.194507	42	1.01623	0.249984	37	0.975725	0.184541	30	1.0544	0.182004	42	1.005	0.23235	35	1.03936	0.299871	42	1.03251	0.342969	45	0.996668	0.118897	48	1.04122	0.217797	48	1.00994	0.0966634	41	0.976204	0.133144	43	0.945152	0.211701	48
ACX60_RS03060	WP_001290059.1			Uncharacterized protein	0.998027	0.0789018	34	0.963017	0.283682	10	1.04588	0.202062	39	1.04326	0.216522	32	1.00045	0.263154	31	1.04954	0.207707	33	1.04231	0.234269	29	1.10281	0.219924	28	1.06397	0.268571	30	1.06743	0.17733	32	1.03144	0.120866	33	1.0152	0.211198	36	1.03196	0.0925997	35	1.00695	0.0917409	34	1.02529	0.0568472	10
ACX60_RS03065	WP_000743009.1			Uncharacterized protein	1.00855	0.0503936	9	1.02126	0.134414	22	0.976707	0.433007	12	0.881672	0.422147	8	0.877284	0.359731	7	1.02089	0.150955	8	1.10822	0.258101	5	0.954441	0.451013	7	1.22084	0.368658	7	1.14666	0.359718	8	0.95253	0.100615	11	0.89331	0.207345	9	0.973577	0.0687309	9	0.951289	0.0804708	8	0.986189	0.172438	18
ACX60_RS03070	WP_001113293.1			Phosphate-starvation-inducible E family protein	1.02447	0.0539734	21	1.06799	0.105825	26	1.08215	0.159922	13	1.05795	0.338933	13	1.02414	0.11323	8	1.06077	0.167657	9	1.02465	0.258509	10	1.01439	0.111924	9	1.02717	0.31284	13	1.00451	0.324978	13	1.01511	0.0452959	11	1.10232	0.274026	11	1.03857	0.0494334	21	1.01569	0.0492121	20	1.00197	0.147683	24
ACX60_RS03075	WP_001123422.1			Acyl-CoA dehydrogenase, N-terminal domain protein	1.01931	0.0861611	108	1.0093	0.173481	58	1.03866	0.211827	130	0.981611	0.246152	117	0.977407	0.255059	92	0.999679	0.21918	93	1.01157	0.203311	96	1.03598	0.312994	104	1.08994	0.250002	99	1.05762	0.23335	113	0.98948	0.136262	122	1.00714	0.216326	122	1.01655	0.113195	110	1.01828	0.146553	113	0.998059	0.210915	53
ACX60_RS03080	WP_001136744.1			Acyl-CoA dehydrogenase, N-terminal domain protein	1.00857	0.056494	65	1.03782	0.16823	96	1.03834	0.18993	77	1.05375	0.159635	62	0.992809	0.231207	54	1.00224	0.144241	51	1.02702	0.261078	61	1.0236	0.317495	59	0.980327	0.274015	63	1.00808	0.219726	64	1.004	0.117634	71	1.01604	0.212535	65	1.00612	0.144978	63	1.00841	0.0930335	62	1.02563	0.20079	85
ACX60_RS03085	WP_000784268.1			Uncharacterized protein	1.03172	0.0529986	6	1.032	0.0819831	21	1.00722	0.0903932	8	1.06509	0.0658054	5	0.927812	0.0975415	6	1.2188	0.271516	3	1.30251	0.276431	5	0.903802	0.122254	6	0.981036	0.231832	7	1.03349	0.152435	7	1.04818	0.149166	8	1.0501	0.0910608	6	1.0638	0.0739813	5	0.980582	0.10906	6	1.01832	0.0621334	19
ACX60_RS03090	WP_005119692.1	baeS, smeS	two-component system, OmpR family, sensor histidine kinase BaeS	Histidine kinase (Two-component sensor histidine kinase)	1.01651	0.10019	99	1.02189	0.116463	69	1.03701	0.216004	125	1.00147	0.197386	102	1.0135	0.242936	89	0.992944	0.160112	88	1.02444	0.265935	89	1.02423	0.31158	84	1.02635	0.271899	97	1.01101	0.188452	104	1.01359	0.136264	105	1.03031	0.196822	111	1.02485	0.109724	97	1.00873	0.0834291	96	1.01551	0.157689	62
ACX60_RS03095	WP_000680577.1	baeR, smeR	two-component system, OmpR family, response regulator BaeR	Response regulator	1.03316	0.0731282	14	1.03139	0.105873	30	1.08086	0.312208	20	0.941931	0.271717	17	1.04621	0.257962	14	1.00792	0.147696	12	1.00074	0.359096	18	1.03087	0.4008	16	1.02691	0.309837	16	1.04436	0.247816	19	1.00642	0.201461	20	0.993679	0.273286	17	1.01841	0.106751	13	1.02443	0.0758086	12	1.03453	0.0856169	26
ACX60_RS03100	WP_001160202.1	ydiU	uncharacterized protein	Selenoprotein O and cysteine-containing protein	0.985711	0.139013	40	1.03287	0.154416	54	1.04593	0.228896	53	1.02819	0.26709	45	1.04035	0.248403	40	0.978278	0.303416	42	0.976013	0.331443	44	0.980869	0.337995	43	1.09831	0.322763	45	1.01005	0.237954	48	0.969863	0.171372	53	0.984213	0.217745	50	0.989458	0.178833	39	0.999403	0.0775184	38	1.05204	0.0862839	47
ACX60_RS03105	WP_000199593.1	SCD, desC	stearoyl-CoA desaturase (Delta-9 desaturase)	Fatty acid desaturase family protein	1.01142	0.091216	9	1.0133	0.123961	46	1.02338	0.273891	14	0.971203	0.243724	13	1.05265	0.403209	11	0.972997	0.250707	11	0.852892	0.107833	10	1.05526	0.288044	10	0.894321	0.28613	10	0.976134	0.153834	10	0.967637	0.114696	10	0.968694	0.113021	10	1.03694	0.0895638	11	1.10376	0.0528871	9	1.06032	0.143714	42
ACX60_RS03110	WP_000701693.1			META domain protein	1.00042	0.0609948	11	1.0213	0.193151	25	0.982783	0.207141	11	0.955247	0.336848	13	1.1163	0.278563	9	1.01406	0.248819	10	0.996072	0.200388	8	1.10326	0.104695	9	1.05554	0.11943	10	1.02999	0.216434	11	0.99359	0.0868885	13	0.972403	0.209749	10	0.952088	0.177611	11	1.01368	0.105348	11	1.01179	0.228973	24
ACX60_RS03115	WP_001220108.1	E3.1.4.46, glpQ, ugpQ	glycerophosphoryl diester phosphodiesterase	Glycerophosphodiester phosphodiesterase	1.05365	0.061891	5	1.05407	0.094564	12	0.881602	0.50122	5	0.899508	0.255836	6	0.998344	0.284133	5	0.95097	0.371229	7	1.1234	0.13743	4	1.07184	0.140227	5	1.06389	0.0691977	5	1.20779	0.246339	5	0.963769	0.0822944	9	1.02489	0.131884	9	1.08979	0.121643	5	1.08585	0.0771628	5	1.13294	0.235662	12
ACX60_RS03120	WP_000509981.1	MMAB, pduO	cob(I)alamin adenosyltransferase	Putative cob(I)alamin adenosyltransferase	1.04258	0.244315	21	1.00234	0.116618	12	1.07557	0.245125	21	0.973121	0.274074	18	1.09169	0.271179	15	0.988053	0.240091	12	0.970154	0.230623	18	1.14144	0.319522	12	1.16324	0.197796	16	1.05537	0.243823	17	0.998928	0.11974	17	1.01688	0.324335	19	1.04723	0.250555	19	1.0391	0.272602	20	1.04089	0.0806379	12
ACX60_RS03125	WP_038347280.1	btuB	vitamin B12 transporter	Ligand-gated channel protein	1.00079	0.111626	77	1.03731	0.125378	106	1.01599	0.224034	107	0.997826	0.264518	90	0.976409	0.239136	73	0.990512	0.145047	79	1.03724	0.126946	69	1.0569	0.223735	76	1.01531	0.330507	82	1.03879	0.249387	84	1.00102	0.116001	96	0.972272	0.196627	94	1.02979	0.0958075	77	1.03442	0.0853936	79	1.04106	0.156421	104
ACX60_RS03130	WP_000083555.1	trpF	phosphoribosylanthranilate isomerase	N-(5'-phosphoribosyl)anthranilate isomerase (PRAI) (EC 5.3.1.24)	1.02309	0.06808	39	1.02831	0.057188	23	1.08854	0.22748	50	1.00999	0.148801	39	1.0365	0.179598	34	0.979908	0.196105	30	1.02864	0.201063	37	1.0138	0.230554	35	1.01041	0.274343	32	1.05212	0.159371	36	0.989081	0.0846662	37	0.994475	0.24144	43	1.03003	0.0856003	39	1.02586	0.0638438	38	1.03769	0.0625683	21
ACX60_RS03135	WP_000372737.1	trpB	tryptophan synthase beta chain	Tryptophan synthase beta chain (EC 4.2.1.20)	1.02405	0.117983	53	1.02273	0.0892369	59	0.98369	0.215017	63	0.996929	0.213694	57	1.04369	0.228326	47	0.942217	0.224617	50	1.02489	0.294084	52	1.0276	0.195771	48	0.970599	0.260198	47	0.987195	0.225315	52	0.990598	0.116784	58	0.998355	0.184023	58	1.04586	0.124582	50	1.03863	0.104334	52	1.05314	0.168248	52
ACX60_RS03140	WP_001139545.1			Uncharacterized protein	1.00887	0.099481	22	1.0711	0.0990934	26	0.942184	0.263774	19	0.909866	0.336825	19	0.98892	0.330208	19	0.977028	0.238627	14	0.962176	0.275621	15	0.934366	0.260492	17	0.982372	0.32923	23	0.960177	0.2741	28	1.02984	0.156865	17	1.06999	0.210612	16	0.992191	0.0560201	18	0.978188	0.109213	18	1.05811	0.103894	23
ACX60_RS03145	WP_000364279.1			Uncharacterized protein	1.03495	0.0943542	25	1.01128	0.161063	33	1.07951	0.222621	28	0.999668	0.215617	26	0.944469	0.299094	23	1.07312	0.295316	19	1.06084	0.18261	23	1.03765	0.286885	25	0.945824	0.311398	27	0.939549	0.278216	30	0.988683	0.17812	24	1.05591	0.160606	26	1.05607	0.112098	24	1.01722	0.120359	24	1.02589	0.10884	29
ACX60_RS03150	WP_000991230.1	K07044	uncharacterized protein	Rubrerythrin family protein	0.971279	0.106372	19	1.01069	0.0637708	19	1.06459	0.183039	18	0.959069	0.174376	18	0.94939	0.335358	14	0.903532	0.282699	17	1.02215	0.306647	16	1.0614	0.148292	16	1.06067	0.308169	14	1.00862	0.295317	15	0.952058	0.234194	21	1.05385	0.170601	18	1.01885	0.0701398	19	0.994169	0.203396	19	1.01229	0.114969	18
ACX60_RS03155	WP_001155169.1			AraC family transcriptional regulator	1.01395	0.0701868	81	0.977531	0.195579	62	1.02417	0.203338	112	0.993167	0.17181	86	1.01224	0.180293	75	0.96623	0.189656	75	1.0276	0.158001	73	1.04734	0.2533	72	1.05342	0.250226	79	1.02635	0.236157	84	1.00004	0.086357	97	1.0102	0.148047	87	1.02153	0.0954106	83	1.01777	0.0806381	82	1.01936	0.0824225	58
ACX60_RS03160	WP_000088559.1	trpA	tryptophan synthase alpha chain	Tryptophan synthase alpha chain (EC 4.2.1.20)	0.1	X		0.1	X		0.1	X		0.1	X		0.1	X		0.1	X		0.1	X	1	0.1	X		0.1	X		0.1	X		0.1	X		0.1	X	1	0.1	X		0.1	X		0.1	X
ACX60_RS03165	WP_001071168.1	accD	acetyl-CoA carboxylase carboxyl transferase subunit beta	Acetyl-coenzyme A carboxylase carboxyl transferase subunit beta (ACCase subunit beta) (Acetyl-CoA carboxylase carboxyltransferase subunit beta) (EC 6.4.1.2)	0.1	X		0.1	X		0.1	X		0.1	X		0.1	X		0.1	X		0.1	X		0.1	X		0.1	X		0.1	X		0.1	X		0.1	X		0.1	X		0.1	X		0.1	X
ACX60_RS03170	WP_000813097.1	folC	dihydrofolate synthase / folylpolyglutamate synthase	Bifunctional protein folC (EC 6.3.2.12)	0.1	X		0.1	X		0.1	X		0.1	X		0.1	X		0.1	X		0.1	X		0.1	X		0.1	X		0.1	X		0.1	X		0.1	X		0.1	X		0.1	X		0.1	X
ACX60_RS03175	WP_001060795.1				1.00446	0.210857	13	0.987084	0.128113	9	0.919034	0.342955	11	1.07724	0.309509	11	1.05563	0.138861	8	1.07512	0.223673	7	0.94478	0.226097	6	1.02343	0.318994	7	1.16836	0.25226	9	1.14071	0.250397	9	1.05827	0.0905905	11	0.929557	0.134233	8	0.875412	0.223567	12	0.829162	0.213467	12	0.836	0.173493	9
ACX60_RS03180	WP_000689264.1			Protein tyrosine phosphatase	0.984397	0.0682759	13	1.0375	0.170471	16	1.09941	0.14594	18	1.00362	0.14127	15	0.982444	0.30856	12	1.03579	0.225764	9	1.04195	0.254052	12	0.984984	0.288064	16	1.04791	0.422043	10	1.05027	0.180091	9	1.0487	0.143426	15	1.00769	0.268199	18	0.984395	0.0361057	12	1.02005	0.0685986	13	1.10098	0.233093	14
ACX60_RS03185	WP_049594799.1			MBL fold metallo-hydrolase	1.03487	0.11123	42	1.02076	0.158892	32	1.08281	0.149336	27	1.06928	0.213978	21	1.00358	0.295457	18	0.891873	0.265292	18	0.876889	0.225011	18	1.0299	0.305932	17	1.00099	0.332919	22	1.02583	0.215289	23	0.986819	0.151558	27	0.99353	0.280355	29	1.0561	0.192685	40	1.05898	0.168826	42	1.02273	0.0628733	29
ACX60_RS03190	WP_000175334.1			AhpC/TSA family protein	1.03379	0.116303	43	1.01445	0.102463	36	1.03175	0.145712	69	1.01737	0.185104	59	1.01709	0.173273	50	1.01414	0.175529	52	1.03287	0.236126	53	1.0558	0.228415	50	1.04252	0.236936	60	1.01751	0.20064	66	1.02466	0.0957458	65	1.01733	0.188058	61	1.02872	0.0912073	42	1.01073	0.113072	43	1.01842	0.104202	30
ACX60_RS03195	WP_000881347.1	secA	preprotein translocase subunit SecA	Protein translocase subunit SecA	0.1	X		0.1	X		0.1	X		0.1	X		0.1	X		0.1	X		0.1	X		0.1	X		0.1	X		0.1	X		0.1	X		0.1	X		0.1	X		0.1	X		0.1	X
ACX60_RS03200	WP_000757175.1			Uncharacterized protein	1.00796	0.097653	21	1.02628	0.0810931	12	0.966446	0.311427	22	0.903807	0.293553	20	1.00612	0.29471	15	1.02654	0.231974	15	1.11494	0.18387	13	1.01046	0.0945923	12	1.0462	0.240186	19	1.11977	0.188727	19	0.968096	0.212087	20	1.07426	0.247077	18	0.98708	0.114321	20	1.05903	0.0850402	21	1.00979	0.110155	11
ACX60_RS03205	WP_000446411.1			H+ symporter family protein	1.03913	0.106678	54	1.02956	0.163633	66	1.02598	0.176004	75	1.02164	0.203682	59	1.03348	0.221013	52	0.982539	0.12536	46	1.02082	0.132639	49	0.95977	0.368288	56	1.02408	0.321433	64	1.03724	0.277932	69	0.979909	0.093683	65	0.983562	0.180769	57	1.02638	0.17912	54	1.03404	0.133266	55	1.01461	0.16767	63
ACX60_RS03210	WP_001984806.1	hlyIII	hemolysin III	Hemolysin III	1.02205	0.0789343	49	1.02951	0.240396	32	1.0279	0.144105	67	1.03435	0.142418	52	0.966713	0.20831	47	0.975839	0.189815	42	1.02436	0.140106	44	0.989896	0.17975	46	1.04758	0.289963	50	0.999043	0.251541	52	0.982154	0.124249	52	0.995302	0.15653	53	1.01441	0.0678717	46	1.0018	0.077257	46	0.99087	0.136262	28
ACX60_RS03215	WP_049594800.1			Methyltransferase	1.01818	0.0917936	75	1.0079	0.0899384	37	1.03014	0.202672	96	1.01185	0.130262	70	0.970025	0.234607	70	0.986826	0.177214	70	1.00064	0.21561	71	1.01501	0.268811	69	0.974465	0.241166	71	0.995182	0.181142	76	1.00879	0.0780409	83	1.02293	0.100683	79	1.02076	0.0982199	72	1.03661	0.110689	74	1.00732	0.135442	37
ACX60_RS03220	WP_000278744.1			Acetyltransferase family protein	0.98824	0.00704654	3	1.04846	0.112425	22	1.06018	0.0287865	2	0.922869	0.158515	2	0.992232	0.030448	2	1.02957	0	1	1.24346	0.0803903	2	1.48728	0.393556	3	1.10964	0.0153799	2	1.10964	0.0153799	2	0.968644	0.0230629	2	1.07577	0.0854306	2	0.989397	0.0129707	3	0.994094	0.00966671	3	1.02476	0.0779871	22
ACX60_RS03225	WP_000129263.1			Patatin-like phospholipase family protein	1.0269	0.101024	52	1.03127	0.0736318	32	1.06179	0.236098	75	1.00863	0.191598	60	1.02771	0.243414	52	1.00454	0.149902	53	1.04525	0.19128	55	0.993124	0.278515	56	0.993478	0.316366	51	0.978995	0.272276	58	1.02276	0.117672	64	0.985063	0.205556	67	1.01922	0.0888346	51	1.02518	0.10721	55	1.05519	0.0744861	28
ACX60_RS03230	WP_001280986.1			Uncharacterized protein	1.02334	0.0214976	3	0.968467	0.0879859	8	1.16458	0.105219	3	0.911088	0.313625	4	1.02365	0.283342	3	0.657074	0	1	0.910498	0.207464	3	1.08591	0.125487	2	1.02596	0.117358	3	0.998136	0.0780779	4	0.992908	0.0608013	5	0.735659	0.429533	4	0.972808	0.0467867	2	1.0412	0.0245851	2	0.89156	0.261155	8
ACX60_RS03235	WP_049594801.1	fadJ	3-hydroxyacyl-CoA dehydrogenase / enoyl-CoA hydratase / 3-hydroxybutyryl-CoA epimerase	3-hydroxyacyl-CoA dehydrogenase	1.02638	0.0982793	173	1.00306	0.127885	58	1.04405	0.169118	197	1.00305	0.241401	182	1.02607	0.205114	147	1.01954	0.199635	144	1.03122	0.217267	154	1.01132	0.308392	153	1.02821	0.251504	153	1.02545	0.247277	172	1.00794	0.129267	181	1.00682	0.197957	172	1.02379	0.107402	168	1.01172	0.102173	168	0.992796	0.142436	55
ACX60_RS03240	WP_001287650.1	E2.3.1.9, atoB	acetyl-CoA C-acetyltransferase	Acetyl-CoA C-acetyltransferase family protein	1.01929	0.0708167	51	1.05193	0.0881502	23	0.984614	0.227402	72	0.973629	0.269803	55	0.990195	0.241563	47	1.02789	0.240207	42	1.08984	0.246131	47	1.05283	0.311845	41	1.02239	0.254338	51	1.02985	0.195833	53	1.0164	0.127132	55	1.01358	0.16304	55	1.02946	0.0927585	54	1.01421	0.0602362	51	1.02377	0.0980539	22
ACX60_RS03245	WP_000085721.1			Bacterial regulatory helix-turn-helix s, AraC family protein	0.1	X		0.1	X		0.1	X		0.1	X		0.1	X		0.1	X		0.1	X		0.1	X		0.1	X		0.1	X		0.380723	0	1	0.1	X		0.1	X		0.1	X		0.1	X
ACX60_RS03250	WP_000205325.1			Carnitine dehydratase (CoA transferase)	0.999616	0.0671555	80	1.01808	0.0857843	65	1.05214	0.154767	91	0.986272	0.268118	76	1.04128	0.210416	63	0.978447	0.201691	60	1.09122	0.243133	64	1.02482	0.363898	69	1.03723	0.267113	67	1.03246	0.205237	75	1.02448	0.130673	79	0.996369	0.152908	74	1.00218	0.117837	76	0.997378	0.0865631	79	1.01049	0.157742	58
ACX60_RS03255	WP_000848136.1	oprB	porin	Porin	0.988225	0.0908373	30	1.01108	0.183867	61	1.0565	0.120013	34	0.899027	0.33492	34	0.959938	0.329739	26	0.994065	0.113626	22	1.0009	0.263305	28	0.943291	0.291707	24	0.899167	0.339107	27	1.01034	0.297842	28	0.97021	0.107115	33	0.979577	0.259138	32	1.0185	0.112226	29	1.00388	0.102563	29	1.01959	0.219346	57
ACX60_RS03260	WP_001075596.1	gcd	quinoprotein glucose dehydrogenase	Quinoprotein glucose dehydrogenase (EC 1.1.5.2)	1.00514	0.111325	122	0.996888	0.103149	104	1.01857	0.227253	155	0.996285	0.238248	126	0.996958	0.226668	108	1.00755	0.132369	109	0.975994	0.211029	107	1.04409	0.282367	118	1.01111	0.229888	112	1.02148	0.16923	123	0.985522	0.139245	138	1.00911	0.219641	130	0.998477	0.0909759	120	0.986484	0.122323	118	0.993499	0.191568	96
ACX60_RS03265	WP_000281766.1	cysI	sulfite reductase (NADPH) hemoprotein beta-component	Nitrite/Sulfite reductase ferredoxin-like half domain protein	0.928241	0.146024	37	0.966723	0.142921	63	0.938424	0.278138	39	0.899228	0.258916	38	0.840394	0.34214	34	0.903268	0.257743	18	0.96716	0.163081	32	0.770084	0.391534	34	0.967789	0.3261	36	1.01051	0.301826	40	1.01042	0.157795	44	0.906821	0.252224	40	0.946863	0.141276	40	0.914953	0.159281	37	0.915841	0.196036	58
ACX60_RS03270	WP_000935247.1			Uncharacterized protein	0.681957	0	1	0.966637	0.0751762	16	0.209513	0	1	0.662069	0	1	0.1	X		0.635061	0	1	0.1	X		1.05143	0	1	0.1	X		0.856351	1.11e-16	1	0.855115	1.11e-16	1	0.994753	0	1	0.955049	0	1	0.838562	0	1	0.909471	0.07549	14
ACX60_RS03275	WP_000457783.1	emrE, qac, mmr, smr	small multidrug resistance pump	Small Multidrug Resistance family protein	0.974224	0.0824192	16	1.10931	0.126179	9	1.04127	0.206085	18	1.01181	0.201225	16	0.92873	0.277755	13	1.08731	0.170814	15	1.14112	0.224348	12	0.931568	0.419574	14	0.960289	0.319597	15	0.952963	0.302281	16	0.913176	0.202917	18	0.87786	0.267484	14	0.962543	0.147374	17	0.98776	0.118747	16	1.0794	0.0571865	8
ACX60_RS03280	WP_001176578.1	phnB	PhnB protein	Glyoxalase	0.978051	0.173481	33	1.02092	0.123057	10	1.08123	0.175503	28	0.969173	0.259281	23	1.06013	0.135045	19	1.01958	0.179399	23	0.946378	0.380128	27	0.978596	0.274417	19	1.01252	0.284687	33	1.01833	0.187581	32	1.0161	0.19738	29	0.99571	0.178476	27	0.969569	0.118527	33	0.978003	0.118981	33	1.02651	0.0747602	10
ACX60_RS03285	WP_000129971.1	E2.3.1.9, atoB	acetyl-CoA C-acetyltransferase	Acetyl-CoA acetyltransferase	1.02358	0.0908945	28	0.990505	0.161681	31	0.946187	0.316352	42	0.999463	0.139889	30	0.933583	0.252676	27	1.04829	0.175637	32	1.00969	0.264988	29	1.06046	0.252398	25	1.01024	0.259168	34	0.993173	0.190543	38	0.95217	0.188768	35	1.03467	0.13306	29	1.03433	0.0911547	28	1.04972	0.134648	29	0.999643	0.0812467	27
ACX60_RS03290	WP_000477155.1	fimT	type IV fimbrial biogenesis protein FimT	Fimbrial biogenesis protein FimT	1.03844	0.0781383	5	1.05114	0.151766	23	1.01531	0.22924	4	1.08633	0.187987	6	0.840276	0.297763	5	1.04492	0.14768	4	1.06692	0.150634	4	0.868303	0.401646	4	0.843784	0.408985	6	0.884169	0.430924	6	1.06994	0.201485	7	0.839961	0.401878	7	1.07217	0.0822096	5	1.05287	0.126907	5	1.02985	0.146818	22
ACX60_RS03295	WP_000777879.1	TC.OOP	OmpA-OmpF porin, OOP family	Uncharacterized protein	0.6755	0	1	0.794766	0.340943	41	1.13167	0.351127	2	0.577336	0	1	0.662102	0.436199	2	0.604453	0.235342	2	0.700456	1.11e-16	1	0.659667	0.0388774	2	0.954615	0	1	0.663034	0	1	0.816164	0.0435241	2	0.528909	0.298179	2	0.786074	0	1	0.79565	0	1	0.720864	0.28467	37
ACX60_RS03300					1.02024	0.0570008	45	1.06007	0.0554435	7	1.02076	0.116611	37	0.966151	0.115794	29	1.04753	0.149127	26	1.01239	0.141088	26	1.02016	0.119997	26	1.00166	0.232227	27	0.977259	0.31911	29	0.94526	0.276304	31	0.977618	0.120418	30	1.02707	0.107766	28	1.01873	0.0625152	45	1.01518	0.0513961	40	1.01115	0.128811	7
ACX60_RS03305	WP_000512695.1	RTCB, rtcB	tRNA-splicing ligase RtcB	RNA-splicing ligase RtcB	1.00725	0.0959317	67	1.00627	0.207344	42	1.05734	0.156615	85	1.01399	0.233972	77	1.01977	0.22824	67	1.00391	0.238927	58	1.0278	0.183314	66	1.02635	0.284096	62	0.989928	0.27733	68	1.01033	0.247662	77	1.01572	0.129668	76	0.981851	0.214037	74	1.02222	0.126856	68	1.00215	0.10132	67	1.01166	0.118294	39
ACX60_RS03310	WP_000004971.1	lysP	lysine-specific permease	Lysine-specific permease	0.990765	0.170631	44	0.985617	0.140318	41	0.960904	0.235029	42	0.920023	0.288446	43	0.996968	0.256781	32	0.99656	0.197777	33	0.925687	0.295222	32	0.904404	0.422192	35	0.974178	0.35957	33	0.976383	0.249718	37	0.92813	0.197977	49	0.946465	0.306966	39	1.04091	0.128527	42	1.0029	0.141231	38	1.00025	0.195967	38
ACX60_RS03315	WP_000371521.1	rsmC	16S rRNA (guanine1207-N2)-methyltransferase	Ribosomal RNA small subunit methyltransferase C (EC 2.1.1.172) (16S rRNA m2G1207 methyltransferase) (rRNA (guanine-N(2)-)-methyltransferase RsmC)	1.00922	0.0841182	45	1.01134	0.126882	48	1.01816	0.239241	56	0.990586	0.16189	52	0.92932	0.244821	41	0.920114	0.229204	42	0.981342	0.244807	45	0.88906	0.346878	46	0.936961	0.285551	49	0.949631	0.243851	59	1.002	0.105753	54	0.981815	0.163603	50	1.01735	0.0652526	46	1.02704	0.113577	46	1.03886	0.0860825	43
ACX60_RS03320	WP_000070856.1	xanP	xanthine permease XanP	Xanthine permease family protein	1.04132	0.105295	19	0.99551	0.202594	69	1.05344	0.130776	20	0.960158	0.234479	24	1.04927	0.302908	18	0.957843	0.249471	21	0.981776	0.211548	16	0.984222	0.382301	20	0.765418	0.40503	21	0.892442	0.286427	20	0.987718	0.161187	25	1.0009	0.304521	21	1.06207	0.0851176	21	1.02757	0.101519	19	0.978383	0.178075	60
ACX60_RS03325	WP_001280092.1	typA, bipA	GTP-binding protein	GTP-binding protein TypA/BipA	0.692876	0.0782641	9	0.646409	0.266163	49	0.534971	0.39236	13	0.415486	0.342955	13	0.474821	0.335692	9	0.338855	0.377384	9	0.627068	0.389215	9	0.420041	0.373324	8	0.574181	0.347145	8	0.753364	0.259295	9	0.77251	0.17219	12	0.466923	0.400787	15	0.812159	0.199837	9	0.962912	0.0567346	10	0.911695	0.234658	49
ACX60_RS03330	WP_000022555.1	mscL	large conductance mechanosensitive channel	Large-conductance mechanosensitive channel	1.02802	0.0444776	5	0.980943	0.0764461	11	1.00878	0.0784324	5	1.01807	0.0156701	3	0.737769	0.441601	4	1.05582	0.0343913	3	1.07716	0.481837	3	1.02185	0.188273	3	0.860643	0.437127	5	1.02164	0.545652	6	1.04157	0.137605	5	1.1158	0.217004	5	0.971516	0.0633188	4	1.01141	0.0898304	5	0.931374	0.142577	11
ACX60_RS03335	WP_001072497.1			Gamma-glutamylcyclotransferase	1.01907	0.117584	9	0.996232	0.242247	12	0.981804	0.343263	12	0.957883	0.114992	9	0.870143	0.302133	7	1.05832	0.156866	8	1.06504	0.113271	7	0.869017	0.316598	7	1.08321	0.310762	12	1.0599	0.302362	13	0.992959	0.0707724	12	1.07972	0.200142	11	1.04576	0.146685	10	0.999472	0.0745224	9	0.970951	0.244703	12
ACX60_RS03340	WP_001192454.1	ppiC	peptidyl-prolyl cis-trans isomerase C	Peptidylprolyl isomerase (EC 5.2.1.8)	1.02397	0.0779176	41	1.02763	0.0968208	7	1.00819	0.144199	55	1.00015	0.104189	40	1.00848	0.24767	39	0.999301	0.279973	40	1.05189	0.258867	43	0.989521	0.292995	38	1.08627	0.161277	40	1.04298	0.240381	47	1.02704	0.169472	45	1.0091	0.107592	39	1.00313	0.16429	40	0.993728	0.148572	40	1.0046	0.0894018	5
ACX60_RS03345	WP_001114566.1	mutM, fpg	formamidopyrimidine-DNA glycosylase	Formamidopyrimidine-DNA glycosylase (Fapy-DNA glycosylase) (EC 3.2.2.23) (DNA-(apurinic or apyrimidinic site) lyase MutM) (AP lyase MutM) (EC 4.2.99.18)	1.01373	0.0933236	28	1.03117	0.0767749	21	1.05184	0.193152	31	0.988365	0.180781	26	0.982646	0.441121	28	0.979281	0.275263	28	1.05879	0.261883	27	0.922908	0.280407	26	1.00817	0.274494	27	1.07659	0.176686	27	0.973191	0.275212	27	1.03113	0.273703	30	1.02046	0.122113	28	0.994028	0.0884259	27	0.960046	0.21696	19
ACX60_RS03350	WP_001280165.1	MPG	DNA-3-methyladenine glycosylase	Putative 3-methyladenine DNA glycosylase (EC 3.2.2.-)	0.97991	0.111298	18	1.02913	0.231976	25	1.03858	0.222341	24	0.991032	0.343953	23	0.967579	0.307002	21	1.03268	0.176129	17	0.947854	0.187736	21	1.00529	0.244975	17	1.09174	0.297278	21	0.987448	0.133883	23	1.00991	0.118997	22	0.960262	0.20964	20	1.00613	0.0729651	17	1.00992	0.0663027	17	0.9809	0.20365	24
ACX60_RS03355	WP_000055221.1	TC.FEV.OM	iron complex outermembrane recepter protein	Ferric aerobactin receptor (Probable tonB-dependent receptor yncD) (TonB-dependent receptor) (TonB-dependent siderophore receptor)	1.01537	0.0814606	110	1.03013	0.10685	121	1.01616	0.226449	133	1.01337	0.179749	107	0.981789	0.256162	94	1.01109	0.149932	96	1.02749	0.222111	93	1.01572	0.226329	92	1.04622	0.232776	98	1.02459	0.201679	111	1.0034	0.0970987	123	1.01405	0.187454	112	1.01523	0.0749896	100	0.992931	0.117651	103	1.01176	0.15537	113
ACX60_RS03360	WP_001096155.1			Oxidoreductase	1.00336	0.084204	40	1.01399	0.137879	54	0.998164	0.21556	46	0.970472	0.324206	44	0.9698	0.291062	35	0.980804	0.133403	34	1.04898	0.195338	35	1.06404	0.222725	35	1.06526	0.276462	37	1.02395	0.32082	39	1.03882	0.190623	42	0.969961	0.206913	48	1.02811	0.16682	41	1.04578	0.218825	40	0.977877	0.225534	51
ACX60_RS03365	WP_000231859.1	K07088	uncharacterized protein	Transporter	1.02362	0.121522	52	1.03955	0.0854618	35	1.03096	0.155415	66	1.03961	0.164107	54	1.01744	0.271859	45	1.00386	0.126193	48	1.00729	0.157415	44	1.02836	0.181522	42	0.971955	0.243295	55	1.00966	0.190917	58	1.03376	0.109665	61	1.05378	0.187128	58	1.00742	0.112831	51	1.02923	0.135643	51	1.0428	0.106078	33
ACX60_RS03370	WP_000734701.1			Uncharacterized protein	1.03743	0.0637634	32	1.00347	0.122887	30	1.05966	0.184165	42	0.940821	0.252717	34	1.06207	0.252312	30	0.997377	0.208027	34	0.978152	0.27764	33	1.01872	0.178862	26	1.03448	0.321231	39	1.01679	0.231672	42	1.00475	0.0817173	34	0.979413	0.193564	39	1.01603	0.0682573	32	1.00091	0.148101	32	1.0036	0.120936	28
ACX60_RS03375	WP_000850467.1	dsbC	thiol:disulfide interchange protein DsbC	Thiol:disulfide interchange protein	1.00705	0.143817	56	1.00765	0.155698	38	1.00466	0.199204	65	1.02088	0.173993	57	0.984422	0.236555	49	1.00913	0.14172	50	1.0004	0.315987	51	1.00153	0.288523	47	0.99222	0.294454	56	0.983677	0.276578	59	0.986526	0.108598	62	1.01464	0.159237	62	1.0053	0.103657	55	1.01017	0.0828837	54	1.02089	0.130771	37
ACX60_RS03380	WP_000054211.1	ygfZ	tRNA-modifying protein YgfZ	tRNA-modifying protein YgfZ	0.990622	0	1	0.1	X		0.1	X		0.1	X		0.1	X		0.1	X		0.1	X		0.1	X		0.1	X		0.1	X		0.1	X		0.1	X		1.04418	0	1	1.04359	0	1	0.1	X
ACX60_RS03385	WP_000190594.1			Uncharacterized protein	0.989037	0.0818927	45	1.03912	0.170061	20	1.03504	0.141842	56	1.02289	0.169388	48	0.964215	0.239332	42	0.995569	0.0809177	38	1.02123	0.10845	38	0.974223	0.286746	42	1.02017	0.245038	42	1.04318	0.180525	47	1.00055	0.0560678	47	0.994725	0.136265	48	1.00928	0.0598587	45	1.00276	0.0827067	45	1.06699	0.222641	18
ACX60_RS03390	WP_001025489.1			Uncharacterized protein	1.03803	0.0352422	4	1.05302	0.299939	12	1.08146	0.0835985	4	0.645183	0.327242	4	0.672405	0.454969	3	0.878389	0.117507	4	0.996755	0	1	0.851418	0.389788	4	1.01982	0.046565	2	0.876983	0.361502	3	1.02814	0.115762	4	1.35749	0.243308	5	1.04811	0.0631276	5	0.997218	0.0404222	5	1.03502	0.348079	12
ACX60_RS03395	WP_000056784.1	phnA	protein PhnA	Alkylphosphonate utilization protein	1.12081	0.0321373	4	1.09108	0.160327	16	1.07626	0.145808	4	1.07902	0.047177	4	1.01415	0.114201	3	1.04851	0.194464	3	1.16878	0.0058964	2	1.25012	0.176242	3	1.04549	0.352899	4	1.07364	0.306311	4	1.04614	0.166144	5	1.12132	0.235034	4	1.07218	0.0725955	4	1.10445	0.014381	3	1.01001	0.0598358	13
ACX60_RS03400	WP_000929502.1	K09946	uncharacterized protein	Uncharacterized protein	1.05005	0.143389	16	1.04531	0.0824892	14	1.079	0.242674	21	1.02727	0.240281	20	1.08488	0.270272	14	0.971539	0.143799	15	1.02308	0.300998	13	1.04916	0.46896	10	1.13783	0.449502	18	1.09962	0.398008	19	1.01787	0.119608	20	0.943606	0.1213	15	1.06928	0.178399	14	1.00351	0.0797711	13	1.0363	0.0659443	14
ACX60_RS03405	WP_001202763.1	PARS, proS	prolyl-tRNA synthetase	Proline--tRNA ligase (EC 6.1.1.15) (Prolyl-tRNA synthetase) (ProRS)	0.1	X		0.1	X		0.1	X		0.1	X		0.1	X		0.1	X		0.1	X		0.1	X		0.1	X		0.1	X		0.1	X		0.1	X		0.1	X		0.1	X		0.1	X
ACX60_RS03410	WP_049594802.1	TC.HAE1	hydrophobic/amphiphilic exporter-1 (mainly G- bacteria), HAE1 family	Nodulation protein NolG	1.01399	0.106191	121	1.02045	0.102842	104	1.0399	0.182253	172	1.02917	0.206222	137	0.992912	0.206826	119	1.0024	0.195284	111	1.01633	0.259472	118	1.00913	0.296961	124	1.00103	0.283734	134	0.99396	0.265709	146	1.00582	0.0884584	146	1.00499	0.205391	143	1.00632	0.113597	117	1.00494	0.106718	119	1.00476	0.0790607	96
ACX60_RS03415	WP_001260813.1			Efflux transporter periplasmic adaptor subunit	1.01337	0.0531696	40	1.01762	0.116044	36	1.01911	0.265238	37	1.00402	0.235744	29	1.0074	0.263177	24	1.02272	0.148525	21	0.997039	0.377175	31	0.962523	0.356622	29	0.908848	0.330846	30	0.953929	0.283555	34	1.00999	0.109131	30	1.05778	0.248829	25	0.992797	0.12747	40	0.982732	0.151719	41	0.966506	0.242	34
ACX60_RS03420	WP_049594803.1			Uncharacterized protein	1.02315	0.060679	49	1.05407	0.13193	21	1.02887	0.131542	75	1.01982	0.115112	65	1.02737	0.201152	56	0.993987	0.173629	51	1.05705	0.208439	51	1.00217	0.246534	52	1.00066	0.310283	58	1.01011	0.223307	60	1.01178	0.09864	69	1.00386	0.199755	67	1.01689	0.080121	48	1.00718	0.072275	50	0.998377	0.103646	19
ACX60_RS03425	WP_000389061.1	pilG	twitching motility two-component system response regulator PilG	Response regulator	1.03529	0.0948244	21	1.01315	0.0617554	11	0.964749	0.210591	31	1.0078	0.0914757	21	1.02328	0.133935	20	1.03262	0.149569	18	1.12597	0.201603	19	0.948131	0.260932	20	1.02207	0.131039	21	1.04586	0.150771	22	1.00987	0.0737557	22	1.00768	0.224109	20	1.00145	0.0855091	21	1.01336	0.090953	19	1.02629	0.0583714	11
ACX60_RS03430	WP_000101096.1	pilH	twitching motility two-component system response regulator PilH	Response regulator	1.01604	0.102073	37	1.04711	0.0907411	6	1.02148	0.241653	41	1.01758	0.122702	33	0.966982	0.278405	30	1.05547	0.166228	28	1.0605	0.198265	33	0.997355	0.323421	33	1.01481	0.152565	33	0.991744	0.174909	37	0.984454	0.0979033	35	1.01887	0.229925	36	1.00334	0.135859	34	0.980574	0.0935766	33	0.956452	0.160992	5
ACX60_RS03435	WP_000729757.1	pilI	twitching motility protein PilI	CheW-like domain protein	1.08781	0.129719	13	1.05684	0.0728432	20	1.06727	0.223989	14	0.928321	0.260381	14	0.926712	0.327342	10	1.01617	0.210863	11	1.06068	0.181182	10	0.937974	0.186251	10	0.934952	0.309424	11	1.04156	0.149936	12	1.01558	0.0914534	19	0.965626	0.245889	12	1.08549	0.177421	13	1.03249	0.0960008	11	1.02485	0.0803181	19
ACX60_RS03440	WP_000505931.1	pilJ	twitching motility protein PilJ	Methyl-accepting chemotaxis (MCP) signaling domain protein	1.00829	0.0894586	76	1.02196	0.103956	81	1.02527	0.183804	91	0.972538	0.2896	75	0.996359	0.221556	64	0.99037	0.204647	63	0.984514	0.269904	68	0.959794	0.291526	66	0.996381	0.272379	73	0.978699	0.238704	76	1.00964	0.141015	80	0.977299	0.146461	75	0.995677	0.0910646	73	0.995546	0.104786	73	1.01237	0.124838	78
ACX60_RS03445	WP_000658897.1	chpA	chemosensory pili system protein ChpA (sensor histidine kinase/response regulator)	Hybrid sensor histidine kinase/response regulator	1.0107	0.104853	237	1.0094	0.151109	158	1.06193	0.208427	296	0.992002	0.251331	259	1.00655	0.257735	211	0.998388	0.177545	198	1.01021	0.260908	217	1.00931	0.322377	211	1.00897	0.336627	234	0.994008	0.296639	241	1.00483	0.125496	269	1.01622	0.236588	252	1.00143	0.124834	240	1.01534	0.12991	244	1.00605	0.164885	149
ACX60_RS03450	WP_000678920.1			Uncharacterized protein	1.02204	0.0965199	15	1.02708	0.186966	37	1.04879	0.315603	19	1.11598	0.288221	16	1.0344	0.339387	15	1.02078	0.189321	12	1.07582	0.233787	14	0.968242	0.206936	9	0.91325	0.34486	21	0.936901	0.340022	21	1.10893	0.17726	18	1.08606	0.32769	14	0.9847	0.0758655	15	0.97571	0.106537	15	0.996061	0.126365	32
ACX60_RS03455	WP_001016573.1	dapE	succinyl-diaminopimelate desuccinylase	Succinyl-diaminopimelate desuccinylase (SDAP desuccinylase) (EC 3.5.1.18) (N-succinyl-LL-2,6-diaminoheptanedioate amidohydrolase)	0.1	X		0.1	X		0.1	X		0	0	1	0.1	X		0.1	X		0.1	X	1	1.60866	0	1	0.1	X		0.1	X		0.1	X		0.1	X		0.1	X		0.1	X		0.1	X
ACX60_RS03460	WP_000757214.1			Entericidin EcnA/B family protein	0.1	X		0.969029	0.138541	3	0.1	X		0.1	X		0.1	X		0.1	X		0.1	X		0.1	X		0.1	X		0.1	X		0.1	X		0.1	X		0.1	X		0.1	X		0.932441	0.103382	3
ACX60_RS03465	WP_001017518.1	K09977	uncharacterized protein	Uncharacterized protein	1.0334	0.135213	39	1.02184	0.0982064	26	1.08283	0.197791	46	1.01148	0.230179	42	0.98747	0.296437	36	1.00292	0.172439	33	1.02793	0.243597	37	1.02966	0.242133	37	1.02344	0.169073	38	1.00995	0.138349	42	1.02246	0.167228	46	1.00574	0.0945101	45	1.0496	0.19584	38	1.0184	0.163865	37	1.0434	0.208142	24
ACX60_RS03470	WP_001259501.1	K09790	uncharacterized protein	Inner membrane protein	0.998551	0.0612136	15	1.01913	0.0167608	2	1.01142	0.163402	17	1.03572	0.163899	17	1.06525	0.104947	13	1.06824	0.231243	9	0.982388	0.13178	16	0.90732	0.322832	13	1.06236	0.114549	13	1.026	0.188818	17	0.977504	0.186899	19	1.00563	0.128357	18	1.03631	0.161267	17	0.991905	0.209159	15	0.853045	0.17667	2
ACX60_RS03475	WP_000077301.1			L,D-transpeptidase catalytic domain protein	0.981974	0.0829719	26	1.02596	0.142992	32	1.08095	0.168988	36	0.982879	0.203477	25	1.00115	0.104762	23	1.01836	0.147499	25	0.97666	0.285942	22	1.07307	0.140756	21	1.02613	0.257934	23	1.03839	0.233334	23	0.94657	0.0857452	30	1.05679	0.186342	28	0.884795	0.102282	25	0.842207	0.0862638	26	0.914227	0.163204	30
ACX60_RS03480					0.1	X		0.1	X		0.1	X		0.1	X		0.1	X		0.1	X		0.1	X		0.1	X		0.1	X		0.1	X		0.1	X		1.62226	0	1	0.1	X		0.1	X		0.1	X
ACX60_RS03485					0.1	X		0.1	X		0.1	X		0.1	X		0.1	X		0.1	X		0.1	X		0.1	X		0.1	X		0.1	X		0.1	X		0.1	X		0.1	X		0.1	X		0.1	X
ACX60_RS03490					0.1	X		0.1	X		0.1	X		0.1	X		0.1	X		0.1	X		0.1	X		0.1	X		0.1	X		0.1	X		0.1	X		0.1	X		0.1	X		0.1	X		0.1	X
ACX60_RS03495					0.1	X		0.1	X		0.1	X		0.1	X		0.1	X		0.1	X		0.1	X		0.1	X		0.1	X		0.1	X		0.1	X		0.1	X		0.1	X		0.1	X		0.1	X
ACX60_RS03500					0.1	X		1.12767	0	1	0.1	X		0.1	X		0.1	X		0.1	X		0.1	X		0.1	X		0.1	X		0.1	X		0.1	X		0.1	X		0.1	X		0.1	X		1.09998	0	1
ACX60_RS03505					0.1	X		0.1	X		0.1	X		0.1	X		0.1	X		0.1	X		0.1	X		0.1	X		0.1	X		0.1	X		0.1	X		0.1	X		0.1	X		0.1	X		0.1	X
ACX60_RS03510	WP_001198160.1			Integral membrane protein	0.991604	0.182361	11	1.03352	0.119906	27	1.00196	0.372597	10	1.0496	0.364078	8	0.948031	0.143045	8	0.945514	0.0855856	4	0.993816	0.339417	7	1.05361	0.237236	7	0.862255	0.532542	8	0.873046	0.353547	7	0.945129	0.138746	10	0.964634	0.0990279	7	0.983254	0.102595	10	0.949446	0.107754	10	1.01167	0.152953	25
ACX60_RS03515	WP_000473043.1	cysJ	sulfite reductase (NADPH) flavoprotein alpha-component	Uncharacterized protein	0.996679	0.118959	100	1.00769	0.194365	127	1.03725	0.212215	117	1.01285	0.171513	105	0.997565	0.254783	88	0.99458	0.155888	79	0.978987	0.268419	88	1.07184	0.318586	81	0.943962	0.351947	92	0.98622	0.286595	100	0.968833	0.148517	110	0.98507	0.184748	101	0.984423	0.181293	98	0.977869	0.175144	99	1.03355	0.14257	119
ACX60_RS03520	WP_000125649.1			YcxB-like family protein	0.743171	0.207049	5	0.720637	0.292259	26	0.91271	0.198265	5	0.536097	0.46572	6	1.01843	0.452095	6	0.700288	0.358496	6	0.505742	0.295073	4	0.587653	0.0502751	3	0.87219	0.559588	4	0.657665	0.286176	4	0.646687	0.351868	6	0.797599	0.434156	6	0.65951	0.282112	4	0.823106	0.0677233	4	0.771239	0.313954	23
ACX60_RS03525	WP_001984830.1			Integral membrane, YccS/YhfK family protein	0.978758	0.114102	70	1.02854	0.142392	124	1.02456	0.19487	88	1.03118	0.266628	71	1.02337	0.261602	63	0.986519	0.199015	55	0.98405	0.276165	67	0.929649	0.324157	64	1.01516	0.257137	65	1.01014	0.225829	71	0.996887	0.118004	75	0.995839	0.175326	73	0.998683	0.143909	72	0.987038	0.183573	74	1.03452	0.143932	116
ACX60_RS03530	WP_000003696.1	bcr, tcaB	MFS transporter, DHA1 family, multidrug resistance protein	Bcr/CflA family drug resistance efflux transporter	1.01745	0.0728323	81	1.00979	0.0996782	58	0.998937	0.182791	95	0.995198	0.233239	90	1.03181	0.187059	70	1.01178	0.147012	67	1.00022	0.267781	72	1.05373	0.284222	74	1.02087	0.274794	80	1.03084	0.189552	86	0.993828	0.0873975	88	1.01267	0.130108	83	1.02303	0.105624	81	1.0118	0.116876	83	0.973525	0.19618	54
ACX60_RS03535	WP_001047593.1			Nitroreductase family protein	1.00386	0.0722034	52	1.0196	0.238694	16	1.03851	0.172703	62	0.96505	0.252696	56	0.986001	0.280907	46	0.969205	0.182804	49	1.02912	0.225487	43	0.989747	0.305113	52	1.05738	0.228082	51	1.03714	0.158833	54	0.996151	0.07508	61	0.977093	0.166153	53	0.990718	0.160581	51	0.995634	0.0876983	50	1.0422	0.0951433	15
ACX60_RS03540	WP_002010643.1			Uncharacterized protein	0.888472	0.0671958	3	1.01845	0.0866201	4	1.51179	0.332195	2	0.990852	0.216326	3	1.22589	0.354321	2	0.1	X		1.46471	0.225001	3	0.789659	0.474648	2	0.8987	0.0633872	2	1.03655	0.0744674	2	1.16135	0.20827	2	0.873891	0.199644	3	0.97936	0.00013937	2	0.90766	0.0360182	3	0.945345	0.0407084	3
ACX60_RS03545	WP_001005337.1	TC.AGCS	alanine or glycine:cation symporter, AGCS family	Amino acid carrier family protein	1.08195	0.201295	23	1.0441	0.0944132	45	0.976156	0.203427	28	0.915293	0.370544	27	1.04762	0.121132	21	1.00495	0.0740428	21	0.983726	0.197963	22	1.04119	0.310987	22	1.0758	0.349029	30	1.04004	0.306191	27	0.992486	0.115612	31	0.992004	0.164453	24	1.03166	0.111292	23	0.947824	0.196561	22	1.00625	0.0750528	43
ACX60_RS03550	WP_000811534.1	K07001	NTE family protein	Patatin-like phospholipase family protein	1.02827	0.0924216	43	1.03917	0.168105	31	1.03082	0.250519	52	1.0142	0.199565	49	0.942782	0.360724	45	0.994266	0.112921	41	0.972337	0.261883	43	1.06061	0.259978	38	0.995787	0.292755	39	0.968882	0.228363	40	0.969779	0.17123	52	0.990363	0.25364	43	0.989832	0.131662	41	0.987653	0.098991	42	1.01047	0.110499	28
ACX60_RS03555	WP_000615951.1	E4.3.1.19, ilvA, tdcB	threonine dehydratase	Threonine ammonia-lyase (EC 4.3.1.19)	1.00502	0.128436	44	0.99338	0.208217	42	1.00389	0.173734	50	0.918985	0.316741	52	0.961188	0.267766	37	0.928847	0.287657	33	0.971123	0.231988	44	0.994104	0.290823	39	1.02404	0.319107	43	1.05632	0.311928	53	0.963112	0.119722	49	0.986924	0.193178	47	0.998348	0.131395	43	0.983203	0.121483	40	0.98482	0.195048	43
ACX60_RS03560	WP_002041898.1	sbmA, bacA	peptide/bleomycin uptake transporter	Microcin B17 transporter (Peptide transporter)	1.00499	0.0778148	72	1.0366	0.130533	53	1.02045	0.135066	87	1.00924	0.189302	70	1.00426	0.230359	65	1.01856	0.201071	69	1.01327	0.177075	57	1.01851	0.217884	61	1.00763	0.261477	72	0.989259	0.240901	77	0.98781	0.119473	86	0.985236	0.125262	80	0.984533	0.0936051	71	0.997047	0.0848257	71	1.00635	0.0803488	45
ACX60_RS03565	WP_000836165.1	pepO	putative endopeptidase	Peptidase M13	1.00975	0.151876	41	1.03859	0.0827978	72	1.01194	0.156935	53	1.0553	0.203725	48	0.964722	0.185822	38	0.98482	0.189617	35	0.976778	0.245016	32	1.037	0.262558	35	1.00387	0.227971	37	1.01335	0.172949	38	0.997886	0.0969299	54	1.02939	0.140414	40	1.02786	0.116425	41	1.00345	0.0834023	40	1.01464	0.0881177	69
ACX60_RS03570	WP_000735833.1			DUF4850 domain-containing protein	1.00371	0.0858291	48	1.00507	0.0985526	18	1.0326	0.103707	61	0.992707	0.144731	53	0.967697	0.118613	47	0.989771	0.172356	40	0.997501	0.226926	47	0.973915	0.219784	49	1.03741	0.193023	50	1.02004	0.19473	53	0.996156	0.0657339	56	0.990563	0.117627	57	1.01467	0.108647	48	1.00394	0.161423	48	1.00395	0.118016	18
ACX60_RS03575	WP_000789892.1			Uncharacterized protein	1.00767	0.0839789	100	1.01318	0.140988	60	1.03454	0.210294	117	1.00028	0.178868	97	1.03079	0.20541	81	1.00101	0.165843	78	1.02242	0.221612	90	1.04187	0.283833	90	1.03297	0.267069	94	1.02377	0.223993	101	0.995639	0.0974593	96	1.0106	0.178611	107	1.02006	0.0854306	100	1.00864	0.101289	99	1.00618	0.163131	54
ACX60_RS03580	WP_000086443.1			Uncharacterized protein	1.03468	0.101117	12	1.06336	0.125682	27	1.10271	0.39177	14	1.07534	0.258483	14	0.934675	0.428147	12	0.97208	0.306837	10	1.07664	0.271401	9	0.953921	0.547599	12	0.867038	0.272122	12	0.899003	0.298283	13	1.003	0.116298	16	0.987996	0.241266	10	1.04321	0.102898	12	1.038	0.102486	14	1.11067	0.176579	27
ACX60_RS03585	WP_000037737.1	pfpI	protease I	Protease	0.982707	0.0616754	3	1.01655	0.0964021	16	1.12513	0.249416	6	1.0719	0.0619743	5	0.950406	0.0869781	4	1.05913	0.107143	5	0.96097	0.399433	6	1.16326	0.334	6	1.08548	0.118528	5	0.95324	0.270423	6	1.13913	0.224265	6	0.96271	0.0575881	5	1.04213	0.075813	3	1.04078	0.083047	3	0.967511	0.11888	15
ACX60_RS03590	WP_000796649.1	gatB, PET112	aspartyl-tRNA(Asn)/glutamyl-tRNA(Gln) amidotransferase subunit B	Aspartyl/glutamyl-tRNA(Asn/Gln) amidotransferase subunit B (Asp/Glu-ADT subunit B) (EC 6.3.5.-)	0.1	X		0.1	X		0.1	X		0.1	X		0.1	X		0.1	X		0.1	X		0.1	X		0.1	X		0.1	X		0.1	X		0.1	X		0.1	X		0.1	X		0.1	X
ACX60_RS03595	WP_000130670.1	gatA, QRSL1	aspartyl-tRNA(Asn)/glutamyl-tRNA(Gln) amidotransferase subunit A	Glutamyl-tRNA(Gln) amidotransferase subunit A (Glu-ADT subunit A) (EC 6.3.5.7)	0.1	X		0.1	X		0.1	X		0.1	X		0.1	X		0.1	X		0.1	X		0.1	X		0.1	X		0.1	X		0.1	X		0.1	X		0.1	X		0.1	X		0.1	X
ACX60_RS03600	WP_000107699.1	gatC, GATC	aspartyl-tRNA(Asn)/glutamyl-tRNA(Gln) amidotransferase subunit C	Aspartyl/glutamyl-tRNA(Asn/Gln) amidotransferase subunit C (Asp/Glu-ADT subunit C) (EC 6.3.5.-)	0.1	X		0.1	X		0.1	X		0.1	X		0.1	X		0.1	X		0.1	X		0.1	X		0.1	X		0.1	X		0.1	X		0.1	X		0.1	X		0.1	X		0.1	X
ACX60_RS03605	WP_000601379.1	mreB	rod shape-determining protein MreB and related proteins	Rod shape-determining protein mreB	0.976709	0.0984346	7	0.959279	0.109043	38	0.945176	0.288231	9	0.904665	0.250239	9	0.770081	0.163709	6	0.900137	0.0987535	5	0.887359	0.126917	6	0.738409	0.477756	6	0.896151	0.351003	10	0.919635	0.35559	10	0.925399	0.078126	8	0.894321	0.39133	7	0.801957	0.187301	8	0.842439	0.143719	8	0.905441	0.132606	36
ACX60_RS03610	WP_001182997.1	mreC	rod shape-determining protein MreC	Cell shape-determining protein MreC (Cell shape protein MreC)	0.797429	0.250526	6	0.94767	0.224978	43	1.07741	0.249021	8	0.925478	0.167498	7	0.79777	0.407754	8	0.878914	0.275035	4	0.734469	0.442911	5	0.609631	0.451273	5	0.717099	0.697882	7	0.765923	0.339527	6	0.991718	0.182081	10	0.87121	0.284954	10	0.801415	0.135908	6	0.818019	0.306732	7	0.879709	0.190907	40
ACX60_RS03615	WP_001121009.1	mreD	rod shape-determining protein MreD	Rod shape-determining protein MreD	0.835071	0.191191	18	0.956548	0.123253	26	0.972443	0.367836	21	0.915822	0.234393	20	0.890639	0.135673	13	0.898436	0.153501	16	0.865252	0.330126	13	0.934101	0.351168	16	0.906348	0.306004	20	0.874634	0.280903	19	0.867433	0.267649	18	0.870582	0.36084	16	0.727296	0.239858	19	0.675637	0.260317	18	0.883326	0.109031	23
ACX60_RS03620	WP_000068064.1	maf	septum formation protein	Maf-like protein BGC29_01180	1.05829	0	1	0.951632	0.144551	25	1.00386	0.0529609	2	0.789927	0.23983	2	0.940851	0.192028	2	0.948693	0	1	1.04061	0	1	1.00463	0	1	0.98036	0.133083	2	0.953494	0.110113	2	1.02968	0	1	0.992014	0.0193791	2	1.03529	0	1	1.01382	0	1	1.0217	0.182413	21
ACX60_RS03625	WP_001288187.1	rng, cafA	ribonuclease G	Ribonuclease, Rne/Rng family domain protein (EC 3.1.4.-)	0.50274	0.313033	12	0.608435	0.308966	57	0.483911	0.405814	14	0.558637	0.44054	14	0.366443	0.383814	14	0.570719	0.374174	8	0.697368	0.288187	12	0.506879	0.340793	12	0.535002	0.395968	12	0.645626	0.28733	12	0.610334	0.331795	14	0.47761	0.260797	11	0.671991	0.287632	13	0.624765	0.268347	11	0.646103	0.293197	51
ACX60_RS03630					0.563284	0.42119	2	0.888569	0.0963987	9	1.02489	0	1	1.10741	0	1	0.811305	0	1	0.1	X	2	1.19909	0.329216	2	0.377038	0.318017	2	0.538772	0.428689	2	0.87987	0	1	0.996798	0.222012	3	0.75835	1.11e-16	1	0.783161	0.219758	2	0.58911	0.394036	2	0.591116	0.362605	8
ACX60_RS03635	WP_001247586.1	E2.3.1.20	diacylglycerol O-acyltransferase	Acetyltransferase	0.99475	0.12029	71	1.01339	0.113362	38	0.982281	0.253092	78	0.978951	0.198718	62	0.973518	0.291144	54	1.02673	0.182632	57	1.06527	0.236866	55	1.00787	0.308066	55	0.946264	0.348849	64	0.949472	0.342945	70	0.959438	0.178722	70	1.00321	0.194177	64	0.951497	0.150228	69	0.909293	0.135843	66	0.934035	0.186013	35
ACX60_RS03640	WP_000216076.1	cysH	phosphoadenosine phosphosulfate reductase	Phosphoadenosine phosphosulfate reductase (EC 1.8.4.8)	0.610796	0.323735	4	0.62361	0.393825	21	0.550687	0.498958	4	0.807947	0.0464509	3	0.621044	0.433164	3	0.376002	0.303813	6	0.415529	0.28053	4	0.412763	0.399411	4	0.425141	0.420725	5	0.423592	0.382871	6	0.659215	0.244796	6	0.775836	0.356886	5	0.871253	0.187596	8	0.846822	0.188675	8	0.78246	0.378943	22
ACX60_RS03645	WP_000406996.1	thrH	phosphoserine / homoserine phosphotransferase	Phosphoserine phosphatase/homoserine phosphotransferase bifunctional protein (EC 3.1.3.3)	1.03876	0.0810365	5	0.976779	0.135343	14	1.07597	0.389196	9	1.16725	0.134473	6	1.05277	0.523463	6	1.02958	0.0879684	7	1.02487	0.113898	5	1.03911	0.0863893	6	1.28496	0.12951	5	1.13856	0.161434	5	1.05085	0.143147	10	1.04414	0.204737	8	1.06655	0.106491	6	1.09391	0.0910505	6	0.994391	0.0847825	13
ACX60_RS03650	WP_000768258.1	fadL	long-chain fatty acid transport protein	Long-chain fatty acid transporter	0.984608	0.08113	24	0.998636	0.164395	59	0.980754	0.175799	40	1.00463	0.184581	31	0.996649	0.184654	29	0.991204	0.119796	27	1.04698	0.260754	29	1.00231	0.287104	29	1.0005	0.295118	41	0.965752	0.292291	43	0.974608	0.0860374	35	1.02689	0.140692	29	0.939535	0.089563	22	0.943237	0.106237	23	0.953398	0.187248	57
ACX60_RS03655	WP_001023281.1	NQO1	NAD(P)H dehydrogenase (quinone)	NADPH-dependent FMN reductase (EC 1.10.99.2)	1.00378	0.0623093	30	1.01211	0.114667	32	1.08413	0.200851	40	1.01139	0.120818	29	0.974672	0.225881	27	1.04646	0.249908	27	0.959822	0.201018	26	0.988731	0.213898	27	0.969771	0.290366	32	0.970912	0.204246	36	0.989306	0.16501	32	1.03308	0.177542	35	1.02084	0.100573	31	0.988331	0.115285	32	1.03139	0.126852	29
ACX60_RS03660	WP_000187160.1			AraC family transcriptional regulator	1.01052	0.120449	38	1.0023	0.148692	30	1.01317	0.209296	52	0.906559	0.274662	36	0.957075	0.279634	31	1.02685	0.17816	28	1.02229	0.278632	31	0.90439	0.356134	25	1.05686	0.278478	34	1.02266	0.198036	35	0.965778	0.184495	42	0.99633	0.223134	39	1.00056	0.112299	36	1.01299	0.143126	37	1.0271	0.0690365	28
ACX60_RS03665	WP_000993871.1			Fatty acid desaturase	0.997362	0.177651	31	1.01052	0.188833	39	0.979867	0.224454	39	1.0682	0.303465	31	1.03278	0.266544	23	1.03037	0.154959	24	1.05573	0.249065	24	0.921771	0.26364	25	0.953465	0.319699	36	0.975805	0.278841	34	1.01281	0.122082	31	0.953436	0.196468	27	1.0334	0.0775269	32	1.00591	0.0795691	30	0.994694	0.126656	36
ACX60_RS03670	WP_000799161.1	paaX	phenylacetic acid degradation operon negative regulatory protein	PaaX family transcriptional regulator (PaaX-like C-terminal domain protein)	0.976186	0.136568	30	1.0391	0.13602	19	0.958965	0.251049	34	1.00713	0.161663	31	0.920169	0.25153	24	0.978698	0.214452	22	1.04702	0.325522	26	1.02463	0.379027	28	1.06063	0.392013	29	1.03489	0.340817	30	1.03925	0.118415	32	1.04878	0.221827	28	1.01028	0.114385	29	0.968736	0.170123	29	0.935919	0.232003	17
ACX60_RS03675	WP_000426931.1	bacA	undecaprenyl-diphosphatase	Undecaprenyl-diphosphatase (EC 3.6.1.27) (Bacitracin resistance protein) (Undecaprenyl pyrophosphate phosphatase)	0.268486	0.225317	3	0.544833	0.337745	13	0.198325	0.307718	8	0.303881	0.229556	6	0.0726411	0.147682	5	0.32155	0.302955	5	0.137488	0.26749	5	0.347578	0.199122	7	0.291189	0.266353	6	0.369775	0.355869	4	0.34244	0.252306	5	0.566349	0.336665	4	0.283711	0.247434	3	0.447863	0.385239	4	0.527272	0.34192	12
ACX60_RS03680	WP_001186873.1			AraC family transcriptional regulator	1.00237	0.0943431	43	1.0335	0.0805669	21	1.07116	0.18491	56	1.04067	0.157089	50	0.995781	0.229377	40	0.991649	0.183558	35	1.04525	0.253613	39	0.999482	0.235364	39	1.10605	0.278101	47	1.06192	0.245892	51	1.01011	0.0806519	51	1.00165	0.149666	46	1.00721	0.0764492	44	1.00212	0.0874394	45	1.02713	0.0627994	21
ACX60_RS03685	WP_001053074.1			NAD(P)H quinone oxidoreductase, PIG3 family protein	1.03853	0.0915703	30	1.0116	0.0874837	17	1.10355	0.244131	37	1.02917	0.209931	28	0.93611	0.275503	29	0.954468	0.252385	28	0.970925	0.305365	27	1.00294	0.294979	26	0.937242	0.402981	33	1.00539	0.260405	34	1.0185	0.098489	35	0.978782	0.29696	31	1.06117	0.125742	32	1.01889	0.134898	29	0.995485	0.0821055	14
ACX60_RS03690	WP_001095773.1	hchA	D-lactate dehydratase / protein deglycase	Chaperone protein HchA (Protein deglycase HchA)	1.1475	0.370411	10	0.995684	0.12985	26	1.04979	0.23727	11	0.970022	0.125689	8	1.30312	0.317048	7	0.996613	0.355502	6	0.985784	0.0243929	3	0.931816	0.163418	6	1.06742	0.288133	8	1.0688	0.263457	11	1.03214	0.218648	10	0.791077	0.355613	9	1.15576	0.304021	11	1.07441	0.298285	9	1.03581	0.261074	26
ACX60_RS03695					0.967804	0.0668925	3	0.1	X		1.00782	0.118826	5	1.043	0.0294131	2	0.88433	0.382971	4	1.11406	0.201469	5	0.945073	0.173442	5	0.994564	0.38068	5	1.08097	0.0646229	2	1.07088	0.05466	3	0.890543	0.465626	4	1.11326	0.140855	3	1.01251	0.0940546	3	1.03054	0.152359	3	0.1	X
ACX60_RS03700	WP_002016863.1	TC.AAT	amino acid transporter, AAT family	Amino acid permease (D-alanine/D-serine/glycine permease)	0.993858	0.0807483	60	0.997889	0.148898	55	1.00629	0.237111	72	0.985614	0.173893	54	0.978818	0.182139	47	1.00309	0.188826	43	0.9948	0.210035	46	0.945284	0.267133	52	0.998659	0.323309	58	0.977933	0.270116	61	1.00347	0.0976881	58	1.0261	0.191763	57	1.01204	0.0763348	61	1.00319	0.108928	60	1.03464	0.0781892	51
ACX60_RS03705	WP_000011487.1	prpF	2-methylaconitate isomerase	Putative methylaconitate Delta-isomerase PrpF	1.02833	0.104062	35	1.01195	0.199436	45	0.98366	0.236139	44	1.02881	0.265712	33	0.979067	0.266538	30	0.974251	0.273226	32	1.04004	0.221946	29	1.04169	0.282292	32	1.01229	0.332261	33	0.990205	0.308264	38	1.00092	0.135033	39	0.985908	0.267115	35	0.984771	0.130191	33	1.01036	0.0630933	31	1.01503	0.197449	41
ACX60_RS03710	WP_000097113.1	ispA	farnesyl diphosphate synthase	Polyprenyl synthetase family protein	0.0656166	0.0580341	2	0.157382	0.225071	7	0.688824	0.0691978	2	0.719306	0.180058	2	0.0278122	0	1	0.35393	0.314739	2	0.1	X	1	0.968011	1.11e-16	1	0.1	X	2	0.0931458	0.157495	2	0.646675	0.073124	2	0.1	X	2	0.1	X	2	0.369672	0.183373	2	0.0796779	0.250406	8
ACX60_RS03715	WP_001012948.1			Uncharacterized protein	0.983522	0.0580918	14	1.11235	0.146751	8	1.08388	0.192187	14	1.03467	0.0987399	13	0.965521	0.0816895	10	0.978899	0.0901497	8	1.07135	0.26432	14	1.00052	0.243807	12	0.965848	0.118532	11	0.944385	0.100502	12	1.00193	0.0727161	14	0.909198	0.34645	13	1.02683	0.0761296	14	1.00232	0.0690375	12	0.985391	0.165961	7
ACX60_RS03720	WP_001143941.1			SPFH domain / Band 7 family protein	1.0081	0.151609	74	1.05546	0.154925	29	1.02004	0.169637	89	1.01944	0.160449	72	1.00023	0.235506	65	1.00191	0.154222	65	0.992229	0.161291	66	1.00475	0.150798	60	0.975171	0.277358	67	0.973868	0.26148	73	0.972236	0.133089	78	0.993029	0.182614	78	0.999236	0.143515	72	1.01066	0.0954776	70	1.03329	0.115112	27
ACX60_RS03725	WP_000397565.1	ybbJ	inner membrane protein	Uncharacterized protein	1.0018	0.0568783	49	1.00825	0.0879138	19	1.0255	0.0736344	64	1.00382	0.112098	52	0.983501	0.166558	48	1.01522	0.082472	42	1.01471	0.136192	48	1.01517	0.132577	46	1.03939	0.184932	52	1.04824	0.165282	54	0.986676	0.0881504	52	0.992246	0.0961731	53	1.01124	0.0528313	51	1.00732	0.071585	51	1.02287	0.104317	18
ACX60_RS03730	WP_000684973.1	K07001	NTE family protein	Patatin-like phospholipase family protein	1.0021	0.0880521	50	1.0204	0.0816358	32	0.998056	0.282973	33	0.979416	0.221722	25	0.987353	0.322471	22	1.00689	0.144037	18	0.922901	0.374467	23	1.02319	0.327818	21	1.0709	0.340572	25	1.07342	0.231571	25	0.957583	0.105028	26	0.984292	0.225198	24	1.01105	0.0725127	45	0.995468	0.0756476	48	1.01328	0.075326	29
ACX60_RS03735	WP_000434845.1			Acyltransferase	1.01021	0.0872184	30	1.00804	0.105437	25	1.00583	0.214427	41	1.0795	0.296801	33	0.916936	0.303773	30	1.02553	0.168692	25	1.02242	0.292915	30	0.955805	0.323637	29	1.03152	0.209693	35	1.04349	0.172488	34	1.01326	0.119141	34	1.01261	0.2676	34	0.987482	0.149323	30	0.973831	0.155166	29	1.02774	0.0642741	24
ACX60_RS03740	WP_000489711.1			MFS transporter	1.00839	0.0763306	58	1.03032	0.155199	54	1.03705	0.166935	74	1.02322	0.179306	64	1.01303	0.200508	53	1.01852	0.109505	51	1.0174	0.224597	57	1.03906	0.288912	53	0.999684	0.232791	59	0.993683	0.174536	60	0.985694	0.0893852	65	0.996286	0.198931	67	1.01828	0.0970327	57	1.00172	0.112197	53	1.01169	0.22104	50
ACX60_RS03745	WP_000362915.1			DcaP-like protein	0.978904	0.0885071	14	1.00303	0.145601	67	0.915832	0.279469	17	1.06573	0.11427	14	1.00688	0.290499	12	0.940558	0.0841914	13	1.04545	0.13785	12	0.97048	0.381712	14	1.02576	0.226567	16	0.998536	0.318147	19	1.03413	0.107313	20	1.05278	0.174321	16	0.927533	0.300961	13	0.961643	0.087173	13	0.949117	0.162872	62
ACX60_RS03750	WP_049594804.1	eptA, pmrC	lipid A ethanolaminephosphotransferase	Lipid A phosphoethanolamine transferase (PmrC)	1.00427	0.06798	56	1.02103	0.121239	75	1.02063	0.147382	71	1.00103	0.156607	52	0.995518	0.118575	52	0.993072	0.206803	51	0.980621	0.265641	54	1.09139	0.26626	53	1.00418	0.237241	54	0.980795	0.247317	62	1.01859	0.0942033	66	0.985294	0.189928	58	0.994292	0.0912545	52	0.998752	0.0853155	53	0.99175	0.178637	70
ACX60_RS03755	WP_000161505.1	qseB	two-component system, OmpR family, response regulator QseB	Response regulator	0.98071	0.0763531	26	0.986244	0.113349	39	1.03595	0.107691	32	1.03702	0.196587	29	0.939627	0.215365	23	1.01878	0.102662	22	1.00277	0.166924	23	1.05965	0.170206	21	0.925648	0.282703	26	0.947102	0.277358	27	1.00653	0.124809	36	0.991051	0.134374	26	0.984887	0.0844959	27	0.939216	0.0738567	26	0.986388	0.102863	36
ACX60_RS03760	WP_000559381.1	qseC	two-component system, OmpR family, sensor histidine kinase QseC	His Kinase A domain protein	1.01891	0.0685445	37	1.05046	0.124354	45	1.02296	0.196725	47	1.04679	0.158441	36	1.00484	0.193794	31	1.04806	0.222466	29	1.00401	0.149159	30	1.04388	0.327839	32	1.00936	0.313171	36	0.999185	0.298309	37	1.02577	0.135716	40	0.970559	0.135826	41	1.02356	0.0652359	38	1.01224	0.0744954	37	1.04328	0.134031	43
ACX60_RS03765	WP_000184464.1			Uncharacterized protein	1.01423	0.132111	22	1.00558	0.148676	35	0.922324	0.273057	23	1.05427	0.190088	18	0.860097	0.265341	16	1.05591	0.130032	16	0.989455	0.16236	16	1.06245	0.423341	18	1.07951	0.264449	18	0.957226	0.177887	18	0.978948	0.0823558	19	0.966465	0.221294	19	1.08347	0.101076	20	1.07001	0.141951	21	1.01768	0.209916	34
ACX60_RS03770	WP_002046617.1	amt, AMT, MEP	ammonium transporter, Amt family	Ammonium transporter	0.990287	0.122153	49	1.0034	0.0719125	24	1.029	0.199407	65	1.00348	0.173052	52	0.990239	0.183946	47	1.02195	0.200975	49	0.979824	0.280405	49	0.992261	0.220315	47	1.03397	0.22716	52	1.00637	0.247748	59	0.98552	0.101991	61	0.972584	0.207117	53	1.02638	0.0960042	50	1.014	0.07994	48	1.02538	0.0607214	22
ACX60_RS03775	WP_000144721.1			LysR family transcriptional regulator	0.985724	0.0456718	94	1.03465	0.102272	35	1.00169	0.176814	119	1.0187	0.150897	93	0.993815	0.130339	85	1.01105	0.169504	81	0.999744	0.163082	86	0.980978	0.226017	85	1.00186	0.216973	96	1.00915	0.161717	100	0.980211	0.0944977	97	0.99896	0.105196	98	0.991556	0.0613047	91	0.995559	0.0735259	93	1.04055	0.113507	33
ACX60_RS03780	WP_001084914.1	K07088	uncharacterized protein	Transporter	0.99273	0.0857142	48	1.06558	0.134392	31	1.03181	0.224859	59	0.997107	0.167511	47	1.02704	0.233399	42	1.02231	0.228684	37	1.01818	0.173766	40	0.963674	0.320177	41	0.934546	0.316133	47	0.94166	0.32055	50	1.01706	0.126837	52	0.987304	0.205222	41	1.00822	0.0909931	48	0.994421	0.116094	48	1.01488	0.154894	31
ACX60_RS03785	WP_000006938.1			Molecular chaperone DnaJ	0.948225	0.185708	17	1.00334	0.0860185	31	1.03449	0.222509	23	0.890917	0.199427	21	0.95177	0.22182	16	0.962059	0.152843	16	1.02633	0.239779	16	0.949644	0.318335	15	1.11944	0.299989	20	1.08448	0.371621	21	1.0171	0.0869928	20	0.973243	0.161969	19	0.96797	0.194695	18	0.990685	0.1095	18	1.04652	0.228023	31
ACX60_RS03790	WP_001003054.1			Tellurite resistance TehB family protein	0.986597	0.0544006	23	0.999995	0.102113	13	1.03909	0.0980774	35	0.99678	0.156959	28	1.00754	0.161818	23	1.05255	0.147239	23	1.0133	0.0686639	25	0.984564	0.179737	26	1.00116	0.179645	28	1.00635	0.0972161	30	1.01723	0.129633	30	0.961423	0.0841335	31	1.00521	0.0714919	25	0.99206	0.0650284	25	0.989295	0.107737	13
ACX60_RS03795	WP_049594805.1	VARS, valS	valyl-tRNA synthetase	Valine--tRNA ligase (EC 6.1.1.9) (Valyl-tRNA synthetase) (ValRS)	0.1	X		0.1	X		0.1	X		0.1	X		0.1	X		0.1	X		0.1	X		0.1	X		0.1	X		0.1	X		0.1	X		0.1	X		0.1	X		0.1	X		0.1	X
ACX60_RS03800	WP_049594806.1			Uncharacterized protein	0.991291	0.126956	22	0.993414	0.143682	38	1.02161	0.181587	26	1.06093	0.267347	25	1.0131	0.178958	19	0.953407	0.182755	23	0.926782	0.320414	22	0.995381	0.364365	24	0.91807	0.301369	22	0.973155	0.200066	22	0.980614	0.182795	31	1.05461	0.332772	21	1.01048	0.0898109	23	0.966408	0.0887506	21	0.988094	0.174464	36
ACX60_RS03805	WP_001086059.1			Short chain dehydrogenase family protein	0.990952	0.107793	26	1.02404	0.109208	27	1.0447	0.131405	25	0.998775	0.117638	26	1.04028	0.267531	20	0.95951	0.130553	14	0.970708	0.20459	21	1.02154	0.227363	22	0.9691	0.309229	19	0.922327	0.262026	19	0.995666	0.167937	29	1.00126	0.143567	23	1.02181	0.130661	26	1.00802	0.107583	26	1.02122	0.169358	25
ACX60_RS03810	WP_000371755.1			SnoaL-like domain protein	1.13163	0.337694	4	1.02063	0.0607797	15	1.11013	0.0417625	2	1.02269	0.113666	2	0.838525	0.353253	3	0.897516	0	1	0.881273	0.388172	3	1.08195	0.36803	3	0.967276	0.0337382	2	1.08907	0.210293	3	1.00311	0.0372254	2	1.08337	0.225609	3	1.07299	0.306699	3	0.964783	0.0327672	2	1.02631	0.0722897	15
ACX60_RS03815	WP_000369287.1			Heavy-metal-binding family protein	1.00659	0.0899203	13	1.06659	0.101316	10	1.06093	0.0916956	13	1.01253	0.258039	11	0.968783	0.184454	8	1.0339	0.253243	9	0.967871	0.30735	11	1.01183	0.467963	10	0.955914	0.308852	16	0.915522	0.319359	18	0.98781	0.146122	13	0.88416	0.332107	15	0.958832	0.223444	13	0.948005	0.215556	13	0.974844	0.107192	10
ACX60_RS03820	WP_000927243.1			UPF0145 protein BGC29_00980	0.9434	0.205598	18	1.07872	0.0874725	20	1.0772	0.31269	22	0.938727	0.298002	17	1.06855	0.200732	14	1.06407	0.16961	10	0.982151	0.2864	16	0.755888	0.437317	20	0.993604	0.164962	15	1.02824	0.205051	18	0.999763	0.169612	19	1.01224	0.334781	19	0.984289	0.100544	20	0.992759	0.095268	19	1.09422	0.127963	17
ACX60_RS03825	WP_001174793.1	adeK	outer membrane protein, multidrug efflux system	Efflux transporter, outer membrane factor (OMF) lipo, NodT family protein	0.995641	0.0881255	60	1.04608	0.133629	53	1.0076	0.213294	71	0.963108	0.192249	58	0.977559	0.158458	50	0.963496	0.178115	54	0.999995	0.256259	52	0.988002	0.235634	54	0.963901	0.248811	53	0.986837	0.206247	60	0.972914	0.114952	65	1.00603	0.196215	58	0.189765	0.214313	55	0.187896	0.232456	55	0.00188321	0.16289	47
ACX60_RS03830	WP_000046679.1	adeJ	multidrug efflux pump	Efflux pump membrane transporter	0.987294	0.135401	50	1.00734	0.101531	122	1.01078	0.156558	55	1.02542	0.222274	46	1.01145	0.334744	41	0.977542	0.15535	46	0.977814	0.280575	38	0.926533	0.321321	36	1.04601	0.287535	39	0.996396	0.267174	43	0.97386	0.165496	53	0.947794	0.216648	46	0.116575	0.220357	42	0.0631428	0.169892	42	0.0433553	0.207513	116
ACX60_RS03835	WP_000986589.1	adeI	membrane fusion protein, multidrug efflux system	Acriflavine resistance protein A	0.992404	0.109476	22	1.0149	0.110968	53	0.871699	0.312038	22	1.01383	0.200041	18	0.951676	0.232839	15	0.925365	0.328061	14	1.05281	0.322048	15	1.07279	0.306614	13	0.93536	0.247411	18	0.946811	0.241207	19	1.0018	0.18024	22	1.00192	0.0961624	16	0.02566	0.117058	22	0.12431	0.224941	22	0.00404826	0.188391	50
ACX60_RS03840	WP_002004370.1	pgpB	phosphatidylglycerophosphatase B	PAP2 family protein (Phosphatidylglycerophosphatase) (Phosphatidylglycerophosphatase B)	1.01234	0.0751552	16	0.989432	0.209914	43	0.96171	0.22226	26	1.05595	0.214237	22	1.03752	0.250412	18	0.974561	0.229777	11	0.997333	0.283277	17	1.09033	0.251728	15	0.927969	0.161811	16	0.979821	0.11843	16	0.998234	0.0826728	19	1.05975	0.119465	18	0.144078	0.209059	15	0.165018	0.258405	15	0.118198	0.277409	41
ACX60_RS03845	WP_049594807.1			Recombinase	0.975871	0.134072	54	1.02974	0.111232	80	0.97662	0.13208	87	0.987056	0.295964	75	0.909917	0.246845	57	0.998373	0.201775	57	0.913808	0.256308	68	0.938774	0.283322	62	0.961615	0.352423	65	1.00803	0.292953	67	1.00178	0.160086	85	0.980021	0.215379	70	0.990158	0.155812	52	0.893087	0.127196	51	0.892875	0.169672	75
ACX60_RS03850	WP_000234078.1	ispB	octaprenyl-diphosphate synthase	Geranylgeranyl diphosphate synthase	0.1	X		0.1	X		0.1	X		0.1	X		0.1	X		0.1	X		0.1	X		0.1	X		0.1	X		0.1	X		0.1	X		0.1	X		0.1	X		0.1	X		0.1	X
ACX60_RS03855	WP_000667115.1			Uncharacterized protein	0.943203	0.0881057	14	0.974819	0.176468	8	0.857448	0.223552	12	0.91746	0.181044	7	0.945405	0.232208	6	0.923187	0.12291	5	0.872455	0.207213	6	0.910089	0.168752	6	0.83357	0.271984	8	0.797085	0.292396	8	0.965123	0.105679	9	0.842358	0.139943	7	0.933999	0.0857583	16	0.949357	0.0889459	16	0.967422	0.17419	7
ACX60_RS03860	WP_000271409.1	RP-L21, MRPL21, rplU	large subunit ribosomal protein L21	50S ribosomal protein L21	0.1	X		0.1	X		0.1	X		0.1	X		0.1	X		0.1	X		0.1	X		0.1	X		0.1	X		0.1	X		0.1	X		0.1	X		0.1	X		0.1	X		0.1	X
ACX60_RS03865	WP_000201632.1	RP-L27, MRPL27, rpmA	large subunit ribosomal protein L27	50S ribosomal protein L27	0.1	X		0.344854	0.398454	2	0.1	X		0.1	X		0.1	X		0.1	X		0.1	X		0.1	X		0.1	X		0.1	X		0.1	X		0.1	X		0.1	X		0.1	X		0.272247	0.198088	2
ACX60_RS03870	WP_001056757.1	lolA	outer membrane lipoprotein carrier protein	Outer-membrane lipoprotein carrier protein	0.1	X		0.1	X		0.1	X		0.1	X		0.1	X		0.1	X		0.1	X		0.1	X		0.1	X		0.1	X		0.1	X		0.1	X		0.1	X		0.1	X		0.1	X
ACX60_RS03875	WP_001177767.1			DUF3298 domain-containing protein	0.99932	0.104222	33	0.970277	0.184297	17	1.03068	0.269992	49	0.978013	0.232382	38	0.932841	0.277477	29	0.978682	0.16898	34	0.912036	0.228118	31	1.07138	0.243954	32	0.966435	0.336309	37	0.95755	0.352504	41	1.01203	0.181336	43	1.05746	0.226786	38	0.95967	0.238604	33	0.994334	0.118677	33	1.0057	0.133337	16
ACX60_RS03880	WP_000566834.1	SARS, serS	seryl-tRNA synthetase	Serine--tRNA ligase (EC 6.1.1.11) (Seryl-tRNA synthetase) (SerRS) (Seryl-tRNA(Ser/Sec) synthetase)	0.1	X		0.1	X		0.1	X		0.1	X		0.1	X		0.1	X		0.1	X		0.1	X		0.1	X		0.1	X		0.1	X		0.1	X		0.1	X		0.1	X		0.1	X
ACX60_RS03885	WP_000350922.1	cysG	uroporphyrin-III C-methyltransferase / precorrin-2 dehydrogenase / sirohydrochlorin ferrochelatase	Siroheme synthase [Includes: Uroporphyrinogen-III C-methyltransferase (Urogen III methylase) (EC 2.1.1.107) (Uroporphyrinogen III methylase) (UROM) (SUMT); Precorrin-2 dehydrogenase (EC 1.3.1.76); Sirohydrochlorin ferrochelatase (EC 4.99.1.4)]	0.917591	0.12974	12	0.876079	0.225121	40	0.84633	0.320961	21	1.04333	0.321473	15	0.805783	0.359377	13	0.900106	0.183165	11	0.875403	0.288845	13	0.894353	0.338504	11	0.761438	0.360865	15	0.960043	0.175041	17	0.97806	0.150114	16	0.886482	0.361116	19	0.976095	0.0649691	12	0.925492	0.095689	13	0.895505	0.138798	37
ACX60_RS03890	WP_000582207.1	trmL, cspR	tRNA (cytidine/uridine-2'-O-)-methyltransferase	tRNA (cytidine(34)-2'-O)-methyltransferase (EC 2.1.1.207) (tRNA (cytidine/uridine-2'-O-)-methyltransferase TrmL)	0.995425	0.0802811	31	1.00365	0.099758	9	1.03843	0.120397	38	1.03124	0.104203	29	1.02515	0.106689	28	1.00276	0.0799203	25	1.01103	0.0802338	26	1.01142	0.10591	28	1.03717	0.157075	26	1.02485	0.178172	31	0.993172	0.037002	30	0.986304	0.100408	35	0.988481	0.0837928	31	0.984078	0.0779047	31	0.848178	0.354531	7
ACX60_RS03895	WP_001001259.1			HxlR-like helix-turn-helix family protein	1.03673	0.11091	14	0.938698	0.0691177	4	1.18026	0.384585	10	0.993565	0.0480749	10	1.06232	0.262457	10	0.820666	0.355849	5	0.913243	0.231545	10	0.932859	0.22379	7	0.954186	0.411932	9	0.977619	0.193031	10	0.935508	0.107884	11	1.01047	0.122628	9	1.04482	0.13225	12	1.00195	0.133163	13	0.990227	0.0433326	3
ACX60_RS03900	WP_000071881.1			Flavodoxin, WrbA-like protein	0.987579	0.0717733	32	1.00783	0.0970778	20	0.969888	0.200114	40	1.06599	0.183314	32	0.972703	0.295137	27	0.997393	0.128013	27	0.999546	0.166873	28	0.994807	0.374967	32	1.04767	0.2717	30	1.07227	0.209537	32	0.975978	0.133747	33	1.0209	0.268003	32	0.99237	0.132117	32	0.977875	0.0806393	32	0.925835	0.103496	18
ACX60_RS03905	WP_001984857.1			Low-affinity putrescine importer PlaP (Putrescine/spermidine ABC transporter)	1.04219	0.115282	47	1.00221	0.120123	65	0.995482	0.209382	53	1.01213	0.165931	49	0.973825	0.250726	48	0.988675	0.237629	42	0.990891	0.183311	42	0.951752	0.324363	44	0.93312	0.325192	46	0.978109	0.261328	48	1.03052	0.108627	51	1.0186	0.166937	57	0.95784	0.109123	45	0.915915	0.17363	46	0.904119	0.124165	61
ACX60_RS03910	WP_001118410.1	E1.1.1.1, adh	alcohol dehydrogenase	Iron-containing alcohol dehydrogenase family protein	1.00053	0.107821	54	1.02799	0.104396	44	1.01233	0.247241	88	1.00355	0.260914	72	0.986346	0.221383	63	1.0475	0.160149	56	1.04495	0.210496	58	0.987129	0.203267	58	0.945622	0.333675	65	0.979962	0.289988	74	0.992772	0.125959	74	1.00191	0.162891	69	1.02869	0.128121	53	0.953323	0.203928	51	0.969112	0.171907	41
ACX60_RS03915	WP_000626048.1			Uncharacterized protein	0.950349	0.0768815	11	1.03085	0.11523	17	1.06357	0.408533	21	0.981783	0.101058	19	0.899553	0.329108	18	0.978028	0.237022	16	0.966488	0.200481	16	0.907263	0.379143	16	1.02183	0.175484	14	1.02148	0.120241	14	0.978655	0.135016	21	1.01261	0.0866097	18	0.951368	0.0728979	10	0.927807	0.0418686	11	0.980833	0.110748	15
ACX60_RS03920	WP_000050858.1	lipB	lipoyl(octanoyl) transferase	Octanoyltransferase (EC 2.3.1.181) (Lipoate-protein ligase B) (Lipoyl/octanoyl transferase) (Octanoyl-[acyl-carrier-protein]-protein N-octanoyltransferase)	0.591519	0.00223873	2	0.1	X		0.1	X		0	0	1	0.1	X		0.1	X		0.1	X		0.1	X		0.1	X		0.1	X		0.1	X		0.1	X		0.1	X	2	0.679911	0.0114661	2	0.1	X
ACX60_RS03925	WP_000887099.1	K09158	uncharacterized protein	Uncharacterized protein	0.1	X		0.1	X		0.1	X		0.1	X		0.1	X		0.1	X		0.1	X		0.1	X		0.1	X		0.1	X		0.1	X		0.1	X		0.1	X		0.1	X		0.1	X
ACX60_RS03930	WP_001281941.1	rpoD	RNA polymerase primary sigma factor	RNA polymerase sigma factor RpoD (Sigma-70)	1.02775	0.0770712	5	0.1	X		0.1	X		0.1	X		0.1	X		0.1	X		0.1	X	1	0.1	X		0.1	X		0.1	X		1.01903	0.146922	2	0.981734	0	1	0.758428	0.153233	4	1.09266	0.532653	6	0.1	X
ACX60_RS03935	WP_000099358.1			Uncharacterized protein	0.1	X		1.09874	0.328182	6	0.1	X		0.1	X		0.1	X		0.1	X		0.1	X		0.1	X		0.1	X		0.1	X		0.1	X		0.1	X		0.1	X		0.1	X		1.19639	0.325055	6
ACX60_RS03940	WP_001274941.1	K07039	uncharacterized protein	YecA family protein	0.955036	0.078409	12	0.979624	0.234038	10	0.955486	0.126602	15	1.03035	0.245647	15	0.910698	0.0689375	11	1.03947	0.0905455	10	1.00087	0.221907	12	0.992255	0.0995619	11	1.0199	0.37239	14	0.964221	0.212029	14	0.984277	0.0879986	16	1.00629	0.276862	18	1.00337	0.0730256	12	1.0338	0.0694349	12	1.04168	0.236673	9
ACX60_RS03945	WP_001021242.1			Uncharacterized protein	1.00752	0.0505246	24	0.999324	0.118793	40	1.0296	0.120837	30	1.04266	0.125223	27	1.00828	0.116374	22	0.993796	0.152764	23	1.06023	0.249872	21	1.0844	0.212769	23	0.949899	0.248868	25	1.01908	0.148753	25	0.996844	0.084734	31	1.03136	0.165313	26	1.01664	0.0503351	23	0.984317	0.047964	24	0.961859	0.149128	37
ACX60_RS03950	WP_000994655.1	K07146	UPF0176 protein	UPF0176 protein J517_2484	0.973306	0.0602271	19	0.950221	0.167837	22	0.957521	0.152621	28	0.997137	0.184704	25	0.887495	0.352027	25	0.950949	0.157225	16	0.933398	0.30307	25	0.81355	0.331777	19	1.01472	0.318793	25	1.00084	0.289736	29	0.907504	0.183811	31	0.941659	0.240453	31	0.958173	0.0578743	19	0.973069	0.0965871	18	0.933577	0.258506	21
ACX60_RS03955	WP_000950285.1	K06938	uncharacterized protein	Uncharacterized protein	0.966047	0.085647	3	1.02237	0.131791	25	0.907037	0.0747609	3	1.02983	0.300246	3	0.98598	0.0850629	2	1.07881	0.377018	4	0.796984	0	1	0.669321	0.273492	3	0.467255	0.591858	5	0.676232	0.553831	5	1.06224	0.247326	5	1.0047	0.514472	3	1.00786	0.0947258	3	0.80029	0.458796	3	0.909499	0.134688	19
ACX60_RS03960	WP_001287579.1	CS, gltA	citrate synthase	Citrate synthase	0.520613	0.518049	3	0.363759	0.400047	37	0.364138	0.327582	6	0.0799556	0.19726	4	0.1	X	3	0.0619143	0.0889086	4	0.17185	0.209165	3	0.673437	0.483273	3	0.521337	0.521445	4	0.588932	0.440159	5	0.530058	0.373701	3	0.334618	0.170845	3	0.755151	0.268292	2	0.714198	0.203983	2	0.617042	0.406139	34
ACX60_RS03965	WP_002027108.1	sdhC, frdC	succinate dehydrogenase / fumarate reductase, cytochrome b subunit	AdhC (Succinate dehydrogenase) (Succinate dehydrogenase cytochrome b556 subunit) (Succinate dehydrogenase, cytochrome b556 subunit)	0.1	X		0.1	X		0.1	X		0.1	X		0.1	X		0.1	X		0.1	X		0.1	X		0.1	X		0.1	X		0.1	X		0.1	X		0.1	X		0.1	X		0.1	X
ACX60_RS03970	WP_000833672.1	sdhD, frdD	succinate dehydrogenase / fumarate reductase, membrane anchor subunit	Succinate dehydrogenase hydrophobic membrane anchor subunit	0.1	X		0.1	X		0.1	X		0.1	X		0.1	X		0.1	X		0.1	X		0.1	X		0.1	X		0.1	X		0.1	X		0.1	X		0.1	X		0.1	X		0.1	X
ACX60_RS03975	WP_000500957.1	sdhA, frdA	succinate dehydrogenase / fumarate reductase, flavoprotein subunit	Succinate dehydrogenase flavoprotein subunit (EC 1.3.5.1)	0.1	X		0.1	X		0.1	X		0.1	X		0.1	X		0.1	X		0.1	X		0.1	X		0.1	X		0.1	X		0.1	X		0.1	X		0.1	X		0.1	X		0.1	X
ACX60_RS03980	WP_000086385.1	sdhB, frdB	succinate dehydrogenase / fumarate reductase, iron-sulfur subunit	Succinate dehydrogenase and fumarate reductase iron-sulfur family protein	0.1	X		0.1	X		0.1	X		0.1	X		0.1	X		0.1	X		0.1	X		0.1	X		0.1	X		0.1	X		0.1	X		0.1	X		0.1	X		0.1	X		0.1	X
ACX60_RS03985	WP_001984866.1	OGDH, sucA	2-oxoglutarate dehydrogenase E1 component	Oxoglutarate dehydrogenase (Succinyl-transferring), E1 component (EC 1.2.4.2)	0.1	X		0.1	X		0.1	X		0.1	X		0.1	X		0.1	X		0.1	X		0.1	X		0.1	X		0.1	X		0.1	X		0.1	X		0.1	X		0.1	X		0.1	X
ACX60_RS03990	WP_000179879.1	DLST, sucB	2-oxoglutarate dehydrogenase E2 component (dihydrolipoamide succinyltransferase)	Dihydrolipoyllysine-residue succinyltransferase component of 2-oxoglutarate dehydrogenase complex (EC 2.3.1.61) (2-oxoglutarate dehydrogenase complex component E2)	0.1	X		0.1	X		0.1	X		0.1	X		0.1	X		0.1	X		0.1	X		0.1	X		0.1	X		0.1	X		0.1	X		0.1	X		0.1	X		0.1	X		0.1	X
ACX60_RS03995	WP_000082610.1	DLD, lpd, pdhD	dihydrolipoamide dehydrogenase	Dihydrolipoyl dehydrogenase (EC 1.8.1.4)	0.1	X		0.1	X		0.1	X		0.1	X		0.1	X		0.1	X	1	0.1	X		0.1	X		0.1	X		0.1	X		0.1	X		0.1	X		0.1	X		0.1	X		0.1	X
ACX60_RS04000	WP_001048573.1	sucC	succinyl-CoA synthetase beta subunit	Succinate--CoA ligase [ADP-forming] subunit beta (EC 6.2.1.5) (Succinyl-CoA synthetase subunit beta) (SCS-beta)	0.579026	0.639428	3	0.61414	0.356123	34	0.651969	0.377624	4	0.525824	0.412006	2	0.328374	0.328374	2	0.571848	0.391458	2	0.915409	0	1	0.1	X	1	0.1	X		0.464875	0.305794	2	0.484178	0.193182	3	0.504783	0.647684	2	0.872977	0.0491882	2	0.83454	0.690205	2	0.794416	0.308087	32
ACX60_RS04005	WP_000114637.1	sucD	succinyl-CoA synthetase alpha subunit	Succinate--CoA ligase [ADP-forming] subunit alpha (EC 6.2.1.5) (Succinyl-CoA synthetase subunit alpha) (SCS-alpha)	0.493967	0.253252	2	0.764529	0.191514	20	0.652951	0.364452	3	0.64186	0	1	0.337911	0	1	0.993252	0.00198368	2	0.679221	1.11e-16	1	0.138238	0	1	0.886876	0.23056	2	0.629591	0.100981	2	0.894653	0.330223	3	0.779104	0.20827	3	0.910182	0.0679613	2	0.944543	0.12922	2	0.895055	0.245066	21
ACX60_RS04010	WP_000072941.1	WARS, trpS	tryptophanyl-tRNA synthetase	Tryptophan--tRNA ligase (EC 6.1.1.2)	0.1	X		0.1	X		0.1	X		0.1	X		0.1	X		0.1	X		0.1	X		0.1	X		0.1	X		0.1	X		0.1	X		0.1	X		0.1	X		0.1	X		0.1	X
ACX60_RS04015	WP_000146246.1	K09781	uncharacterized protein	Uncharacterized protein	1.02236	0.0907963	41	1.02763	0.0779145	32	1.0272	0.0974788	49	1.0271	0.138088	42	0.99371	0.176198	38	1.0078	0.231993	34	1.00954	0.275981	38	0.955689	0.280475	37	1.0813	0.26421	37	1.05547	0.248858	40	0.950208	0.115953	45	0.956809	0.208857	45	0.999763	0.116152	41	1.00046	0.11761	39	0.992281	0.117485	31
ACX60_RS04020	WP_001267353.1	K07054	uncharacterized protein	Metallopeptidase	0.989451	0.0518407	35	0.994847	0.121016	31	1.02711	0.122816	45	1.02677	0.117085	36	1.04805	0.254057	30	1.03227	0.120676	31	1.01135	0.188367	32	0.987285	0.336518	35	1.05314	0.284284	33	1.0527	0.214197	35	1.01586	0.105786	35	1.00043	0.118361	36	0.97956	0.0559238	35	0.981417	0.0513733	35	0.952143	0.153827	28
ACX60_RS04025	WP_000526259.1	TC.CPA1	monovalent cation:H+ antiporter, CPA1 family	Sodium/hydrogen exchanger family protein	1.0161	0.0988382	111	0.990994	0.192801	70	1.00859	0.148988	141	0.992896	0.197033	112	0.984163	0.194577	106	0.998845	0.202397	104	1.01297	0.222042	105	1.032	0.249907	107	1.02432	0.210755	114	1.00826	0.177953	119	0.996314	0.101765	125	1.00215	0.136722	119	1.01124	0.0605074	110	0.999993	0.0696459	107	0.983683	0.167294	64
ACX60_RS04030	WP_079454674.1				0.997618	0.104892	238	1.01222	0.144189	377	1.00862	0.226905	294	0.99007	0.254882	273	1.00825	0.258166	213	0.986746	0.192771	199	0.994439	0.261181	233	0.9824	0.345326	222	0.971616	0.312945	236	0.984944	0.266695	264	0.982708	0.144873	271	0.999033	0.214654	245	1.00786	0.109023	229	0.99137	0.13476	231	0.999422	0.186246	346
ACX60_RS04035	WP_000257914.1			Poly alpha-glucosyltransferase	0.995866	0.0971661	56	0.989356	0.197007	49	1.05891	0.209115	68	1.04999	0.170824	58	0.933272	0.179657	47	0.962345	0.163962	51	1.05197	0.218121	45	1.0152	0.327639	47	1.01609	0.230322	45	1.00225	0.211124	52	0.997809	0.0926891	64	1.05789	0.198006	53	1.00213	0.0908314	54	0.982193	0.0883616	54	0.972601	0.150323	45
ACX60_RS04040	WP_000221994.1			Metallophosphatase	1.0191	0.0960508	40	1.03493	0.0900789	50	1.02331	0.165949	56	1.02146	0.231536	48	1.03838	0.164301	39	0.966728	0.191938	34	1.00736	0.205394	39	0.912406	0.33471	36	1.01385	0.155566	37	1.03619	0.113024	40	1.00442	0.0864793	47	1.01524	0.13433	44	1.00598	0.0840973	38	1.00174	0.0669808	38	0.990069	0.154214	50
ACX60_RS04045	WP_000722324.1			Putative metalloprotease	1.01887	0.103554	49	1.01935	0.143334	18	0.983874	0.183255	60	0.974777	0.220152	56	0.96312	0.26827	49	0.968637	0.215035	47	1.0177	0.242914	53	0.954124	0.272551	50	0.955144	0.33612	49	0.958723	0.293979	56	0.999461	0.116066	57	0.993645	0.165135	58	0.998337	0.0929337	47	0.982079	0.0824331	47	1.01931	0.0664053	16
ACX60_RS04050	WP_000102950.1	ybaZ	methylated-DNA-protein-cysteine methyltransferase related protein	Methyltransferase	0.986525	0.0792314	2	1.10992	0.234508	9	1.06809	0.0723376	4	0.784875	0.24054	2	0.77217	0	1	1.02359	0	1	1.1774	0.309747	2	1.10607	0	1	0.936266	0	1	0.97626	0.0744739	2	1.09141	0.0737038	2	1.39343	0.129533	2	1.00538	0.00365623	2	0.964375	1.11e-16	1	1.01829	0.123451	7
ACX60_RS04055	WP_000966781.1			Universal stress protein	1.0014	0.0557682	26	1.03459	0.0809997	13	0.999608	0.243572	30	0.946424	0.158043	26	1.00224	0.224914	21	1.0061	0.152956	17	1.0554	0.126782	19	1.08	0.291211	22	0.990308	0.316639	21	1.09021	0.26579	21	0.987231	0.0684909	25	0.972433	0.254631	30	0.996179	0.106862	26	0.976289	0.107442	27	1.01228	0.0858359	10
ACX60_RS04060	WP_009518950.1			Chloramphenicol acetyltransferase CAT	1.04142	0.130062	11	1.03033	0.138765	20	1.00688	0.208107	12	0.995691	0.161167	9	1.03293	0.197169	5	0.906788	0.103487	6	0.914029	0.206887	8	0.986976	0.178768	6	0.988653	0.26587	8	0.977465	0.258126	9	1.07091	0.176864	8	0.894245	0.344327	8	1.05223	0.0846181	9	0.996371	0.0992489	9	0.985839	0.103625	16
ACX60_RS04065	WP_031978871.1			Uncharacterized protein	1.0134	0.124819	19	0.978321	0.181573	15	1.04364	0.316419	14	0.88681	0.402171	16	1.03113	0.377423	13	1.07622	0.225208	13	0.990847	0.231483	11	0.976521	0.459023	11	0.973064	0.426819	12	0.936828	0.301026	16	1.04356	0.118353	15	0.983817	0.363855	17	0.963278	0.221034	17	1.01298	0.127905	16	0.979694	0.177934	13
ACX60_RS04070	WP_000116197.1			TetR-family transcriptional regulator	0.98357	0.0610489	32	0.975431	0.106548	13	1.02036	0.172957	38	1.00967	0.283547	39	0.978978	0.208075	33	1.00298	0.208676	27	0.996624	0.227304	30	1.03929	0.245552	32	0.992222	0.172182	30	0.993792	0.162861	32	0.988405	0.107335	34	0.991471	0.145111	36	0.978577	0.0863365	33	0.955655	0.164506	32	0.977062	0.080821	12
ACX60_RS04075	WP_001190203.1	greA	transcription elongation factor GreA	Transcription elongation factor GreA (Transcript cleavage factor GreA)	0.851804	0.104595	2	0.977563	0.125207	9	0.868082	0.26431	4	1.11321	0.112933	3	0.940701	0.0242885	2	0.84776	0.111196	3	1.10663	0.292431	2	1.29207	0.464178	3	1.22683	0.428203	2	1.29703	0.26939	3	0.902947	0.12449	4	0.997565	0.0548067	2	0.99256	0.0240185	2	0.914902	0.0668887	2	0.943939	0.294042	9
ACX60_RS04080	WP_001126293.1	carB, CPA2	carbamoyl-phosphate synthase large subunit	Carbamoyl-phosphate synthase large chain (EC 6.3.5.5) (Carbamoyl-phosphate synthetase ammonia chain)	0.0575418	0.0482987	2	0.249453	0.313115	38	0	0	2	0.0700316	0.133868	5	0.135111	0.151061	4	0.1	X	2	0.0575443	0.0841133	7	0.118946	0.15191	4	0.1	X	2	0.1	X	3	0	0	2	0.266368	0.343319	6	0.1	X	2	0.423688	0.332109	2	0.220189	0.390908	34
ACX60_RS04085	WP_000106446.1	carA, CPA1	carbamoyl-phosphate synthase small subunit	Carbamoyl-phosphate synthase small chain (EC 6.3.5.5) (Carbamoyl-phosphate synthetase glutamine chain)	0.1	X	1	0.171027	0.227791	19	0.40461	0.333133	3	0.159083	0.0899252	2	0.914934	0.142171	3	0.891086	0	1	0.231275	0.203518	2	0.102812	0.156907	2	0.1	X		0.1	X	2	0.304343	0	1	0.1	X	3	0.665276	0	1	0.1	X	1	0.229568	0.356825	20
ACX60_RS04090	WP_001282880.1			Uncharacterized protein	1.02449	0.128906	7	1.01558	0.0967174	11	1.03455	0.0693383	9	1.00094	0.0693393	7	0.939086	0.275845	7	1.13231	0.412964	4	1.04951	0.139619	6	0.923302	0.21881	7	1.04354	0.216735	7	1.02695	0.202188	7	1.02999	0.157172	9	0.962917	0.236288	7	1.04973	0.156937	7	1.00166	0.0807555	8	0.966115	0.0994563	9
ACX60_RS04095	WP_000179362.1			Uncharacterized protein	1.00499	0.0597035	8	1.01091	0.194059	18	1.02252	0.101435	10	0.84794	0.315475	10	1.03498	0.0987989	8	1.04082	0.0661484	4	1.03375	0.0918151	9	1.03419	0.335496	9	1.32237	0.432558	8	1.11707	0.309113	8	0.982176	0.0948006	11	1.09933	0.128018	9	1.01304	0.0532827	8	0.988379	0.0407212	8	0.984419	0.295024	18
ACX60_RS04100	WP_000729551.1	yhbY	RNA-binding protein	CRS1 / YhbY domain protein	1.03739	0.00684528	2	1.06019	0.131836	8	0.995596	0.144258	6	1.032	0.239461	6	0.827283	0.282261	8	0.982236	0.106309	4	0.807854	0.395833	5	0.955449	0.101311	5	1.01187	0.0875009	6	1.02248	0.115773	7	0.943399	0.114355	10	0.910396	0.24182	8	1.01518	0.00455019	2	1.06125	0.0381572	2	1.03982	0.119485	8
ACX60_RS04105	WP_000235573.1	rlmE, rrmJ, ftsJ	23S rRNA (uridine2552-2'-O)-methyltransferase	Ribosomal RNA large subunit methyltransferase E (EC 2.1.1.166) (23S rRNA Um2552 methyltransferase) (rRNA (uridine-2'-O-)-methyltransferase)	0.791611	0.142049	4	0.321135	0.314688	9	0.573478	0.344642	8	0.436827	0.287643	5	0.485759	0.494685	5	0.516995	0.275163	3	0.463376	0.366105	5	0.317354	0.386467	6	0.471138	0.333473	5	0.512423	0.32539	6	0.781854	0.229196	6	0.517444	0.207917	8	0.826423	0.156341	5	0.911964	0.145561	5	0.801844	0.323424	9
ACX60_RS04110	WP_001286662.1	ftsH, hflB	cell division protease FtsH	ATP-dependent zinc metalloprotease FtsH (EC 3.4.24.-)	0.1	X		0.1	X		0.1	X		0.1	X		0.1	X		0.1	X		0.1	X		0.1	X		0.1	X		0.1	X		0.1	X		0.1	X		0.1	X		0.1	X		0.1	X
ACX60_RS04115	WP_001176046.1	folP	dihydropteroate synthase	Dihydropteroate synthase (DHPS) (EC 2.5.1.15) (Dihydropteroate pyrophosphorylase)	1.06189	0.144555	16	0.970994	0.142124	32	1.12065	0.230841	16	1.03939	0.181266	14	0.953284	0.410956	16	1.06409	0.174879	13	0.900164	0.311914	11	0.924766	0.538831	13	0.896141	0.462329	12	1.07031	0.416933	14	1.00544	0.180379	19	0.847219	0.235415	15	0.971374	0.0651546	15	0.983825	0.168145	17	0.967725	0.133551	29
ACX60_RS04120	WP_000461267.1			Uncharacterized protein	0.996259	0.0251945	4	1.02008	0.101319	19	0.996506	0.0627752	5	0.970608	0.0464384	4	1.03416	0.201991	4	0.957216	0.036449	2	1.05977	0.110577	4	0.926168	0.123654	4	1.12848	0.10994	4	1.1223	0.117811	4	1.10698	0.212773	4	0.989939	0.119856	4	0.98051	0.0446593	4	1.04794	0.0594814	4	0.994544	0.183877	17
ACX60_RS04125	WP_001112529.1			Uncharacterized protein	1.03989	0.121806	5	1.00648	0.12169	13	0.910928	0.0362105	3	0.876222	0.244384	7	0.724616	0.378259	5	0.984277	0.035742	4	1.03205	0.0813659	5	0.876908	0.248824	4	1.02792	0.236332	5	1.17014	0.141196	5	1.04993	0.227509	8	1.00439	0.160747	5	0.954522	0.0999516	5	0.924362	0.0956798	5	0.997639	0.103109	12
ACX60_RS04130					0.1	X		1.37053	0.414144	2	0.960694	0	1	0.919699	1.11e-16	1	0.1	X		0.709179	1.11e-16	1	1.74798	0	1	0.1	X		0.1	X		0.1	X		0.1	X		1.01902	0	1	0.1	X		0.1	X		1.4513	0.566835	2
ACX60_RS04135	WP_001290918.1	phoD	alkaline phosphatase D	Alkaline phosphatase	1.01853	0.0957431	59	1.04629	0.138361	65	1.00575	0.214728	75	0.964412	0.209434	57	0.989401	0.135573	53	0.987372	0.192743	50	1.02128	0.3121	53	1.00881	0.292012	52	0.99466	0.301277	54	1.00307	0.274597	57	0.977029	0.116233	62	1.00178	0.185605	59	1.00979	0.0851353	58	1.01784	0.124685	61	1.02705	0.151546	63
ACX60_RS04140					0.1	X		0.974126	0.132188	3	0.1	X		0.1	X		0.1	X		0.1	X		0.1	X		0.1	X		0.1	X		0.1	X		0.1	X		0.1	X		0.1	X		0.1	X		0.866785	0.262233	3
ACX60_RS04145					0.1	X		0.1	X		0.1	X		0.1	X		0.1	X		0.1	X		0.1	X		0.1	X		0.1	X		0.1	X		0.1	X		0.1	X		0.1	X		0.1	X		0.1	X
ACX60_RS04150	WP_001229846.1	folD	methylenetetrahydrofolate dehydrogenase (NADP+) / methenyltetrahydrofolate cyclohydrolase	Bifunctional protein FolD [Includes: Methenyltetrahydrofolate cyclohydrolase (EC 3.5.4.9); Methylenetetrahydrofolate dehydrogenase (EC 1.5.1.5)]	0.1	X		0	0	1	0	0	1	0.1	X		0.1	X		0.1	X		0.1	X		0.149501	0.169736	2	0.1	X		0.1	X		0.1	X		0.1	X		0.1	X		0.1	X		0	0	1
ACX60_RS04155	WP_001278013.1			Methyltransferase	0.864256	0.163244	7	1.02214	0.0928139	20	1.05402	0.216128	8	1.1408	0.112796	6	0.994562	0.085249	2	1.04826	0.107642	7	0.952544	0.241569	6	1.13937	0.44091	6	0.928762	0.503573	9	0.901408	0.202428	9	1.04971	0.167563	8	1.00504	0.15804	7	0.986854	0.0991197	7	0.988382	0.089453	7	1.00006	0.109213	19
ACX60_RS04160	WP_001043187.1			Uncharacterized protein	1.06985	0.129324	7	1.03706	0.132037	19	1.06412	0.276388	8	0.914264	0.363666	10	0.922514	0.299873	7	0.93667	0.134712	6	0.78615	0.337471	9	1.05863	0.486507	8	0.929606	0.220851	8	0.956998	0.208405	9	1.01351	0.20973	16	1.05973	0.193503	10	1.08729	0.196615	5	1.05086	0.14987	5	1.00731	0.0965537	15
ACX60_RS04165	WP_000228302.1	kgtP	MFS transporter, MHS family, alpha-ketoglutarate permease	Sugar (And other) transporter family protein	0.999944	0.101967	82	1.01919	0.147571	64	0.986329	0.240163	93	1.01	0.177919	68	0.986177	0.159139	61	0.967132	0.219269	54	0.996793	0.25803	69	1.02348	0.335064	61	0.959983	0.326241	77	0.966545	0.259814	77	0.991662	0.0804195	72	0.972092	0.259356	75	0.993902	0.0613901	78	0.986586	0.0924065	81	0.969775	0.197907	56
ACX60_RS04170	WP_000063783.1	glpK, GK	glycerol kinase	Glycerol kinase (EC 2.7.1.30) (ATP:glycerol 3-phosphotransferase) (Glycerokinase) (GK)	1.03582	0.150401	60	1.05092	0.166783	65	1.01923	0.231392	71	0.993968	0.289445	60	0.97686	0.279003	57	0.973104	0.25193	56	0.948243	0.316098	58	1.01864	0.376066	57	0.943418	0.414611	60	0.947085	0.344534	64	1.00471	0.143177	66	1.02357	0.23211	66	1.01886	0.160417	67	1.00894	0.140043	62	1.03456	0.122698	54
ACX60_RS04175	WP_000868069.1	glpA, glpD	glycerol-3-phosphate dehydrogenase	Glycerol-3-phosphate dehydrogenase (EC 1.1.5.3)	1.01608	0.118501	39	1.04512	0.116207	43	0.978518	0.232836	36	0.982159	0.222031	32	0.987764	0.215191	27	0.982169	0.17594	26	0.975672	0.34338	30	0.973267	0.283357	28	1.00646	0.392655	35	0.987544	0.351133	39	0.994171	0.118435	38	0.955214	0.256557	35	0.971754	0.17242	32	1.0563	0.16652	32	0.971371	0.190162	44
ACX60_RS04180	WP_049594808.1	E4.1.1.32, pckA, PCK	phosphoenolpyruvate carboxykinase (GTP)	Phosphoenolpyruvate carboxykinase [GTP] (PEP carboxykinase) (PEPCK) (EC 4.1.1.32) (GTP-dependent phosphoenolpyruvate carboxykinase) (GTP-PEPCK)	0.696718	0.289466	8	0.720987	0.306014	71	0.636649	0.270503	8	0.51308	0.338989	8	0.811748	0.128056	6	0.82675	0.237565	6	0.717784	0.170647	5	0.417256	0.360862	6	0.449876	0.298934	6	0.534422	0.299533	7	0.798368	0.113399	8	0.643145	0.52218	6	0.894493	0.105957	9	0.906896	0.0797714	8	0.915141	0.230031	68
ACX60_RS04185	WP_001247645.1			Diacylglycerol kinase (Putative lipid kinase BmrU) (EC 2.7.1.-)	1.00157	0.0750783	18	0.953089	0.210542	54	1.0644	0.124597	20	0.983406	0.16004	20	0.930237	0.180062	16	0.974327	0.289064	15	1.11309	0.266802	16	0.889042	0.423895	21	1.00271	0.162555	18	0.998563	0.153576	19	0.990173	0.104086	23	1.01573	0.204996	21	1.02375	0.125298	18	0.989977	0.112191	17	0.960696	0.182252	50
ACX60_RS04190	WP_000924297.1			3',5'-cyclic-nucleotide phosphodiesterase	0.949466	0.0655609	12	1.02917	0.153129	55	0.989395	0.171882	16	1.03293	0.229049	12	0.979631	0.173953	11	1.02431	0.191062	7	0.976335	0.142091	8	1.04023	0.255892	11	1.01151	0.323124	16	1.03673	0.186084	15	0.961019	0.111102	13	0.93255	0.252833	15	0.966879	0.0603	13	0.946951	0.0970058	12	0.983557	0.229698	50
ACX60_RS04195	WP_000065579.1	groES, HSPE1	chaperonin GroES	10 kDa chaperonin (GroES protein) (Protein Cpn10)	0.1	X		0.1	X		0.1	X		0.1	X		0.1	X		0.1	X		0.1	X		0.1	X		0.1	X		0.1	X		0.1	X		0.1	X		0.1	X		0.1	X		0.1	X
ACX60_RS04200	WP_001274623.1	groEL, HSPD1	chaperonin GroEL	60 kDa chaperonin (GroEL protein) (Protein Cpn60)	0.1	X		0.1	X		0.1	X		0.1	X		0.1	X		0.1	X		0.1	X		0.1	X		0.1	X		0.1	X		0.1	X		0.1	X		0.1	X		0.1	X		0.1	X
ACX60_RS04205	WP_000379025.1	dgkA, DGK	diacylglycerol kinase (ATP)	Diacylglycerol kinase (EC 2.7.1.107)	0.96932	0.130272	7	1.00305	0.081857	9	0.762236	0.523438	11	0.880555	0.21258	9	0.945851	0.144399	8	1.15472	0.233895	7	1.00143	0.288219	8	1.15047	0.237925	8	0.946836	0.494979	8	1.05221	0.396648	9	1.00727	0.30895	11	0.920027	0.457728	9	1.044	0.124468	7	0.943166	0.118444	6	1.01736	0.100862	9
ACX60_RS04210	WP_000732913.1			Hydrolase (MBL fold metallo-hydrolase)	0.981087	0.143306	28	1.01402	0.116327	36	1.04892	0.150754	31	0.964511	0.29254	27	0.924811	0.289238	24	0.942731	0.276993	22	0.872048	0.333633	23	0.869613	0.328699	25	1.04226	0.227359	23	1.00262	0.175269	23	1.01688	0.119433	31	1.01186	0.160592	26	1.00974	0.082672	27	0.984842	0.0767695	25	1.00521	0.0977796	36
ACX60_RS04215	WP_000488521.1	E3.1.4.46, glpQ, ugpQ	glycerophosphoryl diester phosphodiesterase	Glycerophosphodiester phosphodiesterase	0.976841	0.0790407	51	1.0207	0.101006	45	1.00536	0.150219	38	1.02314	0.172274	31	0.921566	0.307932	33	0.981899	0.136564	23	0.98343	0.248019	25	1.01379	0.254436	22	0.908256	0.443232	34	0.890709	0.372428	35	0.962547	0.149529	35	0.947621	0.267628	36	0.990898	0.0940577	53	0.985448	0.0992243	53	1.01074	0.0965146	42
ACX60_RS04220	WP_005134866.1			Efflux pump membrane transporter	0.997989	0.0936276	97	1.02349	0.179135	123	1.00812	0.179609	122	1.01132	0.136415	93	0.974423	0.226766	87	0.997037	0.163138	78	1.00102	0.184151	88	0.992127	0.262386	86	0.990431	0.320186	95	0.98372	0.283266	106	1.00395	0.117912	99	0.99625	0.194223	99	0.982752	0.159942	97	0.975488	0.15954	96	1.02061	0.13598	117
ACX60_RS04225	WP_001135457.1			Uncharacterized protein	1.00896	0.120596	28	0.99719	0.163959	29	0.909432	0.321977	38	0.994679	0.293235	31	0.996132	0.28576	24	0.999084	0.153709	27	0.974332	0.307607	30	0.88263	0.415261	28	1.10929	0.284907	33	1.03874	0.289803	33	0.965929	0.190867	31	1.02272	0.207427	28	1.03377	0.09321	26	1.06162	0.15061	26	0.986071	0.0954753	26
ACX60_RS04230	WP_000984535.1	htpX	heat shock protein HtpX	Protease HtpX (EC 3.4.24.-) (Heat shock protein HtpX)	1.0152	0.115896	12	0.99675	0.139513	22	1.01797	0.0937517	2	0.891851	0.00691194	2	0.866289	0.0568092	2	1.0177	0.0856698	3	1.10023	0.0836632	2	1.14808	0.293214	3	0.806379	0.151606	2	0.797848	0.143074	2	0.96059	0.13026	2	0.94324	0.0783171	4	0.904354	0.0840767	11	0.887868	0.112168	12	0.906028	0.0969926	22
ACX60_RS04235	WP_000798650.1			Transglycosylase SLT domain protein	0.996929	0.193148	41	1.00144	0.186683	41	0.973222	0.171059	60	1.0248	0.197243	46	0.956985	0.218464	44	1.03464	0.185637	41	0.990281	0.154379	40	0.963757	0.232403	47	0.952456	0.260513	52	0.941619	0.225012	54	0.972194	0.111889	44	0.968449	0.204321	55	1.00517	0.116102	39	1.00348	0.141819	41	0.958676	0.301169	36
ACX60_RS04240	WP_000271251.1	ttcA	tRNA 2-thiocytidine biosynthesis protein TtcA	tRNA-cytidine(32) 2-sulfurtransferase (EC 2.8.1.-) (Two-thiocytidine biosynthesis protein A) (tRNA 2-thiocytidine biosynthesis protein TtcA)	0.939713	0.102551	5	1.01067	0.312495	21	0.89331	0.177136	5	1.05697	0.420407	7	0.936353	0.0241932	4	0.897166	0.115948	4	0.947959	0.351391	6	0.775826	0.430809	5	0.969172	0.0307429	4	0.963012	0.112225	4	0.949629	0.227299	7	1.1033	0.261221	5	0.991947	0.108385	5	0.979469	0.0381155	4	1.06073	0.247591	20
ACX60_RS04245	WP_001110719.1			SCP-2 sterol transfer family protein	0.898117	0.114281	12	1.0406	0.106856	11	0.797618	0.226249	13	1.05055	0.334568	11	0.920875	0.248705	11	0.988175	0.0454857	7	0.700629	0.44637	12	0.83901	0.428467	9	0.898638	0.392164	9	0.776369	0.416357	10	0.984055	0.133993	15	0.939207	0.33009	12	0.995099	0.144254	13	0.976164	0.0763542	11	1.07249	0.112616	9
ACX60_RS04250	WP_001984613.1			ABC transporter substrate-binding protein (Lytic transglycosylase, catalytic) (Membrane-bound lytic murein transglycosylase F) (EC 4.2.2.-)	1.01623	0.0959389	80	1.0386	0.102874	36	1.00023	0.146754	99	0.98143	0.150635	84	0.975929	0.204392	73	0.970799	0.179363	66	0.997349	0.164448	76	0.981242	0.204038	70	1.00746	0.193367	75	1.0107	0.158377	79	1.01715	0.103138	87	1.01132	0.167096	88	1.00562	0.0832732	76	0.993634	0.0688476	74	1.03055	0.119256	33
ACX60_RS04255	WP_000841361.1	greB	transcription elongation factor GreB	Transcription elongation factor GreB (Transcript cleavage factor GreB)	1.02049	0.110646	5	1.02181	0.0791723	12	0.969437	0.0982182	6	0.867962	0.265481	6	0.925021	0.105671	4	1.0292	0.314513	5	1.03424	0.160117	4	1.05768	0.226617	3	0.635855	0.4205	3	0.815177	0.362979	4	1.0335	0.0761526	9	0.904937	0.288875	7	0.919045	0.212486	5	1.00453	0.0391263	5	1.01198	0.118416	12
ACX60_RS04260					0.1	X		0.1	X		0.1	X		0.1	X		0.1	X		0.1	X		0.1	X		0.1	X		0.1	X		0.1	X		0.1	X		1.08621	0	1	0.1	X		0.1	X		0.1	X
ACX60_RS04265	WP_000398198.1			DUF4440 domain-containing protein	0.971748	0.0580392	11	1.04505	0.181183	32	1.11054	0.241675	11	1.05407	0.196632	11	1.00253	0.0688219	8	1.04356	0.251043	10	0.932624	0.396562	11	1.00495	0.279526	11	1.07492	0.275147	10	1.13247	0.132742	11	1.01634	0.128666	12	1.06715	0.277925	10	0.95883	0.0534683	10	0.942159	0.106782	10	1.07472	0.203971	28
ACX60_RS04270	WP_001071474.1			Peptide synthetase	0.999151	0.0722123	234	1.00494	0.13272	169	1.0327	0.190527	274	1.00213	0.155772	232	0.988083	0.222073	206	0.992123	0.185427	207	1.0179	0.178544	199	1.01705	0.250288	208	0.988061	0.281072	212	1.00771	0.221104	233	1.00531	0.124521	251	0.993573	0.184087	235	1.00619	0.0764401	226	0.999396	0.0921244	227	1.01083	0.128747	151
ACX60_RS04275	WP_001027817.1	yhbS	putative acetyltransferase	Acetyltransferase family protein (GNAT family N-acetyltransferase)	0.982748	0.0825159	27	1.01668	0.0899826	30	0.992943	0.233263	36	1.01379	0.116479	29	0.985081	0.253858	26	0.993936	0.185532	24	0.97984	0.279867	28	0.964417	0.251446	27	0.988452	0.350656	32	1.0509	0.184824	31	0.973333	0.092621	34	0.982884	0.1911	28	0.988188	0.0933534	27	1.00908	0.0638484	27	0.987607	0.213639	28
ACX60_RS04280	WP_001054060.1			UPF0386 protein J512_3307	0.954788	0.0654202	13	0.988044	0.104944	7	0.967619	0.0599297	16	1.01747	0.239878	14	0.977126	0.197626	13	0.95853	0.161291	13	1.02467	0.120229	12	0.986086	0.293987	15	0.996642	0.251908	16	1.02015	0.185255	18	0.98775	0.0565088	16	0.986572	0.246289	14	0.955598	0.076808	12	0.973427	0.0746396	13	1.03344	0.0768461	6
ACX60_RS04285	WP_000750922.1			Uncharacterized protein	1.03483	0.160007	5	0.964874	0.167564	7	0.876508	0.257102	8	0.937132	0.115209	6	0.977201	0.0852892	5	0.923336	0.123798	5	0.812877	0.0815673	3	0.834327	0.0587667	4	1.12454	0.136022	5	1.07634	0.16971	5	0.990292	0.0592096	8	0.89531	0.115689	5	0.997425	0.0600329	4	0.970085	0.0778584	4	1.00464	0.0613969	7
ACX60_RS04290	WP_000613407.1			Uncharacterized protein	0.998521	0.0739192	49	1.0473	0.141809	27	1.00689	0.203997	67	0.961017	0.258938	54	0.985964	0.250873	51	0.992422	0.212491	44	1.03795	0.159541	44	1.00387	0.272155	50	1.02409	0.222781	51	1.02043	0.197942	53	1.02491	0.0978573	54	0.983656	0.173051	52	0.98886	0.10109	48	0.984376	0.0975606	48	1.05574	0.156374	24
ACX60_RS04295	WP_001059983.1			HIT family hydrolase	0.98619	0.0856458	15	0.964407	0.239764	19	1.00392	0.130826	22	0.999429	0.147029	13	0.951479	0.163123	12	1.00641	0.0918352	12	1.16522	0.33491	11	0.985617	0.301977	13	0.984469	0.167499	14	1.02014	0.130083	16	0.996322	0.112091	15	1.06987	0.154321	16	0.97835	0.100059	15	0.953073	0.087511	15	1.01121	0.0872326	19
ACX60_RS04300	WP_005134880.1			Uncharacterized protein	0.978504	0.0527561	19	0.992167	0.0860303	23	1.04545	0.12086	22	0.990272	0.0781204	17	1.02113	0.154655	15	0.931265	0.248802	16	1.01479	0.186368	17	1.03605	0.230816	16	0.986769	0.11443	16	0.985137	0.0968238	18	0.971988	0.0952643	20	0.992264	0.188984	18	0.96671	0.0690234	18	0.960856	0.0683489	18	0.995712	0.0622607	19
ACX60_RS04305	WP_000120680.1			Molecular chaperone Tir	1.09134	0.100057	3	1.03069	0.0647276	15	0.995575	0.110632	5	1.05217	0.173409	5	0.843893	0.126834	3	0.837112	0.149268	3	1.05994	0.007322	2	1.06776	0.452181	3	0.951574	0.110764	3	0.992338	0.0573773	3	0.90864	0.0691809	4	0.742761	0.430919	4	0.957781	0.162825	2	1.00867	0.026246	2	0.992786	0.114701	14
ACX60_RS04310	WP_000734498.1			Uncharacterized protein	1.05534	0.0574113	8	1.09239	0.0872216	6	0.893835	0.331435	13	1.01028	0.0786714	9	0.966159	0.223949	8	0.871255	0.0935493	7	1.06257	0.163505	8	0.871403	0.175043	6	1.01068	0.334523	8	1.09859	0.253487	9	1.03434	0.12477	11	1.03099	0.307992	11	1.05461	0.0588556	7	1.05222	0.0507791	7	1.06484	0.0736229	6
ACX60_RS04315	WP_001058974.1			Uncharacterized protein	0.992071	0.0719624	11	0.996782	0.148993	17	0.919602	0.26677	17	0.904162	0.237102	14	0.976065	0.203823	10	1.08772	0.144689	11	1.13237	0.280331	11	1.03321	0.266115	12	0.897348	0.3223	13	0.948783	0.29207	13	0.981013	0.0838408	15	1.00822	0.264018	13	0.985198	0.0551547	10	0.978421	0.0776727	11	1.03856	0.0531213	16
ACX60_RS04320	WP_074031652.1				1.09829	0.205092	6	1.09061	0.190948	13	1.00768	0.251267	21	0.996331	0.30427	22	1.16506	0.197385	17	1.05853	0.244621	17	1.10335	0.323999	16	0.931165	0.353739	16	0.921785	0.363001	18	1.02555	0.183235	19	0.979108	0.0926432	21	0.986349	0.219275	21	1.10893	0.0921341	4	1.10063	0.0966843	5	1.07953	0.195285	11
ACX60_RS04325	WP_001090404.1	K07044	uncharacterized protein	Metal-dependent hydrolase	1.01832	0.0898535	10	1.02063	0.155545	20	0.920348	0.195121	6	1.01567	0.132075	7	0.9607	0.154758	8	0.989837	0.401885	6	0.998348	0.0517649	6	0.941631	0.086158	6	0.78311	0.43602	9	0.810221	0.431485	9	0.957021	0.136101	8	0.963916	0.0937001	9	1.03859	0.0667629	10	0.999979	0.0483208	10	1.0542	0.116133	20
ACX60_RS04330	WP_000256447.1			Bacterial regulatory s, tetR family protein	1.00163	0.0989061	21	1.02665	0.0814892	13	1.03631	0.195613	26	1.04077	0.15062	21	0.954338	0.16768	16	0.944133	0.230285	19	1.06004	0.192742	17	0.897453	0.401056	21	1.04713	0.237494	24	0.969525	0.232956	24	1.00489	0.0885151	24	0.994769	0.272265	22	0.987931	0.0943555	20	0.985402	0.0963485	19	1.00027	0.0649062	13
ACX60_RS04335	WP_001100693.1			Protein drgA	1.00709	0.0845802	39	1.02742	0.110086	13	0.990239	0.20815	83	1.01533	0.14753	68	0.988656	0.17789	54	0.959706	0.218719	55	0.966685	0.223606	56	0.958496	0.309998	64	1.03344	0.188442	61	1.0024	0.123232	64	1.00082	0.0596867	69	0.992144	0.14264	66	0.994268	0.0921344	37	0.996883	0.0821779	37	0.958654	0.313944	13
ACX60_RS04340	WP_000116129.1	K07124	uncharacterized protein	SDR family oxidoreductase	1.0274	0.101628	31	1.00111	0.0826127	22	1.06697	0.261714	53	0.992375	0.207816	47	0.957746	0.183193	36	1.00599	0.128097	39	0.986393	0.332371	37	0.992764	0.292902	40	0.929914	0.264608	40	0.970158	0.247589	41	1.03525	0.131632	52	1.00306	0.25056	43	1.00116	0.0988034	27	1.01436	0.134224	32	1.01233	0.0966633	19
ACX60_RS04345	WP_000868731.1	nemR	TetR/AcrR family transcriptional regulator, transcriptional repressor for nem operon	Bacterial regulatory s, tetR family protein	0.98493	0.0927024	36	0.964221	0.168902	19	1.00012	0.259508	44	0.982291	0.191052	37	0.954757	0.190576	30	0.990705	0.133579	27	0.967918	0.200622	33	1.01978	0.28294	32	0.907929	0.210196	30	0.965614	0.128342	31	0.985341	0.106568	37	1.01918	0.177711	37	1.0036	0.0498444	35	0.994662	0.0872828	37	1.01508	0.0991489	17
ACX60_RS04350	WP_000869506.1	glxK, garK	glycerate 2-kinase	Glycerate kinase	0.99896	0.072176	72	1.04131	0.139279	31	0.99943	0.232019	93	0.995253	0.19985	79	0.997273	0.203391	68	0.998112	0.193516	68	1.05685	0.284512	72	1.01924	0.297473	73	1.0107	0.268412	74	0.995968	0.214585	82	1.00224	0.11897	82	1.02148	0.186936	79	1.01412	0.0977137	73	0.987821	0.0895749	73	1.05935	0.148192	28
ACX60_RS04355	WP_000370438.1			CbbBc protein	1.01047	0.112269	100	1.01598	0.115779	70	0.989885	0.288667	127	1.03075	0.246101	120	0.961259	0.298831	95	0.964148	0.192807	75	0.996855	0.292424	90	0.991237	0.35225	85	0.922611	0.381468	100	0.949863	0.324755	112	0.988693	0.185726	119	1.00795	0.197581	95	1.03345	0.124397	101	1.00083	0.125285	96	1.00801	0.0879224	67
ACX60_RS04360	WP_000187645.1	fdhD	FdhD protein	Sulfur carrier protein FdhD	0.997039	0.0661784	42	1.01999	0.111657	20	0.989632	0.155841	56	0.990328	0.258869	46	0.92723	0.272465	39	1.00073	0.129613	38	1.03058	0.306427	41	0.943891	0.29463	39	0.974776	0.295463	41	1.04537	0.237111	43	1.00889	0.116256	45	0.948217	0.246703	44	1.0084	0.0808006	40	0.983907	0.157628	40	1.02386	0.123994	18
ACX60_RS04365	WP_000119198.1			Uncharacterized protein	0.99631	0.0647376	33	0.997343	0.0663148	10	0.999497	0.260537	41	0.989715	0.186126	35	0.976819	0.184543	32	0.994994	0.0827611	27	1.0012	0.158756	31	0.953539	0.204292	30	0.99935	0.124106	29	1.00464	0.16524	34	1.02362	0.141527	36	0.992727	0.144027	34	1.00028	0.0875212	34	0.975553	0.0950498	33	1.01355	0.065	9
ACX60_RS04370	WP_000706087.1	pdxB	erythronate-4-phosphate dehydrogenase	Erythronate-4-phosphate dehydrogenase (EC 1.1.1.290)	0.1	X		0.127954	0.181734	12	0	0	5	0	0	4	0.1	X	1	0.1	X	1	0.115453	0.19309	6	0.0762479	0.107212	3	0.1	X	1	0.1	X	1	0.1	X		0.1	X	2	0.1	X		0.1	X		0.0196372	0.0776753	12
ACX60_RS04375	WP_000059542.1	epmA, poxA	elongation factor P--(R)-beta-lysine ligase	Elongation factor P--(R)-beta-lysine ligase (EC 6.3.1.-)	0.239628	0.304448	24	0.204095	0.309084	25	0.313146	0.354382	36	0.16721	0.281847	23	0.195064	0.319995	23	0.0809148	0.15259	14	0.166827	0.286167	14	0.196429	0.27607	19	0.14011	0.326253	16	0.233393	0.293955	20	0.252894	0.295032	24	0.256473	0.305388	27	0.25177	0.333261	25	0.497779	0.324993	25	0.433003	0.466829	20
ACX60_RS04380	WP_000451853.1			Tim44-like domain protein	0.984679	0.0699152	46	1.02056	0.0817886	27	0.949384	0.311056	27	0.973666	0.35527	26	0.971858	0.293473	24	0.94225	0.173981	20	0.938028	0.270674	23	0.973821	0.319398	21	0.914433	0.277953	24	0.981984	0.229747	27	0.942341	0.151522	27	1.03385	0.168497	24	0.94805	0.158037	49	0.883931	0.155476	47	0.957131	0.0961769	25
ACX60_RS04385	WP_000048860.1	radA, sms	DNA repair protein RadA/Sms	DNA repair protein RadA	1.00906	0.124815	54	1.02478	0.173455	31	0.995987	0.274124	64	0.929234	0.277824	57	1.02315	0.208065	44	1.01033	0.177982	46	1.03857	0.254912	45	0.968389	0.328828	50	0.993126	0.227894	47	0.961633	0.186162	55	0.998261	0.0977585	58	0.96177	0.208474	51	0.922085	0.153381	54	0.837864	0.102966	51	0.882514	0.121245	27
ACX60_RS04390	WP_000070815.1	cycA	D-serine/D-alanine/glycine transporter	Amino acid permease family protein	1.00719	0.104699	61	1.01282	0.110312	55	0.989958	0.255741	85	1.00738	0.213547	67	1.00748	0.269176	59	0.999347	0.299939	62	0.993871	0.22705	59	0.990067	0.165837	54	0.953225	0.257676	68	0.953344	0.231884	72	0.999464	0.138043	73	0.941707	0.209592	63	1.00122	0.06689	62	0.987793	0.091022	59	0.958742	0.205327	51
ACX60_RS04395	WP_001255202.1			Uncharacterized protein	0.621723	0.340816	6	0.483896	0.483896	2	0.955907	1.11e-16	1	1.04879	0	1	0.1	X		0.706497	0	1	0.1	X		0.1	X	1	0.1	X	1	0.1	X	1	1.16282	0	1	0.867632	0.79089	2	0.476795	0.214131	5	0.315242	0.422786	5	0.0873955	0.165755	2
ACX60_RS04400	WP_000011145.1	lysA	diaminopimelate decarboxylase	Diaminopimelate decarboxylase (DAP decarboxylase) (DAPDC) (EC 4.1.1.20)	0.904067	0.0990555	26	0.887901	0.175765	32	0.819323	0.319446	35	0.893787	0.388575	33	0.900645	0.272106	24	0.84769	0.266809	27	0.775904	0.364727	25	0.738726	0.339124	25	0.819417	0.367556	26	0.849995	0.303992	27	0.895837	0.184533	36	0.896208	0.215713	28	0.935691	0.0942947	29	0.918203	0.0876856	27	0.909892	0.176877	32
ACX60_RS04405	WP_000923478.1	dapF	diaminopimelate epimerase	Diaminopimelate epimerase (DAP epimerase) (EC 5.1.1.7) (PLP-independent amino acid racemase)	0.1	X		0.1	X		0.1	X		0.1	X		0.1	X		0.1	X	1	0.1	X		0.1	X		0.1	X		0.1	X		0.1	X		0.1	X		0.1	X		0.1	X		0.1	X
ACX60_RS04410	WP_000207640.1			LysE type translocator family protein	0.979165	0.06642	22	1.0109	0.126173	30	0.974014	0.231941	30	1.01893	0.195343	25	1.00191	0.288001	24	1.0093	0.288748	20	1.08085	0.322188	24	0.962518	0.338081	23	0.946208	0.464325	21	0.984717	0.427076	22	1.00707	0.103151	29	0.989463	0.0893527	24	1.02176	0.114015	24	0.991676	0.0728425	22	1.01233	0.0891151	30
ACX60_RS04415	WP_000445485.1	xerC	integrase/recombinase XerC	Tyrosine recombinase XerC	0.859834	0.150732	38	0.832629	0.318585	24	0.833775	0.194096	46	0.902773	0.207245	37	0.775685	0.345345	38	0.866559	0.293298	30	0.803369	0.300803	35	0.806336	0.332991	35	0.844803	0.266489	35	0.889545	0.210383	38	0.8892	0.119933	42	0.811491	0.282937	40	0.813854	0.100095	34	0.841347	0.158435	37	0.636503	0.340906	22
ACX60_RS04420	WP_000646179.1	fixA, etfB	electron transfer flavoprotein beta subunit	Electron transfer flavodomain protein	0.1	X		0.1	X		0.1	X		0.1	X		0.1	X		0.1	X		0.1	X		0.1	X		0.1	X		0.1	X		0.1	X		0.1	X		0.1	X		0.1	X		0.1	X
ACX60_RS04425	WP_000025985.1	fixB, etfA	electron transfer flavoprotein alpha subunit	Electron transfer flavoFAD-binding domain protein	0.1	X		0.1	X		0.1	X		0.1	X		0.1	X		0.1	X		0.1	X		0.1	X		0.1	X		0.1	X		0.1	X		0.1	X		0.1	X		0.1	X		0.1	X
ACX60_RS04430	WP_000116449.1	gyrA	DNA gyrase subunit A	DNA gyrase subunit A (EC 5.99.1.3)	0.1	X		0.1	X		0.1	X		0.1	X		0.1	X		0.1	X		0.1	X	1	0.1	X		0.1	X		0.1	X		0.1	X		0.1	X	1	0.1	X		0.1	X		0.1	X
ACX60_RS04435	WP_001188105.1			Dolichyl-phosphate-mannose--protein mannosyltransferase	0.986059	0.0995688	76	1.02893	0.184928	64	0.996744	0.202264	104	0.990028	0.16631	90	0.955498	0.222988	76	0.995479	0.150472	68	0.994785	0.25203	73	1.04598	0.237316	73	1.08047	0.307201	88	1.07918	0.294073	95	1.0001	0.145732	96	1.00352	0.265566	91	1.01538	0.0699891	74	0.987845	0.0772353	79	0.995743	0.166978	61
ACX60_RS04440	WP_000457360.1			Polysaccharide biosynthesis protein GtrA	1.0154	0.0827027	16	1.06846	0.136319	16	1.0381	0.157928	21	0.870577	0.280412	18	1.13119	0.272518	16	0.966737	0.238464	17	0.956132	0.260784	16	1.03008	0.258469	15	0.983934	0.244854	16	1.04043	0.213716	17	1.00405	0.105921	20	0.981399	0.124498	18	0.982583	0.0717036	16	0.988246	0.0985004	16	1.02284	0.110942	16
ACX60_RS04445	WP_005134882.1	gtrB, csbB	polyisoprenyl-phosphate glycosyltransferase	Glycosyl transferase family 2	0.992554	0.110265	52	0.976127	0.135697	37	1.02019	0.178718	67	1.01844	0.183543	62	0.982407	0.241938	51	0.979091	0.216367	51	0.986829	0.2703	48	0.967411	0.286991	50	1.06068	0.322563	50	1.04927	0.309294	52	1.01703	0.104952	72	1.02312	0.239918	60	0.983514	0.0877828	52	0.989511	0.0740207	52	0.974501	0.100403	32
ACX60_RS04450	WP_001140942.1			Uncharacterized protein	1.02551	0.2448	24	1.00482	0.216218	26	1.04462	0.326835	16	0.894575	0.386524	12	0.820261	0.453547	14	1.08469	0.268579	14	1.00136	0.508206	11	1.10426	0.346031	14	0.762772	0.501308	13	1.19203	0.29088	10	1.04318	0.116493	15	1.133	0.407829	14	1.00221	0.175302	21	1.01524	0.178246	21	0.995358	0.211761	26
ACX60_RS04455	WP_000657706.1	ABC-2.P	ABC-2 type transport system permease protein	Multidrug ABC transporter permease	0.932737	0.183822	18	1.02758	0.0888088	35	0.916953	0.37735	15	0.691838	0.392831	11	1.05109	0.16141	9	0.964578	0.102327	12	0.909632	0.375882	8	0.979659	0.13911	11	0.985077	0.262833	11	1.07632	0.238826	12	1.01243	0.264013	16	0.998213	0.168051	12	1.00147	0.0534719	17	0.977289	0.0571959	17	1.00648	0.105178	33
ACX60_RS04460	WP_000258029.1	ABC-2.P	ABC-2 type transport system permease protein	ABC-2 transporter family protein	0.972071	0.0475418	10	1.02044	0.17269	37	1.01188	0.141575	14	0.986207	0.143841	14	0.850764	0.281909	12	1.16287	0.204399	12	1.05178	0.196601	11	0.998008	0.294073	13	1.0401	0.147922	13	0.964283	0.0974089	13	0.953252	0.0851267	16	1.13948	0.275401	12	0.952423	0.0987389	10	0.958949	0.0655541	9	1.00439	0.149867	37
ACX60_RS04465	WP_001070866.1	ABC-2.TX	HlyD family secretion protein	RND transporter	1.00431	0.118646	19	1.04314	0.127336	17	0.989925	0.174322	27	1.03523	0.22254	23	1.03043	0.226527	20	1.0017	0.166017	19	0.99703	0.126663	19	0.98723	0.11813	19	0.980617	0.200981	21	1.02151	0.142047	23	0.99716	0.062708	25	1.01409	0.131566	27	0.981774	0.059441	18	0.951444	0.1301	20	0.993218	0.137594	15
ACX60_RS04470	WP_001142049.1			Outer membrane efflux protein (TolC family protein) (Transporter)	0.984078	0.107615	36	1.00758	0.108864	46	0.983881	0.244951	48	0.990404	0.223289	38	0.971118	0.301776	35	0.96081	0.255622	32	0.964983	0.255668	32	0.911042	0.315501	34	0.892597	0.322496	38	0.965489	0.270357	37	0.930794	0.140951	40	0.986209	0.196393	39	0.984292	0.0546032	34	0.998937	0.0577119	35	0.994533	0.149084	43
ACX60_RS04475	WP_001203181.1	serC, PSAT1	phosphoserine aminotransferase	Phosphoserine aminotransferase (EC 2.6.1.52) (Phosphohydroxythreonine aminotransferase) (PSAT)	0.1	X		0.1	X		0.1	X		0.1	X		0.1	X		0.1	X		0.1	X		0.1	X		0.1	X		0.1	X		0.1	X		0.1	X		0.1	X		0.1	X		0.1	X
ACX60_RS04480	WP_000795877.1			Uncharacterized protein	0.986111	0.0681741	10	1.00239	0.171961	22	0.917036	0.118108	13	0.930199	0.37003	11	1.14659	0.283201	8	1.05294	0.135989	7	1.00717	0.212152	9	0.867066	0.325403	9	0.993288	0.225179	10	1.0267	0.0946653	9	1.03547	0.258876	12	0.937478	0.058232	9	0.952223	0.0771647	10	0.989815	0.0775241	10	0.96124	0.183769	20
ACX60_RS04485	WP_000936552.1	K09768	uncharacterized protein	UPF0178 protein J517_0859	1.01984	0.0741252	21	1.03277	0.116307	14	1.01232	0.164836	25	0.965421	0.208583	24	0.938164	0.18778	18	0.971185	0.224899	18	0.963093	0.341717	22	0.86468	0.298231	20	0.924646	0.258701	24	0.928076	0.232893	24	1.0079	0.11153	27	0.952808	0.0964279	22	0.994367	0.0616403	20	0.990579	0.0596237	20	1.03212	0.0949635	14
ACX60_RS04490	WP_001140078.1			EamA-like transporter family protein	1.00064	0.0782768	30	1.0358	0.155882	36	0.978009	0.305516	37	0.970756	0.267884	31	0.921678	0.350557	23	0.867145	0.301398	27	1.07772	0.358579	24	1.03424	0.23227	25	0.978822	0.232425	33	1.00819	0.228359	35	1.04628	0.145629	32	1.03667	0.223987	31	0.984432	0.101437	26	0.984082	0.0860984	28	0.991138	0.13848	34
ACX60_RS04495	WP_001984636.1	lolC_E	lipoprotein-releasing system permease protein	Liporeleasing system, transmembrane, LolC/E family protein	0.1	X		0.1	X		0.1	X		0.1	X		0.1	X		0.1	X		0.1	X		0.1	X		0.1	X		0.1	X		0.1	X		0.1	X		0.1	X		0.1	X		0.1	X
ACX60_RS04500	WP_000049406.1	lolD	lipoprotein-releasing system ATP-binding protein	Lipoprotein-releasing system ATP-binding protein LolD (EC 3.6.3.-)	0.1	X		0.1	X		0.1	X		0.1	X		0.1	X		0.1	X		0.1	X		0.1	X		0.1	X		0.1	X		0.1	X		0.1	X		0.1	X		0.1	X		0.1	X
ACX60_RS04505	WP_000472702.1	comEC	competence protein ComEC	DNA internalization-related competence protein ComEC/Rec2	1.00684	0.0940043	67	0.983423	0.182522	88	0.969814	0.213954	81	1.00604	0.234142	68	0.979874	0.235372	58	1.0118	0.208467	52	1.01175	0.242778	56	1.0231	0.294699	53	0.986053	0.349361	66	1.00108	0.344012	70	0.978571	0.0946739	73	0.987233	0.239904	67	0.995	0.0947024	61	0.983882	0.119111	63	0.98792	0.15314	78
ACX60_RS04510	WP_001109113.1	lpxL, htrB	Kdo2-lipid IVA lauroyltransferase	Bacterial lipid A biosynthesis acyltransferase family protein	0.620052	0.396424	5	0.691781	0.317121	28	0.715543	0.381203	9	0.762552	0.497335	7	0.921083	0.156681	4	0.384396	0.384396	2	0.457702	0.3446	5	0.636233	0.658944	4	0.607693	0.439983	5	0.731066	0.349057	5	0.840699	0.09761	7	0.610375	0.344977	7	0.371586	0.376053	4	0.353827	0.317752	4	0.278538	0.333291	27
ACX60_RS04515	WP_001286612.1	sppA	protease IV	Signal peptide peptidase SppA, 36K type (EC 3.4.-.-)	0.93848	0.194159	35	1.00781	0.111312	34	1.01614	0.214539	38	0.983595	0.227279	34	0.893176	0.294655	27	0.853091	0.300496	25	0.890805	0.289054	30	0.901803	0.520484	28	0.919469	0.395787	32	0.995042	0.252414	33	0.96148	0.200366	39	0.949975	0.194412	37	0.945845	0.117229	32	0.966531	0.123036	35	0.982956	0.0772052	30
ACX60_RS04520	WP_000114071.1			Alpha/beta hydrolase family protein	1.05473	0.08884	7	0.937399	0.194935	19	0.939663	0.0808383	10	0.972288	0.27669	8	0.955825	0.0981412	6	0.988915	0.0697859	7	0.850636	0.344463	8	0.897925	0.281999	8	0.893481	0.325028	8	0.895417	0.334136	8	0.990291	0.0248821	8	0.984162	0.091666	9	0.99006	0.0770626	6	1.01571	0.0715428	6	0.919616	0.228605	18
ACX60_RS04525	WP_000975525.1	purN	phosphoribosylglycinamide formyltransferase 1		0.943225	0.119325	25	0.849718	0.132105	27	0.90736	0.12038	22	1.03331	0.216509	24	0.926193	0.245556	21	0.932635	0.218735	22	1.03561	0.275308	20	0.883963	0.30203	18	0.963609	0.371391	21	1.0187	0.300898	22	0.891456	0.0975803	26	0.998344	0.248068	23	0.993834	0.102313	26	0.968679	0.125912	28	0.944444	0.0687435	24
ACX60_RS04530	WP_000071984.1	purM	phosphoribosylformylglycinamidine cyclo-ligase	Phosphoribosylformylglycinamidine cyclo-ligase (EC 6.3.3.1) (AIR synthase) (AIRS) (Phosphoribosyl-aminoimidazole synthetase)	0.824419	0.144832	13	0.683272	0.310806	38	0.641929	0.324126	17	0.681407	0.331743	17	0.839717	0.212389	16	0.944305	0.148475	14	0.81761	0.397992	14	0.656453	0.344152	14	0.829825	0.358619	16	0.937892	0.291868	16	0.736073	0.172267	20	0.804746	0.270594	15	0.864306	0.214192	13	0.80808	0.165321	13	0.833584	0.247233	36
ACX60_RS04535	WP_001153980.1			Uncharacterized protein	0.959255	0.0906099	6	0.976426	0.166119	58	0.979774	0.0919507	9	0.985309	0.17375	8	0.983856	0.0763992	7	0.934194	0.0660614	8	0.908763	0.149736	7	0.899451	0.078893	6	0.864892	0.291364	10	0.866737	0.29609	10	0.955778	0.101382	9	0.841634	0.138323	7	0.607611	0.284187	6	0.274345	0.277741	6	0.60326	0.363624	51
ACX60_RS04540	WP_001249535.1	hda	DnaA-homolog protein	DnaA regulatory inactivator Hda	0.903243	0.154164	17	0.972863	0.116237	30	0.990993	0.282395	20	0.973239	0.233301	19	0.931373	0.305409	13	0.884754	0.24862	12	0.916034	0.315483	13	0.820831	0.389604	14	1.11926	0.306246	11	1.05763	0.106562	13	0.975146	0.0691078	17	0.944311	0.201884	19	0.954265	0.142281	15	1.02602	0.13684	16	1.05978	0.0764745	29
ACX60_RS04545	WP_000920027.1			Rhombotarget A	0.975904	0.148708	60	1.00959	0.141589	74	1.00836	0.217152	59	0.908972	0.267227	59	0.997192	0.212717	47	1.00662	0.227295	36	0.974295	0.321455	49	1.05292	0.326655	50	1.00615	0.278813	50	1.01007	0.283548	50	1.01519	0.11498	64	0.972459	0.159574	54	1.00942	0.132141	63	1.00044	0.0911483	59	0.971	0.157496	69
ACX60_RS04550	WP_000760139.1			Uncharacterized protein	0.995642	0.0832372	54	0.990423	0.175995	79	0.993491	0.221894	69	0.982538	0.248611	53	0.974049	0.251464	45	0.983928	0.170163	40	1.00728	0.22054	45	1.0186	0.224018	47	1.00879	0.263737	50	1.02789	0.222857	50	1.00015	0.101496	62	0.95869	0.133582	54	0.995808	0.0825415	56	1.00534	0.0944964	54	0.976835	0.138249	71
ACX60_RS04555	WP_000225919.1			Uncharacterized protein	0.879646	0.12017	3	0.801731	0.130627	7	0.891837	0.147135	8	0.860266	0.256283	8	0.684064	0.458348	6	0.891636	0.144648	5	0.865946	0.382025	8	0.973321	0.0848073	5	0.776783	0.358341	10	0.845495	0.314568	11	0.91061	0.126518	6	0.91127	0.212753	8	0.607504	0.31341	3	0.458411	0.357624	3	0.59741	0.276538	7
ACX60_RS04560	WP_001015075.1			Uncharacterized protein	1.0377	0	1	0.760992	0.134046	6	0.1	X		0.1	X		0.1	X		0.1	X		0.1	X		0.1	X		0.1	X		0.1	X		0.1	X		0.1	X		0.867924	0	1	0.60348	0	1	0.217778	0.302642	7
ACX60_RS04565	WP_000362312.1	rpoE	RNA polymerase sigma-70 factor, ECF subfamily	RNA polymerase sigma factor, sigma-70 family protein	0.604971	0.21188	10	0.491809	0.335244	11	0.824468	0.295846	3	0.709461	0.509354	3	0.297575	0.394627	4	0.836275	0.0849001	5	0.154561	0	1	0.492781	0.468983	3	0.1	X		0.989186	0	1	0.673052	0.353749	5	0.51515	0.610045	3	0.422723	0.311061	10	0.554807	0.221201	10	0.477199	0.287769	11
ACX60_RS04570	WP_000268350.1	spoU	RNA methyltransferase, TrmH family	SpoU rRNA Methylase family protein	0.914264	0.239219	4	0.967494	0.122204	26	0.811626	0.277298	6	0.886372	0.192903	3	0.735375	0.130944	2	0.880254	0	1	0.655729	0.366108	2	0.55843	0.353399	5	0.830556	0.00967218	2	0.830556	0.00967218	2	1.0146	0.041315	4	0.795574	0.327876	4	0.914077	0.0197955	3	0.992568	0.0568263	4	1.08553	0.0820326	24
ACX60_RS04575	WP_049594876.1	FBP, fbp	fructose-1,6-bisphosphatase I	Fructose-1,6-bisphosphatase class 1 (FBPase class 1) (EC 3.1.3.11) (D-fructose-1,6-bisphosphate 1-phosphohydrolase class 1)	0.1	X		0.1	X		0.1	X		0.1	X		0.1	X		0.1	X		0.1	X		0.1	X		0.1	X		0.1	X		0.1	X		0.1	X		0.1	X		0.1	X		0.1	X
ACX60_RS04580	WP_000208542.1			Uncharacterized protein	1.0684	0	1	0.97782	0.201763	13	1.09628	0	1	1.03071	0.0187812	2	1.02264	0.174133	3	0.1	X		0.715052	0.0241693	2	0.1	X		0.717833	0	1	0.983082	0	1	0.826557	0.258955	3	1.01588	0.267864	3	0.820461	0	1	0.988977	0	1	1.02688	0.148102	12
ACX60_RS04585	WP_000836015.1	pal	peptidoglycan-associated lipoprotein	Peptidoglycan-associated lipoprotein	1.05636	0.0545786	3	1.01733	0.0640449	15	1.24444	0.320038	3	0.831761	0.229333	5	0.967944	0.0718751	4	1.00252	0.414836	5	0.799631	0.346472	4	0.843632	0.583887	4	0.949834	0.497298	3	1.26037	0.261136	3	0.945698	0.132111	4	1.15753	0.177534	4	1.09545	0.123016	4	1.1151	0.170011	3	1.03313	0.0711535	13
ACX60_RS04590	WP_000858381.1	tolB	TolB protein	Protein TolB	0.990273	0.0849695	36	1.02362	0.131439	48	0.999125	0.246536	46	0.998837	0.334898	45	1.00247	0.313423	32	1.02161	0.105731	31	0.910911	0.306811	36	1.06485	0.328131	35	1.0088	0.304109	36	0.987814	0.261698	40	0.976765	0.19643	49	0.992964	0.24314	40	0.949482	0.147017	34	0.944448	0.10573	35	1.02476	0.0935809	46
ACX60_RS04595	WP_001039161.1	tolA	colicin import membrane protein	Protein TolA	1.0307	0.140724	23	0.995284	0.0786106	17	0.988458	0.288998	21	0.875737	0.283392	16	1.0392	0.345585	18	0.973259	0.36985	12	0.882119	0.354948	15	0.92478	0.52975	17	0.965886	0.399888	19	0.966736	0.418527	17	1.02469	0.158	19	1.02889	0.304282	18	1.02798	0.132354	22	1.02012	0.0893694	23	0.992168	0.0608928	16
ACX60_RS04600	WP_001007562.1	tolR	biopolymer transport protein TolR	Protein TolR	0.962891	0.080971	21	0.965748	0.18764	16	0.965632	0.279083	24	0.944179	0.284633	23	1.02027	0.337417	17	1.00756	0.170509	11	0.930933	0.36592	20	0.927398	0.374128	15	0.997263	0.312885	17	1.05345	0.178494	18	0.977263	0.231157	21	1.04412	0.289565	19	0.937583	0.109836	20	0.981506	0.0650411	19	0.958541	0.157812	14
ACX60_RS04605	WP_000224630.1	tolQ	biopolymer transport protein TolQ	Protein TolQ	1.0107	0.0916992	8	1.03851	0.124984	23	1.01415	0.106389	6	1.09279	0.0996075	7	1.03406	0.247115	5	1.05006	0.116928	4	1.02498	0.118841	6	1.01148	0.092132	4	0.979404	0.29117	10	0.985236	0.272908	10	0.928882	0.154627	7	1.03507	0.131713	6	1.07276	0.148487	7	1.05042	0.105462	6	0.930861	0.26299	19
ACX60_RS04610	WP_001273591.1	ybgC	acyl-CoA thioester hydrolase	Tol-pal system-associated acyl-CoA thioesterase (EC 3.1.2.-)	0.1	X		0.1	X		0.1	X		0.1	X		0.1	X		0.1	X		0.1	X		0.1	X		0.1	X		0.1	X		0.1	X		0.1	X		0.1	X		0.1	X		0.1	X
ACX60_RS04615	WP_000277197.1			N-acyl-L-amino acid amidohydrolase	1.00676	0.0545994	43	0.971567	0.199313	58	0.974937	0.263952	63	0.977945	0.178847	40	0.966059	0.2513	42	1.03762	0.132074	35	1.00696	0.209608	37	1.01959	0.309289	42	0.936077	0.27049	43	0.947723	0.249628	46	1.01495	0.1006	45	1.02826	0.222093	47	0.982848	0.103017	44	0.939567	0.192504	45	0.963457	0.204474	56
ACX60_RS04620	WP_001154002.1	ruvB	holliday junction DNA helicase RuvB	Holliday junction ATP-dependent DNA helicase RuvB (EC 3.6.4.12)	0.974601	0.18045	22	0.951492	0.226111	23	0.940217	0.278809	27	0.95593	0.12427	19	0.981123	0.275611	18	0.96626	0.320898	13	0.94091	0.425162	15	0.896735	0.315474	19	0.931022	0.267772	24	0.960621	0.236716	25	0.931312	0.186136	19	0.964294	0.220526	19	0.49953	0.299637	19	0.528227	0.276755	19	0.488797	0.315948	19
ACX60_RS04625	WP_000578663.1	ruvA	holliday junction DNA helicase RuvA	Holliday junction ATP-dependent DNA helicase RuvA (EC 3.6.4.12)	0.937314	0.152132	60	0.949371	0.196993	20	0.936071	0.164719	96	0.943887	0.209064	75	0.97373	0.245023	67	0.95486	0.185361	74	0.951448	0.21723	63	0.93902	0.283646	67	0.96681	0.280803	74	0.956931	0.234863	80	0.981754	0.122035	81	0.975032	0.165546	76	0.619787	0.178613	57	0.599841	0.148739	57	0.473495	0.26425	17
ACX60_RS04630	WP_000437078.1	dgt	dGTPase	Putative deoxyguanosinetriphosphate triphosphohydrolase	1.01059	0.10578	33	0.982204	0.230102	32	0.999808	0.190116	83	1.01184	0.225833	68	1.02188	0.28209	62	1.0014	0.246554	55	1.01628	0.243819	59	1.00729	0.231276	56	1.02245	0.324691	71	0.987741	0.294623	70	0.991894	0.135686	77	0.991449	0.184179	71	0.980053	0.0905233	32	0.994653	0.0804312	33	0.935608	0.191563	30
ACX60_RS04635	WP_000471073.1	purL, PFAS	phosphoribosylformylglycinamidine synthase	Phosphoribosylformylglycinamidine synthase (FGAM synthase) (FGAMS) (EC 6.3.5.3) (Formylglycinamide ribonucleotide amidotransferase) (FGAR amidotransferase) (FGAR-AT)	0.888304	0.147429	51	0.692967	0.351383	56	0.660198	0.330195	66	0.842996	0.23313	51	0.815975	0.31409	50	0.835937	0.234844	43	0.727966	0.294942	42	0.756531	0.307005	43	0.816056	0.34135	42	0.88868	0.289687	48	0.826908	0.197519	48	0.900904	0.202973	52	0.831999	0.1821	49	0.798912	0.163646	48	0.76545	0.304547	52
ACX60_RS04640					1.00855	0.0779141	50	1.02676	0.0873708	34	0.969975	0.15922	66	1.01397	0.153635	51	0.96167	0.224257	49	0.994443	0.116861	46	0.976503	0.206787	45	0.968871	0.276731	50	0.988386	0.166587	48	0.976932	0.183484	52	0.987698	0.145744	57	0.985627	0.227379	56	0.976704	0.0876491	48	0.995117	0.0654412	50	1.02845	0.0695145	32
ACX60_RS04645	WP_000057883.1			Uncharacterized protein	0.986164	0.0638799	21	1.03791	0.0815578	14	1.04046	0.184009	28	1.07526	0.194333	22	0.996055	0.19293	19	0.997118	0.216031	16	0.920608	0.326038	21	0.974747	0.254052	20	1.06418	0.321537	21	1.03744	0.295888	23	0.979948	0.123133	29	0.996114	0.234329	21	0.974226	0.0792992	20	0.991211	0.0837126	21	1.0016	0.0850271	14
ACX60_RS04650					1.00313	0.120867	14	0.978565	0.142448	13	1.04205	0.26892	17	0.89423	0.285204	12	1.01644	0.134784	12	0.981053	0.22013	9	1.11375	0.326205	10	0.953415	0.444851	11	0.950598	0.390535	13	1.10577	0.181821	15	0.992345	0.0843312	12	1.0839	0.234203	12	0.97236	0.147092	13	0.958306	0.0970183	12	0.933355	0.157759	12
ACX60_RS04655	WP_000029750.1			AraC family transcriptional regulator	1.00462	0.0714282	18	1.01945	0.0821491	26	1.00553	0.177336	23	0.93656	0.220547	20	0.959724	0.277087	23	0.948339	0.236652	22	1.03416	0.186255	20	0.975787	0.263819	19	0.882719	0.371994	23	1.03842	0.262302	24	0.981979	0.135258	25	0.961943	0.145264	24	1.00078	0.0664128	17	0.995208	0.0468306	17	0.982014	0.143687	26
ACX60_RS04660	WP_001108695.1	entC	isochorismate synthase	Uncharacterized protein	1.00831	0.100991	36	0.945162	0.217479	26	1.02155	0.197547	29	0.976624	0.191615	29	0.975965	0.224291	23	1.03418	0.18668	22	1.05346	0.239316	25	0.951788	0.382917	32	0.993032	0.279395	27	0.971112	0.301859	29	0.995092	0.0728298	32	0.957433	0.167662	29	1.01915	0.0829833	34	0.986854	0.119615	34	0.999202	0.0724956	26
ACX60_RS04665	WP_000997094.1	entB, dhbB, vibB, mxcF	bifunctional isochorismate lyase / aryl carrier protein	Uncharacterized protein	0.994149	0.0650844	25	0.973133	0.168952	12	0.953212	0.30507	31	0.975573	0.252891	27	0.994408	0.362983	23	1.02581	0.207064	20	1.02569	0.247325	24	0.974468	0.235703	25	1.00892	0.224842	25	1.02541	0.120136	27	1.03951	0.153539	28	0.990253	0.254902	29	0.983082	0.076207	26	0.95693	0.125373	26	1.0324	0.102431	10
ACX60_RS04670	WP_000656488.1	entA	2,3-dihydro-2,3-dihydroxybenzoate dehydrogenase	2,3-dihydro-2,3-dihydroxybenzoate dehydrogenase (EC 1.3.1.28)	1.00789	0.157198	47	0.978918	0.186292	38	0.986545	0.265021	53	1.03724	0.205774	49	0.962827	0.313819	44	0.954802	0.23001	38	0.95004	0.27067	41	0.970703	0.240268	36	1.00004	0.287311	45	0.952192	0.25252	45	0.988396	0.194439	58	0.932262	0.202044	49	1.00761	0.0982195	45	0.978754	0.121136	45	0.990269	0.201007	37
ACX60_RS04675	WP_001176910.1			Peptide synthetase	0.989987	0.10167	94	1.03065	0.182906	55	0.959458	0.261435	115	0.999258	0.257466	97	0.984784	0.195029	82	0.988017	0.246575	86	1.01663	0.269755	84	0.986581	0.186425	79	1.04209	0.290412	88	1.031	0.267327	94	1.00693	0.127875	102	1.00533	0.20314	94	1.0016	0.0989204	92	0.978708	0.124686	94	1.0292	0.240949	49
ACX60_RS04680	WP_005181288.1			Non-ribosomal peptide synthetase	0.993658	0.108633	121	1.02288	0.122799	114	1.00442	0.210194	152	0.933098	0.280467	133	0.990668	0.234499	112	0.995248	0.187227	102	1.03204	0.259337	108	0.960217	0.32236	121	0.993256	0.285422	118	0.982926	0.226335	129	1.01942	0.140223	145	0.983828	0.235661	132	0.995026	0.0919242	119	0.98729	0.125272	123	1.01494	0.123883	102
ACX60_RS04685	WP_000019486.1			Peptide synthetase	1.00066	0.0917517	162	0.993082	0.156542	89	1.01708	0.178209	215	0.994512	0.213339	183	1.00795	0.195483	154	0.988079	0.171184	151	1.02429	0.175422	153	0.998006	0.188991	153	0.999054	0.246085	161	1.00728	0.203627	180	0.987764	0.101892	192	0.995276	0.186442	183	0.999387	0.0806182	160	0.98054	0.0852466	164	0.999269	0.169215	84
ACX60_RS04690	WP_049594809.1	entE, dhbE, vibE, mxcE	2,3-dihydroxybenzoate-AMP ligase	2,3-dihydroxybenzoate-AMP ligase	0.998151	0.0658476	55	1.04803	0.0965092	25	1.02767	0.246674	72	1.03541	0.0996484	49	1.00891	0.217324	48	1.02429	0.114358	46	1.02854	0.208027	51	0.987499	0.229684	52	1.03688	0.277045	44	1.02488	0.213742	52	1.00055	0.139451	60	0.95469	0.221308	60	0.995017	0.0835992	53	0.984828	0.0885226	52	1.03409	0.0869947	23
ACX60_RS04695	WP_001088061.1	iucD	lysine N6-hydroxylase	L-lysine 6-monooxygenase (NADPH-requiring)	0.996305	0.0728775	45	1.02834	0.123641	25	0.99545	0.229394	57	0.994771	0.186636	54	0.955177	0.219833	45	0.959602	0.181563	41	0.957687	0.262807	47	0.939011	0.319937	48	1.01418	0.258852	45	1.00201	0.274204	54	0.978959	0.136656	55	0.987083	0.17841	57	0.976937	0.118293	46	0.990441	0.0919488	44	0.990601	0.241367	25
ACX60_RS04700	WP_001010592.1	E4.1.1.17, ODC1, speC, speF	ornithine decarboxylase	Pyridoxal-dependent decarboxylase, pyridoxal-binding domain protein	0.999944	0.0909895	83	1.00955	0.104374	31	0.996039	0.227631	106	1.04455	0.239229	82	0.979778	0.268212	77	1.03045	0.15696	77	1.00972	0.25683	78	1.0161	0.288871	75	1.01538	0.26754	71	1.04709	0.219718	81	0.991396	0.156741	90	1.01938	0.170117	80	0.995802	0.102899	83	0.987112	0.110058	82	1.00321	0.182913	29
ACX60_RS04705	WP_000988323.1			Acetyltransferase (GNAT) domain protein	1.01641	0.0488251	32	1.09234	0.182555	17	1.00389	0.182496	41	1.02114	0.12478	31	0.978561	0.127719	29	0.985258	0.143097	27	1.02772	0.107348	27	0.911895	0.26203	27	0.967657	0.203	28	0.977173	0.245775	33	1.00542	0.14779	36	0.968437	0.0783929	32	0.99735	0.0677929	31	1.00053	0.0911307	30	1.10649	0.181469	15
ACX60_RS04710					0.98177	0.0890467	34	1.02968	0.0471859	5	0.956858	0.174838	40	1.00639	0.179663	38	0.964171	0.217336	31	0.995127	0.135063	32	1.03962	0.230917	34	1.01729	0.194403	33	0.955243	0.284815	36	0.937894	0.246103	38	0.987167	0.0946195	42	0.989598	0.147388	37	1.01258	0.0679818	37	0.980916	0.0724921	37	0.991708	0.073367	5
ACX60_RS04715					1.10385	0.162848	4	0.977266	0.14877	18	1.01908	0	1	1.02096	0.0563125	2	1.08491	0.108123	2	0.1	X		1.09778	0.0885549	2	0.950934	0.656962	3	1.06061	0.0240039	2	1.06061	0.0240039	2	1.01079	0.160315	2	1.17191	0.0564287	2	1.13103	0.155764	4	0.977098	0.0396172	4	0.9886	0.0820591	16
ACX60_RS04720	WP_000336209.1			Phosphopantetheinyl transferase	0.996208	0.0987965	62	0.990913	0.117162	19	1.01377	0.158799	75	0.998116	0.201042	65	1.00839	0.223817	57	1.01607	0.114508	57	0.998424	0.175028	54	0.989652	0.217063	57	0.987233	0.243048	61	1.00615	0.187497	67	0.985411	0.0762213	70	0.986508	0.166184	69	1.00448	0.0994543	64	0.994084	0.0902933	61	0.950556	0.18928	18
ACX60_RS04725	WP_000200755.1			Thioesterase domain protein	0.923668	0.0701482	8	1.00452	0.140211	25	0.959005	0.26806	7	0.998633	0.181801	7	0.914914	0.143052	7	0.806747	0.274658	4	1.02415	0.351813	9	0.977167	0.124144	6	0.857599	0.436853	8	0.959799	0.344351	7	0.939825	0.112744	10	0.978427	0.209871	10	0.937929	0.0510935	8	0.918171	0.0413888	7	0.969028	0.103068	24
ACX60_RS04730	WP_049594810.1	TC.FEV.OM	iron complex outermembrane recepter protein	Ligand-gated channel protein	1.01177	0.134495	144	1.02015	0.0913193	88	1.02695	0.244402	190	1.01618	0.224496	145	1.00314	0.288416	132	0.991065	0.247999	140	0.999519	0.210277	129	1.02653	0.306014	136	1.00313	0.317197	152	0.974224	0.238523	164	0.999282	0.112407	158	1.00114	0.215826	148	1.01132	0.128958	136	1.00745	0.0994841	134	1.00219	0.0950264	85
ACX60_RS04735	WP_000790349.1			MFS transporter	0.977785	0.0909234	53	1.04549	0.151246	41	0.991557	0.184256	66	1.03972	0.179039	50	0.994295	0.162675	43	0.965909	0.214739	43	1.04271	0.215993	43	1.00143	0.226676	45	0.970781	0.339037	55	0.988671	0.292411	60	0.994815	0.0833903	53	1.01417	0.197454	53	0.990067	0.120681	51	0.958328	0.110079	51	1.0035	0.158463	36
ACX60_RS04740	WP_049594811.1			Phage tail protein	0.985847	0.108547	61	1.06609	0.116051	22	1.01937	0.21885	72	1.03401	0.171181	63	1.01767	0.230615	58	1.00663	0.225642	45	0.985152	0.242191	57	0.966137	0.256843	57	1.03188	0.332658	57	1.03715	0.296551	64	0.968947	0.146507	67	0.980852	0.197574	68	0.990181	0.095014	61	0.979311	0.0559018	61	0.97061	0.252273	22
ACX60_RS04745	WP_001056739.1	TC.MATE, SLC47A, norM, mdtK, dinF	multidrug resistance protein, MATE family	MATE family efflux transporter	1.00212	0.0989309	59	1.01975	0.126327	59	0.965504	0.223802	78	0.989123	0.219088	55	0.967834	0.263015	54	0.991433	0.183304	48	0.991237	0.201358	54	0.933739	0.346337	51	0.954039	0.335674	65	0.954028	0.303756	66	0.988198	0.124062	67	0.990561	0.203944	62	0.996769	0.115569	60	0.982076	0.0916566	59	1.01591	0.103723	54
ACX60_RS04750	WP_001269710.1	raxB, cvaB	ATP-binding cassette, subfamily B, bacterial RaxB	Peptidase, C39 family	1.00621	0.0809821	58	1.00802	0.111289	80	1.01933	0.164485	74	0.973725	0.12117	61	1.01117	0.216918	54	1.02845	0.139497	51	1.00305	0.247	55	0.98769	0.234208	52	0.938136	0.361474	60	0.955633	0.249573	62	1.02354	0.11754	66	1.02121	0.161848	61	1.01117	0.0735308	57	0.984648	0.123314	57	0.978347	0.130222	75
ACX60_RS04755	WP_000097731.1	raxA	membrane fusion protein	HlyD family secretion protein	1.02792	0.167168	11	1.01094	0.129442	30	0.876149	0.349751	12	0.880708	0.273708	10	1.13433	0.267626	9	0.955888	0.147891	6	1.01041	0.468692	8	0.927201	0.295194	9	0.762811	0.383481	9	1.09898	0.172179	8	1.05346	0.161835	10	0.907173	0.289568	12	1.01201	0.124301	11	1.01563	0.138969	13	1.02251	0.0906122	29
ACX60_RS04760	WP_000925820.1			Cupin	1.03784	0.0819439	3	1.02531	0.193817	44	1.05393	0.0580502	3	0.976692	0.0794551	2	0.585212	0.364216	3	0.776602	0.00773337	2	0.861339	0.283245	3	1.13803	0.137092	2	0.81561	0.335127	4	1.00172	0.0949365	3	1.12398	0.363553	5	0.938847	0.229372	6	1.03871	0.0660936	3	0.976097	0.0300984	3	0.993297	0.17789	39
ACX60_RS04765	WP_001208763.1			Uncharacterized protein	1.00561	0.11811	5	0.983746	0.0804216	4	1.03322	0.262847	4	0.870363	0.332096	6	0.55317	0.547972	4	0.920446	0.101566	2	0.628886	0.428362	3	1.13057	0.280731	4	1.26008	0.162492	3	1.14993	0.241463	3	0.816952	0.278556	7	1.10579	0.19129	3	1.04536	0.0311234	4	1.02881	0.0238749	4	0.927963	0.0770182	4
ACX60_RS04770	WP_049594878.1			Transposase	0.993133	0.0260445	30	0.99683	0.0644889	15	0.984954	0.110663	46	0.982301	0.142579	36	0.975399	0.070334	30	1.00334	0.0569387	33	1.00424	0.105739	31	0.998607	0.216488	37	1.02829	0.083074	33	1.00921	0.0821951	37	1.00266	0.0695045	37	1.00083	0.0718532	37	0.984045	0.0285266	29	0.972891	0.041247	29	1.00829	0.0867226	15
ACX60_RS04775					0.9492	0.0489702	5	1.06234	0.0907983	6	0.830224	0.17702	4	0.990961	0.127697	5	1.0109	0.231936	4	0.997213	0.105259	4	1.04395	0.0874017	3	0.943717	0.10309	4	1.00653	0.0982009	4	1.06182	0.162739	4	1.01164	0.0719241	7	1.05969	0.195581	6	0.944454	0.0388588	5	0.936629	0.0327043	5	0.946219	0.114312	5
ACX60_RS04780					1.00579	0.0715504	62	0.918799	0.322724	16	1.03372	0.106124	76	0.98529	0.0876496	62	1.03729	0.129967	55	0.982313	0.157339	63	0.995244	0.149759	58	0.953313	0.234999	58	0.984181	0.198935	59	1.00317	0.143308	62	1.0053	0.0647757	69	0.980903	0.15066	64	1.00105	0.0561294	61	0.988659	0.0539313	61	0.892706	0.30086	16
ACX60_RS04785	WP_000547725.1			Uncharacterized protein	1.00952	0.0736107	29	0.991207	0.176192	56	0.992366	0.200154	92	0.992913	0.139071	72	0.954455	0.171921	66	1.00704	0.0991894	62	0.995766	0.187845	65	1.0078	0.222417	66	0.996	0.271329	69	0.993217	0.210538	70	0.993248	0.0864475	80	0.9811	0.192014	79	1.0048	0.0853131	29	1.02444	0.128205	32	1.01474	0.141286	52
ACX60_RS04790	WP_000187966.1				0.99676	0.0775023	38	0.995687	0.125402	41	0.944308	0.19655	45	1.03117	0.185282	39	1.04965	0.245841	32	0.966637	0.225684	33	1.02478	0.136397	36	1.00505	0.288967	39	1.04033	0.205863	39	1.01092	0.164051	39	1.01697	0.129949	43	0.992637	0.200078	42	0.985348	0.104979	40	0.991325	0.120826	39	0.978864	0.191581	38
ACX60_RS04795	WP_000742756.1			Transposase, IS4 family	1.00588	0.0776825	82	0.967179	0.299606	33	1.09084	0.339011	91	1.00238	0.207986	75	0.978332	0.306597	68	1.04413	0.329735	63	0.991281	0.327344	70	0.999535	0.254612	64	1.0487	0.326128	69	1.03426	0.294955	75	0.951216	0.277017	77	0.983129	0.295416	74	1.03344	0.095862	81	1.03801	0.104114	82	0.938968	0.344352	28
ACX60_RS04800					0.994325	0.116863	65	0.998622	0.191123	34	0.995176	0.183473	71	0.993759	0.180671	61	1.00588	0.205465	53	1.01055	0.0899311	50	0.970264	0.234906	53	1.02793	0.160362	53	0.958281	0.260037	51	0.977549	0.22093	54	1.00238	0.097805	59	0.986997	0.139498	62	1.0088	0.0707878	63	1.00065	0.0788236	64	0.995976	0.133137	33
ACX60_RS04805	WP_001061231.1			ATPase	0.998501	0.0694723	71	1.01838	0.143436	48	1.00616	0.18793	114	1.03226	0.216756	91	0.98301	0.211747	83	1.00497	0.216235	81	1.01675	0.216971	81	1.02802	0.222371	79	0.991948	0.243329	84	0.99856	0.173735	88	0.998952	0.0919386	104	0.979129	0.221636	98	0.99418	0.0631276	70	0.989497	0.0802668	74	1.0031	0.134672	43
ACX60_RS04810	WP_000269331.1			Integrase core domain protein	1.00206	0.077154	60	1.03259	0.174025	92	0.978953	0.199935	84	1.0053	0.188225	69	0.964395	0.184697	56	0.973933	0.219696	61	1.00511	0.191187	59	1.00985	0.231951	53	0.961499	0.298241	63	0.968437	0.257669	65	1.00871	0.122818	78	1.03662	0.209323	75	0.989622	0.0765374	57	0.993817	0.0722491	59	1.02639	0.143575	87
ACX60_RS04815	WP_011859944.1			Heteromeric transposase endonuclease subunit TnsA (Transposon Tn7 transposition protein TnsA)	1.00462	0.0852592	22	1.07597	0.138232	13	0.96362	0.0735448	19	0.897534	0.301881	23	0.925026	0.261229	20	0.968818	0.13344	15	1.04189	0.343028	18	0.860936	0.404364	17	1.04668	0.167656	19	1.02892	0.137201	19	0.986705	0.105281	27	0.931517	0.26865	22	0.998756	0.0834591	22	0.991342	0.09381	21	1.0225	0.0993788	13
ACX60_RS04820					1.00414	2.27e-05	2	1.01845	0.0465808	3	1.19312	0	1	0.90462	0	1	0.966614	1.11e-16	1	0.1	X		1.08872	0	1	1.1335	0.283631	4	1.19386	0	1	1.19386	0	1	0.953772	0	1	0.879284	0	1	0.998361	1.11e-05	2	0.95887	0.00147336	2	1.02672	0.0360556	3
ACX60_RS04825	WP_000916029.1			Uncharacterized protein	1.01469	0.042899	9	0.971009	0.0479723	9	1.02381	0.243525	12	0.947339	0.173908	10	1.12126	0.0741987	7	0.957298	0.275697	11	0.937838	0.192582	10	1.13943	0.320029	7	1.07824	0.195538	8	1.09482	0.172499	9	0.954604	0.151538	10	0.956042	0.259908	10	0.98968	0.0547336	9	0.979202	0.0993785	9	0.98027	0.0682487	9
ACX60_RS04830	WP_000175545.1			Enoyl-CoA hydratase	1.01752	0.0913126	39	0.941	0.259361	15	0.928998	0.284108	43	0.973692	0.157897	37	0.945488	0.272953	33	0.977519	0.17756	25	0.90978	0.343853	32	1.05927	0.222422	28	1.01157	0.183566	33	0.990381	0.198655	34	0.991465	0.159044	36	0.959528	0.242612	36	0.990408	0.113675	40	0.978588	0.100851	38	1.01178	0.164806	14
ACX60_RS04835	WP_000117223.1			Bifunctional NMN adenylyltransferase/Nudix hydrolase (Nicotinamide-nucleotide adenylyltransferase)	0.666726	0	1	0.997128	0.0143027	4	0.622954	0.212536	2	0.84217	0	1	0.470488	5.55e-17	1	0.849364	0	1	0.1	X		0.569529	0	1	0.674218	0	1	0.773538	0	1	0.608017	0	1	0.748622	0	1	0.757534	0	1	0.847529	0	1	0.938266	0.0933035	3
ACX60_RS04840	WP_001050696.1			Uncharacterized protein	1.10805	0.144392	3	0.972138	0.0720404	10	0.982244	0.38044	13	1.00339	0.336674	8	0.965447	0.132505	7	1.03555	0.178759	11	0.83475	0.412764	10	1.03985	0.25249	8	0.896098	0.347877	9	0.856792	0.395127	10	1.06969	0.153103	9	1.0031	0.0644063	7	1.04705	0.115442	3	1.04722	0.175666	3	0.978135	0.0941766	10
ACX60_RS04845	WP_001293525.1	BCP, PRXQ, DOT5	peroxiredoxin Q/BCP	Peroxiredoxin	1.01111	0.0871718	30	1.07402	0.123723	9	1.03814	0.229294	30	0.936366	0.206125	25	1.10412	0.215759	23	0.983441	0.264452	17	1.08304	0.201257	24	0.904094	0.297033	21	0.972076	0.358351	25	1.05684	0.150047	27	1.0117	0.111314	30	0.954293	0.152673	24	0.969857	0.10456	30	0.995305	0.185117	32	1.02523	0.145701	8
ACX60_RS04850	WP_049594812.1			ATPase	1.01668	0.108488	19	0.984253	0.0828853	18	1.03987	0.319111	20	0.979575	0.318052	19	0.901395	0.32205	17	1.01253	0.244302	23	0.853945	0.396322	15	1.07419	0.215897	15	0.975377	0.340174	22	0.997711	0.309995	22	1.01394	0.101373	21	0.993706	0.264084	25	1.05231	0.144244	21	0.971396	0.0955138	19	0.988117	0.110514	18
ACX60_RS04855	WP_000771345.1			Uncharacterized protein	0.941313	0.0623974	5	1.16174	0.459486	5	1.04421	0.203573	6	0.991627	0.17261	6	0.915084	0.31924	8	1.09386	0.0833405	3	0.969038	0.342885	5	0.960742	0.53762	6	1.38506	0.274864	5	1.38999	0.269413	5	0.993794	0.0685907	6	1.09509	0.247419	6	0.926323	0.081881	5	0.951856	0.0932356	5	0.93696	0.134417	4
ACX60_RS04860	WP_001984660.1	queC	7-cyano-7-deazaguanine synthase	7-cyano-7-deazaguanine synthase (EC 6.3.4.20) (7-cyano-7-carbaguanine synthase) (PreQ(0) synthase) (Queuosine biosynthesis protein QueC)	0.808492	0.262001	9	0.897971	0.234341	22	0.665212	0.35298	12	0.969515	0.440916	10	1.08202	0.315545	8	0.918513	0.270247	9	0.921262	0.387358	11	0.972072	0.34352	9	0.613958	0.436225	9	0.854852	0.265811	10	0.852464	0.127355	11	0.715471	0.253897	9	0.956686	0.129781	9	1.11928	0.120491	11	1.03294	0.191126	22
ACX60_RS04865	WP_000157724.1	queE	7-carboxy-7-deazaguanine synthase	7-carboxy-7-deazaguanine synthase (CDG synthase) (EC 4.3.99.3) (Queuosine biosynthesis protein QueE)	0.833507	0.0620385	3	0.862427	0.162264	10	1.3225	0.41177	4	1.02032	0.38015	4	1.05915	0.444607	3	0.911814	0.0901919	5	0.890553	0.214176	3	0.857761	0.0928106	3	0.827054	0.147681	2	0.907059	0.076373	2	0.862398	0.0962375	5	0.56702	0.394916	5	0.980173	0.0306995	3	1.04269	0.0632261	3	0.991909	0.0789011	8
ACX60_RS04870	WP_000080867.1	dapD	2,3,4,5-tetrahydropyridine-2,6-dicarboxylate N-succinyltransferase	2,3,4,5-tetrahydropyridine-2,6-dicarboxylate N-succinyltransferase (EC 2.3.1.117) (Tetrahydrodipicolinate N-succinyltransferase) (THDP succinyltransferase) (THP succinyltransferase) (Tetrahydropicolinate succinylase)	0.1	X		0.1	X		0.1	X		0.1	X		0.1	X		0.1	X		0.1	X		0.1	X		0.1	X		0.1	X		0.1	X		0.1	X		0.1	X		0.1	X		0.1	X
ACX60_RS04875	WP_000866520.1			Uncharacterized protein	1.00104	0.0661336	38	1.03974	0.193542	68	0.98998	0.128447	46	0.995989	0.219837	40	0.998939	0.182953	35	0.947421	0.109361	28	1.0051	0.157018	35	0.95416	0.202419	37	1.04097	0.194632	37	1.05251	0.172162	38	0.98637	0.106164	42	0.960586	0.186772	41	1.0031	0.0982705	38	1.0168	0.106123	39	1.01229	0.0895517	61
ACX60_RS04880	WP_001011052.1	cbl	LysR family transcriptional regulator, cys regulon transcriptional activator	Bacterial regulatory helix-turn-helix, lysR family protein	0.977948	0.114103	30	1.06777	0.210317	42	0.916596	0.254357	37	0.98885	0.293768	31	0.987837	0.299838	28	0.936112	0.212592	22	0.937427	0.433373	26	0.792886	0.448795	27	1.02461	0.350076	30	0.963888	0.297506	30	1.01789	0.208974	32	1.00599	0.243453	29	0.963207	0.132324	27	0.988541	0.147956	28	1.10489	0.212431	39
ACX60_RS04885	WP_000027499.1	cysA	sulfate transport system ATP-binding protein	Sulfate/thiosulfate import ATP-binding protein CysA (EC 3.6.3.25) (Sulfate-transporting ATPase)	1.00363	0.103818	20	1.02244	0.0886461	35	0.980302	0.247243	25	1.0166	0.257929	26	1.06583	0.316952	22	0.862607	0.287567	21	0.970023	0.265338	22	0.945284	0.234577	19	1.02725	0.222951	20	1.0461	0.12452	20	0.996159	0.114137	27	0.978187	0.133513	22	0.971171	0.187123	20	0.964111	0.0922772	19	1.00621	0.114842	32
ACX60_RS04890	WP_001048807.1	cysW	sulfate transport system permease protein	Sulfate ABC transporter, permease protein CysW	0.947257	0.177975	35	1.03122	0.185203	35	1.04993	0.253472	40	1.02098	0.194624	35	0.996294	0.320252	29	1.02715	0.117299	26	0.95688	0.207474	29	1.00563	0.182739	24	0.895227	0.342789	32	0.951146	0.276832	35	1.03298	0.130237	38	0.940842	0.244323	33	0.965837	0.138137	37	0.946644	0.139145	37	0.982744	0.118867	32
ACX60_RS04895	WP_000083115.1	cysU	sulfate transport system permease protein	Sulfate ABC transporter, permease protein CysT	0.981623	0.163702	21	1.01937	0.114964	26	0.995372	0.093538	23	1.02861	0.281313	22	0.875582	0.294729	23	0.975576	0.253002	14	0.990064	0.32995	21	0.768912	0.429917	22	1.01936	0.286425	25	1.04993	0.260442	25	1.01178	0.138342	23	1.06948	0.266719	20	0.953854	0.0659468	19	0.936891	0.0919661	20	1.02455	0.0892379	24
ACX60_RS04900	WP_000149917.1	K07002	uncharacterized protein	Alpha/beta hydrolase fold family protein	0.98884	0.116526	52	0.915823	0.165702	13	1.02509	0.286571	61	0.987062	0.275003	48	0.982524	0.2766	42	0.9379	0.268975	35	1.08925	0.331714	45	1.00387	0.303492	43	0.978685	0.327976	38	0.987448	0.27703	43	0.987079	0.183105	54	0.995886	0.256826	49	1.01561	0.136312	50	0.994629	0.12518	52	0.961471	0.0998091	11
ACX60_RS04905	WP_001212600.1	cysP, sbp	sulfate transport system substrate-binding protein	Sulfate ABC transporter, sulfate-binding family protein	0.95071	0.179525	39	1.0202	0.131929	23	1.03913	0.151242	43	1.01457	0.202844	43	0.947735	0.248078	38	0.989031	0.130934	30	1.01223	0.0979445	33	0.987836	0.253205	36	1.03138	0.249612	36	1.05201	0.222408	39	0.979519	0.147988	45	0.988298	0.158418	41	0.986563	0.0836631	40	0.958289	0.130608	39	0.998588	0.146396	22
ACX60_RS04910	WP_000263427.1	pabC	4-amino-4-deoxychorismate lyase	Aminodeoxychorismate lyase (EC 4.1.3.38)	0.972131	0.121468	24	1.01433	0.0745042	21	0.980243	0.182277	30	1.02438	0.142921	28	0.892603	0.236837	23	0.941936	0.235811	26	0.97617	0.369822	21	0.985536	0.276809	24	0.95791	0.308187	33	1.00331	0.283074	36	1.01576	0.172999	29	0.991593	0.234987	32	0.959817	0.193463	23	0.956991	0.224237	24	1.00738	0.057752	21
ACX60_RS04915	WP_001125860.1	K07082	UPF0755 protein	Endolytic murein transglycosylase (EC 4.2.2.-) (Peptidoglycan polymerization terminase)	0.1	X		0.661603	0.428539	3	0.1	X		0.1	X		0.1	X		0.1	X		0.1	X		0.1	X		0.1	X		0.1	X		0.1	X		0.1	X		0.1	X		0.1	X		0.530863	0.428475	3
ACX60_RS04920	WP_000470765.1	tmk, DTYMK	dTMP kinase	Thymidylate kinase (EC 2.7.4.9) (dTMP kinase)	0.1	X		0.1	X		0.1	X		0.1	X		0.1	X		0.1	X		0.1	X		0.1	X		0.1	X		0.1	X		0.1	X		0.1	X		0.1	X		0.1	X		0.1	X
ACX60_RS04925	WP_000842540.1			Phenylacetic acid degradation-related protein	1.00714	0.0810075	5	0.989417	0.118116	14	1.0125	0.0987931	7	0.84915	0.13798	6	1.0548	0.119415	5	1.04085	0.0543987	4	0.979915	0.0965676	5	0.956377	0.0758755	5	0.999584	0.0875586	5	0.981206	0.0839789	5	1.00783	0.0650294	7	0.994332	0.0472952	5	0.997644	0.0800178	5	0.99083	0.105305	5	0.988737	0.137351	13
ACX60_RS04930	WP_000367540.1	nadB	L-aspartate oxidase	L-aspartate oxidase (EC 1.4.3.16)	1.04367	0.10737	17	1.0047	0.161696	82	1.0279	0.22964	32	1.03528	0.247213	24	0.941904	0.333991	25	0.987215	0.219127	19	0.919577	0.381308	22	0.986256	0.378204	27	0.988625	0.276416	29	0.982692	0.269381	30	1.01791	0.171697	29	0.98191	0.256502	24	1.01318	0.104161	17	0.965211	0.080662	15	0.995283	0.144359	74
ACX60_RS04935	WP_000842416.1	degP, htrA	serine protease Do	Periplasmic serine endoprotease DegP-like (EC 3.4.21.107)	0.998659	0.166558	25	1.01462	0.127126	55	0.955666	0.342363	33	1.00185	0.237134	26	0.899217	0.232423	19	0.921646	0.2563	16	0.944912	0.303307	20	0.943214	0.357404	23	1.0877	0.350041	25	1.04627	0.329332	28	1.01467	0.149549	33	0.981668	0.251088	27	1.01096	0.0980871	24	1.0219	0.16094	26	0.99796	0.119709	54
ACX60_RS04940	WP_000094835.1	ybgC	acyl-CoA thioester hydrolase	Thioesterase superfamily protein	1.00874	0.118917	32	0.960206	0.20324	29	1.01005	0.189929	39	1.08705	0.269692	37	0.944138	0.233462	30	0.958387	0.200115	25	0.877516	0.302433	29	0.904947	0.305683	31	0.947617	0.349404	34	1.01303	0.269804	34	0.984409	0.17586	36	0.968791	0.24499	37	0.984393	0.161764	30	0.995104	0.096241	31	1.00691	0.111769	26
ACX60_RS04945	WP_005134895.1	rimJ	ribosomal-protein-alanine N-acetyltransferase	Alanine acetyltransferase	0.977524	0.0884757	6	1.02592	0.0697343	20	1.05742	0.155182	9	0.854573	0.263562	7	1.17281	0.404061	6	0.895713	0.258049	7	1.06873	0.151683	5	0.865384	0.358953	9	0.807806	0.315683	7	0.960205	0.0236766	5	0.969503	0.109029	8	1.04342	0.128088	7	0.940529	0.0219853	6	0.941775	0.0615152	5	0.967871	0.111896	17
ACX60_RS04950	WP_000035781.1			Elongation factor 4 (EF-4) (EC 3.6.5.n1) (Ribosomal back-translocase LepA)	0.1	X	1	0.484652	0.377734	17	0.10552	0.149076	3	0	0	2	0.1	X	3	0.1	X		0.1	X		0.1	X	1	0.1	X	1	0.1	X	1	0.351627	0	1	0.1	X	1	0.1	X	1	0.1	X	1	0.420216	0.385669	18
ACX60_RS04955	WP_000344900.1	lepB	signal peptidase I	Signal peptidase I (EC 3.4.21.89)	0.1	X		0.1	X		0.1	X		0.1	X		0.1	X		0.1	X		0.1	X		0.1	X		0.1	X		0.1	X		0.1	X		0.1	X		0.1	X		0.1	X		0.1	X
ACX60_RS04960	WP_001224039.1			Uncharacterized protein	0.447782	0.248995	3	0.530151	0.373958	6	0.16688	0.335404	4	0.50057	0.371885	3	0.0756952	0.0727803	3	0.146121	0.0922201	2	0.47189	0	1	0.153762	0	1	0.1	X	4	0.0703212	0.129896	4	0.292118	0.394098	4	0.488956	0.488956	2	0.316117	0.403885	3	0.422308	0.332599	3	0.25658	0.300075	6
ACX60_RS04965	WP_000160699.1	rnc, DROSHA, RNT1	ribonuclease III	Ribonuclease 3 (EC 3.1.26.3) (Ribonuclease III) (RNase III)	0.533098	0.225727	26	0.454416	0.34721	23	0.471985	0.318234	35	0.446097	0.340592	29	0.480452	0.290212	25	0.532765	0.271451	23	0.483728	0.315415	22	0.324743	0.311827	24	0.368281	0.295813	25	0.426574	0.290097	27	0.397396	0.225854	29	0.486134	0.377455	29	0.564335	0.209101	26	0.590296	0.22038	26	0.262772	0.30084	21
ACX60_RS04970	WP_000061702.1	era, ERAL1	GTPase	GTPase Era	0.1	X		0.1	X		0.1	X		0.1	X		0.1	X		0.1	X		0.1	X		0.1	X		0.1	X		0.1	X		0.1	X		0.1	X		0.1	X		0.1	X		0.1	X
ACX60_RS04975	WP_004840396.1			Uncharacterized protein	1.00154	0	1	0.988511	0.0678462	11	1.33807	0	1	0.730374	0	1	0.0138991	0	1	1.08894	0	1	0.1	X		0.943695	0	1	1.29251	0	1	0.998745	0	1	0.930125	0	1	0.928644	0	1	1.04167	0	1	1.11587	0	1	0.970412	0.0600584	10
ACX60_RS04980	WP_000985104.1	recO	DNA repair protein RecO (recombination protein O)	DNA repair protein RecO	0.981357	0.0757535	37	1.03695	0.150731	16	1.00086	0.121371	44	0.999398	0.1866	33	0.981362	0.108281	30	0.993651	0.119941	32	0.989596	0.1956	31	1.06461	0.22764	32	1.06132	0.213637	32	0.964974	0.190782	35	0.977774	0.0905356	37	1.01859	0.185432	37	0.982609	0.108258	37	0.981669	0.0857627	37	0.979947	0.151874	15
ACX60_RS04985	WP_000729414.1	pdxJ	pyridoxine 5-phosphate synthase	Pyridoxine 5'-phosphate synthase (PNP synthase) (EC 2.6.99.2)	0.1	X		0.1	X		0.1	X		0.1	X		0.1	X		0.1	X		0.1	X		0.1	X		0.1	X		0.1	X		0.1	X		0.1	X		0.1	X		0.1	X		0.1	X
ACX60_RS04990	WP_000095056.1	miaE	tRNA-(ms[2]io[6]A)-hydroxylase	Putative tRNA-(Ms(2)io(6)a)-hydroxylase	0.986473	0.0889603	46	1.01146	0.128924	12	1.05305	0.243456	58	1.00236	0.244447	47	0.970841	0.252251	42	0.978568	0.220056	39	1.05801	0.180383	39	1.0038	0.265428	42	0.989774	0.240942	46	1.01383	0.158271	47	1.00438	0.100185	48	0.989674	0.112837	50	0.989381	0.0782912	46	0.958535	0.0710237	46	1.01563	0.119269	12
ACX60_RS04995	WP_000880601.1			Short chain dehydrogenase family protein	1.01732	0.0979241	26	0.986861	0.0993181	24	0.931948	0.297588	31	0.986397	0.272008	24	1.07014	0.322652	22	1.05237	0.238817	22	1.05371	0.257011	20	1.08847	0.450599	26	0.958435	0.31176	28	0.917119	0.277198	25	1.0452	0.124826	29	0.959657	0.196282	25	1.02012	0.0755204	26	0.992444	0.0864946	26	0.983722	0.115156	24
ACX60_RS05000					0.1	X		0.1	X		0.1	X		0.1	X		0.1	X		0.1	X		0.1	X		0.1	X		0.1	X		0.1	X		0.1	X		0.1	X		0.1	X		0.1	X		0.1	X
ACX60_RS05005	WP_000855164.1			Uncharacterized protein	0.964005	0.054902	13	1.01291	0.0748174	17	1.01522	0.125037	15	0.963021	0.258068	12	1	0.0823402	11	0.999471	0.131061	10	1.01006	0.0566828	11	0.998104	0.161876	13	1.0702	0.404356	18	1.02651	0.403847	18	1.00631	0.130602	11	1.03443	0.205944	15	0.963152	0.220099	13	0.926353	0.218671	14	1.01421	0.088538	16
ACX60_RS05010	WP_000795395.1			Uncharacterized protein	1.03942	0.039332	5	1.08454	0.16701	9	0.894707	0.0931754	4	1.06791	0.0486696	5	1.05336	0.0575548	3	0.924578	0.032373	2	0.997576	0.090731	4	0.876263	0.366424	5	0.988672	0.0684144	3	0.951075	0.0284395	3	0.972782	0.12043	5	0.984125	0.123483	4	1.04373	0.0332335	4	0.979731	0.082189	4	1.08572	0.136555	7
ACX60_RS05015	WP_001014252.1			Glutathione-dependent formaldehyde-activating enzyme (S-(Hydroxymethyl)glutathione synthase)	0.963756	0.0694348	10	1.04143	0.0984848	6	1.03697	0.21686	10	0.699429	0.404044	10	0.961299	0.259601	11	0.982623	0.0763808	7	0.722236	0.338132	9	0.877277	0.402479	9	0.980387	0.457123	11	1.00906	0.377532	10	0.933993	0.218699	13	0.949829	0.348704	12	0.951044	0.0739317	10	0.939562	0.089846	10	1.02457	0.0829424	6
ACX60_RS05020	WP_000567434.1	hscC	molecular chaperone HscC	Molecular chaperone	0.997947	0.0829871	76	1.03564	0.101232	71	0.999682	0.183984	100	1.02058	0.174944	74	0.985949	0.166843	66	1.00748	0.222619	70	0.989376	0.2623	68	1.04386	0.219715	71	1.01155	0.255847	72	1.03386	0.198563	74	1.01205	0.142839	87	0.999423	0.0958218	86	1.01378	0.0914705	77	0.984463	0.124402	74	1.00093	0.10352	66
ACX60_RS05025	WP_000127907.1			Molecular chaperone	0.997268	0.0809277	42	1.04124	0.106369	18	1.01521	0.104639	55	1.01116	0.139454	43	0.990263	0.18453	39	1.01327	0.138253	38	1.01561	0.238507	36	1.05384	0.187564	38	0.996586	0.17779	43	1.00451	0.121767	45	0.981721	0.106656	51	0.959785	0.20953	46	0.982158	0.0833414	39	1.00069	0.0772324	39	1.05572	0.203247	19
ACX60_RS05030	WP_000383206.1	aspB	aspartate aminotransferase	Aminotransferase (EC 2.6.1.-)	0.994986	0.0795844	26	1.00487	0.230414	40	0.908629	0.288105	30	1.00152	0.231502	24	1.03927	0.204454	22	0.993883	0.253815	27	0.882922	0.238778	21	1.09673	0.23383	20	0.96091	0.27498	20	0.980407	0.10139	23	0.969362	0.216847	28	0.944565	0.229347	25	1.00074	0.061716	24	1.00073	0.063558	24	1.01826	0.0862394	37
ACX60_RS05035	WP_000139632.1			Uncharacterized protein	1.23128	0	1	0.95723	0.090331	2	0.757328	0	1	1.14888	0.0347327	2	0.1	X		0.463261	0	1	0.1	X	1	0.1	X		1.86058	0	1	1.86058	0	1	1.09351	0	1	1.01065	0.297698	2	0.1	X		1.13381	0	1	0.912686	0.0172617	2
ACX60_RS05040	WP_005134897.1			PAS/PAC sensor-containing diguanylate cyclase/phosphodiesterase (EC 2.7.7.65)	0.978049	0.0798251	35	1.02194	0.0719575	44	0.992279	0.203315	53	0.943761	0.210748	47	0.965832	0.309274	41	0.980155	0.150128	42	0.94969	0.20077	38	1.03744	0.207772	39	1.0128	0.215899	39	1.0229	0.212648	48	1.01325	0.117372	58	0.974738	0.23604	52	0.942945	0.0701223	35	0.954149	0.0812163	35	1.00844	0.114192	38
ACX60_RS05045	WP_000222202.1			Uncharacterized protein	1.00835	0.0647224	6	0.999844	0.0735391	23	1.06281	0.253362	14	0.943388	0.199966	12	0.945725	0.116527	9	1.06049	0.230349	8	0.93216	0.399185	10	0.988047	0.156542	9	0.954755	0.153702	13	0.981909	0.136719	13	0.975616	0.0807287	12	0.901082	0.125584	11	1.01536	0.0736139	6	0.999217	0.041617	6	0.971644	0.0840873	21
ACX60_RS05050	WP_001004983.1	uvrB	excinuclease ABC subunit B	UvrABC system protein B (Protein UvrB) (Excinuclease ABC subunit B)	1.00034	0.158473	67	1.02081	0.133363	79	0.982683	0.200136	77	0.976391	0.248781	67	0.982333	0.265776	57	1.01642	0.214535	57	1.04417	0.20929	57	1.01288	0.290811	55	0.944425	0.350459	64	0.961751	0.282559	68	0.995206	0.1197	63	0.990188	0.200071	65	0.987101	0.169572	67	0.985097	0.0930671	59	1.00684	0.125273	73
ACX60_RS05055	WP_000885644.1	APOD	apolipoprotein D and lipocalin family protein	Outer membrane lipoprotein Blc	1.00043	0.0762444	13	1.03894	0.0992391	17	0.910343	0.249945	15	0.942231	0.284382	12	1.0332	0.0671858	9	1.01531	0.19208	11	0.949025	0.334129	11	0.990037	0.280879	11	1.08508	0.191359	11	1.07612	0.19289	11	1.02216	0.129363	14	1.04282	0.170333	13	1.0149	0.0752314	13	1.01646	0.0782505	13	0.981774	0.0805746	16
ACX60_RS05060	WP_000912037.1	rarD	chloramphenicol-sensitive protein RarD	EamA-like transporter family protein	1.00523	0.0416287	38	1.00395	0.108879	61	0.949624	0.254544	53	0.980462	0.141502	44	0.989398	0.134174	33	0.969879	0.201997	39	0.972491	0.198776	35	0.995044	0.211015	35	0.931865	0.284961	40	0.946676	0.23579	40	1.00358	0.160583	51	1.03017	0.19038	42	0.988057	0.0678773	39	0.988775	0.0769166	40	0.996499	0.13182	55
ACX60_RS05065	WP_000031230.1	GAPDH, gapA	glyceraldehyde 3-phosphate dehydrogenase	Glyceraldehyde-3-phosphate dehydrogenase (EC 1.2.1.-)	0.1	X		0.1	X		0.1	X		0.1	X		0.1	X		0.1	X		0.1	X		0.1	X		0.1	X		0.1	X		0.1	X		0.1	X		0.1	X		0.1	X		0.1	X
ACX60_RS05070	WP_001183840.1			MFS transporter	1.00693	0.0708575	18	1.02206	0.115754	25	0.962633	0.233441	29	0.922242	0.225602	22	1.03472	0.138146	18	0.968127	0.22574	23	1.04589	0.237444	19	1.0507	0.291825	17	0.930375	0.398634	21	1.00564	0.19825	24	1.00431	0.104892	24	0.922642	0.275161	25	0.968234	0.0854118	20	0.973394	0.0805802	18	0.99429	0.083143	20
ACX60_RS05075	WP_000468065.1			Uncharacterized protein	0.991654	0.0944511	25	1.0205	0.101355	17	1.04261	0.205217	31	1.04836	0.164211	24	0.996748	0.127914	22	1.0333	0.14851	19	1.04139	0.233677	21	1.01895	0.270393	25	0.971566	0.2724	25	0.991027	0.227492	26	1.00783	0.119472	30	1.01168	0.14473	25	0.976992	0.0964332	24	0.979671	0.104697	23	0.98015	0.0596407	15
ACX60_RS05080	WP_001212949.1	obgE, cgtA	GTPase	GTPase Obg (EC 3.6.5.-) (GTP-binding protein Obg)	0.1	X		0.1	X		0.1	X		0.1	X		0.1	X		0.1	X		0.1	X		0.1	X		0.1	X		0.1	X		0.1	X		0.1	X		0.1	X		0.1	X		0.1	X
ACX60_RS05085	WP_000573844.1	proB	glutamate 5-kinase	Glutamate 5-kinase (EC 2.7.2.11) (Gamma-glutamyl kinase) (GK)	0.747706	0.278329	8	0.839932	0.239339	27	0.662998	0.354894	6	0.756896	0.286511	9	0.782268	0.377091	7	0.727287	0.238077	5	0.783243	0.415309	8	0.970791	0.105449	5	0.814946	0.44526	5	0.848127	0.127258	5	0.76857	0.0978766	7	0.678719	0.363316	6	0.887913	0.121758	8	0.891337	0.0398101	8	0.942087	0.165074	25
ACX60_RS05090	WP_000271369.1			Phosphoserine phosphatase	0.999164	0.0680997	16	0.997593	0.0826814	26	0.991047	0.199677	17	0.93819	0.182645	15	1.03498	0.266225	15	1.02718	0.0929312	8	0.994537	0.192257	11	1.07654	0.325204	13	0.959248	0.367319	16	0.962852	0.335819	18	1.04025	0.185101	18	0.907605	0.30749	16	0.934528	0.169208	17	0.970043	0.077104	16	1.02147	0.0913359	23
ACX60_RS05095	WP_001039857.1			Uncharacterized protein	1.01336	0.035039	8	1.01184	0.130683	54	1.03022	0.149013	10	1.00661	0.0892248	7	0.910261	0.0786871	7	1.03542	0.157583	4	0.806102	0.287585	9	1.00141	0.168055	6	0.985401	0.0856759	6	1.00584	0.0832162	6	0.969116	0.0439526	8	1.04266	0.1393	7	1.00953	0.0720768	10	0.997039	0.0609443	9	0.94145	0.221801	49
ACX60_RS05100	WP_000275423.1	dusB	tRNA-dihydrouridine synthase B	tRNA-dihydrouridine synthase B (EC 1.3.1.-)	1.00411	0.123442	34	1.03289	0.0872316	39	1.01259	0.0904675	37	1.02968	0.196874	31	0.998376	0.245103	30	0.926247	0.249964	25	0.915145	0.298128	27	1.02462	0.314253	29	1.0769	0.17123	31	1.01989	0.193259	34	0.961601	0.0927299	33	1.00499	0.173555	33	0.987389	0.127247	33	0.986107	0.114624	31	1.04385	0.104616	38
ACX60_RS05105	WP_000055180.1	ncd2, npd	nitronate monooxygenase	2-nitropropane dioxygenase	0.985995	0.0570352	34	0.984447	0.171066	39	1.03029	0.185751	56	0.961047	0.184224	46	0.985013	0.0906923	41	1.00404	0.112953	38	1.00501	0.202005	40	0.954994	0.206656	36	1.01369	0.193696	47	1.005	0.18654	50	1.0071	0.0848577	52	1.00589	0.0821176	46	0.980571	0.0561222	33	0.972221	0.0662303	33	0.932271	0.151226	37
ACX60_RS05110	WP_000885357.1			Uncharacterized protein	1.01815	0.152923	26	1.02243	0.166393	27	0.996219	0.275917	35	0.94706	0.241966	33	1.04117	0.356385	28	0.987216	0.122561	18	0.931534	0.257872	26	1.00053	0.270479	25	1.00139	0.315777	29	0.986135	0.232336	31	0.975921	0.160424	35	0.955058	0.228043	33	1.03349	0.138552	26	0.964427	0.154827	25	1.03416	0.126231	22
ACX60_RS05115	WP_079269854.1				1.01354	0.104105	62	1.02024	0.153004	47	0.941045	0.211309	84	1.0412	0.22659	66	0.991398	0.213811	55	1.01173	0.125212	45	1.00761	0.195232	59	1.01315	0.219449	57	0.998878	0.280505	65	1.00444	0.259618	67	0.980726	0.177973	72	1.02534	0.16017	66	1.0172	0.10536	62	1.00548	0.13162	59	0.999524	0.217801	43
ACX60_RS05120					0.99952	0.078768	49	1.00011	0.0638917	19	0.987131	0.234677	76	0.986188	0.175739	59	0.987249	0.20788	49	0.953465	0.238753	59	1.01612	0.243082	53	1.00838	0.228927	53	0.985957	0.331466	54	0.988686	0.238796	56	1.03087	0.112883	65	1.00344	0.130153	58	1.00557	0.0859024	53	0.989654	0.107322	52	0.99703	0.0515942	19
ACX60_RS05125	WP_000744217.1			Uncharacterized protein	1.05142	0.107006	25	1.02159	0.116029	40	1.06415	0.139852	30	1.02181	0.153881	29	0.891894	0.375461	23	0.979762	0.169405	26	0.967625	0.29042	20	0.979181	0.346424	22	0.851909	0.41495	24	0.831716	0.390067	26	0.98683	0.0914308	35	0.994285	0.226498	26	1.00207	0.0873604	26	0.982078	0.135579	27	1.00651	0.140816	36
ACX60_RS05130	WP_000750598.1			Uncharacterized protein	0.980153	0.100878	57	1.02374	0.117831	66	1.00476	0.227868	83	0.993868	0.196396	67	0.982543	0.259766	57	0.964282	0.180582	57	1.00412	0.309663	65	0.99515	0.281831	62	0.97659	0.332747	71	0.978037	0.282881	78	0.981997	0.0971433	72	0.971809	0.236421	69	0.989835	0.130537	58	0.967919	0.156945	58	1.00157	0.0994686	63
ACX60_RS05135	WP_000035257.1			Glycosyl transferase 2 family protein	0.940625	0.141752	50	1.03065	0.164832	45	1.01818	0.173015	66	0.989699	0.202067	53	0.983523	0.197122	52	0.957309	0.122315	39	0.940937	0.310663	52	1.02663	0.254435	49	0.959999	0.252083	53	0.948941	0.22569	51	1.00354	0.173985	62	0.99827	0.185745	53	0.975364	0.0642238	49	0.955888	0.0661723	47	1.00498	0.247499	43
ACX60_RS05140	WP_000067469.1			Uncharacterized protein	0.940271	0.0474858	16	1.02003	0.162748	36	0.825012	0.282981	15	0.897812	0.233445	14	0.961161	0.246785	15	1.02653	0.229171	14	0.861743	0.371644	13	0.896323	0.269172	13	1.11628	0.326201	15	1.16615	0.25324	13	0.949926	0.174695	16	0.966853	0.167176	16	1.02325	0.11174	16	0.977907	0.0705172	15	0.99993	0.150117	35
ACX60_RS05145	WP_001186266.1			Uncharacterized protein	0.989856	0.0735332	59	1.04838	0.209557	21	0.983864	0.154081	75	1.00146	0.127805	59	0.97153	0.228488	55	0.990302	0.103221	47	0.997182	0.130042	53	1.00524	0.19809	50	0.945626	0.234294	55	0.964665	0.212317	60	0.979382	0.114192	62	1.00651	0.183077	66	0.993483	0.0800839	57	0.982824	0.0732112	60	1.02918	0.147842	19
ACX60_RS05150	WP_000063719.1	phrB	deoxyribodipyrimidine photo-lyase	Deoxyribodipyrimidine photolyase	0.979031	0.0708883	28	0.987727	0.17254	47	0.975599	0.231051	38	0.988287	0.310951	32	1.02321	0.217413	31	0.871304	0.334286	33	0.948034	0.179782	26	1.01904	0.140987	27	1.05283	0.317337	37	0.980065	0.27581	37	0.986895	0.0942754	37	0.969254	0.154117	37	1.00392	0.161727	29	0.964011	0.115334	28	0.982321	0.131266	44
ACX60_RS05155	WP_000123995.1	slyD	FKBP-type peptidyl-prolyl cis-trans isomerase SlyD	Peptidyl-prolyl cis-trans isomerase (EC 5.2.1.8)	0.1	X		1.10086	0.133951	5	0.1	X		0.1	X		0.1	X		0.1	X		0.1	X		0.929562	1.11e-16	1	0.1	X		0.1	X		1.10392	0	1	0.93539	0	1	0.1	X		0.1	X		1.06211	0.074198	5
ACX60_RS05160	WP_000193160.1	ndh	NADH dehydrogenase	NADH dehydrogenase	0.972426	0.0663362	35	1.04808	0.176314	51	0.960899	0.202701	39	0.979926	0.32832	36	0.961656	0.207615	30	1.02102	0.234302	26	1.0239	0.181936	25	0.929777	0.4195	33	0.980219	0.325531	32	0.977528	0.220756	33	0.99624	0.132546	36	0.981407	0.246887	35	0.953802	0.128534	33	0.973472	0.193935	35	1.01076	0.143842	47
ACX60_RS05165	WP_000667907.1	dacC, dacA, dacD	serine-type D-Ala-D-Ala carboxypeptidase (penicillin-binding protein 5/6)	D-alanyl-D-alanine carboxypeptidase family protein	1.02372	0.139857	20	0.999064	0.16632	47	0.973026	0.247121	35	0.981085	0.150303	28	1.04119	0.304607	24	0.941538	0.173079	19	0.950785	0.278601	26	0.908726	0.352112	28	0.981905	0.282511	24	1.02724	0.276441	25	0.97818	0.0631169	26	0.9127	0.301509	26	1.00265	0.137907	20	0.99266	0.077695	18	1.02068	0.179139	45
ACX60_RS05170	WP_000903512.1			M61 glycyl aminopeptidase family protein	1.00961	0.0885075	36	1.00182	0.108609	72	0.966063	0.237721	37	1.01582	0.182448	32	0.946816	0.264276	31	0.934998	0.262196	32	0.932058	0.35544	32	0.954311	0.303121	35	0.913473	0.323085	29	0.907479	0.303434	30	0.98168	0.0891643	33	0.991268	0.329638	38	0.988959	0.0831755	32	0.978793	0.0689843	31	0.968927	0.157073	68
ACX60_RS05175	WP_000896679.1	IDH1, IDH2, icd	isocitrate dehydrogenase	Isocitrate dehydrogenase, NADP-dependent (EC 1.1.1.42)	0.795753	0.0994643	15	0.823566	0.208234	57	0.717658	0.308817	19	0.836943	0.34239	11	0.737404	0.383907	15	0.685168	0.339584	14	0.627471	0.321441	10	0.786176	0.460305	14	0.636575	0.459937	11	0.902149	0.292103	13	0.724117	0.275453	14	0.68501	0.269811	14	0.866135	0.173734	17	0.923719	0.0884072	15	0.928928	0.15656	53
ACX60_RS05180	WP_000706554.1	rluE	23S rRNA pseudouridine2457 synthase	Pseudouridine synthase (EC 5.4.99.-)	0.948475	0.0971447	22	1.039	0.0861044	15	0.992986	0.23204	25	0.979012	0.213697	23	0.875531	0.364138	19	0.988754	0.230599	15	0.96959	0.224862	18	0.950434	0.227435	19	0.971819	0.281392	17	1.00375	0.227599	19	1.04502	0.198033	23	1.00324	0.170219	23	0.944122	0.149915	22	0.964084	0.0849917	21	1.02628	0.0888409	13
ACX60_RS05185	WP_000542121.1	IDH1, IDH2, icd	isocitrate dehydrogenase	Isocitrate dehydrogenase [NADP] (EC 1.1.1.42)	1.00154	0.0784736	53	1.017	0.119391	49	0.987278	0.168369	74	1.00709	0.138984	53	0.888536	0.269142	54	1.00749	0.108368	52	0.967085	0.201864	52	0.964877	0.281053	54	1.01667	0.163945	62	1.00482	0.150711	61	0.981889	0.0851575	64	1.0047	0.193633	65	0.996276	0.0660897	53	0.992223	0.0654786	53	0.99458	0.131332	49
ACX60_RS05190	WP_001218091.1			Uncharacterized protein	0.978686	0.0679826	24	1.0267	0.118053	49	0.937798	0.235382	38	1.0006	0.142011	27	1.02812	0.232339	26	0.973546	0.226202	24	0.971411	0.223451	25	0.960445	0.196362	27	0.95428	0.282752	29	0.987535	0.264492	32	0.985152	0.117297	32	0.930209	0.203517	33	0.94795	0.103741	23	0.944896	0.0965377	24	0.980876	0.0993392	44
ACX60_RS05195	WP_000069673.1			Putative membrane protein	1.03528	0.151696	5	0.973632	0.20885	15	1.05513	0.0769881	3	0.940441	0.0167503	2	1.03107	0	1	0.976093	0.232755	3	0.94301	0.0402891	2	0.778696	0.208584	2	0.784876	0.416953	3	0.988125	0.0224242	2	0.989747	0.0445235	3	0.990173	0.106221	3	1.04792	0.157566	5	1.01351	0.1485	5	0.976695	0.128568	14
ACX60_RS05200	WP_017897594.1			MFS transporter	0.993821	0.10134	80	1.02815	0.12669	43	1.02516	0.192863	103	1.00449	0.179158	76	0.989459	0.257217	73	1.04067	0.151089	76	1.00079	0.233826	74	0.958401	0.278876	74	0.934941	0.275778	84	0.9528	0.259708	86	0.996711	0.134748	86	0.999104	0.255466	88	0.988254	0.0891783	79	0.971881	0.0821481	79	1.01878	0.0756278	36
ACX60_RS05205	WP_000925116.1			Bacterial regulatory helix-turn-helix, lysR family protein	0.969998	0.171904	21	1.00685	0.0965674	38	0.981672	0.193995	26	0.913925	0.316727	28	1.03751	0.171071	18	0.941675	0.266718	18	0.889682	0.325514	23	1.07305	0.233296	14	0.887705	0.337431	24	0.915045	0.340081	26	0.88735	0.200237	29	1.02523	0.291417	25	0.95141	0.116832	21	0.982054	0.19032	23	1.01216	0.0855544	34
ACX60_RS05210	WP_001025081.1	K06956	uncharacterized protein	Dicarboxylate symporter family protein	0.928162	0.214591	16	1.00389	0.151568	35	0.907599	0.326453	20	1.0592	0.0965885	14	0.863758	0.407518	18	0.953985	0.282504	18	0.996869	0.132905	13	0.878261	0.314014	16	0.79339	0.393313	19	0.855324	0.345936	18	0.987082	0.151237	20	0.866623	0.22508	16	0.928999	0.203056	16	0.903111	0.0929895	17	0.971204	0.124402	34
ACX60_RS05215	WP_000784951.1			Phenazine biosynthesis protein PhzF	0.969614	0.0993889	10	0.999968	0.102245	24	1.00245	0.195853	13	0.892173	0.445698	14	0.996826	0.409437	12	1.03718	0.144922	9	0.966328	0.163329	10	0.837474	0.446517	9	1.05637	0.450764	11	1.04063	0.473535	10	1.01288	0.089733	17	0.944374	0.256174	11	1.01118	0.135289	11	1.00304	0.162926	12	0.956969	0.109699	24
ACX60_RS05220	WP_000480983.1	pqqL	zinc protease	Peptidase M16 inactive domain protein	1.00098	0.0661617	61	0.99158	0.153966	77	0.991193	0.201714	79	1.00138	0.176466	60	0.94087	0.238734	55	0.991658	0.192496	53	0.95695	0.287026	61	1.02459	0.25756	57	1.04972	0.261813	61	1.04339	0.245787	66	1.01511	0.134047	70	1.00546	0.189639	70	1.00506	0.084225	60	1.0296	0.0842667	60	1.00309	0.124839	78
ACX60_RS05225	WP_000078676.1			Uncharacterized protein	0.866692	0.27503	5	0.990129	0.138498	10	1.07946	0.251106	7	1.09117	0.293076	5	0.959092	0.0491214	4	0.772666	0.360297	3	1.03867	0.0787116	4	1.30505	0.28977	3	0.929842	0.339237	7	1.13592	0.156781	7	1.0219	0.19949	6	1.22009	0.215397	4	0.92679	0.124067	5	0.919909	0.121317	5	0.931455	0.136276	9
ACX60_RS05230	WP_001150004.1			Uncharacterized protein	0.997394	0.101289	9	1.02991	0.0951899	20	0.991951	0.112208	13	0.833202	0.376245	12	1.08501	0.212554	8	1.0339	0.231363	11	0.938127	0.109106	8	0.895471	0.309752	10	0.953845	0.231507	14	0.977402	0.106089	14	0.988988	0.196535	12	1.03344	0.131303	12	0.988053	0.0647514	8	0.993737	0.0677076	9	1.00603	0.0843507	20
ACX60_RS05235	WP_000230496.1			Metal-binding protein	1.00146	0.0826607	21	1.04215	0.13793	58	0.941942	0.280488	24	0.992158	0.274516	24	1.0243	0.319246	20	1.03286	0.256253	19	1.05973	0.298124	20	0.980699	0.272183	20	0.939979	0.209019	20	0.946008	0.207624	21	1.04645	0.20139	24	0.978918	0.24241	21	1.00953	0.061989	20	0.962023	0.1262	20	0.995525	0.179557	52
ACX60_RS05240	WP_000993528.1			Uncharacterized protein	0.997527	0.063229	21	0.990391	0.156096	21	0.964917	0.199602	27	1.00148	0.249983	21	0.953635	0.247681	18	1.03934	0.160349	19	1.04494	0.24316	18	0.853312	0.373306	20	0.917289	0.264308	24	0.937981	0.249651	27	0.956278	0.160437	24	0.919357	0.232304	22	0.976157	0.162229	22	0.98069	0.159024	21	0.957981	0.0696555	20
ACX60_RS05245	WP_001214807.1	thiE	thiamine-phosphate pyrophosphorylase	Thiamine-phosphate synthase (TP synthase) (TPS) (EC 2.5.1.3) (Thiamine-phosphate pyrophosphorylase) (TMP pyrophosphorylase) (TMP-PPase)	0.1	X		0.1	X		0.1	X		0.1	X		0.1	X		0.1	X		0.1	X		0.1	X		0.1	X	1	0.1	X	1	0.1	X		0.347284	0	1	0.1	X		0.1	X		0.1	X
ACX60_RS05250	WP_000059223.1	hemL	glutamate-1-semialdehyde 2,1-aminomutase	Glutamate-1-semialdehyde 2,1-aminomutase (GSA) (EC 5.4.3.8) (Glutamate-1-semialdehyde aminotransferase) (GSA-AT)	0.1	X		0.1	X		0.1	X		0.1	X		0.1	X		0.1	X	1	0.1	X		0.1	X		0.1	X		0.1	X		0.1	X		0.1	X		0.1	X		0.1	X		0.1	X
ACX60_RS05255	WP_000500061.1			Isochorismatase	1.0177	0.134776	27	1.02118	0.179476	26	0.959282	0.247258	27	0.984243	0.202861	22	0.924331	0.371013	22	0.951531	0.256906	21	0.935409	0.346064	20	0.973178	0.363646	23	1.00003	0.420575	22	0.969689	0.228872	23	1.02192	0.179998	28	1.06034	0.240251	27	0.946614	0.143749	23	0.977822	0.146957	23	1.02074	0.193341	25
ACX60_RS05260	WP_001279315.1	rluA	tRNA pseudouridine32 synthase / 23S rRNA pseudouridine746 synthase	RNA pseudouridylate synthase family protein	1.00182	0.06956	9	0.991046	0.159275	22	0.869785	0.309293	18	0.997415	0.294842	13	1.0563	0.0839014	10	0.939237	0.171409	8	0.922197	0.267062	16	1.00633	0.0587743	12	0.983663	0.0876058	11	0.958736	0.207659	13	0.985711	0.0865417	16	1.02522	0.113372	13	1.01136	0.0873516	10	0.9782	0.0534897	9	0.939372	0.213673	20
ACX60_RS05265	WP_002060735.1	hepA	ATP-dependent helicase HepA		0.955901	0.105852	66	0.981362	0.126692	91	0.937797	0.244578	77	0.945217	0.313259	65	0.86595	0.285851	60	0.94733	0.178568	47	0.987312	0.231582	55	0.966563	0.299773	57	0.938951	0.241206	61	0.968549	0.244664	63	0.956086	0.195813	70	0.995415	0.268007	69	0.98453	0.118722	64	1.01431	0.1129	63	0.994838	0.0869345	80
ACX60_RS05270	WP_001191205.1			Uncharacterized protein	1.0197	0.0760042	15	1.02655	0.138855	54	0.981163	0.111728	21	0.945546	0.222185	18	0.976534	0.119774	17	0.99906	0.248145	19	1.08911	0.247862	14	1.02181	0.269963	15	0.999817	0.25438	17	1.00008	0.253951	17	0.985854	0.106827	23	0.940494	0.299363	22	0.962216	0.0805194	13	0.987354	0.0890565	14	1.01133	0.130773	52
ACX60_RS05275	WP_000195202.1	fabR	TetR/AcrR family transcriptional regulator, fatty acid biosynthesis regulator	Bacterial regulatory s, tetR family protein	1.03092	0.1215	20	1.01958	0.147903	18	0.9501	0.196033	15	0.965108	0.202038	11	0.938025	0.195292	10	0.970024	0.0716475	11	0.992343	0.396422	10	1.10045	0.279713	10	1.0022	0.146404	10	0.939155	0.128692	10	1.04088	0.157517	17	1.11768	0.214632	10	1.02356	0.101228	20	1.0057	0.090739	20	1.03046	0.108363	17
ACX60_RS05280	WP_001147894.1			Ferredoxin reductase (Oxidoreductase)	0.926404	0	1	0.1	X		0.966501	0.030601	2	0.959139	0	1	1.12802	0	1	0.904761	0	1	1.04628	0	1	1.01897	0	1	0.61262	0.41049	2	1.05342	0	1	0.953621	0.0375203	2	0.956331	0	1	0.93626	0	1	0.958483	0	1	0.1	X
ACX60_RS05285	WP_001057073.1	E1.14.19.3	linoleoyl-CoA desaturase	Fatty acid desaturase family protein	0.1	X		0.1	X		0.1	X		0.1	X		0.1	X		0.1	X		0.1	X		0.1	X		0.1	X		0.1	X		0.1	X		0.1	X		0.1	X		0.1	X		0.1	X
ACX60_RS05290	WP_001039795.1			NAD(P)H dehydrogenase	0.985412	0.0496558	34	0.9908	0.196766	18	0.995988	0.113287	43	1.0085	0.162975	36	1.01368	0.104904	31	1.00041	0.171172	30	1.00122	0.182657	32	1.01392	0.248366	35	0.990664	0.230443	33	0.996361	0.145507	36	0.988441	0.119667	37	0.979986	0.135927	38	0.97882	0.0673593	34	0.965679	0.066287	33	1.02195	0.0847642	17
ACX60_RS05295	WP_001041365.1			LysR family transcriptional regulator	1.00933	0.0616513	67	0.957504	0.201423	34	0.989565	0.170353	87	0.984635	0.178435	73	0.987748	0.220797	64	0.994907	0.103723	55	1.02621	0.257688	66	1.00616	0.270728	60	0.993308	0.239691	67	1.0029	0.227307	70	0.993632	0.125549	86	1.00055	0.205904	76	0.981903	0.0835286	65	0.969317	0.111331	68	0.959995	0.16818	32
ACX60_RS05300	WP_001259423.1			Uncharacterized protein	0.955591	0.192731	16	1.05094	0.183974	28	1.01426	0.295154	17	0.931417	0.337272	13	1.00432	0.336974	13	0.942823	0.213133	12	1.09024	0.156717	12	0.963503	0.444549	12	1.09187	0.372937	13	1.05359	0.331408	15	1.00028	0.125423	16	1.07138	0.331433	16	0.954514	0.0867402	14	0.999792	0.0870333	15	1.0188	0.163223	24
ACX60_RS05305	WP_000117540.1	ectB, dat	diaminobutyrate-2-oxoglutarate transaminase	Diaminobutyrate--2-oxoglutarate aminotransferase (EC 2.6.1.76)	0.467065	0.225858	55	0.388496	0.287393	36	0.395948	0.306433	66	0.388413	0.309252	57	0.394375	0.390055	52	0.33369	0.342717	49	0.479957	0.265287	47	0.373237	0.338337	49	0.459361	0.348154	48	0.470388	0.333322	50	0.468682	0.246328	58	0.440145	0.264205	59	0.411821	0.222897	56	0.349243	0.226767	55	0.128268	0.245017	34
ACX60_RS05310	WP_000227387.1	ddc	L-2,4-diaminobutyrate decarboxylase	L-2,4-diaminobutyrate decarboxylase (EC 4.1.1.86)	0.514627	0.193145	13	0.454169	0.290234	36	0.312636	0.306507	16	0.309437	0.342554	15	0.267026	0.282795	14	0.547616	0.265535	8	0.438943	0.3259	12	0.485319	0.274893	11	0.372885	0.313008	14	0.265162	0.333232	13	0.676223	0.258431	14	0.369337	0.251053	12	0.576416	0.133575	13	0.459483	0.212853	13	0.223469	0.31876	33
ACX60_RS05315	WP_001183474.1			Aldehyde dehydrogenase	0.987941	0.165373	61	0.961401	0.210485	32	0.984326	0.218323	77	0.940345	0.269775	66	1.03108	0.280631	52	0.972327	0.15617	51	0.93739	0.293634	56	0.989377	0.209972	53	1.03995	0.280928	61	1.04127	0.272079	68	0.988447	0.158352	68	0.973362	0.221303	69	0.994567	0.139899	63	0.972232	0.175924	59	1.00024	0.144066	31
ACX60_RS05320	WP_000357090.1			AsnC family protein	0.973328	0.110351	19	1.05747	0.0579349	6	1.02934	0.305808	23	1.03755	0.133817	22	1.03691	0.145807	17	0.965017	0.0774361	21	1.01853	0.21714	17	0.993865	0.293054	20	0.943518	0.26373	20	1.00754	0.212398	20	1.00519	0.127117	24	1.01579	0.305794	21	0.969969	0.10391	17	0.98014	0.152607	19	0.947222	0.0981234	6
ACX60_RS05325	WP_000469459.1			Pyruvate decarboxylase isozyme 3 (EC 4.1.1.1)	0.988451	0.0887096	80	0.99767	0.175473	85	0.965264	0.135879	106	0.991453	0.23173	91	0.957592	0.167615	75	0.99867	0.122227	79	0.988602	0.214758	75	1.00534	0.238423	76	0.957838	0.290119	88	0.988122	0.238167	94	0.983315	0.122476	98	0.971269	0.23704	85	0.984048	0.0988911	78	0.967129	0.0925589	81	0.978635	0.144643	79
ACX60_RS05330	WP_000339846.1	aroP	aromatic amino acid transport protein AroP	Amino acid permease family protein	0.994133	0.0816687	45	0.967195	0.155999	42	0.999495	0.17546	55	0.956905	0.320285	49	0.997812	0.129644	39	0.965235	0.208791	42	1.01206	0.206634	42	0.986631	0.271103	40	1.00499	0.306624	51	0.984008	0.252055	54	0.97962	0.119862	55	0.9816	0.176024	49	0.985532	0.0606613	44	0.980077	0.102666	42	0.945389	0.151131	38
ACX60_RS05335	WP_001238909.1	pstS	phosphate transport system substrate-binding protein	PBP superfamily domain protein	0.956877	0.182616	27	0.954099	0.196568	20	0.974569	0.236077	41	1.00961	0.227161	32	0.955393	0.152825	30	0.918268	0.312831	27	1.05044	0.213251	24	0.998671	0.270642	24	0.961776	0.329577	33	0.971623	0.26151	33	1.01043	0.136613	37	0.920855	0.199011	38	0.917767	0.159147	26	0.899258	0.169753	25	0.943386	0.094086	20
ACX60_RS05340	WP_001050723.1	pstC	phosphate transport system permease protein	Phosphate transport system permease protein	1.01929	0.077106	28	1.00314	0.0874359	51	0.968705	0.261298	37	0.880102	0.320824	30	0.857747	0.388648	34	0.900916	0.294988	18	0.940397	0.287462	25	0.801471	0.324953	31	0.994282	0.393005	28	0.930956	0.399618	29	0.940907	0.162065	31	0.958916	0.193814	31	0.927546	0.212035	27	0.951409	0.0619736	27	0.96232	0.0909657	45
ACX60_RS05345	WP_000107954.1	pstA	phosphate transport system permease protein	Phosphate transport system permease protein PstA	0.993675	0.0897236	32	0.980193	0.133356	35	0.959105	0.263299	41	0.928984	0.269189	39	0.951498	0.192422	27	0.97388	0.22034	22	0.900603	0.337221	29	0.935995	0.37928	34	0.955788	0.341829	32	0.981516	0.322547	35	0.958157	0.195659	39	0.968493	0.182975	40	0.963979	0.0655608	31	0.935133	0.0715959	30	0.956594	0.0991675	33
ACX60_RS05350	WP_001091973.1	pstB	phosphate transport system ATP-binding protein	Phosphate import ATP-binding protein PstB (EC 3.6.3.27) (ABC phosphate transporter) (Phosphate-transporting ATPase)	0.925473	0.126467	15	0.997019	0.199219	31	1.01607	0.22878	25	0.919758	0.322878	25	1.00666	0.247059	17	0.981183	0.176593	17	0.947534	0.243599	16	0.947947	0.24454	17	0.93222	0.338325	26	0.98233	0.369578	27	0.987121	0.197372	26	0.945293	0.164916	21	0.911567	0.112926	15	0.934148	0.0760639	19	0.89472	0.242955	27
ACX60_RS05355	WP_000897185.1	sohB	serine protease SohB	Peptidase S49 family protein	1.00405	0.0787316	16	1.04368	0.122854	29	0.973288	0.372831	14	0.957182	0.368548	12	0.967847	0.378751	12	0.852007	0.0486041	4	0.979288	0.134427	11	0.849475	0.234842	10	0.829557	0.452458	12	0.912383	0.374905	12	0.961279	0.19631	14	0.944866	0.233936	15	0.943944	0.0742746	14	0.943362	0.0852874	15	1.03004	0.106919	25
ACX60_RS05360	WP_000196826.1			Adhesin	0.976431	0.120231	64	1.01185	0.123177	98	0.990213	0.182051	78	0.969878	0.217422	66	1.02555	0.208829	58	1.00953	0.15637	56	1.00833	0.275202	58	0.974022	0.188257	54	1.01144	0.241348	60	1.00653	0.250952	66	0.998611	0.0943339	70	0.964345	0.19993	66	0.986715	0.0877916	65	0.954924	0.0779947	65	1.00033	0.0992405	93
ACX60_RS05365	WP_000570327.1	yjdF	putative membrane protein	Uncharacterized protein	0.984751	0.0890534	26	0.999964	0.0987548	31	0.991334	0.154375	33	1.017	0.102861	27	1.01929	0.199264	26	0.962637	0.0975383	27	0.968914	0.214572	27	0.956009	0.216889	25	0.992154	0.135594	26	0.982847	0.122257	28	0.997715	0.137155	33	1.0123	0.171794	31	0.965333	0.102092	26	0.955003	0.0692496	26	0.963518	0.106311	26
ACX60_RS05370	WP_000993080.1	purB, ADSL	adenylosuccinate lyase	Adenylosuccinate lyase (ASL) (EC 4.3.2.2) (Adenylosuccinase)	0.1	X		0.1	X		0.1	X		0.1	X		0.1	X		0.1	X		0.1	X		0.1	X		0.1	X		0.1	X		0.1	X		0.1	X		0.1	X		0.1	X		0.1	X
ACX60_RS05375	WP_000229972.1	hflD	high frequency lysogenization protein	High frequency lysogenization protein HflD homolog	0.1	X		0.501531	0.36733	3	0.1	X		0.1	X		0.1	X		0.1	X		0.1	X		0.1	X		0.1	X		0.1	X		0.1	X		0.1	X		0.1	X		0.1	X		0.588411	0.352679	3
ACX60_RS05380	WP_001187604.1	mnmA, trmU	tRNA-uridine 2-sulfurtransferase	tRNA-specific 2-thiouridylase MnmA (EC 2.8.1.13)	0.1	X	2	0.114857	0.216901	20	0.0563098	0.10573	6	0.105699	0.133481	6	0.142061	0.372365	10	0.1	X	4	0.058874	0.103613	4	0.324932	0.441732	5	0.0470344	0.116092	10	0.0510756	0.106074	10	0.396154	0.315067	6	0.264139	0.216986	8	0.119917	0.135233	3	0.1	X	3	0.138196	0.412216	19
ACX60_RS05385	WP_000741966.1			Phosphatase NudJ (EC 3.6.1.-)	0.382303	0.272399	2	0.253373	0.282396	15	0	0	2	0.119224	0.150705	3	0.120579	0.201839	3	0.216775	0.299932	4	0.1	X	1	0.0689013	0.172932	2	0.1	X	3	0.1	X	3	0.229396	0.12218	3	0.1	X	3	0.1	X	2	0.39047	0.272333	2	0.115586	0.246153	15
ACX60_RS05390	WP_001107199.1			Protein YrdA	0.997675	0.0498477	9	1.01195	0.0722991	41	0.944913	0.200603	13	0.889611	0.323531	12	1.01112	0.0790527	10	0.971063	0.073316	9	1.02181	0.145738	9	1.00173	0.116477	9	0.90686	0.212985	10	0.933861	0.199192	10	1.04282	0.142086	13	1.04471	0.111279	11	0.946863	0.0952179	9	0.984957	0.0967901	11	0.985691	0.16017	36
ACX60_RS05395	WP_000197255.1	dacC, dacA, dacD	serine-type D-Ala-D-Ala carboxypeptidase (penicillin-binding protein 5/6)	D-alanyl-D-alanine carboxypeptidase family protein	0.947104	0.0538214	8	0.975377	0.140174	32	1.12439	0.322238	11	0.953412	0.236557	10	1.06603	0.108123	7	1.02252	0.177836	8	0.934627	0.287237	9	1.03609	0.600893	10	0.86711	0.321459	13	0.829177	0.290187	14	0.946259	0.128133	12	0.926843	0.274353	10	0.853949	0.0758751	8	0.796056	0.180849	8	0.884639	0.154393	30
ACX60_RS05400	WP_000480885.1			Uncharacterized protein	0.928939	0.124795	8	0.95243	0.17507	7	1.03444	0.128108	9	0.85891	0.332908	7	0.979864	0.0561054	5	0.891315	0.168579	4	1.03159	0.297672	5	0.964675	0.1255	6	0.903089	0.343004	7	0.970572	0.0609904	7	1.03855	0.190325	7	1.12743	0.218987	5	0.823463	0.302757	7	0.873838	0.187207	7	1.09056	0.0916053	6
ACX60_RS05405	WP_000846426.1			Uncharacterized protein	0.883368	0.386977	6	0.998412	0.0842343	8	1.09444	0.210357	22	1.08019	0.157465	14	1.01028	0.210248	19	0.892004	0.282075	13	0.850588	0.324461	16	0.925819	0.425351	14	1.02355	0.253783	19	0.948905	0.231777	20	1.00729	0.116746	27	1.05436	0.190903	21	0.969964	0.151934	6	0.94518	0.135516	6	0.97672	0.096433	7
ACX60_RS05410	WP_001023217.1	surE	5'-nucleotidase	5'-nucleotidase SurE (EC 3.1.3.5) (Nucleoside 5'-monophosphate phosphohydrolase)	1.04741	0.0811757	19	1.06057	0.148618	36	0.9684	0.162719	25	1.07257	0.207809	23	0.958622	0.309447	18	1.02015	0.130325	19	0.992317	0.133415	17	1.10867	0.223827	17	0.965685	0.19426	19	0.975901	0.181423	20	0.9776	0.0757296	23	1.01208	0.179712	23	1.01929	0.066635	19	1.0327	0.0694968	19	1.00513	0.173153	33
ACX60_RS05415	WP_000550750.1	nlpD	lipoprotein NlpD	LysM domain protein	1.08166	0.179952	11	1.02298	0.103379	34	1.0298	0.206057	9	1.01571	0.115659	9	1.07219	0.387339	9	0.932153	0.0654466	7	1.07357	0.261645	12	1.10658	0.397003	7	0.915112	0.28432	7	1.07364	0.137992	8	0.979249	0.291607	10	0.903528	0.29472	10	0.970239	0.117194	9	1.00128	0.113518	10	1.0088	0.136784	33
ACX60_RS05420	WP_000886768.1			LysR family transcriptional regulator	1.07056	0.1631	34	1.05181	0.106637	25	0.961679	0.265723	41	1.11064	0.170765	34	0.932772	0.267838	32	1.05243	0.205837	32	0.997272	0.243875	31	1.10312	0.242429	29	1.0478	0.334034	27	1.00354	0.191151	30	1.06908	0.0831855	39	0.960352	0.231484	36	0.971956	0.117908	30	0.931147	0.116371	29	0.955435	0.0895969	25
ACX60_RS05425	WP_000192286.1			Endopeptidase La (EC 3.4.21.53)	1.00142	0.0630672	53	0.999095	0.189309	77	0.962018	0.242542	78	1.01419	0.207982	62	0.987444	0.137297	53	0.988489	0.233393	53	0.986024	0.245814	55	0.948383	0.337981	64	1.00516	0.247995	57	0.992177	0.188953	60	1.0017	0.152738	70	0.986026	0.169378	65	0.993632	0.100477	52	1.0171	0.0662241	52	0.970632	0.220711	72
ACX60_RS05430	WP_000428311.1	ampG	MFS transporter, PAT family, beta-lactamase induction signal transducer AmpG	Transporter	0.989193	0.101904	60	1.02514	0.100075	81	0.926052	0.208345	66	0.963847	0.173735	56	0.951166	0.270985	50	1.00188	0.238057	42	0.909789	0.29854	52	1.01424	0.364832	54	0.95166	0.287824	60	0.990071	0.198102	61	1.0081	0.128378	63	0.930862	0.227902	60	0.957841	0.117947	59	0.956722	0.117411	59	0.929671	0.200618	75
ACX60_RS05435	WP_001242511.1	GLO1, gloA	lactoylglutathione lyase	Lactoylglutathione lyase (EC 4.4.1.5) (Glyoxalase I)	1.01433	0.09075	15	0.97302	0.0755148	18	1.06945	0.299731	20	1.07637	0.193677	16	1.00352	0.118725	14	1.18124	0.30125	12	0.982749	0.330054	16	1.04061	0.389445	16	1.03796	0.264125	20	1.02877	0.259944	21	0.98902	0.264461	18	0.985711	0.277744	17	1.01979	0.0755469	14	1.00228	0.0790551	15	0.986597	0.0725031	16
ACX60_RS05440	WP_005134928.1	SLC10A7, P7	solute carrier family 10 (sodium/bile acid cotransporter), member 7	Uncharacterized protein	0.998447	0.0790032	29	0.990476	0.127176	50	0.994596	0.311071	33	1.00861	0.140936	29	0.951142	0.244393	23	0.940218	0.207225	20	0.907509	0.268156	28	0.854811	0.43457	26	0.861977	0.417963	29	0.959414	0.422494	29	0.998235	0.214707	34	1.04489	0.169512	30	0.964041	0.0836343	27	0.971437	0.103168	28	0.963244	0.116528	47
ACX60_RS05445	WP_001200845.1	RP-L31, rpmE	large subunit ribosomal protein L31	50S ribosomal protein L31	0.625692	0	1	0.483635	0.37807	5	0.341604	0.327816	2	0.285667	0	1	0.1	X		1.04572	0	1	0.1	X		0.1	X		0.1	X	1	0.1	X	1	0	0	1	0.1	X		0.986852	0	1	0.773988	0	1	0.66622	0.391857	5
ACX60_RS05450	WP_000534828.1			Diguanylate phosphodiesterase	0.979752	0.0903766	44	1.04132	0.108894	59	0.994662	0.190028	62	1.01887	0.163369	49	0.944767	0.330692	48	0.961726	0.174887	47	0.96722	0.260887	46	1.01168	0.322173	43	0.987202	0.276306	44	0.954759	0.195135	47	0.990731	0.0960017	60	0.961829	0.22105	57	0.952188	0.141135	44	0.966008	0.163875	47	0.987078	0.153206	55
[truncated: 2,706 more rows]
[truncated: 51 more columns]

## Sheet: Legend
Supplementary Data 1. Genome-wide A. baumannii Tn-seq fitness values across 20 antibiotic treatments and 12 untreated control conditions. Spreadsheet shows matrix of Tn-seq fitness data across all conditions for loci encoded in A. baumannii strain 17978 chromosome and pAB3. Average fitness (W), s.d., and n (number of transposon mutant fitness values used to calculate W) are listed for each gene p…
