# Supplementary material for: Antibiotic susceptibility signatures identify potential antimicrobial targets in the Acinetobacter baumannii cell envelope
Source: Nat Commun. 2020 Sep 9;11:4522. doi: 10.1038/s41467-020-18301-2 (PMC7481262; doi:10.1038/s41467-020-18301-2)
Supplement: Supplementary file 4 — Supplementary Data 2 [file 41467_2020_18301_MOESM4_ESM.xlsx]

## Sheet: A-All values
Supplementary Data 2.
spreadsheet A: All calculated Tn-seq antibiotic susceptibility differences
locus	Protein ID	Gene name	Protein name (KEGG)	Protein name (Uniprot)	# drugs with which gene passes significance criteria	AZITH vs untx Criteria passed?	AZITH vs untx P value	Mean of AZITH	Mean of UNTX	AZITH vs untx Difference	SE of difference	t ratio	df	AZITH vs untx q value	A22 vs untx Criteria passed?	A22 vs untx P value	Mean of A22	Mean of UNTX	A22 vs untx Difference	SE of difference	t ratio	df	A22 vs untx q value	AZT vs untx Criteria passed?	AZT vs untx P value	Mean of AZT	Mean of UNTX	AZT vs untx Difference	SE of difference	t ratio	df	AZT vs untx q value	MEC vs untx Criteria passed?	MEC vs untx P value	Mean of MEC	Mean of UNTX	MEC Difference	SE of difference	t ratio	df	MEC vs untx q value	CAM vs untx Criteria passed?	CAM vs untx P value	Mean of CAM	Mean of UNTX	CAM vs untx Difference	SE of difference	t ratio	df
ACX60_RS00005	WP_000964767.1	dnaA	chromosomal replication initiator protein	Chromosomal replication initiator protein DnaA	0	Fail									Fail									Fail									Fail									Fail
ACX60_RS00010	WP_001237350.1	dnaN	DNA polymerase III subunit beta	Beta sliding clamp	0	Fail									Fail									Fail									Fail									Fail
ACX60_RS00015	WP_000550808.1	recF	DNA replication and repair protein RecF	DNA replication and repair protein RecF	0	Fail	0.00587668	0.9737	1.065	-0.09128	0.03243	2.815	100	0.211669	Fail	0.675345	1.053	1.065	-0.01246	0.02967	0.42	101	>0.999999999999999	Fail	0.760052	1.006	1.018	-0.01138	0.03716	0.3062	100	>0.999999999999999	Fail	0.541418	0.9951	1.018	-0.02244	0.03661	0.6128	100	>0.999999	Fail	0.650345	1.033	1.018	0.01563	0.03439	0.4543	135
ACX60_RS00020	WP_000093728.1	gyrB	DNA gyrase subunit B	DNA gyrase subunit B (EC 5.99.1.3)	0	Fail									Fail									Fail									Fail									Fail
ACX60_RS00025	WP_000987637.1	cybC	soluble cytochrome b562	Cytochrome b562 family protein	0	Fail	0.410104	0.8633	0.9311	-0.06776	0.08135	0.8329	38	>0.999999999999999	Fail	0.425438	0.995	0.9311	0.06391	0.07934	0.8055	39	>0.999999999999999	Fail	0.74951	1.032	1.071	-0.03899	0.1213	0.3214	42	>0.999999999999999	Fail	0.964626	1.076	1.071	0.004469	0.1002	0.04461	42	>0.999999	Fail	0.486301	1.055	1.111	-0.05628	0.08014	0.7023	43
ACX60_RS00030	WP_001009202.1			Uncharacterized protein	2	Fail	0.111512	1.105	0.9358	0.1693	0.1036	1.634	34	0.813212	Fail	0.915859	0.9471	0.9358	0.01129	0.106	0.1065	32	>0.999999999999999	Fail	0.919152	0.9802	0.9694	0.01087	0.1061	0.1024	29	>0.999999999999999	Fail	0.529782	1.041	0.9694	0.07156	0.1125	0.6362	28	>0.999999	Fail	0.582612	1.079	1.031	0.04779	0.08628	0.554	41
ACX60_RS00035	WP_000613974.1	ABCF3	ATP-binding cassette, subfamily F, member 3	ABC transporter ATP-binding protein	1	Fail	0.60737	0.9981	1.018	-0.0202	0.03924	0.5149	157	>0.999999999999999	Fail	0.594242	1.039	1.018	0.0212	0.03972	0.5338	157	>0.999999999999999	Fail	0.463179	1.045	1.077	-0.03221	0.0438	0.7354	159	>0.999999999999999	Fail	0.464875	1.046	1.077	-0.03112	0.04248	0.7326	158	>0.999999	Fail	0.0730631	0.9503	1.019	-0.06833	0.03791	1.803	188
ACX60_RS00040	WP_000746550.1			RND transporter	0	Fail	0.0765498	0.9943	1.083	-0.08828	0.04947	1.784	139	0.761362	Fail	0.555764	1.055	1.083	-0.02736	0.04633	0.5906	138	>0.999999999999999	Fail	0.449837	1.086	1.055	0.03094	0.04082	0.7579	135	>0.999999999999999	Fail	0.721381	1.041	1.055	-0.01459	0.04083	0.3574	130	>0.999999	Fail	0.909931	1.04	1.044	-0.003671	0.0324	0.1133	164
ACX60_RS00045	WP_000724999.1			Putative rND type efflux pump	0	Fail	0.635901	0.9906	1.031	-0.04	0.0841	0.4757	65	>0.999999999999999	Fail	0.804862	1.009	1.031	-0.02132	0.08594	0.2481	65	>0.999999999999999	Fail	0.994862	1.094	1.094	-0.0004971	0.0769	0.006464	64	>0.999999999999999	Fail	0.992722	1.093	1.094	-0.000759	0.08287	0.009158	62	>0.999999	Fail	0.925865	1.046	1.038	0.007755	0.0831	0.09332	86
ACX60_RS00050	WP_001212536.1			Putative rND type efflux pump	0	Fail	0.0389636	0.9246	1.024	-0.09909	0.0473	2.095	91	0.595607	Fail	0.877079	1.018	1.024	-0.005444	0.03509	0.1551	90	>0.999999999999999	Fail	0.969656	1.146	1.145	0.00163	0.04274	0.03814	99	>0.999999999999999	Fail	0.56237	1.121	1.145	-0.02314	0.0398	0.5813	98	>0.999999	Fail	0.909589	1.061	1.055	0.005806	0.05102	0.1138	119
ACX60_RS00055	WP_000993572.1	erpA	iron-sulfur cluster insertion protein	Iron-sulfur cluster insertion protein ErpA	0	Fail									Fail									Fail									Fail									Fail
ACX60_RS00060	WP_000366384.1			Hydrolase	0	Fail	0.07554	0.9691	1.019	-0.04945	0.02766	1.788	173	0.761362	Fail	0.625983	1.033	1.019	0.0142	0.02907	0.4883	172	>0.999999999999999	Fail	0.845323	1.057	1.064	-0.006897	0.0353	0.1954	172	>0.999999999999999	Fail	0.589226	1.045	1.064	-0.01835	0.03392	0.541	169	>0.999999	Fail	0.915269	1.046	1.049	-0.002174	0.02041	0.1065	200
ACX60_RS00065	WP_001274576.1	anmK	anhydro-N-acetylmuramic acid kinase	Anhydro-N-acetylmuramic acid kinase (EC 2.7.1.170) (AnhMurNAc kinase)	3	Fail	0.119078	0.9934	1.053	-0.05982	0.03809	1.57	115	0.826641	Fail	0.84001	1.061	1.053	0.007835	0.03872	0.2023	116	>0.999999999999999	Fail	0.0206373	1.007	1.092	-0.08541	0.0364	2.346	117	>0.999999999999999	Fail	0.205276	1.041	1.092	-0.05067	0.03978	1.274	118	>0.999999	Fail	0.964981	1.063	1.064	-0.0008806	0.02002	0.04399	136
ACX60_RS00070	WP_000064514.1	YARS, tyrS	tyrosyl-tRNA synthetase	Tyrosine--tRNA ligase (EC 6.1.1.1) (Tyrosyl-tRNA synthetase) (TyrRS)	0	Fail									Fail									Fail									Fail									Fail
ACX60_RS00075					0	Fail									Fail									Fail									Fail									Fail
ACX60_RS00080					0	Fail									Fail									Fail									Fail									Fail
ACX60_RS00085					0	Fail									Fail									Fail									Fail									Fail
ACX60_RS00090					0	Fail									Fail									Fail									Fail									Fail
ACX60_RS00095					0	Fail									Fail									Fail									Fail									Fail
ACX60_RS00100	WP_000587876.1	GST, gst	glutathione S-transferase	Glutathione S-transferase	0	Fail	0.808475	0.9441	0.9597	-0.01559	0.06378	0.2444	32	>0.999999999999999	Fail	0.5221	0.9968	0.9597	0.03711	0.05733	0.6472	32	>0.999999999999999	Fail	0.860635	1.077	1.061	0.01626	0.092	0.1768	38	>0.999999999999999	Fail	0.948782	1.068	1.061	0.006603	0.1021	0.06466	38	>0.999999	Fail	0.31485	0.9665	1.035	-0.06835	0.06712	1.018	39
ACX60_RS00105	WP_000698062.1			Outer membrane family protein	0	Fail	0.115514	0.9429	1.026	-0.0833	0.05239	1.59	86	0.819239	Fail	0.600522	0.9969	1.026	-0.0293	0.05575	0.5256	85	>0.999999999999999	Fail	0.622483	1.023	0.9836	0.03902	0.07899	0.494	93	>0.999999999999999	Fail	0.645338	0.9466	0.9836	-0.03703	0.08019	0.4618	91	>0.999999	Fail	0.147416	0.9686	1.02	-0.05178	0.03551	1.458	120
ACX60_RS00110	WP_000132725.1	TC.NSS	neurotransmitter:Na+ symporter, NSS family	Transporter	0	Fail	0.0153283	0.9895	1.053	-0.06334	0.02592	2.444	218	0.396627	Fail	0.665371	1.064	1.053	0.01149	0.02654	0.4331	222	>0.999999999999999	Fail	0.81268	1.035	1.027	0.007821	0.03297	0.2372	249	>0.999999999999999	Fail	0.770027	1.017	1.027	-0.01024	0.03497	0.2927	247	>0.999999	Fail	0.692085	1.041	1.05	-0.008994	0.02269	0.3964	277
ACX60_RS00115	WP_001097630.1			Uncharacterized protein	0	Fail			1.076						Fail		0.8122	1.076	-0.2639					Fail			1.749						Fail			1.749						Fail			1.488
ACX60_RS00120	WP_001077672.1	rsmB, sun	16S rRNA (cytosine967-C5)-methyltransferase	16S rRNA (Cytosine(967)-C(5))-methyltransferase	2	Fail	0.00403695	0.8825	1.023	-0.1404	0.04719	2.975	69	0.165651	Fail	0.959441	1.025	1.023	0.00242	0.04741	0.05104	68	>0.999999999999999	Fail	0.911405	1.011	1.019	-0.007986	0.07154	0.1116	75	>0.999999999999999	Fail	0.825107	1.036	1.019	0.01658	0.07477	0.2217	76	>0.999999	Fail	0.146524	0.9782	1.058	-0.07945	0.05419	1.466	80
ACX60_RS00125	WP_000691200.1	MTFMT, fmt	methionyl-tRNA formyltransferase	Methionyl-tRNA formyltransferase (EC 2.1.2.9)	0	Fail									Fail									Fail									Fail									Fail
ACX60_RS00130	WP_001113592.1	ilvD	dihydroxy-acid dehydratase	Dihydroxy-acid dehydratase (DAD) (EC 4.2.1.9)	2	Fail	0.183133	1.094	1.028	0.0661	0.04938	1.339	123	0.889373	Fail	0.622775	1.05	1.028	0.02204	0.04468	0.4932	120	>0.999999999999999	Fail	0.52835	0.9715	1.007	-0.03553	0.0562	0.6323	126	>0.999999999999999	Fail	0.608807	1.034	1.007	0.027	0.05264	0.5131	127	>0.999999	Fail	0.938914	0.9867	0.9838	0.002902	0.03781	0.07675	162
ACX60_RS00135	WP_000055250.1			Uncharacterized protein	0	Fail	0.0285369	0.9727	1.049	-0.07598	0.03439	2.209	167	0.539162	Fail	0.437292	1.02	1.049	-0.02832	0.03637	0.7786	171	>0.999999999999999	Fail	0.592927	1.072	1.049	0.02334	0.04359	0.5356	181	>0.999999999999999	Fail	0.568917	1.073	1.049	0.02416	0.04233	0.5707	176	>0.999999	Fail	0.466983	1.051	1.075	-0.02417	0.03317	0.7287	215
ACX60_RS00140	WP_000143320.1	K07090	uncharacterized protein	Probable membrane transporter protein	0	Fail	0.159041	0.9366	1.041	-0.1041	0.07252	1.435	40	0.878335	Fail	0.11905	0.9327	1.041	-0.108	0.06774	1.594	39	>0.999999999999999	Fail	0.99758	1.026	1.025	0.0003234	0.1059	0.003054	36	>0.999999999999999	Fail	0.732358	1.061	1.025	0.03531	0.1025	0.3446	37	>0.999999	Fail	0.394177	1.07	1.009	0.0605	0.07042	0.8591	53
ACX60_RS00145	WP_001209842.1			Transcriptional regulator	0	Fail	0.124492	0.9708	1.028	-0.05757	0.03729	1.544	174	0.826641	Fail	0.944498	1.026	1.028	-0.002226	0.03193	0.06972	173	>0.999999999999999	Fail	0.700789	1.044	1.027	0.01754	0.04556	0.3849	176	>0.999999999999999	Fail	0.87686	1.034	1.027	0.006733	0.04339	0.1552	177	>0.999999	Fail	0.334957	1.011	1.037	-0.02651	0.02743	0.9665	200
ACX60_RS00150	WP_000073451.1			Putative pyrimidine permease RutG	1	Fail	0.0005594	0.9555	1.026	-0.0709	0.02014	3.52	163	0.038154	Fail	0.496216	1.04	1.026	0.01323	0.0194	0.6819	167	>0.999999999999999	Fail	0.924879	1.007	1.003	0.004035	0.04274	0.09442	177	>0.999999999999999	Fail	0.633292	1.021	1.003	0.01856	0.03884	0.4779	176	>0.999999	Fail	0.598208	1.02	1.031	-0.01149	0.02177	0.5278	211
ACX60_RS00155	WP_000250585.1	ppc	phosphoenolpyruvate carboxylase	Phosphoenolpyruvate carboxylase (PEPC) (PEPCase) (EC 4.1.1.31)	0	Fail	0.0580279	0.9563	1.021	-0.06498	0.03409	1.906	204	0.709712	Fail	0.547537	1.04	1.021	0.01827	0.03032	0.6025	198	>0.999999999999999	Fail	0.65485	1.042	1.024	0.01845	0.04121	0.4477	207	>0.999999999999999	Fail	0.771484	1.012	1.024	-0.01174	0.04037	0.2908	209	>0.999999	Fail	0.476739	1.04	1.056	-0.01542	0.02164	0.7127	234
ACX60_RS00160	WP_001195317.1	mexL	TetR/AcrR family transcriptional regulator, mexJK operon transcriptional repressor	TetR family transcriptional regulator	0	Fail	0.00238284	0.8772	1.02	-0.1431	0.04583	3.124	93	0.116685	Fail	0.741501	1.037	1.02	0.01681	0.05083	0.3308	100	>0.999999999999999	Fail	0.221951	1.023	1.081	-0.05796	0.04715	1.229	95	>0.999999999999999	Fail	0.619792	1.059	1.081	-0.02181	0.04381	0.4978	91	>0.999999	Fail	0.22575	1.05	1.004	0.046	0.03778	1.218	120
ACX60_RS00165	WP_001050652.1	mexJ	membrane fusion protein, multidrug efflux system	Efflux RND transporter periplasmic adaptor subunit (Efflux transporter periplasmic adaptor subunit) (Macrolide export protein MacA) (RND transporter)	0	Fail	0.840074	1.003	1.013	-0.009781	0.04838	0.2022	138	>0.999999999999999	Fail	0.624061	0.9883	1.013	-0.02432	0.04951	0.4912	140	>0.999999999999999	Fail	0.628529	1.03	1.055	-0.02417	0.04984	0.4849	131	>0.999999999999999	Fail	0.516923	1.024	1.055	-0.03069	0.04723	0.6499	131	>0.999999	Fail	0.262322	1.035	1.069	-0.03433	0.03052	1.125	168
ACX60_RS00170	WP_000671288.1	mexK	multidrug efflux pump	MMPL family protein (Multidrug transporter AcrB)	0	Fail	0.103138	0.9565	0.997	-0.0405	0.02478	1.634	325	0.813212	Fail	0.451184	1.016	0.997	0.01884	0.02498	0.7543	328	>0.999999999999999	Fail	0.333207	1.023	1.056	-0.03259	0.03362	0.9691	330	>0.999999999999999	Fail	0.154621	1.008	1.056	-0.04717	0.03306	1.427	327	>0.999999	Fail	0.950604	1.027	1.026	0.001255	0.02025	0.06199	399
ACX60_RS00175	WP_000529425.1			Putative membrane protein	0	Fail	0.396955	0.6938	0.8257	-0.1319	0.1509	0.8738	14	>0.999999999999999	Fail	0.640137	0.9047	0.8257	0.07894	0.1654	0.4771	15	>0.999999999999999	Fail	0.625149	1.109	1.008	0.1013	0.202	0.5014	12	>0.999999999999999	Fail	0.457319	1.158	1.008	0.1503	0.1962	0.7661	13	>0.999999	Fail	0.710095	0.95	0.9923	-0.04229	0.1116	0.3789	15
ACX60_RS00180	WP_001119029.1	dnaJ	molecular chaperone DnaJ	Chaperone protein DnaJ	0	Fail	0.216594	0.2358	0.4179	-0.1821	0.1446	1.26	33	0.938157	Fail	0.165451	0.2132	0.4179	-0.2047	0.1443	1.418	33	>0.999999999999999	Fail	0.268182	0.501	0.2515	0.2495	0.2187	1.141	19	>0.999999999999999	Fail	0.553077	0.158	0.2515	-0.09354	0.1546	0.6051	17	>0.999999	Fail	0.642924	0.3187	0.2563	0.06238	0.133	0.4691	26
ACX60_RS00185	WP_000555686.1			Uncharacterized protein	0	Fail	0.401301	0.9692	1.031	-0.06212	0.07334	0.847	47	>0.999999999999999	Fail	0.699329	1.002	1.031	-0.02917	0.07506	0.3886	47	>0.999999999999999	Fail	0.321664	1.006	1.062	-0.05527	0.05511	1.003	42	>0.999999999999999	Fail	0.184718	0.9707	1.062	-0.09109	0.06757	1.348	43	>0.999999	Fail	0.557352	1.032	0.9994	0.03297	0.05582	0.5907	50
ACX60_RS00190	WP_001271389.1	dapB	4-hydroxy-tetrahydrodipicolinate reductase	4-hydroxy-tetrahydrodipicolinate reductase (HTPA reductase) (EC 1.17.1.8)	0	Fail									Fail									Fail									Fail									Fail
ACX60_RS00195	WP_001036017.1			Polyketide cyclase / dehydrase and lipid transport family protein	0	Fail	0.330614	0.9642	1.031	-0.06727	0.06855	0.9814	56	0.977678	Fail	0.741828	1.012	1.031	-0.01988	0.06005	0.331	59	>0.999999999999999	Fail	0.811462	1.103	1.114	-0.0112	0.04671	0.2397	53	>0.999999999999999	Fail	0.912591	1.108	1.114	-0.006275	0.05689	0.1103	53	>0.999999	Fail	0.774407	1.005	0.9881	0.01743	0.0606	0.2876	79
ACX60_RS00200	WP_001097137.1	ydhP	MFS transporter, DHA1 family, inner membrane transport protein	MFS transporter	0	Fail	0.565221	0.9708	0.9939	-0.02306	0.04003	0.5762	180	>0.999999999999999	Fail	0.535073	1.019	0.9939	0.02461	0.0396	0.6215	181	>0.999999999999999	Fail	0.623205	1.02	1.043	-0.02254	0.0458	0.4922	177	>0.999999999999999	Fail	0.744915	1.028	1.043	-0.015	0.04604	0.3259	177	>0.999999	Fail	0.825387	1.044	1.051	-0.00681	0.03083	0.2209	200
ACX60_RS00205	WP_001025237.1	dkgB	2,5-diketo-D-gluconate reductase B	2,5-didehydrogluconate reductase B	0	Fail	0.23344	1.024	1.104	-0.07997	0.06623	1.207	46	0.938157	Fail	0.118986	1.005	1.104	-0.09883	0.06223	1.588	47	>0.999999999999999	Fail	0.835114	0.871	0.8501	0.0209	0.09993	0.2092	53	>0.999999999999999	Fail	0.788029	0.8788	0.8501	0.02871	0.1062	0.2702	53	>0.999999	Fail	0.57028	1.008	1.038	-0.02999	0.0525	0.5712	53
ACX60_RS00210	WP_000843076.1			LysR family transcriptional regulator	0	Fail	0.573842	0.8578	0.9093	-0.05146	0.09067	0.5676	36	>0.999999999999999	Fail	0.25937	1.005	0.9093	0.0957	0.08359	1.145	38	>0.999999999999999	Fail	0.597929	1.077	1.004	0.0735	0.1382	0.532	37	>0.999999999999999	Fail	0.827821	0.9733	1.004	-0.03036	0.1386	0.219	37	>0.999999	Fail	0.760972	1.075	1.053	0.02144	0.07005	0.3061	43
ACX60_RS00215	WP_000770096.1			Uncharacterized protein	0	Fail	0.483835	0.9876	1.036	-0.04829	0.06852	0.7048	57	>0.999999999999999	Fail	0.54444	1.076	1.036	0.04004	0.06567	0.6096	59	>0.999999999999999	Fail	0.918174	1.044	1.05	-0.005966	0.05783	0.1032	60	>0.999999999999999	Fail	0.88604	1.041	1.05	-0.008749	0.06078	0.1439	60	>0.999999	Fail	0.776562	1.067	1.08	-0.01235	0.04336	0.2849	73
ACX60_RS00220	WP_000143932.1			GntR family transcriptional regulator	0	Fail	0.0041952	0.9751	1.052	-0.07737	0.02675	2.892	227	0.166029	Fail	0.933327	1.05	1.052	-0.002381	0.02844	0.08375	233	>0.999999999999999	Fail	0.759397	1.042	1.031	0.01079	0.03519	0.3066	238	>0.999999999999999	Fail	0.341964	1.065	1.031	0.03334	0.03502	0.9522	240	>0.999999	Fail	0.997822	1.076	1.076	7.614e-05	0.02787	0.002732	282
ACX60_RS00225	WP_000069827.1	yjgB	uncharacterized zinc-type alcohol dehydrogenase-like protein	Alcohol dehydrogenase	0	Fail	0.0192907	0.9139	1.007	-0.09349	0.03941	2.372	118	0.448719	Fail	0.211281	0.9507	1.007	-0.05665	0.04507	1.257	118	>0.999999999999999	Fail	0.758183	1.023	1.001	0.02191	0.071	0.3086	122	>0.999999999999999	Fail	0.464434	1.049	1.001	0.04871	0.06637	0.7339	122	>0.999999	Fail	0.738106	1.057	1.071	-0.01395	0.04164	0.335	141
ACX60_RS00230	WP_000857022.1	tag	DNA-3-methyladenine glycosylase I	DNA-3-methyladenine glycosidase	0	Fail	0.0689699	0.9033	1.04	-0.1372	0.07385	1.858	51	0.735221	Fail	0.254909	0.9464	1.04	-0.09406	0.0817	1.151	52	>0.999999999999999	Fail	0.745698	0.9574	0.9198	0.03766	0.1154	0.3264	43	>0.999999999999999	Fail	0.282694	1.032	0.9198	0.1124	0.1034	1.087	45	>0.999999	Fail	0.979958	1.084	1.083	0.001643	0.06512	0.02522	61
ACX60_RS00235	WP_001287365.1			Uncharacterized protein	0	Fail	0.151394	0.9417	1.311	-0.3694	0.2183	1.692	5	0.869378	Fail	0.674817	1.197	1.311	-0.1146	0.2574	0.4452	5	>0.999999999999999	Fail	0.876632	0.958	0.9085	0.04946	0.3053	0.162	6	>0.999999999999999	Fail	0.836818	0.9725	0.9085	0.06395	0.2973	0.2151	6	>0.999999	Fail	0.954226	0.9416	0.9532	-0.01166	0.196	0.05949	7
ACX60_RS00240	WP_009517919.1	lytH	peptidoglycan LD-endopeptidase LytH	Peptidase M23	0	Fail	0.024182	0.8368	0.9927	-0.1559	0.06692	2.329	47	0.496917	Fail	0.208187	1.076	0.9927	0.08362	0.06555	1.276	48	>0.999999999999999	Fail	0.831321	0.9305	0.9517	-0.02114	0.09883	0.2139	63	>0.999999999999999	Fail	0.541759	0.8886	0.9517	-0.06305	0.1027	0.6137	60	>0.999999	Fail	0.550078	1.01	1.06	-0.04973	0.08275	0.601	60
ACX60_RS00245	WP_001113875.1	mutY	A/G-specific adenine glycosylase	A/G-specific adenine glycosylase (EC 3.2.2.-)	0	Fail	0.216427	0.9508	1.013	-0.06228	0.05011	1.243	118	0.938157	Fail	0.826314	1.024	1.013	0.01071	0.04872	0.2199	121	>0.999999999999999	Fail	0.935467	1.026	1.031	-0.004488	0.05531	0.08114	117	>0.999999999999999	Fail	0.678926	1.009	1.031	-0.02226	0.05364	0.415	117	>0.999999	Fail	0.310942	1.031	1.065	-0.03409	0.03352	1.017	137
ACX60_RS00250	WP_000130110.1			HIT domain protein	0	Fail	0.525564	0.7536	0.8743	-0.1207	0.1836	0.6577	10	>0.999999999999999	Fail	0.688902	0.9328	0.8743	0.05853	0.142	0.4122	10	>0.999999999999999	Fail	0.264379	1.201	1.004	0.1969	0.1567	1.257	5	>0.999999999999999	Fail	0.434709	1.156	1.004	0.1521	0.1791	0.8489	5	>0.999999	Fail	0.795353	0.9521	0.9932	-0.0411	0.155	0.2652	12
ACX60_RS00255	WP_000100767.1			Prolyl oligopeptidase family protein	0	Fail	0.0128677	0.9351	1.032	-0.09737	0.03868	2.517	153	0.378985	Fail	0.873865	1.026	1.032	-0.006103	0.03838	0.159	154	>0.999999999999999	Fail	0.691772	1.023	1.011	0.0124	0.03121	0.3972	152	>0.999999999999999	Fail	0.906776	1.014	1.011	0.003767	0.03212	0.1173	149	>0.999999	Fail	0.393191	1.026	1.047	-0.02071	0.02419	0.8558	187
ACX60_RS00260	WP_000490267.1			UPF0391 membrane protein J517_1449	0	Fail	0.74385	0.9813	0.939	0.04231	0.1225	0.3454	5	>0.999999999999999	Fail	0.986218	0.9397	0.939	0.0006996	0.03807	0.01838	4	>0.999999999999999	Fail	0.561388	1.046	1.118	-0.07176	0.1134	0.6325	4	>0.999999999999999	Fail	0.068389	1.061	1.118	-0.0565	0.0228	2.478	4	>0.999999	Fail	0.999435	1.148	1.148	-9.5e-05	0.1296	0.0007332	7
ACX60_RS00265	WP_000102817.1	K09160	uncharacterized protein	UPF0260 protein J517_1448	0	Fail	0.659953	1.044	0.9901	0.05424	0.1212	0.4474	18	>0.999999999999999	Fail	0.447124	1.084	0.9901	0.09392	0.1208	0.7772	18	>0.999999999999999	Fail	0.756712	1.169	1.124	0.04504	0.1426	0.3159	14	>0.999999999999999	Fail	0.922462	1.11	1.124	-0.01321	0.1333	0.0991	14	>0.999999	Fail	0.934791	1.002	0.9954	0.006344	0.07673	0.08268	24
ACX60_RS00270	WP_041171853.1				0	Fail	0.613065	0.9943	1.013	-0.01876	0.03702	0.5067	160	>0.999999999999999	Fail	0.973557	1.014	1.013	0.001321	0.03981	0.0332	161	>0.999999999999999	Fail	0.658662	1.006	1.027	-0.02046	0.04623	0.4425	169	>0.999999999999999	Fail	0.243847	0.972	1.027	-0.05483	0.04688	1.17	168	>0.999999	Fail	0.695077	1.036	1.024	0.012	0.03056	0.3925	201
ACX60_RS00275	WP_001285406.1	ycaJ	putative ATPase	Sigma-54 interaction domain protein	0	Fail	0.104025	0.9796	1.054	-0.07456	0.04558	1.636	146	0.813212	Fail	0.361481	1.015	1.054	-0.03905	0.04265	0.9156	139	>0.999999999999999	Fail	0.415581	0.9917	1.03	-0.03829	0.0469	0.8164	146	>0.999999999999999	Fail	0.518013	1.003	1.03	-0.02702	0.0417	0.648	143	>0.999999	Fail	0.982252	1.069	1.068	0.0007727	0.03468	0.02228	168
ACX60_RS00280	WP_000349490.1	yfdC	formate-nitrite transporter family protein	Formate transporter	0	Fail	0.107064	0.9448	0.9979	-0.05306	0.03273	1.621	150	0.813212	Fail	0.935529	0.995	0.9979	-0.002842	0.03507	0.08102	152	>0.999999999999999	Fail	0.282463	1.038	1.082	-0.04443	0.04118	1.079	141	>0.999999999999999	Fail	0.140616	1.025	1.082	-0.05713	0.03856	1.482	143	>0.999999	Fail	0.857139	1.05	1.045	0.005446	0.03021	0.1803	177
ACX60_RS00285	WP_000418560.1			Uncharacterized protein	0	Fail									Fail									Fail		1.67							Fail		1.624							Fail	0.367588	0.7627	1.249	-0.4863	0.4212	1.155	2
ACX60_RS00290	WP_000917863.1	purC	phosphoribosylaminoimidazole-succinocarboxamide synthase	Phosphoribosylaminoimidazole-succinocarboxamide synthase (EC 6.3.2.6) (SAICAR synthetase)	1	Fail	0.0154386	0.4121	0.876	-0.4639	0.1592	2.915	10	0.396627	Fail	0.557397	0.8066	0.876	-0.06941	0.1144	0.607	10	>0.999999999999999	Fail	0.462122	0.7488	0.8921	-0.1432	0.1873	0.7647	10	>0.999999999999999	Fail	0.195202	0.6039	0.8921	-0.2882	0.2059	1.399	9	>0.999999	Fail	0.373084	0.6994	0.5747	0.1247	0.1352	0.9225	13
ACX60_RS00295	WP_000983397.1			Putative lipoprotein-34	1	Fail	0.524876	1.011	1.232	-0.2213	0.3307	0.6691	7	>0.999999999999999	Fail	0.64511	1.091	1.232	-0.1406	0.2938	0.4785	8	>0.999999999999999	Fail	0.586807	1.018	0.7678	0.25	0.4416	0.5662	8	>0.999999999999999	Fail	0.772058	0.8873	0.7678	0.1195	0.3967	0.3011	7	>0.999999	Fail	0.553192	0.7398	0.8521	-0.1123	0.1803	0.6227	7
ACX60_RS00300	WP_000193600.1	dapA	4-hydroxy-tetrahydrodipicolinate synthase	4-hydroxy-tetrahydrodipicolinate synthase (HTPA synthase) (EC 4.3.3.7)	0	Fail									Fail									Fail									Fail									Fail
ACX60_RS00305	WP_001985076.1	pncA	nicotinamidase/pyrazinamidase	Isochorismatase family protein	0	Fail	0.45162	0.9746	1.019	-0.044	0.05814	0.7568	72	>0.999999999999999	Fail	0.538791	1.059	1.019	0.0404	0.06542	0.6176	72	>0.999999999999999	Fail	0.866334	1.111	1.124	-0.01313	0.0777	0.169	66	>0.999999999999999	Fail	0.401391	1.064	1.124	-0.05945	0.07037	0.8448	64	>0.999999	Fail	0.989699	1.03	1.03	-0.0005319	0.04107	0.01295	80
ACX60_RS00310	WP_001275071.1	TC.BASS	bile acid:Na+ symporter, BASS family	Sodium Bile acid symporter family protein	0	Fail	0.0284496	0.9648	1.043	-0.07785	0.03523	2.21	171	0.539162	Fail	0.379593	1.013	1.043	-0.02981	0.03384	0.8809	172	>0.999999999999999	Fail	0.671468	1.01	1.026	-0.01601	0.03769	0.4248	180	>0.999999999999999	Fail	0.393744	0.9937	1.026	-0.03182	0.03722	0.8549	179	>0.999999	Fail	0.134772	1.025	1.067	-0.0414	0.02757	1.501	205
ACX60_RS00315	WP_001071757.1	dinF	multidrug resistance protein, MATE family	MATE family efflux transporter	0	Fail	0.198745	0.931	0.9872	-0.05622	0.04355	1.291	143	0.918023	Fail	0.436017	1.023	0.9872	0.03582	0.04586	0.7811	146	>0.999999999999999	Fail	0.833871	1.035	1.024	0.01093	0.05204	0.2101	152	>0.999999999999999	Fail	0.864018	1.015	1.024	-0.008999	0.05246	0.1716	150	>0.999999	Fail	0.296473	1	1.033	-0.03253	0.03107	1.047	187
ACX60_RS00320	WP_000924626.1			DUF523 domain-containing protein	0	Fail	0.331904	0.9872	0.9019	0.08522	0.08658	0.9843	34	0.977678	Fail	0.344212	0.9899	0.9019	0.08793	0.09167	0.9592	34	>0.999999999999999	Fail	0.420889	1	1.077	-0.07686	0.09414	0.8165	29	>0.999999999999999	Fail	0.563731	1.019	1.077	-0.05794	0.09925	0.5838	30	>0.999999	Fail	0.555343	0.9768	1.019	-0.04172	0.07016	0.5947	41
ACX60_RS00325	WP_000353163.1	HPD, hppD	4-hydroxyphenylpyruvate dioxygenase	4-hydroxyphenylpyruvate dioxygenase (EC 1.13.11.27)	0	Fail	0.98326	0.9843	0.9835	0.0007287	0.03466	0.02103	119	>0.999999999999999	Fail	0.976383	0.9846	0.9835	0.00104	0.03507	0.02967	117	>0.999999999999999	Fail	0.215412	1.024	1.063	-0.03906	0.03136	1.246	116	>0.999999999999999	Fail	0.256676	1.027	1.063	-0.03637	0.0319	1.14	117	>0.999999	Fail	0.843713	1.043	1.048	-0.005627	0.02849	0.1975	138
ACX60_RS00330	WP_000568800.1			Bacterial transcriptional regulator family protein	0	Fail	0.870445	0.9991	1.006	-0.006406	0.03915	0.1636	77	>0.999999999999999	Fail	0.818035	0.9976	1.006	-0.00787	0.03409	0.2309	75	>0.999999999999999	Fail	0.591419	1.013	0.9865	0.02698	0.05007	0.5389	82	>0.999999999999999	Fail	0.608377	1.014	0.9865	0.02784	0.05413	0.5144	82	>0.999999	Fail	0.747637	1.024	1.038	-0.01385	0.04291	0.3227	99
ACX60_RS00335	WP_000141645.1			Glyoxalase/Bleomycin resistance /Dioxygenase superfamily protein	0	Fail	0.119897	0.9709	1.019	-0.04782	0.03052	1.567	118	0.826641	Fail	0.181541	0.9795	1.019	-0.03918	0.02915	1.344	115	>0.999999999999999	Fail	0.748186	1.063	1.045	0.01778	0.05526	0.3218	119	>0.999999999999999	Fail	0.560978	1.013	1.045	-0.03246	0.05567	0.583	118	>0.999999	Fail	0.61285	1.03	1.047	-0.01671	0.03295	0.5071	149
ACX60_RS00340	WP_000781240.1	maiA, GSTZ1	maleylacetoacetate isomerase	Maleylacetoacetate isomerase	0	Fail	0.985476	0.9947	0.9964	-0.001683	0.09173	0.01834	33	>0.999999999999999	Fail	0.308805	0.8946	0.9964	-0.1019	0.09858	1.033	34	>0.999999999999999	Fail	0.451792	0.9779	1.053	-0.07524	0.09887	0.7609	35	>0.999999999999999	Fail	0.511817	0.9948	1.053	-0.05841	0.08816	0.6626	36	>0.999999	Fail	0.574914	1.036	1.069	-0.03367	0.05956	0.5652	42
ACX60_RS00345	WP_000435855.1	FAH, fahA	fumarylacetoacetase	Fumarylacetoacetase	0	Fail	0.0319531	0.9516	1.02	-0.06825	0.03159	2.161	192	0.557516	Fail	0.208707	0.9813	1.02	-0.03857	0.03058	1.261	190	>0.999999999999999	Fail	0.638438	1.021	1.042	-0.02101	0.04465	0.4706	194	>0.999999999999999	Fail	0.602711	1.019	1.042	-0.0231	0.04431	0.5214	196	>0.999999	Fail	0.810482	1.048	1.055	-0.006313	0.0263	0.2401	227
ACX60_RS00350	WP_000107088.1	aroP	aromatic amino acid transport protein AroP	Amino acid permease family protein	0	Fail	0.395808	0.9893	1.037	-0.04766	0.05595	0.8518	138	>0.999999999999999	Fail	0.806664	1.024	1.037	-0.01279	0.05214	0.2452	137	>0.999999999999999	Fail	0.520102	1.023	0.9872	0.03537	0.05485	0.6449	130	>0.999999999999999	Fail	0.428449	1.027	0.9872	0.04026	0.05069	0.7943	130	>0.999999	Fail	0.915118	0.992	0.9962	-0.00421	0.03943	0.1067	164
ACX60_RS00355	WP_000833243.1			Peptidase M15	0	Fail	0.0143999	0.9921	1.099	-0.1071	0.04269	2.509	71	0.381497	Fail	0.551501	1.072	1.099	-0.02758	0.0461	0.5983	72	>0.999999999999999	Fail	0.932216	1.029	1.024	0.004277	0.05012	0.08534	75	>0.999999999999999	Fail	0.514915	0.996	1.024	-0.02837	0.04334	0.6545	71	>0.999999	Fail	0.842531	1.055	1.048	0.006652	0.03339	0.1992	91
ACX60_RS00360	WP_000556602.1			Uncharacterized protein	0	Fail	0.3286	0.9997	1.039	-0.03964	0.04038	0.9817	101	0.977678	Fail	0.849323	1.046	1.039	0.006921	0.03634	0.1905	102	>0.999999999999999	Fail	0.773447	1.018	1.035	-0.01628	0.0564	0.2886	107	>0.999999999999999	Fail	0.341582	0.9841	1.035	-0.05059	0.05296	0.9553	107	>0.999999	Fail	0.62856	1.071	1.049	0.02182	0.04498	0.485	116
ACX60_RS00365	WP_025467426.1			Acyltransferase	0	Fail	0.976068	0.9743	0.9755	-0.001158	0.03853	0.03006	120	>0.999999999999999	Fail	0.909157	0.9705	0.9755	-0.004929	0.04311	0.1143	118	>0.999999999999999	Fail	0.900397	1.036	1.031	0.005406	0.0431	0.1254	116	>0.999999999999999	Fail	0.547455	1.055	1.031	0.02406	0.03988	0.6034	115	>0.999999	Fail	0.207215	1.003	1.047	-0.04431	0.03497	1.267	147
ACX60_RS00370	WP_001138322.1	hutC	GntR family transcriptional regulator, histidine utilization repressor	Histidine utilization repressor	0	Fail	0.359189	0.9875	1.039	-0.05101	0.05503	0.9271	42	0.991654	Fail	0.295971	0.9699	1.039	-0.06861	0.06477	1.059	39	>0.999999999999999	Fail	0.283481	1.054	1.148	-0.09389	0.08654	1.085	47	>0.999999999999999	Fail	0.171854	1.04	1.148	-0.108	0.0778	1.388	45	>0.999999	Fail	0.449238	0.9912	1.038	-0.04689	0.06146	0.7629	48
ACX60_RS00375	WP_000571159.1	K09975	uncharacterized protein	Uncharacterized protein	0	Fail	0.03144	0.9402	1.03	-0.0899	0.04096	2.195	71	0.556827	Fail	0.302926	0.9857	1.03	-0.04443	0.04282	1.038	70	>0.999999999999999	Fail	0.573958	1.071	1.048	0.02261	0.04004	0.5648	72	>0.999999999999999	Fail	0.904025	1.043	1.048	-0.004677	0.03865	0.121	72	>0.999999	Fail	0.345957	0.9878	1.025	-0.03756	0.03964	0.9476	87
ACX60_RS00380	WP_000214181.1	hutU, UROC1	urocanate hydratase	Urocanate hydratase (Urocanase) (EC 4.2.1.49) (Imidazolonepropionate hydrolase)	0	Fail	0.708233	1.018	1.041	-0.02241	0.05966	0.3756	78	>0.999999999999999	Fail	0.728058	1.059	1.041	0.01798	0.05153	0.3489	80	>0.999999999999999	Fail	0.225221	0.9707	1.077	-0.1061	0.08693	1.221	94	>0.999999999999999	Fail	0.266209	0.9772	1.077	-0.09962	0.08907	1.118	95	>0.999999	Fail	0.653422	1.019	0.9968	0.0226	0.05018	0.4504	96
ACX60_RS00385	WP_000421600.1	hutH, HAL	histidine ammonia-lyase	Histidine ammonia-lyase (Histidase) (EC 4.3.1.3)	0	Fail	0.102032	0.9709	1.034	-0.0628	0.03814	1.646	133	0.813212	Fail	0.543977	1.057	1.034	0.02299	0.03779	0.6083	137	>0.999999999999999	Fail	0.797127	1.073	1.063	0.01022	0.03967	0.2576	138	>0.999999999999999	Fail	0.821373	1.071	1.063	0.008147	0.03601	0.2262	138	>0.999999	Fail	0.599282	1.031	1.049	-0.01824	0.03465	0.5265	163
ACX60_RS00390	WP_000081464.1	hutT	histidine transporter	Amino acid permease family protein	0	Fail	0.0154659	0.9671	1.035	-0.06768	0.02768	2.446	173	0.396627	Fail	0.681069	1.046	1.035	0.01084	0.02633	0.4117	173	>0.999999999999999	Fail	0.975988	1.039	1.038	0.001151	0.0382	0.03014	169	>0.999999999999999	Fail	0.499443	1.012	1.038	-0.02579	0.03811	0.6769	166	>0.999999	Fail	0.609762	1.04	1.05	-0.01034	0.02023	0.5112	194
ACX60_RS00395	WP_000737795.1	hutI, AMDHD1	imidazolonepropionase	Imidazolonepropionase (EC 3.5.2.7) (Imidazolone-5-propionate hydrolase)	0	Fail	0.0870008	0.9628	1.038	-0.07486	0.04343	1.724	138	0.784526	Fail	0.193495	0.9796	1.038	-0.05804	0.04442	1.307	139	>0.999999999999999	Fail	0.680248	1.026	1.043	-0.01762	0.04268	0.4129	150	>0.999999999999999	Fail	0.160225	0.9803	1.043	-0.06302	0.04465	1.411	149	>0.999999	Fail	0.78229	1.004	1.015	-0.01051	0.03799	0.2768	171
ACX60_RS00400	WP_001016890.1	hutG	formiminoglutamase	Formimidoylglutamase (EC 3.5.3.8) (Formiminoglutamase) (Formiminoglutamate hydrolase)	0	Fail	0.208112	0.9654	1.071	-0.106	0.08285	1.279	41	0.937275	Fail	0.982964	1.07	1.071	-0.001557	0.07248	0.02148	41	>0.999999999999999	Fail	0.38764	0.8888	0.9886	-0.09986	0.1141	0.8755	33	>0.999999999999999	Fail	0.497155	0.9212	0.9886	-0.06747	0.09824	0.6868	32	>0.999999	Fail	0.974882	1.035	1.033	0.002643	0.08349	0.03165	48
ACX60_RS00405	WP_009517991.1			Uncharacterized protein	0	Fail	0.186857	0.9645	1.029	-0.0644	0.04839	1.331	84	0.892562	Fail	0.711121	1.014	1.029	-0.01504	0.04047	0.3716	83	>0.999999999999999	Fail	0.93237	0.9547	0.961	-0.006339	0.07449	0.08511	87	>0.999999999999999	Fail	0.689884	0.9842	0.961	0.02313	0.05777	0.4004	84	>0.999999	Fail	0.479235	1.072	1.036	0.03598	0.05067	0.7102	101
ACX60_RS00410	WP_009517953.1	gph	phosphoglycolate phosphatase	Haloacid dehalogenase	0	Fail	0.243139	0.9314	1.013	-0.08171	0.06916	1.181	49	0.938157	Fail	0.539488	0.9778	1.013	-0.03521	0.05697	0.6181	47	>0.999999999999999	Fail	0.569336	1.065	1.122	-0.05673	0.09892	0.5734	43	>0.999999999999999	Fail	0.733471	1.09	1.122	-0.03196	0.09325	0.3427	43	>0.999999	Fail	0.965735	1.045	1.047	-0.002359	0.05469	0.04314	59
ACX60_RS00415	WP_001063725.1	murI	glutamate racemase	Glutamate racemase (EC 5.1.1.3)	0	Fail	0.574805	0.9133	0.954	-0.04061	0.07186	0.5652	44	>0.999999999999999	Fail	0.817932	0.9705	0.954	0.01656	0.07154	0.2315	46	>0.999999999999999	Fail	0.770704	1.052	1.033	0.01924	0.0656	0.2932	45	>0.999999999999999	Fail	0.975693	1.035	1.033	0.001812	0.05914	0.03064	46	>0.999999	Fail	0.825254	1.039	1.051	-0.01189	0.0536	0.2218	56
ACX60_RS00420	WP_000624236.1			Amino acid transporter	0	Fail	0.75732	0.9692	1.002	-0.03265	0.1047	0.3119	29	>0.999999999999999	Fail	0.985938	1.003	1.002	0.001494	0.08397	0.01779	27	>0.999999999999999	Fail	0.365649	1.111	0.9781	0.1324	0.1432	0.9247	21	>0.999999999999999	Fail	0.568248	1.055	0.9781	0.07653	0.1322	0.579	23	>0.999999	Fail	0.537812	1.11	1.05	0.0595	0.09579	0.6211	43
ACX60_RS00425	WP_001273438.1			Uncharacterized protein	0	Fail	0.439491	0.9948	1.035	-0.04019	0.05176	0.7765	89	>0.999999999999999	Fail	0.897688	1.041	1.035	0.00635	0.04925	0.1289	92	>0.999999999999999	Fail	0.582896	1.015	1.039	-0.02463	0.04468	0.5513	83	>0.999999999999999	Fail	0.545315	1.068	1.039	0.02878	0.04739	0.6073	83	>0.999999	Fail	0.735065	1.073	1.057	0.01582	0.04664	0.3392	113
ACX60_RS00430					0	Fail	0.219285	1.028	1.079	-0.05093	0.04084	1.247	42	0.938157	Fail	0.183476	1.034	1.079	-0.04576	0.03384	1.352	42	>0.999999999999999	Fail	0.655456	1.021	1.001	0.02077	0.04626	0.4491	47	>0.999999999999999	Fail	0.826147	1.011	1.001	0.01043	0.04722	0.2209	46	>0.999999	Fail	0.42475	1.035	1.063	-0.02805	0.03486	0.8045	52
ACX60_RS00435	WP_000625514.1			Uncharacterized protein	0	Fail	0.953546	1.116	1.107	0.009017	0.1513	0.0596	11	>0.999999999999999	Fail	0.833811	1.135	1.107	0.02813	0.1312	0.2144	12	>0.999999999999999	Fail	0.2295	0.9367	1.066	-0.129	0.1027	1.256	14	>0.999999999999999	Fail	0.572693	1.005	1.066	-0.06056	0.1046	0.5787	13	>0.999999	Fail	0.476211	1.148	1.095	0.05335	0.07313	0.7295	16
ACX60_RS00440	WP_009517977.1	glmS, GFPT	glucosamine---fructose-6-phosphate aminotransferase (isomerizing)	Glutamine--fructose-6-phosphate aminotransferase [isomerizing] (EC 2.6.1.16) (D-fructose-6-phosphate amidotransferase) (GFAT) (Glucosamine-6-phosphate synthase) (Hexosephosphate aminotransferase) (L-glutamine--D-fructose-6-phosphate amidotransferase)	0	Fail									Fail									Fail									Fail									Fail
ACX60_RS00445	WP_000108581.1	glmU	bifunctional UDP-N-acetylglucosamine pyrophosphorylase / Glucosamine-1-phosphate N-acetyltransferase	Bifunctional protein GlmU [Includes: UDP-N-acetylglucosamine pyrophosphorylase (EC 2.7.7.23) (N-acetylglucosamine-1-phosphate uridyltransferase); Glucosamine-1-phosphate N-acetyltransferase (EC 2.3.1.157)]	0	Fail									Fail									Fail									Fail									Fail
ACX60_RS00450	WP_000380676.1	pgpA	phosphatidylglycerophosphatase A	Phosphatidylglycerophosphatase A (EC 3.1.3.27) (Phosphatidylglycerolphosphate phosphatase A)	0	Fail	0.443207	0.8104	0.8773	-0.06686	0.08289	0.8066	8	>0.999999999999999	Fail	0.197338	0.7538	0.8773	-0.1234	0.08868	1.392	9	>0.999999999999999	Fail	0.589426	0.4365	0.5733	-0.1368	0.2434	0.5621	8	>0.999999999999999	Fail	0.404628	0.7778	0.5733	0.2045	0.2339	0.8744	9	>0.999999	Fail	0.256313	0.6754	0.8402	-0.1648	0.1376	1.197	11
ACX60_RS00455	WP_000807401.1	thiL	thiamine-monophosphate kinase	Thiamine-monophosphate kinase (TMP kinase) (Thiamine-phosphate kinase) (EC 2.7.4.16)	0	Fail									Fail									Fail									Fail									Fail
ACX60_RS00460	WP_000084188.1	nusB	N utilization substance protein B	Transcription antitermination protein NusB (Antitermination factor NusB)	0	Fail			1.985						Fail			1.985						Fail									Fail									Fail
ACX60_RS00465	WP_001007829.1	ribH, RIB4	6,7-dimethyl-8-ribityllumazine synthase	6,7-dimethyl-8-ribityllumazine synthase (DMRL synthase) (LS) (Lumazine synthase) (EC 2.5.1.78)	0	Fail									Fail									Fail									Fail									Fail
ACX60_RS00470	WP_001131392.1	ribBA	3,4-dihydroxy 2-butanone 4-phosphate synthase / GTP cyclohydrolase II	3,4-dihydroxy-2-butanone 4-phosphate synthase (DHBP synthase) (EC 4.1.99.12)	2	Fail	0.816291	0.6625	0.6349	0.02764	0.1182	0.2337	44	>0.999999999999999	Fail	0.476941	0.7175	0.6349	0.08265	0.1152	0.7174	44	>0.999999999999999	Fail	0.74516	0.8476	0.8042	0.04336	0.1324	0.3276	35	>0.999999999999999	Fail	0.919795	0.8171	0.8042	0.01282	0.1264	0.1014	35	>0.999999	Fail	0.318339	0.819	0.7174	0.1016	0.1007	1.008	49
ACX60_RS00475	WP_000561451.1			Uncharacterized protein	9	Fail	0.235579	0.7942	0.876	-0.0818	0.0681	1.201	48	0.938157	Fail	0.115882	0.7763	0.876	-0.09972	0.06228	1.601	48	>0.999999999999999	Pass	2.82251e-07	0.3536	0.8226	-0.4689	0.07998	5.863	54	0.000152133	Pass	1e-05	0.4415	0.8226	-0.3811	0.07839	4.862	54	0.011293	Fail	0.999246	0.8965	0.8966	-7.134e-05	0.07522	0.0009484	62
ACX60_RS00480	WP_001206799.1	serB, PSPH	phosphoserine phosphatase	Phosphoserine phosphatase SerB (EC 3.1.3.3)	4	Fail	0.0599996	0.6707	0.7847	-0.114	0.06002	1.9	112	0.712362	Fail	0.60662	0.7528	0.7847	-0.03196	0.06189	0.5164	112	>0.999999999999999	Fail	0.805407	0.9488	0.9369	0.01191	0.04823	0.247	101	>0.999999999999999	Fail	0.463851	0.9033	0.9369	-0.03359	0.04568	0.7354	97	>0.999999	Fail	0.915083	0.89	0.8945	-0.004543	0.04252	0.1068	136
ACX60_RS00485	WP_000255593.1			Putative membrane protein	0	Fail	0.612188	0.8564	1.03	-0.1738	0.3277	0.5305	7	>0.999999999999999	Fail	0.751542	1.127	1.03	0.09694	0.2958	0.3277	8	>0.999999999999999	Fail	0.333858	1.23	1.027	0.2031	0.1933	1.051	6	>0.999999999999999	Fail	0.488342	1.09	1.027	0.06349	0.08493	0.7476	5	>0.999999	Fail	0.935377	0.9947	0.9812	0.01351	0.1621	0.08338	9
ACX60_RS00490	WP_000778126.1			Uncharacterized protein	0	Fail	0.302511	1.003	1.098	-0.09518	0.09073	1.049	30	0.95939	Fail	0.115716	0.9442	1.098	-0.1543	0.09528	1.62	30	>0.999999999999999	Fail	0.617495	0.9696	1.009	-0.03919	0.07766	0.5046	30	>0.999999999999999	Fail	0.390733	0.9235	1.009	-0.08526	0.0979	0.8709	30	>0.999999	Fail	0.658864	0.9513	0.9096	0.0417	0.09376	0.4447	41
ACX60_RS00495	WP_001202017.1	dtd, DTD1	D-tyrosyl-tRNA(Tyr) deacylase	D-aminoacyl-tRNA deacylase (DTD) (EC 3.1.1.96) (Gly-tRNA(Ala) deacylase) (EC 3.1.1.-)	0	Fail	0.310323	0.9759	1.011	-0.03528	0.03351	1.053	14	0.96619	Fail	0.957369	1.01	1.011	-0.001392	0.0255	0.05458	12	>0.999999999999999	Fail	0.82926	0.8511	0.8113	0.03977	0.1817	0.2188	18	>0.999999999999999	Fail	0.646304	0.8928	0.8113	0.0815	0.1746	0.4667	18	>0.999999	Fail	0.628842	0.9728	1.01	-0.03679	0.0751	0.4899	23
ACX60_RS00500	WP_000476843.1	katE, CAT, catB, srpA	catalase	Catalase (EC 1.11.1.6)	0	Fail	0.130333	0.9575	1.006	-0.04817	0.03169	1.52	167	0.839014	Fail	0.747229	0.9954	1.006	-0.01024	0.03172	0.3228	165	>0.999999999999999	Fail	0.266104	0.9906	1.038	-0.0477	0.04275	1.116	175	>0.999999999999999	Fail	0.448932	1.007	1.038	-0.03178	0.04188	0.7589	177	>0.999999	Fail	0.870733	1.034	1.039	-0.004989	0.03062	0.1629	198
ACX60_RS00505	WP_000639068.1	K06867	uncharacterized protein	Ankyrin repeat family protein	0	Fail	0.142445	0.9319	1.131	-0.1987	0.1317	1.509	28	0.864149	Fail	0.858576	1.107	1.131	-0.02349	0.1307	0.1798	29	>0.999999999999999	Fail	0.735894	1.042	1.075	-0.03382	0.09939	0.3402	32	>0.999999999999999	Fail	0.328294	0.977	1.075	-0.09831	0.09903	0.9927	32	>0.999999	Fail	0.845802	1.03	1.04	-0.01037	0.05292	0.196	34
ACX60_RS00510	WP_000074557.1	pncB, NAPRT1	nicotinate phosphoribosyltransferase	Nicotinate phosphoribosyltransferase (NAPRTase) (EC 6.3.4.21)	1	Fail	0.736285	0.9623	0.9774	-0.01508	0.04467	0.3375	137	>0.999999999999999	Fail	0.5126	1.008	0.9774	0.0302	0.046	0.6565	137	>0.999999999999999	Fail	0.814197	1.083	1.094	-0.01132	0.04807	0.2355	135	>0.999999999999999	Fail	0.994652	1.094	1.094	-0.000307	0.04571	0.006716	132	>0.999999	Fail	0.148697	0.9604	1.015	-0.05493	0.03786	1.451	166
ACX60_RS00515	WP_000174475.1	TST, MPST, sseA	thiosulfate/3-mercaptopyruvate sulfurtransferase	Sulfurtransferase	0	Fail	0.703931	1.001	1.024	-0.02338	0.06126	0.3817	64	>0.999999999999999	Fail	0.524009	0.9782	1.024	-0.04594	0.07171	0.6407	64	>0.999999999999999	Fail	0.715475	0.9687	0.997	-0.02824	0.07707	0.3664	56	>0.999999999999999	Fail	0.579499	0.9539	0.997	-0.04307	0.07728	0.5573	57	>0.999999	Fail	0.933855	1.051	1.055	-0.004015	0.0482	0.08329	70
ACX60_RS00520	WP_000011220.1	psd, PISD	phosphatidylserine decarboxylase	Phosphatidylserine decarboxylase proenzyme (EC 4.1.1.65) [Cleaved into: Phosphatidylserine decarboxylase beta chain; Phosphatidylserine decarboxylase alpha chain]	0	Fail									Fail									Fail									Fail									Fail		0	0	0	0
ACX60_RS00525	WP_000619868.1			Lipase	0	Fail	0.050722	0.9609	1.022	-0.06113	0.03109	1.966	192	0.669124	Fail	0.147761	0.9755	1.022	-0.04649	0.03199	1.453	194	>0.999999999999999	Fail	0.221826	0.9881	1.04	-0.05216	0.04256	1.226	198	>0.999999999999999	Fail	0.188969	0.9855	1.04	-0.05473	0.04152	1.318	196	>0.999999	Fail	0.76841	1.08	1.089	-0.009059	0.03073	0.2948	222
ACX60_RS00530	WP_000273191.1	phoR	two-component system, OmpR family, phosphate regulon sensor histidine kinase PhoR	Phosphate regulon sensor kinase PhoR (EC 2.7.3.-)	6	Pass	1.74606e-08	0.9912	0.8042	0.1871	0.03198	5.849	223	3.10959e-06	Fail	0.28817	0.8388	0.8042	0.03462	0.03251	1.065	222	>0.999999999999999	Fail	0.00339754	0.8922	0.7867	0.1055	0.03561	2.962	215	0.439505	Fail	0.001192	0.8994	0.7867	0.1127	0.03431	3.285	213	0.552501	Fail	0.0036057	0.9093	0.8236	0.08567	0.02916	2.938	258
ACX60_RS00535	WP_000650776.1	phoB	two-component system, OmpR family, phosphate regulon response regulator PhoB	Phosphate regulon transcriptional regulatory protein PhoB	2	Fail	0.0131317	1.069	0.8814	0.1873	0.07208	2.599	39	0.378985	Fail	0.854821	0.896	0.8814	0.01457	0.07911	0.1842	38	>0.999999999999999	Fail	0.815348	0.8686	0.8466	0.02198	0.09357	0.2349	44	>0.999999999999999	Fail	0.872366	0.8632	0.8466	0.01659	0.1027	0.1616	46	>0.999999	Fail	0.213102	0.9082	0.8217	0.08657	0.06858	1.262	47
ACX60_RS00540	WP_000224581.1			Transcriptional regulator	0	Fail	0.863084	0.9654	0.9539	0.01142	0.06599	0.1731	73	>0.999999999999999	Fail	0.40234	1.011	0.9539	0.05728	0.06801	0.8423	74	>0.999999999999999	Fail	0.607218	0.9366	0.9729	-0.03634	0.07038	0.5164	69	>0.999999999999999	Fail	0.573042	1.007	0.9729	0.03397	0.05999	0.5663	69	>0.999999	Fail	0.770666	1.055	1.039	0.01554	0.05314	0.2924	87
ACX60_RS00545	WP_000787753.1			Short chain dehydrogenase family protein	0	Fail	0.77683	0.943	0.9179	0.02509	0.08814	0.2847	62	>0.999999999999999	Fail	0.616327	0.964	0.9179	0.04606	0.09147	0.5036	63	>0.999999999999999	Fail	0.779908	0.9673	0.9936	-0.02625	0.09353	0.2807	62	>0.999999999999999	Fail	0.747474	0.9646	0.9936	-0.02899	0.08966	0.3234	63	>0.999999	Fail	0.425224	1.01	1.044	-0.03415	0.04258	0.8021	69
ACX60_RS00550	WP_001135124.1			MATE efflux family protein	0	Fail	0.503974	0.9711	1.014	-0.04319	0.06433	0.6714	77	>0.999999999999999	Fail	0.792174	0.9973	1.014	-0.01698	0.0642	0.2644	78	>0.999999999999999	Fail	0.58936	1.097	1.13	-0.03282	0.06056	0.542	79	>0.999999999999999	Fail	0.217315	1.064	1.13	-0.06616	0.05319	1.244	78	>0.999999	Fail	0.308492	1.066	1.016	0.05003	0.04889	1.023	103
ACX60_RS00555	WP_000939861.1	ybdL	methionine transaminase	Aminotransferase	0	Fail	0.891022	0.9762	0.9674	0.00882	0.06412	0.1376	64	>0.999999999999999	Fail	0.941484	0.9727	0.9674	0.005314	0.07209	0.0737	62	>0.999999999999999	Fail	0.510559	1.012	0.9592	0.05241	0.07912	0.6624	53	>0.999999999999999	Fail	0.151932	1.073	0.9592	0.1142	0.07857	1.454	53	>0.999999	Fail	0.479343	1.036	0.986	0.04979	0.07003	0.711	73
ACX60_RS00560	WP_001055481.1			Uncharacterized protein	0	Fail	0.0743728	0.9278	0.9955	-0.06777	0.03772	1.797	154	0.756867	Fail	0.487236	1.019	0.9955	0.0233	0.03346	0.6964	154	>0.999999999999999	Fail	0.112123	0.9803	1.048	-0.06759	0.0423	1.598	154	>0.999999999999999	Fail	0.246588	0.999	1.048	-0.04896	0.04209	1.163	152	>0.999999	Fail	0.34873	1.031	1.059	-0.02827	0.03009	0.9395	179
ACX60_RS00565	WP_000876371.1			Uncharacterized protein	0	Fail	0.678918	1.046	1.077	-0.03143	0.07524	0.4178	32	>0.999999999999999	Fail	0.449916	1.017	1.077	-0.06072	0.07941	0.7646	33	>0.999999999999999	Fail	0.891753	1.121	1.135	-0.01427	0.104	0.1371	33	>0.999999999999999	Fail	0.141025	0.9779	1.135	-0.1574	0.1043	1.509	32	>0.999999	Fail	0.662418	1.047	1.015	0.03165	0.07203	0.4394	46
ACX60_RS00570	WP_000999594.1			Uncharacterized protein	0	Fail	0.139644	1.003	1.234	-0.2306	0.1154	1.998	3	0.864149	Fail	0.425686	1.081	1.234	-0.1528	0.154	0.9921	2	>0.999999999999999	Fail	0.306887	1.093	0.7717	0.3218	0.2366	1.36	2	>0.999999999999999	Fail	0.928807	0.7955	0.7717	0.02379	0.2357	0.1009	2	>0.999999	Fail	0.918788	1.071	1.059	0.01135	0.1045	0.1085	4
ACX60_RS00575	WP_000082281.1	gshA	glutamate--cysteine ligase	Glutamate--cysteine ligase (EC 6.3.2.2) (Gamma-ECS) (GCS) (Gamma-glutamylcysteine synthetase)	2	Fail	0.142911	0.7042	0.6128	0.09138	0.06182	1.478	89	0.864149	Fail	0.391972	0.5491	0.6128	-0.06378	0.07414	0.8603	88	>0.999999999999999	Fail	0.496647	0.6866	0.642	0.04457	0.06531	0.6825	92	>0.999999999999999	Fail	0.073903	0.7641	0.642	0.122	0.06751	1.808	93	>0.999999	Fail	0.230309	0.7017	0.7782	-0.07652	0.0634	1.207	100
ACX60_RS00580	WP_001240040.1	dsbB	disulfide bond formation protein DsbB	Disulfide bond formation protein B (Disulfide oxidoreductase)	1	Fail	0.0037071	0.5966	0.9236	-0.327	0.1057	3.093	38	0.156364	Fail	0.853234	0.9048	0.9236	-0.0188	0.101	0.1861	42	>0.999999999999999	Fail	0.845599	0.8136	0.7937	0.0199	0.1014	0.1962	34	>0.999999999999999	Fail	0.033878	1.003	0.7937	0.2089	0.09459	2.208	35	>0.999999	Fail	0.339611	0.8421	0.9097	-0.06763	0.07014	0.9642	50
ACX60_RS00585					0	Fail	0.0202929	0.9324	1.001	-0.06912	0.0296	2.335	260	0.4556	Fail	0.620796	1.015	1.001	0.01397	0.0282	0.4953	265	>0.999999999999999	Fail	0.283465	1.007	1.043	-0.03628	0.03376	1.075	285	>0.999999999999999	Fail	0.161673	0.9956	1.043	-0.04722	0.03365	1.403	281	>0.999999	Fail	0.079623	0.987	1.03	-0.04258	0.02422	1.758	323
ACX60_RS00590					1	Fail	0.409538	0.9334	1.019	-0.08557	0.1032	0.8295	72	>0.999999999999999	Fail	0.591162	0.9642	1.019	-0.05486	0.1017	0.5395	74	>0.999999999999999	Fail	0.780324	1.032	1.069	-0.03717	0.1327	0.2801	61	>0.999999999999999	Fail	0.902587	1.084	1.069	0.01429	0.1163	0.1229	64	>0.999999	Fail	0.359359	1.189	1.074	0.1152	0.1249	0.922	79
ACX60_RS00595					0	Fail	0.713665	1.021	0.9791	0.04213	0.1141	0.3692	46	>0.999999999999999	Fail	0.374163	1.074	0.9791	0.09444	0.1052	0.8974	46	>0.999999999999999	Fail	0.776979	0.995	1.026	-0.03075	0.1079	0.2851	42	>0.999999999999999	Fail	0.029832	1.262	1.026	0.2362	0.1053	2.244	45	>0.999999	Fail	0.736483	0.9344	0.9738	-0.03939	0.1165	0.3381	61
ACX60_RS00600	WP_049594792.1				0	Fail									Fail									Fail									Fail									Fail		1.115	1.02	0.09512
ACX60_RS00605	WP_049594793.1				0	Fail	0.000874498	0.948	1.043	-0.09496	0.02785	3.41	126	0.0549674	Fail	0.2257	1.003	1.043	-0.03965	0.03256	1.217	126	>0.999999999999999	Fail	0.89822	1.029	1.024	0.005694	0.04443	0.1282	135	>0.999999999999999	Fail	0.755001	1.01	1.024	-0.01324	0.04234	0.3127	133	>0.999999	Fail	0.434722	1.027	1.054	-0.02692	0.03439	0.783	171
ACX60_RS00610	WP_000598979.1			Uncharacterized protein	0	Fail	0.293098	1.118	1.043	0.0751	0.06854	1.096	13	0.958187	Fail	0.680158	1.073	1.043	0.03007	0.07131	0.4217	13	>0.999999999999999	Fail	0.390132	0.8802	1.006	-0.1261	0.1432	0.8806	18	>0.999999999999999	Fail	0.531706	0.8957	1.006	-0.1106	0.1738	0.6364	20	>0.999999	Fail	0.658555	0.9825	1.017	-0.0348	0.07768	0.448	22
ACX60_RS00615	WP_001045997.1			SH3 domain-containing protein	0	Fail	0.163273	1.143	0.939	0.2044	0.1251	1.634	5	0.878335	Fail	0.390081	1.089	0.939	0.1503	0.1598	0.9406	5	>0.999999999999999	Fail	0.593139	0.8405	1.035	-0.1947	0.3267	0.596	3	>0.999999999999999	Fail	0.452568	0.7514	1.035	-0.2838	0.3297	0.861	3	>0.999999	Fail	0.565423	0.9703	1.029	-0.05825	0.09762	0.5967	9
ACX60_RS00620					0	Fail		0.8804	0.9189	-0.03849					Fail		0.9711	0.9189	0.05221					Fail		1.112	1.137	-0.02449					Fail		1.124	1.137	-0.01258					Fail	0.751506	1.133	1.149	-0.01552	0.03773	0.4114	1
ACX60_RS00625	WP_031978810.1			Uncharacterized protein	0	Fail									Fail									Fail									Fail									Fail
ACX60_RS00630	WP_000659468.1	pgpC	phosphatidylglycerophosphatase C	Haloacid dehalogenase	0	Fail	0.652722	0.9927	1.044	-0.05146	0.09827	0.5237	2	>0.999999999999999	Fail	0.833782	1.061	1.044	0.0171	0.07173	0.2384	2	>0.999999999999999	Fail	0.323087	1.174	0.9238	0.2502	0.212	1.18	3	>0.999999999999999	Fail	0.379759	1.077	0.9238	0.153	0.1368	1.118	2	>0.999999	Fail	0.766194	0.8561	0.7801	0.07597	0.2419	0.314	5
ACX60_RS00635	WP_000787566.1			Uncharacterized protein	0	Fail	0.936022	1.053	1.063	-0.009087	0.1086	0.08369	6	>0.999999999999999	Fail	0.944607	1.055	1.063	-0.007694	0.1062	0.07244	6	>0.999999999999999	Fail	0.1882	1.023	1.111	-0.08857	0.06271	1.412	10	>0.999999999999999	Fail	0.708441	1.064	1.111	-0.04784	0.1243	0.3848	10	>0.999999	Fail	0.622913	1.066	1.008	0.05819	0.1111	0.5236	5
ACX60_RS00640	WP_001139630.1			Alpha/beta hydrolase family protein	0	Fail	0.656624	0.9643	0.999	-0.03473	0.07781	0.4463	76	>0.999999999999999	Fail	0.949454	1.004	0.999	0.004567	0.0718	0.06361	74	>0.999999999999999	Fail	0.830133	0.996	1.011	-0.01544	0.07173	0.2152	83	>0.999999999999999	Fail	0.546214	0.9643	1.011	-0.04719	0.07787	0.606	80	>0.999999	Fail	0.410437	1.03	1.073	-0.04261	0.0515	0.8274	82
ACX60_RS00645	WP_001021720.1	K07000	uncharacterized protein	Alpha/beta hydrolase family protein	0	Fail	0.461635	0.9627	1.018	-0.05562	0.07475	0.7441	36	>0.999999999999999	Fail	0.967034	1.021	1.018	0.002747	0.066	0.04162	36	>0.999999999999999	Fail	0.535329	0.9894	1.052	-0.0629	0.1005	0.6257	37	>0.999999999999999	Fail	0.9869	1.051	1.052	-0.001386	0.08385	0.01653	37	>0.999999	Fail	0.620758	0.9733	1.008	-0.03437	0.06895	0.4985	42
ACX60_RS00650	WP_000195974.1	parE	topoisomerase IV subunit B	DNA topoisomerase 4 subunit B (EC 5.99.1.3) (Topoisomerase IV subunit B)	0	Fail		1.127	1.023	0.1034					Fail		0.9275	1.023	-0.09566					Fail									Fail									Fail		0.9937	1.031	-0.03698
ACX60_RS00655	WP_000605493.1	allA	ureidoglycolate lyase	Ureidoglycolate lyase (EC 4.3.2.3)	0	Fail	0.0238254	0.9766	1.05	-0.07371	0.03213	2.294	103	0.495562	Fail	0.245298	1.009	1.05	-0.0409	0.03501	1.168	105	>0.999999999999999	Fail	0.533825	1.048	1.019	0.02887	0.04625	0.6242	107	>0.999999999999999	Fail	0.875281	1.026	1.019	0.007057	0.04485	0.1573	106	>0.999999	Fail	0.993745	1.042	1.042	0.0001552	0.01976	0.007856	123
ACX60_RS00660	WP_000212407.1	alc, ALLC	allantoicase	Probable allantoicase (EC 3.5.3.4) (Allantoate amidinohydrolase)	0	Fail	0.143889	0.9515	1.004	-0.05264	0.03587	1.468	189	0.864149	Fail	0.719807	1.017	1.004	0.01288	0.03586	0.3593	189	>0.999999999999999	Fail	0.803081	0.9824	0.9926	-0.01027	0.04113	0.2497	206	>0.999999999999999	Fail	0.487082	0.9643	0.9926	-0.02832	0.04068	0.6962	206	>0.999999	Fail	0.883451	1.046	1.05	-0.004152	0.02829	0.1468	222
ACX60_RS00665	WP_001103537.1	hpxO	FAD-dependent urate hydroxylase	FAD binding domain protein	0	Fail	0.36038	0.9945	1.024	-0.02902	0.03165	0.9168	191	0.991654	Fail	0.247774	1.06	1.024	0.03646	0.03145	1.159	193	>0.999999999999999	Fail	0.292058	1.014	1.057	-0.04387	0.04153	1.056	202	>0.999999999999999	Fail	0.81018	1.048	1.057	-0.00971	0.04037	0.2405	201	>0.999999	Fail	0.622072	1.039	1.053	-0.01456	0.0295	0.4936	240
ACX60_RS00670	WP_001176272.1			Ion channel protein Tsx	0	Fail	0.826996	0.9573	0.9355	0.02181	0.09893	0.2205	30	>0.999999999999999	Fail	0.588266	0.9942	0.9355	0.05872	0.1073	0.547	31	>0.999999999999999	Fail	0.195427	1.131	1.247	-0.1165	0.08733	1.333	23	>0.999999999999999	Fail	0.444576	1.167	1.247	-0.07983	0.1027	0.7773	24	>0.999999	Fail	0.842093	1.069	1.051	0.01864	0.09283	0.2008	32
ACX60_RS00675	WP_001016443.1			Uracil permease	0	Fail	0.139705	0.95	1	-0.05034	0.03393	1.484	172	0.864149	Fail	0.940627	1.003	1	0.002425	0.03252	0.07459	172	>0.999999999999999	Fail	0.300743	0.9613	1.008	-0.04669	0.045	1.038	189	>0.999999999999999	Fail	0.189715	0.9494	1.008	-0.05868	0.04459	1.316	188	>0.999999	Fail	0.574259	1.031	1.045	-0.0139	0.02471	0.5627	210
ACX60_RS00680	WP_000626023.1	uraH, pucM, hiuH	5-hydroxyisourate hydrolase	5-hydroxyisourate hydrolase (HIU hydrolase) (HIUHase) (EC 3.5.2.17)	0	Fail	0.696444	0.8835	0.9444	-0.0609	0.1531	0.3977	15	>0.999999999999999	Fail	0.677132	0.9993	0.9444	0.05491	0.1295	0.4241	16	>0.999999999999999	Fail	0.385215	0.918	1.072	-0.1543	0.1726	0.8944	15	>0.999999999999999	Fail	0.994869	1.071	1.072	-0.001092	0.1674	0.006526	17	>0.999999	Fail	0.369097	1.115	1.032	0.08307	0.08988	0.9242	16
ACX60_RS00685	WP_000477669.1	hpxQ	2-oxo-4-hydroxy-4-carboxy-5-ureidoimidazoline decarboxylase	OHCU decarboxylase (EC 4.1.1.-)	0	Fail	0.746696	1.021	0.9885	0.03272	0.1001	0.3269	23	>0.999999999999999	Fail	0.305035	1.088	0.9885	0.09976	0.09519	1.048	24	>0.999999999999999	Fail	0.779744	0.9045	0.9352	-0.03062	0.1083	0.2826	26	>0.999999999999999	Fail	0.648669	0.8783	0.9352	-0.05682	0.1233	0.4607	27	>0.999999	Fail	0.979216	1.081	1.084	-0.00263	0.1002	0.02623	36
ACX60_RS00690	WP_000004719.1	hpxB	allantoinase	Polysaccharide deacetylase family protein	0	Fail	0.416309	0.976	1.036	-0.05983	0.07324	0.8169	83	>0.999999999999999	Fail	0.878426	1.026	1.036	-0.009814	0.06396	0.1534	83	>0.999999999999999	Fail	0.821641	0.9796	0.994	-0.01442	0.06374	0.2262	77	>0.999999999999999	Fail	0.324015	0.9301	0.994	-0.06395	0.06442	0.9928	75	>0.999999	Fail	0.858595	1.01	1.001	0.009534	0.05337	0.1786	98
ACX60_RS00695	WP_001019316.1			Sigma 54 modulation / S30EA ribosomal family protein	0	Fail	0.946868	1.116	1.107	0.009101	0.1343	0.06776	15	>0.999999999999999	Fail	0.897496	1.086	1.107	-0.02061	0.1575	0.1309	16	>0.999999999999999	Fail	0.954704	1.052	1.045	0.007386	0.1279	0.05776	15	>0.999999999999999	Fail	0.590903	1.126	1.045	0.081	0.1475	0.5493	15	>0.999999	Fail	0.282124	0.7796	0.9108	-0.1312	0.1193	1.099	25
ACX60_RS00700	WP_000958427.1			Ankyrin repeats family protein	2	Pass	0.000341036	0.6614	1.06	-0.3988	0.08933	4.464	17	0.0266645	Fail	0.117169	0.9222	1.06	-0.138	0.08385	1.646	18	>0.999999999999999	Fail	0.200666	1.12	0.9654	0.1543	0.1153	1.339	15	>0.999999999999999	Fail	0.966447	0.9679	0.9654	0.002526	0.05898	0.04282	14	>0.999999	Fail	0.973126	0.976	0.9734	0.002667	0.0785	0.03397	30
ACX60_RS00705	WP_001258758.1			MetA-pathway of phenol degradation family protein	5	Pass	6.46299e-05	-0.03805	0.6361	-0.6741	0.1202	5.607	14	0.00609356	Fail	0.726124	0.5697	0.6361	-0.06639	0.1858	0.3574	14	>0.999999999999999	Fail	0.000262664	0.01087	0.5243	-0.5134	0.1102	4.658	16	0.053091	Fail	0.873935	0.5522	0.5243	0.02785	0.1727	0.1612	16	>0.999999	Fail	0.382047	0.4222	0.5871	-0.1649	0.1835	0.8989	16
ACX60_RS00710	WP_009517911.1	dsbD	thiol:disulfide interchange protein DsbD	Thiol:disulfide interchange protein	0	Fail	0.0175348	0.8893	0.9855	-0.09618	0.04005	2.402	152	0.422635	Fail	0.322008	0.9484	0.9855	-0.03708	0.03732	0.9936	150	>0.999999999999999	Fail	0.364243	1.033	0.9931	0.04041	0.04439	0.9103	137	>0.999999999999999	Fail	0.532654	1.019	0.9931	0.02584	0.0413	0.6255	138	>0.999999	Fail	0.952722	1.035	1.033	0.001973	0.03323	0.05937	173
ACX60_RS00715	WP_000702273.1			Diguanylate cyclase domain protein	0	Fail	0.372568	0.9457	1.001	-0.05525	0.06141	0.8996	51	0.997487	Fail	0.873305	0.9921	1.001	-0.008813	0.05498	0.1603	49	>0.999999999999999	Fail	0.544607	0.9828	1.036	-0.05274	0.08646	0.6099	51	>0.999999999999999	Fail	0.207909	0.9231	1.036	-0.1125	0.08817	1.276	50	>0.999999	Fail	0.305107	1.021	1.056	-0.03509	0.03396	1.033	68
ACX60_RS00720	WP_001025107.1			Alpha/beta hydrolase fold family protein	0	Fail	0.263166	0.953	1.006	-0.0531	0.0472	1.125	103	0.952671	Fail	0.56382	0.9791	1.006	-0.02697	0.04658	0.5791	102	>0.999999999999999	Fail	0.654139	0.9416	0.967	-0.02541	0.05655	0.4493	107	>0.999999999999999	Fail	0.426071	0.9243	0.967	-0.04265	0.05337	0.7991	103	>0.999999	Fail	0.624783	1.021	1.002	0.01893	0.0386	0.4904	118
ACX60_RS00725	WP_000717015.1			Uncharacterized protein	0	Fail	0.77981	0.9238	1.003	-0.0793	0.2594	0.3057	3	>0.999999999999999	Fail	0.517292	1.158	1.003	0.1548	0.2183	0.7093	4	>0.999999999999999	Fail	0.525064	1.065	1.001	0.06453	0.09279	0.6954	4	>0.999999999999999	Fail	0.450283	1.056	1.001	0.05503	0.06584	0.8358	4	>0.999999	Fail	0.610068	1.319	1.138	0.1812	0.3394	0.5337	7
ACX60_RS00730	WP_000913166.1			Transcriptional regulator, Spx/MgsR family	0	Fail	0.454991	0.9801	1.011	-0.03078	0.04096	0.7513	70	>0.999999999999999	Fail	0.896488	1.004	1.011	-0.007172	0.05493	0.1306	71	>0.999999999999999	Fail	0.312062	1.012	1.072	-0.05986	0.05877	1.019	67	>0.999999999999999	Fail	0.621709	1.042	1.072	-0.03026	0.06105	0.4957	67	>0.999999	Fail	0.764154	1.062	1.043	0.0184	0.06113	0.301	89
ACX60_RS00735	WP_000612365.1	E3.1.11.2, xthA	exodeoxyribonuclease III	Exodeoxyribonuclease III (EC 3.1.11.2)	0	Fail	0.0131111	0.9042	1.083	-0.1787	0.06746	2.649	28	0.378985	Fail	0.776355	1.062	1.083	-0.02124	0.07407	0.2867	29	>0.999999999999999	Fail	0.603151	0.9651	0.894	0.07113	0.1356	0.5245	36	>0.999999999999999	Fail	0.81673	0.8584	0.894	-0.03559	0.1524	0.2335	35	>0.999999	Fail	0.440717	1.033	1.083	-0.04978	0.06399	0.7779	45
ACX60_RS00740	WP_000211305.1	pyrE	orotate phosphoribosyltransferase	Orotate phosphoribosyltransferase (OPRT) (OPRTase) (EC 2.4.2.10)	0	Fail	0.295002	0.212	0.8874	-0.6754	0.5776	1.169	5	0.958187	Fail	0.395667	0.3452	0.8874	-0.5422	0.5838	0.9287	5	>0.999999999999999	Fail			0.2357						Fail			0.2357						Fail	0.113111	0.6098	0.1337	0.4761	0.2785	1.709	12
ACX60_RS00745	WP_000166297.1			Uncharacterized protein	0	Fail	0.128556	0.9608	1.021	-0.06007	0.03877	1.55	43	0.837616	Fail	0.945557	1.023	1.021	0.002166	0.03153	0.06869	43	>0.999999999999999	Fail	0.228454	1.01	1.068	-0.05869	0.04805	1.221	44	>0.999999999999999	Fail	0.324157	1.022	1.068	-0.04643	0.04656	0.9971	44	>0.999999	Fail	0.612233	1.051	1.067	-0.01557	0.03053	0.5099	53
ACX60_RS00750	WP_031978803.1	TC.FEV.OM	iron complex outermembrane recepter protein	Ligand-gated channel protein	0	Fail	0.0771924	0.9973	1.057	-0.05932	0.03341	1.776	216	0.761362	Fail	0.270745	1.022	1.057	-0.03491	0.03162	1.104	218	>0.999999999999999	Fail	0.993028	1.007	1.007	-0.0003963	0.0453	0.008748	227	>0.999999999999999	Fail	0.265056	0.9589	1.007	-0.04846	0.04337	1.117	223	>0.999999	Fail	0.548474	1.01	1.025	-0.01519	0.02528	0.6008	273
ACX60_RS00755	WP_000781166.1			Uncharacterized protein	0	Fail	0.146618	0.9826	1.036	-0.05305	0.03576	1.484	36	0.864149	Fail	0.44539	1.009	1.036	-0.02673	0.03464	0.7716	36	>0.999999999999999	Fail	0.662163	1.052	1.086	-0.03337	0.07589	0.4398	46	>0.999999999999999	Fail	0.571735	1.044	1.086	-0.04177	0.07336	0.5694	48	>0.999999	Fail	0.899837	1.01	1.004	0.005907	0.0467	0.1265	51
ACX60_RS00760	WP_001265495.1	gshB	glutathione synthase	Glutathione synthetase (EC 6.3.2.3) (GSH synthetase) (GSH-S) (GSHase) (Glutathione synthase)	0	Fail	0.480619	0.816	0.7402	0.07574	0.1063	0.7125	37	>0.999999999999999	Fail	0.722111	0.7803	0.7402	0.04006	0.1119	0.3582	40	>0.999999999999999	Fail	0.431046	0.9146	0.8242	0.0904	0.1135	0.7966	35	>0.999999999999999	Fail	0.522677	0.9013	0.8242	0.07716	0.1195	0.6457	35	>0.999999	Fail	0.0454503	0.7854	0.9683	-0.1829	0.08907	2.054	48
ACX60_RS00765	WP_000132430.1	murG	UDP-N-acetylglucosamine--N-acetylmuramyl-(pentapeptide) pyrophosphoryl-undecaprenol N-acetylglucosamine transferase	UDP-N-acetylglucosamine--N-acetylmuramyl-(pentapeptide) pyrophosphoryl-undecaprenol N-acetylglucosamine transferase (EC 2.4.1.227) (Undecaprenyl-PP-MurNAc-pentapeptide-UDPGlcNAc GlcNAc transferase)	0	Fail									Fail									Fail									Fail									Fail
ACX60_RS00770	WP_000075472.1	murC	UDP-N-acetylmuramate--alanine ligase	UDP-N-acetylmuramate--L-alanine ligase (EC 6.3.2.8) (UDP-N-acetylmuramoyl-L-alanine synthetase)	0	Fail									Fail									Fail									Fail									Fail
ACX60_RS00775	WP_000063661.1	ddl	D-alanine-D-alanine ligase	D-alanine--D-alanine ligase (EC 6.3.2.4) (D-Ala-D-Ala ligase) (D-alanylalanine synthetase)	0	Fail									Fail									Fail									Fail									Fail
ACX60_RS00780	WP_000057903.1	ftsQ	cell division protein FtsQ	Cell division protein FtsQ	0	Fail									Fail									Fail									Fail									Fail
ACX60_RS00785	WP_001287630.1	ftsA	cell division protein FtsA	Cell division protein FtsA	0	Fail									Fail									Fail									Fail									Fail
ACX60_RS00790	WP_000135734.1	ftsZ	cell division protein FtsZ	Cell division protein FtsZ	0	Fail									Fail									Fail									Fail									Fail
ACX60_RS00795	WP_000240697.1	lpxC	UDP-3-O-[3-hydroxymyristoyl] N-acetylglucosamine deacetylase	UDP-3-O-acyl-N-acetylglucosamine deacetylase (UDP-3-O-acyl-GlcNAc deacetylase) (EC 3.5.1.108) (UDP-3-O-[R-3-hydroxymyristoyl]-N-acetylglucosamine deacetylase)	0	Fail									Fail									Fail									Fail									Fail		0
ACX60_RS00800	WP_000042455.1			Uncharacterized protein	0	Fail	0.496875	0.5021	0.2757	0.2264	0.3033	0.7465	4	>0.999999999999999	Fail	0.323749	0.6073	0.2757	0.3316	0.303	1.094	5	>0.999999999999999	Fail	0.121795	0.08817	0.3588	-0.2706	0.1625	1.665	12	>0.999999999999999	Fail	0.708992	0.29	0.3588	-0.06883	0.1801	0.3822	12	>0.999999	Fail	0.779828	0.5129	0.4574	0.05546	0.1949	0.2846	15
ACX60_RS00805	WP_000557460.1			Peptidase M23 family protein	2	Fail	0.297912	0.8272	0.9216	-0.09442	0.08908	1.06	29	0.95939	Fail	0.16794	0.7735	0.9216	-0.1482	0.1048	1.414	29	>0.999999999999999	Pass	6.07177e-05	0.5293	1.029	-0.4993	0.1077	4.636	31	0.0163634	Fail	0.050806	0.7937	1.029	-0.2349	0.1158	2.029	32	>0.999999	Fail	0.489056	1.028	0.9728	0.05495	0.07869	0.6983	40
ACX60_RS00810	WP_000896433.1	aceE	pyruvate dehydrogenase E1 component	Pyruvate dehydrogenase E1 component (EC 1.2.4.1)	0	Fail	0.332219	0.4555	0.5685	-0.113	0.1154	0.979	51	0.977678	Fail	0.415247	0.4728	0.5685	-0.0957	0.1165	0.8214	51	>0.999999999999999	Fail	0.185233	0.6555	0.8362	-0.1806	0.1342	1.346	44	>0.999999999999999	Fail	0.285423	0.6917	0.8362	-0.1445	0.1337	1.081	45	>0.999999	Fail	0.28103	0.482	0.5979	-0.1159	0.1067	1.086	72
ACX60_RS00815	WP_001166132.1	DLAT, aceF, pdhC	pyruvate dehydrogenase E2 component (dihydrolipoamide acetyltransferase)	Dihydrolipoamide acetyltransferase component of pyruvate dehydrogenase complex (EC 2.3.1.-)	0	Fail	0.150765	0.4321	0.7184	-0.2862	0.1907	1.501	18	0.867684	Fail	0.345049	0.5016	0.7184	-0.2167	0.2235	0.9697	18	>0.999999999999999	Fail	0.851845	0.6569	0.6152	0.04175	0.2197	0.19	15	>0.999999999999999	Fail	0.546849	0.48	0.6152	-0.1351	0.2192	0.6164	15	>0.999999	Fail	0.925418	0.7124	0.7259	-0.01349	0.1428	0.09449	27
ACX60_RS00820	WP_000900285.1			Putative membrane protein	0	Fail	0.820324	0.97	0.9329	0.03704	0.16	0.2314	14	>0.999999999999999	Fail	0.511975	1.044	0.9329	0.1111	0.1654	0.6717	15	>0.999999999999999	Fail	0.558845	0.9602	1.047	-0.08706	0.1454	0.5988	14	>0.999999999999999	Fail	0.576311	0.9632	1.047	-0.08409	0.147	0.5721	14	>0.999999	Fail	0.59517	1.006	1.032	-0.02579	0.04772	0.5404	19
ACX60_RS00825	WP_001154984.1			Uncharacterized protein	0	Fail	0.333836	0.946	1.028	-0.08196	0.08395	0.9762	48	0.979105	Fail	0.379746	0.9564	1.028	-0.07152	0.08065	0.8867	47	>0.999999999999999	Fail	0.595969	0.9926	1.048	-0.05502	0.1029	0.535	36	>0.999999999999999	Fail	0.703171	1.011	1.048	-0.03643	0.09484	0.3841	36	>0.999999	Fail	0.696594	1.065	1.037	0.02866	0.07314	0.3918	59
ACX60_RS00830	WP_049594794.1	TC.FEV.OM	iron complex outermembrane recepter protein	Ligand-gated channel protein	0	Fail	0.0109806	0.9318	1.04	-0.108	0.04183	2.581	128	0.355554	Fail	0.50772	1.01	1.04	-0.02941	0.04427	0.6642	133	>0.999999999999999	Fail	0.821888	1.007	0.9943	0.01286	0.05702	0.2256	133	>0.999999999999999	Fail	0.913498	1	0.9943	0.006065	0.05572	0.1088	132	>0.999999	Fail	0.596441	1.031	1.045	-0.01434	0.02702	0.5306	151
ACX60_RS00835	WP_000505322.1			Metallo-beta-lactamase superfamily protein	0	Fail	0.431412	0.9653	1.03	-0.06474	0.08141	0.7952	38	>0.999999999999999	Fail	0.802123	1.053	1.03	0.02255	0.08936	0.2523	39	>0.999999999999999	Fail	0.687695	0.965	0.9988	-0.03372	0.08327	0.405	39	>0.999999999999999	Fail	0.91025	0.9887	0.9988	-0.01005	0.08854	0.1135	37	>0.999999	Fail	0.806758	1.031	1.047	-0.01569	0.06378	0.246	47
ACX60_RS00840	WP_000952249.1	K06940	uncharacterized protein	Flagellin N-methylase family protein	0	Fail	0.606275	0.9755	0.9327	0.04281	0.08229	0.5202	34	>0.999999999999999	Fail	0.724157	0.9617	0.9327	0.02901	0.08152	0.3558	34	>0.999999999999999	Fail	0.659983	1.04	1.075	-0.03472	0.07816	0.4442	31	>0.999999999999999	Fail	0.889688	1.085	1.075	0.009755	0.06975	0.1398	31	>0.999999	Fail	0.629188	1.055	1.025	0.03013	0.0619	0.4868	38
ACX60_RS00845	WP_000956023.1	IMPDH, guaB	IMP dehydrogenase	Inosine-5'-monophosphate dehydrogenase (IMP dehydrogenase) (IMPD) (IMPDH) (EC 1.1.1.205)	0	Fail									Fail									Fail									Fail									Fail
ACX60_RS00850	WP_000119868.1	glmM	phosphoglucosamine mutase	Phosphoglucosamine mutase (EC 5.4.2.10)	0	Fail									Fail									Fail									Fail									Fail
ACX60_RS00855	WP_001286115.1	pdxH, PNPO	pyridoxamine 5'-phosphate oxidase	Pyridoxine/pyridoxamine 5'-phosphate oxidase (EC 1.4.3.5) (PNP/PMP oxidase) (PNPOx) (Pyridoxal 5'-phosphate synthase)	0	Fail									Fail									Fail									Fail									Fail
ACX60_RS00860	WP_000161612.1	recJ	single-stranded-DNA-specific exonuclease	Single-stranded-DNA-specific exonuclease RecJ	2	Fail	0.416282	0.9579	0.9944	-0.03651	0.0448	0.815	158	>0.999999999999999	Fail	0.77966	0.9821	0.9944	-0.0123	0.04388	0.2802	158	>0.999999999999999	Fail	0.605185	1.013	1.036	-0.02284	0.0441	0.518	153	>0.999999999999999	Fail	0.325586	0.9893	1.036	-0.04679	0.04745	0.9862	153	>0.999999	Fail	0.871554	1.016	1.021	-0.00491	0.03032	0.1619	183
ACX60_RS00865	WP_000731729.1			Putative porin	1	Fail	0.0618337	0.9761	1.08	-0.1036	0.05472	1.894	80	0.715585	Fail	0.502711	1.044	1.08	-0.03569	0.053	0.6733	80	>0.999999999999999	Fail	0.82133	1.079	1.066	0.01274	0.05623	0.2266	83	>0.999999999999999	Fail	0.78901	1.051	1.066	-0.01524	0.05676	0.2684	86	>0.999999	Fail	0.885866	1.01	1.017	-0.00744	0.05171	0.1439	107
ACX60_RS00870	WP_077670325.1	prfB	peptide chain release factor 2		0	Fail									Fail									Fail									Fail									Fail
ACX60_RS00875	WP_000350419.1			Bacterial regulatory, arsR family protein	0	Fail	0.553815	0.9296	0.967	-0.03739	0.06276	0.5958	54	>0.999999999999999	Fail	0.590664	1	0.967	0.03345	0.0618	0.5412	53	>0.999999999999999	Fail	0.561856	0.99	1.029	-0.03868	0.0663	0.5834	58	>0.999999999999999	Fail	0.596922	0.9996	1.029	-0.02914	0.05479	0.5318	57	>0.999999	Fail	0.839861	1.026	1.036	-0.009631	0.04746	0.2029	63
ACX60_RS00880	WP_000819048.1			Flavin oxidoreductase / NADH oxidase family protein	0	Fail	0.905899	0.9715	0.9494	0.02207	0.1847	0.1195	23	>0.999999999999999	Fail	0.69096	0.8811	0.9494	-0.06835	0.1697	0.4028	22	>0.999999999999999	Fail	0.946708	0.959	0.9665	-0.007544	0.1118	0.06747	27	>0.999999999999999	Fail	0.974544	0.9704	0.9665	0.003901	0.121	0.03223	25	>0.999999	Fail	0.621913	1.011	1.062	-0.05059	0.1014	0.4991	26
ACX60_RS00885	WP_000224848.1	kdtA, waaA	3-deoxy-D-manno-octulosonic-acid transferase	3-deoxy-D-manno-2-octulosonate transferase	0	Fail									Fail									Fail									Fail									Fail
ACX60_RS00890	WP_001028398.1			Ribosomal RNA small subunit methyltransferase E (EC 2.1.1.193)	0	Fail	0.593398	0.914	0.9526	-0.03865	0.07191	0.5374	49	>0.999999999999999	Fail	0.711346	0.9218	0.9526	-0.03084	0.08286	0.3722	50	>0.999999999999999	Fail	0.714117	0.9546	0.9929	-0.0383	0.104	0.3683	52	>0.999999999999999	Fail	0.818071	0.9698	0.9929	-0.02308	0.09983	0.2312	50	>0.999999	Fail	0.448026	0.9789	1.018	-0.03941	0.05158	0.7641	56
ACX60_RS00895	WP_000752852.1			Transporter	0	Fail	0.307794	0.9012	0.9564	-0.05519	0.05368	1.028	64	0.96619	Fail	0.310269	1.005	0.9564	0.04823	0.04716	1.023	64	>0.999999999999999	Fail	0.051916	1.016	1.101	-0.08518	0.04292	1.985	58	>0.999999999999999	Fail	0.175591	1.033	1.101	-0.06797	0.0496	1.37	61	>0.999999	Fail	0.105478	1.034	1.096	-0.06161	0.03756	1.64	70
ACX60_RS00900	WP_000457177.1			Uncharacterized protein	0	Fail	0.647643	0.9563	0.981	-0.02478	0.05394	0.4593	60	>0.999999999999999	Fail	0.7309	1	0.981	0.01931	0.05588	0.3455	60	>0.999999999999999	Fail	0.584228	1.036	1.071	-0.03554	0.06458	0.5503	58	>0.999999999999999	Fail	0.503758	1.028	1.071	-0.04285	0.06368	0.6729	57	>0.999999	Fail	0.31409	0.9892	1.032	-0.04234	0.04174	1.014	67
ACX60_RS00905	WP_001002959.1	ACSS, acs	acetyl-CoA synthetase	Acetyl-coenzyme A synthetase (AcCoA synthetase) (Acs) (EC 6.2.1.1) (Acetate--CoA ligase) (Acyl-activating enzyme)	0	Fail	0.122443	0.9387	0.9998	-0.06105	0.03925	1.556	120	0.826641	Fail	0.860771	0.9928	0.9998	-0.006998	0.03981	0.1758	118	>0.999999999999999	Fail	0.562158	1.053	1.085	-0.03265	0.05616	0.5814	112	>0.999999999999999	Fail	0.875845	1.076	1.085	-0.009423	0.06017	0.1566	110	>0.999999	Fail	0.400229	1.006	1.039	-0.03248	0.03849	0.8438	140
ACX60_RS00910	WP_000806365.1			Isochorismatase	0	Fail	0.271853	0.9786	1.063	-0.0848	0.07648	1.109	61	0.952671	Fail	0.976602	1.061	1.063	-0.001952	0.06628	0.02945	60	>0.999999999999999	Fail	0.637275	0.979	0.9387	0.04027	0.08501	0.4738	64	>0.999999999999999	Fail	0.379654	1.013	0.9387	0.07416	0.0838	0.885	61	>0.999999	Fail	0.0375598	1.007	1.116	-0.1087	0.05135	2.117	75
ACX60_RS00915	WP_001019410.1			AsnC family protein (Transcriptional regulator)	0	Fail	0.750232	0.9438	0.9152	0.02862	0.0894	0.3202	48	>0.999999999999999	Fail	0.600856	0.8655	0.9152	-0.04965	0.09427	0.5267	47	>0.999999999999999	Fail	0.757311	1.06	1.037	0.02387	0.07674	0.3111	41	>0.999999999999999	Fail	0.881234	1.049	1.037	0.01198	0.07964	0.1504	40	>0.999999	Fail	0.156147	0.9794	1.066	-0.08617	0.05983	1.44	49
ACX60_RS00920	WP_000192767.1	sfnG	dimethylsulfone monooxygenase	Dimethyl sulfone monooxygenase SfnG (EC 1.14.-.-)	0	Fail	0.0764417	0.9734	1.022	-0.049	0.0275	1.782	186	0.761362	Fail	0.434153	0.9991	1.022	-0.0233	0.02973	0.7838	187	>0.999999999999999	Fail	0.155478	0.9801	1.039	-0.05857	0.04107	1.426	192	>0.999999999999999	Fail	0.141624	0.9805	1.039	-0.05819	0.03942	1.476	191	>0.999999	Fail	0.319952	1.056	1.031	0.025	0.02508	0.9968	221
ACX60_RS00925	WP_000145704.1	ssuE	FMN reductase	FMN reductase (EC 1.5.1.-)	0	Fail	0.365632	0.9645	1.017	-0.05274	0.05774	0.9133	48	0.994982	Fail	0.47287	0.9676	1.017	-0.04959	0.06853	0.7236	47	>0.999999999999999	Fail	0.41197	0.9536	1.06	-0.106	0.1278	0.8293	39	>0.999999999999999	Fail	0.853187	1.082	1.06	0.02188	0.1175	0.1862	41	>0.999999	Fail	0.795731	1.045	1.026	0.01908	0.07332	0.2602	54
ACX60_RS00930	WP_001023261.1			Bacterial regulatory s, luxR family protein	0	Fail	0.292842	0.9807	1.029	-0.0488	0.046	1.061	63	0.958187	Fail	0.718246	1.015	1.029	-0.01426	0.03935	0.3624	63	>0.999999999999999	Fail	0.703304	1.007	0.9877	0.01899	0.04963	0.3826	64	>0.999999999999999	Fail	0.309048	1.035	0.9877	0.04779	0.04661	1.025	65	>0.999999	Fail	0.716414	1.043	1.054	-0.01112	0.03051	0.3646	76
ACX60_RS00935	WP_001026735.1			Uncharacterized protein	0	Fail	0.491901	1.003	1.069	-0.06598	0.09507	0.694	38	>0.999999999999999	Fail	0.172217	0.9458	1.069	-0.1237	0.08878	1.393	36	>0.999999999999999	Fail	0.615025	0.9919	0.9477	0.04423	0.08732	0.5065	44	>0.999999999999999	Fail	0.649745	0.9878	0.9477	0.04009	0.08767	0.4573	43	>0.999999	Fail	0.909316	1.061	1.069	-0.007392	0.06453	0.1145	45
ACX60_RS00940	WP_001089744.1			Response regulator	0	Fail	0.0473523	0.9411	1.007	-0.06636	0.03331	1.992	264	0.66286	Fail	0.522183	0.9853	1.007	-0.02217	0.0346	0.6408	273	>0.999999999999999	Fail	0.343642	1.005	1.043	-0.03802	0.04008	0.9486	281	>0.999999999999999	Fail	0.341329	1.004	1.043	-0.0384	0.04029	0.9532	277	>0.999999	Fail	0.134099	0.9968	1.032	-0.03507	0.02335	1.502	315
ACX60_RS00945	WP_000372818.1			Uncharacterized protein	0	Fail	0.803959	0.9833	1.004	-0.02032	0.08121	0.2502	33	>0.999999999999999	Fail	0.398023	1.079	1.004	0.07563	0.08835	0.8559	34	>0.999999999999999	Fail	0.127138	0.8571	1.045	-0.188	0.1195	1.574	27	>0.999999999999999	Fail	0.586418	0.9832	1.045	-0.06194	0.1125	0.5506	27	>0.999999	Fail	0.223782	0.961	1.078	-0.1172	0.09488	1.235	42
ACX60_RS00950	WP_000871883.1	actP	cation/acetate symporter		0	Fail	0.250766	0.969	1.014	-0.04499	0.03903	1.153	155	0.941299	Fail	0.483427	1.04	1.014	0.02603	0.03706	0.7025	158	>0.999999999999999	Fail	0.301359	1.062	1.111	-0.04964	0.04787	1.037	155	>0.999999999999999	Fail	0.368716	1.068	1.111	-0.04304	0.04774	0.9015	154	>0.999999	Fail	0.141596	0.9652	1.014	-0.0489	0.03313	1.476	187
ACX60_RS00955	WP_001256565.1			Ion channel family protein	0	Fail	0.419649	0.9826	1.031	-0.04842	0.05961	0.8123	64	>0.999999999999999	Fail	0.858593	1.018	1.031	-0.01285	0.07185	0.1789	65	>0.999999999999999	Fail	0.845661	0.9558	0.9698	-0.01396	0.07144	0.1955	62	>0.999999999999999	Fail	0.951183	0.9655	0.9698	-0.004352	0.07078	0.06148	59	>0.999999	Fail	0.852312	1.025	1.03	-0.005684	0.03042	0.1868	71
ACX60_RS00960	WP_001139472.1	betT, betS	choline/glycine/proline betaine transport protein	Transporter, betaine/carnitine/choline transporter family protein	1	Fail	0.00309399	0.9315	0.9991	-0.06759	0.02267	2.981	318	0.135964	Fail	0.116374	0.9637	0.9991	-0.0354	0.02248	1.574	318	>0.999999999999999	Fail	0.346758	1.012	1.038	-0.02643	0.02805	0.9423	321	>0.999999999999999	Fail	0.871088	1.043	1.038	0.004528	0.02788	0.1624	324	>0.999999	Fail	0.0154606	0.9852	1.034	-0.04849	0.01993	2.432	379
ACX60_RS00965	WP_000733006.1			Putative porin	2	Fail	0.641547	0.3542	0.4765	-0.1223	0.2529	0.4837	8	>0.999999999999999	Fail	0.247704	0.7908	0.4765	0.3142	0.252	1.247	8	>0.999999999999999	Fail	0.922861	0.7291	0.6851	0.04398	0.4267	0.1031	4	>0.999999999999999	Fail	0.945303	0.6562	0.6851	-0.02889	0.3957	0.07301	4	>0.999999	Fail	0.709794	0.8032	0.6751	0.1281	0.3206	0.3997	4
ACX60_RS00970	WP_000016106.1			Diguanylate cyclase (GGDEF domain-containing protein)	0	Fail	0.176507	0.9693	1.02	-0.05083	0.03743	1.358	145	0.879953	Fail	0.683455	1.035	1.02	0.01476	0.03612	0.4086	145	>0.999999999999999	Fail	0.222741	1.03	1.09	-0.05941	0.04852	1.225	145	>0.999999999999999	Fail	0.184307	1.03	1.09	-0.05936	0.0445	1.334	145	>0.999999	Fail	0.87906	1.052	1.058	-0.005687	0.03732	0.1524	185
ACX60_RS00975	WP_000083355.1	uvrA	excinuclease ABC subunit A	UvrABC system protein A (UvrA protein) (Excinuclease ABC subunit A)	2	Fail	0.0223421	0.9257	0.9942	-0.06845	0.02979	2.297	275	0.477473	Fail	0.802829	1.002	0.9942	0.007673	0.0307	0.2499	280	>0.999999999999999	Fail	0.149991	0.971	1.019	-0.04793	0.0332	1.444	269	>0.999999999999999	Fail	0.56301	0.9997	1.019	-0.01927	0.03327	0.5791	268	>0.999999	Fail	0.0910222	0.9887	1.028	-0.03952	0.02332	1.695	324
ACX60_RS00980	WP_000826315.1	nemR	TetR/AcrR family transcriptional regulator, transcriptional repressor for nem operon	TetR family transcriptional regulator	0	Fail	0.852164	0.937	0.949	-0.01197	0.06401	0.187	70	>0.999999999999999	Fail	0.878417	0.9591	0.949	0.0101	0.0658	0.1535	70	>0.999999999999999	Fail	0.215795	0.8786	0.9932	-0.1146	0.09188	1.247	85	>0.999999999999999	Fail	0.4456	0.9274	0.9932	-0.06586	0.08593	0.7664	84	>0.999999	Fail	0.721108	1.024	1.041	-0.01744	0.04871	0.3581	93
ACX60_RS00985	WP_001256571.1	qor, CRYZ	NADPH2:quinone reductase	NADPH:quinone oxidoreductase	0	Fail	0.114013	0.969	1.013	-0.04445	0.02796	1.59	148	0.813212	Fail	0.722814	1.003	1.013	-0.01049	0.02951	0.3554	151	>0.999999999999999	Fail	0.706658	1.038	1.027	0.01052	0.0279	0.3771	140	>0.999999999999999	Fail	0.220098	1	1.027	-0.02705	0.02196	1.232	135	>0.999999	Fail	0.0221046	0.9833	1.038	-0.05473	0.02371	2.308	183
ACX60_RS00990	WP_000580168.1	K08987	putative membrane protein	DUF1304 domain-containing protein	0	Fail	0.813344	0.8965	0.9372	-0.04069	0.1673	0.2431	9	>0.999999999999999	Fail	0.176268	1.114	0.9372	0.1766	0.1213	1.455	10	>0.999999999999999	Fail	0.886746	1.07	1.053	0.01658	0.1127	0.147	8	>0.999999999999999	Fail	0.936407	1.038	1.053	-0.01503	0.1825	0.08233	8	>0.999999	Fail	0.127589	0.9435	1.077	-0.1338	0.08175	1.637	12
ACX60_RS00995	WP_000263328.1	glpM	membrane protein GlpM	Uncharacterized protein	0	Fail	0.196913	0.9504	1.01	-0.05952	0.0456	1.305	58	0.914831	Fail	0.641474	0.9919	1.01	-0.01795	0.03836	0.468	59	>0.999999999999999	Fail	0.773895	1.05	1.036	0.01391	0.04817	0.2887	56	>0.999999999999999	Fail	0.876286	1.027	1.036	-0.00836	0.05345	0.1564	56	>0.999999	Fail	0.608725	1.003	1.021	-0.01755	0.03414	0.5141	72
ACX60_RS01000	WP_000899418.1	tenA	thiaminase (transcriptional activator TenA)	Aminopyrimidine aminohydrolase (EC 3.5.99.2)	0	Fail	0.332435	0.8654	0.942	-0.07656	0.07843	0.9762	68	0.977678	Fail	0.999563	0.942	0.942	3.953e-05	0.07193	0.0005496	70	>0.999999999999999	Fail	0.96428	1.092	1.096	-0.003878	0.08625	0.04496	65	>0.999999999999999	Fail	0.396322	1.018	1.096	-0.07789	0.09118	0.8542	61	>0.999999	Fail	0.605337	1.027	1.061	-0.03382	0.06517	0.519	73
ACX60_RS01005	WP_004833586.1	K09799	uncharacterized protein	Uncharacterized protein	0	Fail	0.812566	0.9095	0.922	-0.01254	0.05274	0.2377	110	>0.999999999999999	Fail	0.954946	0.919	0.922	-0.002996	0.05291	0.05663	109	>0.999999999999999	Fail	0.259319	0.9707	1.042	-0.0711	0.06272	1.134	112	>0.999999999999999	Fail	0.18086	0.9559	1.042	-0.08591	0.0638	1.347	111	>0.999999	Fail	0.381736	1.002	1.036	-0.03448	0.03928	0.8777	130
ACX60_RS01010	WP_000980462.1			MFS transporter	2	Fail	0.124828	1.05	0.9529	0.09745	0.06287	1.55	86	0.826641	Fail	0.0143133	0.7703	0.9529	-0.1826	0.07292	2.504	80	>0.999999999999999	Fail	0.647155	1.001	1.034	-0.03337	0.07264	0.4594	83	>0.999999999999999	Fail	0.586801	0.995	1.034	-0.03917	0.07179	0.5456	84	>0.999999	Fail	0.49818	1.013	0.9744	0.039	0.05737	0.6798	103
ACX60_RS01015	WP_001215080.1	ssb	single-strand DNA-binding protein	Single-stranded DNA-binding protein (SSB)	0	Fail									Fail									Fail									Fail									Fail
ACX60_RS01020	WP_000082714.1			Branched-chain amino acid transport family protein	0	Fail	0.13358	0.9912	1.033	-0.0415	0.02734	1.518	70	0.846266	Fail	0.524136	1.016	1.033	-0.0166	0.02593	0.6402	69	>0.999999999999999	Fail	0.439315	1.081	1.045	0.03595	0.04621	0.7779	68	>0.999999999999999	Fail	0.74284	1.056	1.045	0.01123	0.03408	0.3295	65	>0.999999	Fail	0.423103	1.032	1.059	-0.02679	0.03328	0.805	84
ACX60_RS01025	WP_000431605.1			Branched-chain amino acid ABC transporter permease	0	Fail	0.68899	0.9061	0.9377	-0.03155	0.07826	0.4031	41	>0.999999999999999	Fail	0.68992	0.9679	0.9377	0.03024	0.07527	0.4017	42	>0.999999999999999	Fail	0.523154	1.004	1.067	-0.06243	0.09703	0.6434	46	>0.999999999999999	Fail	0.36975	0.9746	1.067	-0.09221	0.1017	0.9062	44	>0.999999	Fail	0.554006	1.006	1.059	-0.05294	0.08894	0.5953	57
ACX60_RS01030	WP_000081859.1			Helix-turn-helix family protein	0	Fail	0.809133	1.058	1.081	-0.02257	0.09228	0.2446	21	>0.999999999999999	Fail	0.979205	1.082	1.081	0.001972	0.07473	0.02639	20	>0.999999999999999	Fail	0.78606	1.109	1.135	-0.02587	0.09397	0.2753	19	>0.999999999999999	Fail	0.499407	1.074	1.135	-0.06107	0.08877	0.6879	20	>0.999999	Fail	0.344745	0.9614	1.064	-0.1023	0.106	0.9647	23
ACX60_RS01035	WP_000718865.1	gabP	GABA permease	Amino acid permease family protein	0	Fail	0.065553	0.9777	1.034	-0.05589	0.03018	1.852	197	0.723068	Fail	0.633712	1.022	1.034	-0.0118	0.02472	0.4773	196	>0.999999999999999	Fail	0.272813	1.009	1.051	-0.04247	0.03862	1.1	200	>0.999999999999999	Fail	0.634039	1.033	1.051	-0.01792	0.03759	0.4768	198	>0.999999	Fail	0.0858064	1.01	1.051	-0.04068	0.02358	1.725	247
ACX60_RS01040	WP_001257159.1	K00375	GntR family transcriptional regulator / MocR family aminotransferase	DNA-binding protein	0	Fail	0.272216	0.9908	1.033	-0.04216	0.03823	1.103	126	0.952671	Fail	0.973794	1.034	1.033	0.001325	0.04024	0.03291	130	>0.999999999999999	Fail	0.604648	1.045	1.071	-0.02645	0.05097	0.5189	138	>0.999999999999999	Fail	0.435628	1.033	1.071	-0.03813	0.04876	0.7819	136	>0.999999	Fail	0.491855	1.026	1.05	-0.02383	0.0346	0.6889	168
ACX60_RS01045	WP_000380902.1	puuE	4-aminobutyrate aminotransferase	4-aminobutyrate transaminase	1	Fail	0.14443	0.9618	1.035	-0.07314	0.04968	1.472	91	0.864149	Fail	0.000766414	0.8355	1.035	-0.1994	0.05724	3.483	90	0.355808	Fail	0.754612	1.002	0.9843	0.01724	0.05498	0.3135	90	>0.999999999999999	Fail	0.514464	1.021	0.9843	0.037	0.05654	0.6544	92	>0.999999	Fail	0.435679	0.9602	0.9901	-0.02994	0.03828	0.7822	115
ACX60_RS01050	WP_000615696.1	gabD	succinate-semialdehyde dehydrogenase / glutarate-semialdehyde dehydrogenase	Succinate-semialdehyde dehydrogenase (NADP(+))	2	Fail	0.367724	0.9088	0.949	-0.0402	0.04448	0.9038	134	0.995604	Pass	1.99546e-10	0.5533	0.949	-0.3957	0.05722	6.915	128	6.48475e-07	Fail	0.132905	1.057	0.98	0.07698	0.05095	1.511	147	>0.999999999999999	Fail	0.891594	0.9869	0.98	0.006861	0.05026	0.1365	147	>0.999999	Fail	0.88306	1.01	1.016	-0.006178	0.04194	0.1473	163
ACX60_RS01055	WP_000912182.1			LysR family transcriptional regulator	0	Fail	0.646393	0.9309	0.9747	-0.0438	0.09479	0.4621	42	>0.999999999999999	Fail	0.700264	1.009	0.9747	0.03416	0.08817	0.3875	44	>0.999999999999999	Fail	0.507017	1.107	1.051	0.05637	0.0842	0.6695	40	>0.999999999999999	Fail	0.943657	1.056	1.051	0.005686	0.07996	0.07112	40	>0.999999	Fail	0.494296	1.061	1.111	-0.04938	0.07165	0.6892	44
ACX60_RS01060	WP_000046156.1			Uncharacterized protein	0	Fail	0.434196	0.9695	1.015	-0.04572	0.05813	0.7865	71	>0.999999999999999	Fail	0.672994	0.987	1.015	-0.02829	0.06675	0.4238	72	>0.999999999999999	Fail	0.183787	0.9083	1.012	-0.1039	0.07737	1.343	67	>0.999999999999999	Fail	0.602531	0.9777	1.012	-0.03447	0.06588	0.5232	69	>0.999999	Fail	0.450322	1.037	1.084	-0.04745	0.06256	0.7585	82
ACX60_RS01065	WP_000713965.1	K06911	uncharacterized protein	Pirin family protein	0	Fail	0.0785069	0.97	1.033	-0.06256	0.03533	1.771	159	0.761362	Fail	0.296117	0.9987	1.033	-0.03386	0.0323	1.048	158	>0.999999999999999	Fail	0.596049	1	1.022	-0.02159	0.04065	0.5312	160	>0.999999999999999	Fail	0.821038	1.03	1.022	0.008489	0.03747	0.2266	161	>0.999999	Fail	0.455391	1.031	1.051	-0.01958	0.02618	0.7479	202
ACX60_RS01070	WP_000350212.1			Pyridine nucleotide-disulfide oxidoreductase family protein	0	Fail	0.564173	0.8426	0.9082	-0.06562	0.1123	0.5841	26	>0.999999999999999	Fail	0.884527	0.8963	0.9082	-0.01194	0.08141	0.1467	26	>0.999999999999999	Fail	0.23334	0.7898	1.017	-0.2274	0.186	1.223	24	>0.999999999999999	Fail	0.548445	0.8953	1.017	-0.1219	0.2006	0.608	26	>0.999999	Fail	0.757934	1.018	0.977	0.04066	0.1309	0.3106	35
ACX60_RS01075	WP_000645054.1			Methyltransferase	0	Fail	0.984193	0.9472	0.9453	0.001959	0.09813	0.01996	33	>0.999999999999999	Fail	0.58764	0.988	0.9453	0.04271	0.07794	0.548	31	>0.999999999999999	Fail	0.952022	1.019	1.013	0.006354	0.1048	0.06061	34	>0.999999999999999	Fail	0.823826	1.039	1.013	0.02617	0.1167	0.2244	34	>0.999999	Fail	0.0360549	0.9952	1.156	-0.1605	0.07406	2.168	41
ACX60_RS01080	WP_000114351.1			Glutathione-dependent formaldehyde-activating enzyme family protein	0	Fail	0.15541	1.022	0.9221	0.09968	0.06796	1.467	24	0.87402	Fail	0.423275	0.9796	0.9221	0.05751	0.0706	0.8147	24	>0.999999999999999	Fail	0.671465	0.9895	1.041	-0.05187	0.1208	0.4294	24	>0.999999999999999	Fail	0.801578	1.012	1.041	-0.029	0.1141	0.2541	24	>0.999999	Fail	0.577345	1.01	1.063	-0.05294	0.09389	0.5638	28
ACX60_RS01085	WP_000777195.1			Peptide signal protein	0	Fail	0.661877	0.9613	1.001	-0.03997	0.09017	0.4433	22	>0.999999999999999	Fail	0.835755	0.977	1.001	-0.02424	0.1155	0.2098	22	>0.999999999999999	Fail	0.238428	0.9187	0.9933	-0.07465	0.06152	1.213	21	>0.999999999999999	Fail	0.654398	1.023	0.9933	0.02939	0.06472	0.4541	21	>0.999999	Fail	0.615095	1.05	1.008	0.04246	0.08354	0.5083	29
ACX60_RS01090					0	Fail		1.026	1.208	-0.1818					Fail		1.194	1.208	-0.01355					Fail		1.154	0.9101	0.2439					Fail		1.139	0.9101	0.2285					Fail		1.152	0.992	0.1599
ACX60_RS01095	WP_001089017.1	ynfM	MFS transporter, YNFM family, putative membrane transport protein	MFS transporter	0	Fail	0.388987	0.953	0.985	-0.03205	0.0371	0.8639	152	0.997487	Fail	0.639581	0.9991	0.985	0.01414	0.03013	0.4692	151	>0.999999999999999	Fail	0.0827701	1.03	1.106	-0.07535	0.04317	1.745	168	>0.999999999999999	Fail	0.243325	1.054	1.106	-0.05118	0.04371	1.171	167	>0.999999	Fail	0.122343	1.012	1.056	-0.0441	0.02842	1.552	188
ACX60_RS01100	WP_000423157.1			Transcriptional regulator	0	Fail	0.557514	0.9843	1.012	-0.02771	0.04714	0.5879	143	>0.999999999999999	Fail	0.849938	1.003	1.012	-0.008609	0.04542	0.1895	142	>0.999999999999999	Fail	0.273805	0.9952	1.051	-0.05556	0.05056	1.099	136	>0.999999999999999	Fail	0.241059	0.9953	1.051	-0.05536	0.04702	1.178	135	>0.999999	Fail	0.795862	1.016	1.027	-0.01066	0.04115	0.2591	184
ACX60_RS01105	WP_001061082.1			Permease	0	Fail	0.400728	0.9702	1.02	-0.05002	0.0591	0.8463	60	>0.999999999999999	Fail	0.987136	1.021	1.02	0.0007734	0.04776	0.01619	59	>0.999999999999999	Fail	0.950862	1.017	1.012	0.004403	0.07116	0.06187	62	>0.999999999999999	Fail	0.787571	0.9935	1.012	-0.01878	0.06941	0.2706	63	>0.999999	Fail	0.0656823	0.9824	1.058	-0.07544	0.04039	1.868	76
ACX60_RS01110	WP_002048124.1			Uncharacterized protein	0	Fail	0.728947	0.9343	0.9502	-0.01584	0.04548	0.3483	55	>0.999999999999999	Fail	0.136219	1.017	0.9502	0.06706	0.04436	1.512	56	>0.999999999999999	Fail	0.59199	1.032	1.081	-0.04938	0.09165	0.5388	60	>0.999999999999999	Fail	0.709269	1.048	1.081	-0.03359	0.08968	0.3746	61	>0.999999	Fail	0.107249	0.9765	1.047	-0.07016	0.043	1.631	71
ACX60_RS01115	WP_000789141.1			Signal peptide protein	0	Fail	0.198423	0.9877	1.065	-0.07708	0.05939	1.298	73	0.917857	Fail	0.713458	1.044	1.065	-0.02113	0.05732	0.3686	73	>0.999999999999999	Fail	0.48707	1.036	1.07	-0.03472	0.04971	0.6984	76	>0.999999999999999	Fail	0.248052	1	1.07	-0.06991	0.06008	1.164	79	>0.999999	Fail	0.437066	1.001	1.041	-0.04021	0.05153	0.7805	95
ACX60_RS01120					0	Fail	0.280321	1.012	1.058	-0.04602	0.04244	1.084	121	0.958187	Fail	0.766941	1.07	1.058	0.0124	0.04175	0.297	125	>0.999999999999999	Fail	0.393338	1.007	1.06	-0.05301	0.0619	0.8565	128	>0.999999999999999	Fail	0.091128	0.9596	1.06	-0.1002	0.05886	1.703	125	>0.999999	Fail	0.125675	0.987	1.047	-0.05952	0.03865	1.54	149
ACX60_RS01125	WP_000447716.1			Bacterial regulatory helix-turn-helix s, AraC family protein	0	Fail	0.55209	0.9348	0.9654	-0.03064	0.05085	0.6025	26	>0.999999999999999	Fail	0.48967	0.9241	0.9654	-0.04132	0.05896	0.7008	26	>0.999999999999999	Fail	0.259971	1.036	1.133	-0.09671	0.08405	1.151	27	>0.999999999999999	Fail	0.175578	1.015	1.133	-0.118	0.0848	1.391	27	>0.999999	Fail	0.73489	1.093	1.119	-0.02576	0.07541	0.3416	32
ACX60_RS01130	WP_000584338.1			GNAT family N-acetyltransferase	0	Fail	0.260868	0.8982	0.9812	-0.08304	0.07332	1.133	77	0.952452	Fail	0.378676	0.9143	0.9812	-0.0669	0.07556	0.8854	77	>0.999999999999999	Fail	0.973798	1.058	1.055	0.002534	0.07692	0.03295	80	>0.999999999999999	Fail	0.811949	1.037	1.055	-0.01807	0.07568	0.2387	81	>0.999999	Fail	0.282735	1.016	1.073	-0.05695	0.05268	1.081	84
ACX60_RS01135	WP_009517923.1			TetR family transcriptional regulator	0	Fail	0.481231	1.009	0.9388	0.07036	0.09526	0.7386	8	>0.999999999999999	Fail	0.680248	0.9778	0.9388	0.039	0.09122	0.4276	8	>0.999999999999999	Fail	0.619122	1.021	1.149	-0.1277	0.2481	0.5148	9	>0.999999999999999	Fail	0.718593	1.06	1.149	-0.08902	0.2394	0.3719	9	>0.999999	Fail	0.706607	0.9823	0.9318	0.05044	0.1306	0.3863	11
ACX60_RS01140	WP_000455804.1			Alkyl hydroperoxide reductase AhpD (EC 1.11.1.15)	0	Fail	0.150553	0.963	1.048	-0.08465	0.05662	1.495	20	0.867684	Fail	0.752512	1.028	1.048	-0.0198	0.06197	0.3195	21	>0.999999999999999	Fail	0.133715	0.9703	1.133	-0.163	0.1054	1.546	27	>0.999999999999999	Fail	0.118077	0.9584	1.133	-0.1749	0.1079	1.621	24	>0.999999	Fail	0.372335	0.9164	0.9912	-0.07476	0.08263	0.9048	32
ACX60_RS01145	WP_000654307.1			HxlR family transcriptional regulator (Putative HTH-type transcriptional regulator YybR) (Transcriptional regulator) (Transcriptional regulator, HxlR family)	0	Fail	0.426821	0.8337	0.9192	-0.0855	0.1049	0.8154	16	>0.999999999999999	Fail	0.846541	0.9034	0.9192	-0.01581	0.08017	0.1972	14	>0.999999999999999	Fail	0.569924	1.038	1.077	-0.0395	0.06777	0.5829	13	>0.999999999999999	Fail	0.919321	1.085	1.077	0.007492	0.07254	0.1033	13	>0.999999	Fail	0.89916	1.07	1.076	-0.006328	0.04923	0.1285	18
ACX60_RS01150	WP_000142811.1			Uncharacterized protein	0	Fail	0.221432	0.9527	1.047	-0.0939	0.0752	1.249	30	0.938157	Fail	0.804157	1.034	1.047	-0.01215	0.04852	0.2503	28	>0.999999999999999	Fail	0.906363	1.049	1.039	0.009751	0.08233	0.1184	37	>0.999999999999999	Fail	0.082505	0.9064	1.039	-0.133	0.07439	1.788	35	>0.999999	Fail	0.810487	1.011	1.025	-0.01334	0.05528	0.2414	40
ACX60_RS01155	WP_000897078.1			Uncharacterized protein	0	Fail	0.0925426	0.647	0.8953	-0.2483	0.142	1.749	25	0.798177	Fail	0.386842	0.9999	0.8953	0.1046	0.1187	0.8814	24	>0.999999999999999	Fail	0.613883	0.896	0.9623	-0.06629	0.1297	0.5112	24	>0.999999999999999	Fail	0.607478	0.8877	0.9623	-0.07462	0.1433	0.5208	23	>0.999999	Fail	0.578583	0.8522	0.9092	-0.05702	0.1016	0.5612	32
ACX60_RS01160	WP_000016867.1			Uncharacterized protein	0	Fail	0.237275	0.9476	0.9817	-0.03403	0.02871	1.185	205	0.938157	Fail	0.77318	0.9906	0.9817	0.00891	0.03087	0.2886	208	>0.999999999999999	Fail	0.229645	1.014	1.049	-0.03517	0.02919	1.205	209	>0.999999999999999	Fail	0.494834	1.032	1.049	-0.01754	0.02565	0.6838	208	>0.999999	Fail	0.486235	1.044	1.058	-0.01349	0.01935	0.6974	248
ACX60_RS01165	WP_025467427.1			Uncharacterized protein	0	Fail	0.0227353	0.9517	1.035	-0.08323	0.03566	2.334	64	0.479483	Fail	0.263766	0.9957	1.035	-0.03924	0.0348	1.128	63	>0.999999999999999	Fail	0.509869	0.9858	1.029	-0.04292	0.06473	0.6631	58	>0.999999999999999	Fail	0.471349	0.9836	1.029	-0.04515	0.06227	0.725	58	>0.999999	Fail	0.631942	1.027	1.038	-0.01112	0.02311	0.481	74
ACX60_RS01170	WP_001215540.1			Uncharacterized protein	0	Fail	0.0499342	0.8969	0.9934	-0.09648	0.04591	2.102	18	0.668515	Fail	0.272295	0.9541	0.9934	-0.03924	0.03465	1.132	18	>0.999999999999999	Fail	0.955002	1.124	1.129	-0.004234	0.07414	0.0571	21	>0.999999999999999	Fail	0.603192	1.091	1.129	-0.0371	0.07024	0.5282	20	>0.999999	Fail	0.29086	1.045	1.081	-0.03555	0.03284	1.082	22
ACX60_RS01175	WP_000128772.1			HxlR-like helix-turn-helix family protein	0	Fail	0.384205	0.9151	0.9584	-0.04339	0.04938	0.8788	45	0.997487	Fail	0.664051	0.9336	0.9584	-0.02488	0.05689	0.4373	44	>0.999999999999999	Fail	0.745571	0.9377	0.9702	-0.03249	0.09958	0.3262	52	>0.999999999999999	Fail	0.583618	0.9145	0.9702	-0.05575	0.101	0.5517	50	>0.999999	Fail	0.781087	1.074	1.055	0.01882	0.06737	0.2793	54
ACX60_RS01180	WP_000753357.1			General stress protein 14	0	Fail	0.168569	0.9446	1.012	-0.06732	0.04827	1.395	57	0.878335	Fail	0.590501	0.9825	1.012	-0.02939	0.05431	0.5412	57	>0.999999999999999	Fail	0.794892	1.019	1.035	-0.01576	0.06034	0.2612	55	>0.999999999999999	Fail	0.983125	1.033	1.035	-0.001255	0.05907	0.02125	55	>0.999999	Fail	0.99088	1.064	1.063	0.000505	0.044	0.01148	62
ACX60_RS01185	WP_000492972.1			Restriction endonuclease	0	Fail	0.00766887	0.9504	1.03	-0.07966	0.02937	2.712	119	0.253981	Fail	0.344085	1.001	1.03	-0.02884	0.03036	0.9498	121	>0.999999999999999	Fail	0.341503	0.9999	1.039	-0.03932	0.04116	0.9552	115	>0.999999999999999	Fail	0.932246	1.036	1.039	-0.00371	0.04354	0.0852	121	>0.999999	Fail	0.0632064	0.9885	1.041	-0.05232	0.02795	1.872	148
ACX60_RS01190	WP_000917506.1			Uncharacterized protein	0	Fail	0.66189	0.9656	1.015	-0.0493	0.1111	0.4436	21	>0.999999999999999	Fail	0.714018	1.04	1.015	0.02521	0.06787	0.3715	21	>0.999999999999999	Fail	0.100007	0.9151	1.14	-0.225	0.1319	1.706	26	>0.999999999999999	Fail	0.485731	1.052	1.14	-0.08791	0.1242	0.7076	25	>0.999999	Fail	0.713207	1.02	0.995	0.02465	0.06642	0.3712	29
ACX60_RS01195	WP_001017477.1			Uncharacterized protein	0	Fail	0.239111	0.9918	1.084	-0.09194	0.0763	1.205	26	0.938157	Fail	0.200888	1.015	1.084	-0.06872	0.05231	1.314	25	>0.999999999999999	Fail	0.824472	1.028	0.993	0.03488	0.156	0.2236	32	>0.999999999999999	Fail	0.865931	0.9689	0.993	-0.02404	0.1413	0.1701	33	>0.999999	Fail	0.705547	1.048	1.071	-0.02285	0.06	0.3808	37
ACX60_RS01200	WP_000754784.1			Isoprenoid biosynthesis protein ElbB	0	Fail	0.0724994	0.9702	1.032	-0.06162	0.0337	1.829	59	0.750273	Fail	0.739428	1.022	1.032	-0.009988	0.02989	0.3342	60	>0.999999999999999	Fail	0.18117	1.052	1.118	-0.06629	0.04899	1.353	59	>0.999999999999999	Fail	0.05511	1.018	1.118	-0.1002	0.05119	1.957	59	>0.999999	Fail	0.697936	1.03	1.043	-0.01228	0.0315	0.3897	71
ACX60_RS01205	WP_000793078.1			AraC family transcriptional regulator	0	Fail	0.0432293	0.9519	1.021	-0.06886	0.03367	2.045	109	0.627049	Fail	0.226068	0.9801	1.021	-0.04072	0.03344	1.217	108	>0.999999999999999	Fail	0.923888	1.032	1.036	-0.004607	0.04812	0.09575	116	>0.999999999999999	Fail	0.725375	1.019	1.036	-0.01677	0.04763	0.3521	115	>0.999999	Fail	0.0678262	0.9758	1.046	-0.06968	0.03784	1.842	130
ACX60_RS01210					0	Fail	0.262865	1.001	0.8868	0.1145	0.09587	1.194	9	0.952671	Fail	0.248997	0.6662	0.8868	-0.2206	0.1774	1.243	8	>0.999999999999999	Fail	0.098034	0.8611	0.5606	0.3005	0.1605	1.872	8	>0.999999999999999	Fail	0.211405	0.8305	0.5606	0.2698	0.1986	1.358	8	>0.999999	Fail	0.832591	0.9498	0.9683	-0.01853	0.08558	0.2165	11
ACX60_RS01215	WP_001181667.1	kup	KUP system potassium uptake protein	Probable potassium transport system protein kup	5	Pass	1.971e-12	0.554	0.8873	-0.3333	0.04377	7.616	164	6.31712e-10	Fail	0.251771	0.8448	0.8873	-0.04247	0.03693	1.15	168	>0.999999999999999	Fail	0.323183	0.8954	0.9366	-0.04118	0.04155	0.9913	147	>0.999999999999999	Fail	0.119909	0.9961	0.9366	0.0595	0.03804	1.564	150	>0.999999	Pass	3.39012e-05	0.7683	0.9026	-0.1343	0.0317	4.236	212
ACX60_RS01220	WP_011860463.1			Uncharacterized protein	0	Fail	0.270935	0.9996	1.038	-0.03833	0.03307	1.159	11	0.952671	Fail	0.641125	1.069	1.038	0.03082	0.06457	0.4772	13	>0.999999999999999	Fail	0.990034	1.178	1.176	0.001436	0.1128	0.01273	13	>0.999999999999999	Fail	0.257757	1.047	1.176	-0.1294	0.1089	1.188	12	>0.999999	Fail	0.401375	1.079	0.8895	0.1892	0.2209	0.8565	21
ACX60_RS01225	WP_000157128.1	ENDOG	endonuclease G, mitochondrial	DNA/RNA non-specific endonuclease family protein	3	Fail	0.22107	0.9001	1.019	-0.1193	0.09623	1.239	49	0.938157	Fail	0.589896	1.071	1.019	0.05183	0.09555	0.5424	51	>0.999999999999999	Fail	0.699883	0.9042	0.9399	-0.0356	0.09181	0.3878	48	>0.999999999999999	Fail	0.774291	0.9115	0.9399	-0.02831	0.09814	0.2884	47	>0.999999	Fail	0.509457	0.9827	1.038	-0.055	0.0828	0.6643	52
ACX60_RS01230	WP_000458293.1			LysE type translocator family protein	0	Fail	0.0904939	0.969	1.017	-0.04765	0.02794	1.706	127	0.787303	Fail	0.307704	0.9836	1.017	-0.03306	0.03228	1.024	128	>0.999999999999999	Fail	0.63091	0.9436	0.9694	-0.02581	0.0536	0.4816	133	>0.999999999999999	Fail	0.857655	0.9605	0.9694	-0.008971	0.04992	0.1797	132	>0.999999	Fail	0.903219	1.048	1.053	-0.004354	0.03575	0.1218	158
ACX60_RS01235	WP_000476055.1			Uncharacterized protein	2	Pass	5.34179e-08	0.9902	1.103	-0.1129	0.01934	5.838	111	8.83355e-06	Fail	0.0697888	1.061	1.103	-0.04258	0.02326	1.831	113	>0.999999999999999	Fail	0.507534	1.068	1.048	0.01978	0.02976	0.6648	115	>0.999999999999999	Fail	0.134487	1.004	1.048	-0.04474	0.02968	1.507	114	>0.999999	Fail	0.0696641	0.995	1.041	-0.04635	0.02534	1.829	135
ACX60_RS01240	WP_001045987.1	aqpZ	aquaporin Z	Aquaporin Z	0	Fail	0.0836513	0.9474	1.016	-0.06878	0.03942	1.745	117	0.775019	Fail	0.631008	0.996	1.016	-0.02024	0.04202	0.4816	117	>0.999999999999999	Fail	0.603368	0.9738	1	-0.02612	0.05014	0.5209	123	>0.999999999999999	Fail	0.950898	1.003	1	0.003111	0.05041	0.0617	124	>0.999999	Fail	0.514528	0.9954	1.017	-0.0219	0.03352	0.6534	142
ACX60_RS01245	WP_001135873.1			AraC family transcriptional regulator	0	Fail	0.318904	0.9026	0.9456	-0.04297	0.04297	0.9999	157	0.971372	Fail	0.990871	0.9451	0.9456	-0.0004362	0.03806	0.01146	156	>0.999999999999999	Fail	0.18803	0.976	1.029	-0.05288	0.03999	1.322	154	>0.999999999999999	Fail	0.374456	0.9966	1.029	-0.03223	0.03618	0.8908	150	>0.999999	Fail	0.65209	1.05	1.065	-0.01499	0.03319	0.4517	168
ACX60_RS01250	WP_000911628.1			Fatty acid hydroxylase superfamily protein	0	Fail	0.203641	0.9076	0.9959	-0.08838	0.06855	1.289	47	0.929915	Fail	0.458243	1.048	0.9959	0.05162	0.06902	0.7479	47	>0.999999999999999	Fail	0.883767	1.026	1.015	0.01161	0.07907	0.1469	55	>0.999999999999999	Fail	0.87191	1.027	1.015	0.01217	0.07513	0.162	53	>0.999999	Fail	0.531254	1.06	1.101	-0.04187	0.06645	0.6301	55
ACX60_RS01255	WP_000880078.1	hisF	cyclase	Imidazole glycerol phosphate synthase subunit HisF (EC 4.1.3.-) (IGP synthase cyclase subunit) (IGP synthase subunit HisF) (ImGP synthase subunit HisF) (IGPS subunit HisF)	0	Fail	0.226918	0.6829	0.8424	-0.1595	0.1292	1.235	29	0.938157	Fail	0.864514	0.8634	0.8424	0.02102	0.1221	0.1722	29	>0.999999999999999	Fail	0.342515	1.01	0.8955	0.1149	0.1189	0.9669	26	>0.999999999999999	Fail	0.565451	0.9628	0.8955	0.06727	0.1155	0.5825	25	>0.999999	Fail	0.324284	1.077	0.9895	0.08729	0.0872	1.001	32
ACX60_RS01260	WP_000118182.1	thrB2	homoserine kinase type II	Homoserine kinase (HK) (HSK) (EC 2.7.1.39)	2	Fail	0.83288	0.9515	0.9641	-0.01262	0.05962	0.2117	86	>0.999999999999999	Fail	0.847376	0.9756	0.9641	0.01152	0.05965	0.193	87	>0.999999999999999	Fail	0.861619	1.072	1.084	-0.01128	0.06451	0.1748	87	>0.999999999999999	Fail	0.583412	1.046	1.084	-0.03765	0.06839	0.5504	89	>0.999999	Fail	0.173003	0.9251	0.9717	-0.04658	0.03395	1.372	103
ACX60_RS01265	WP_001205591.1			Cold-shock' DNA-binding domain protein	0	Fail	0.526455	0.9538	0.9833	-0.02947	0.04629	0.6368	66	>0.999999999999999	Fail	0.733481	0.967	0.9833	-0.01629	0.04763	0.342	65	>0.999999999999999	Fail	0.895274	0.9806	0.9717	0.008891	0.06729	0.1321	68	>0.999999999999999	Fail	0.912834	0.9791	0.9717	0.007336	0.06677	0.1099	68	>0.999999	Fail	0.110181	0.9778	1.066	-0.08807	0.0545	1.616	78
ACX60_RS01270	WP_001088854.1			Putative membrane protein	0	Fail	0.804233	0.9798	0.9995	-0.01966	0.07848	0.2505	25	>0.999999999999999	Fail	0.374726	0.9427	0.9995	-0.05675	0.06264	0.9061	22	>0.999999999999999	Fail	0.4212	0.979	1.033	-0.05404	0.06608	0.8178	25	>0.999999999999999	Fail	0.686398	1.012	1.033	-0.02108	0.05156	0.4089	23	>0.999999	Fail	0.917874	1.037	1.043	-0.005786	0.05559	0.1041	27
ACX60_RS01275	WP_000021008.1			Antibiotic biosynthesis monooxygenase	0	Fail	0.791489	0.9378	0.9539	-0.01609	0.06056	0.2657	54	>0.999999999999999	Fail	0.369684	1.012	0.9539	0.05795	0.06408	0.9042	57	>0.999999999999999	Fail	0.711312	1.182	1.218	-0.03572	0.09592	0.3724	45	>0.999999999999999	Fail	0.929755	1.21	1.218	-0.00824	0.09296	0.08864	46	>0.999999	Fail	0.727767	1.075	1.053	0.02237	0.064	0.3496	66
ACX60_RS01280	WP_000938127.1			Transporter	0	Fail	0.250058	1.004	1.039	-0.03476	0.03011	1.154	164	0.940843	Fail	0.617508	1.026	1.039	-0.01314	0.02627	0.5004	160	>0.999999999999999	Fail	0.271182	1.007	1.049	-0.04167	0.03775	1.104	169	>0.999999999999999	Fail	0.251231	1.007	1.049	-0.04208	0.03655	1.151	167	>0.999999	Fail	0.685213	1.037	1.025	0.01179	0.02905	0.406	192
ACX60_RS01285	WP_000083600.1			Helix-turn-helix family protein	0	Fail	0.585045	1.062	1.096	-0.03395	0.06152	0.5518	31	>0.999999999999999	Fail	0.485367	1.052	1.096	-0.0444	0.06287	0.7062	31	>0.999999999999999	Fail	0.615549	0.992	1.049	-0.05665	0.1118	0.5066	36	>0.999999999999999	Fail	0.430846	0.9504	1.049	-0.0982	0.1232	0.797	35	>0.999999	Fail	0.0517161	0.9755	1.093	-0.1179	0.05871	2.009	38
ACX60_RS01290	WP_000905538.1	hisA	phosphoribosylformimino-5-aminoimidazole carboxamide ribotide isomerase	1-(5-phosphoribosyl)-5-[(5-phosphoribosylamino)methylideneamino] imidazole-4-carboxamide isomerase (EC 5.3.1.16) (Phosphoribosylformimino-5-aminoimidazole carboxamide ribotide isomerase)	0	Fail	0.641955	1.034	1.074	-0.03976	0.08499	0.4678	50	>0.999999999999999	Fail	0.797236	1.097	1.074	0.02304	0.0892	0.2583	50	>0.999999999999999	Fail	0.797646	1.015	1.036	-0.02102	0.08152	0.2579	47	>0.999999999999999	Fail	0.557014	0.9798	1.036	-0.05653	0.09558	0.5914	48	>0.999999	Fail	0.143645	0.9677	1.055	-0.08719	0.05885	1.481	61
ACX60_RS01295	WP_001287564.1			Exonuclease	0	Fail	0.211447	0.9539	1.004	-0.04986	0.0397	1.256	127	0.938157	Fail	0.195321	0.9523	1.004	-0.05144	0.03951	1.302	128	>0.999999999999999	Fail	0.485666	0.9872	1.015	-0.02804	0.04011	0.6992	130	>0.999999999999999	Fail	0.206793	0.9598	1.015	-0.05548	0.04373	1.269	129	>0.999999	Fail	0.949962	1.063	1.062	0.001579	0.02512	0.06286	152
ACX60_RS01300	WP_001087822.1			Uncharacterized protein	0	Fail	0.851482	0.9796	0.9639	0.01569	0.08311	0.1887	32	>0.999999999999999	Fail	0.349437	1.04	0.9639	0.07602	0.08001	0.95	31	>0.999999999999999	Fail	0.823447	0.9767	1.002	-0.02518	0.1119	0.225	32	>0.999999999999999	Fail	0.742604	0.9619	1.002	-0.03994	0.1206	0.3313	32	>0.999999	Fail	0.539742	0.9968	0.939	0.05771	0.09333	0.6184	41
ACX60_RS01305	WP_000196732.1	hisH	glutamine amidotransferase	Imidazole glycerol phosphate synthase subunit HisH (EC 2.4.2.-) (IGP synthase glutamine amidotransferase subunit) (IGP synthase subunit HisH) (ImGP synthase subunit HisH) (IGPS subunit HisH)	0	Fail	0.110393	0.891	1.168	-0.277	0.1595	1.736	11	0.813212	Fail	0.496982	1.054	1.168	-0.1144	0.1633	0.7005	12	>0.999999999999999	Fail	0.992692	0.8502	0.8483	0.001859	0.2002	0.009287	18	>0.999999999999999	Fail	0.92698	0.868	0.8483	0.0197	0.212	0.09294	18	>0.999999	Fail	0.896017	1.126	1.098	0.0279	0.2108	0.1324	20
ACX60_RS01310	WP_000194096.1	hisB	imidazoleglycerol-phosphate dehydratase	Imidazoleglycerol-phosphate dehydratase (IGPD) (EC 4.2.1.19)	0	Fail	0.206706	1.077	0.9589	0.118	0.09042	1.305	20	0.934594	Fail	0.4837	1.018	0.9589	0.05949	0.08318	0.7151	18	>0.999999999999999	Fail	0.975196	0.9756	0.9697	0.005865	0.1853	0.03165	14	>0.999999999999999	Fail	0.962794	0.9778	0.9697	0.008073	0.17	0.04749	14	>0.999999	Fail	0.94942	0.962	0.9678	-0.005844	0.09108	0.06416	22
ACX60_RS01315	WP_001123236.1			GNAT family N-acetyltransferase	0	Fail	0.710239	0.2052	0.2637	-0.0585	0.1519	0.385	8	>0.999999999999999	Fail	0.764789	0.1984	0.2637	-0.06535	0.2111	0.3096	8	>0.999999999999999	Fail			0.6229						Fail		0.753	0.6229	0.1301					Fail	0.489999	0.2204	0.3549	-0.1345	0.1869	0.7197	9
ACX60_RS01320					0	Fail									Fail									Fail									Fail									Fail
ACX60_RS01325					0	Fail									Fail									Fail									Fail									Fail
ACX60_RS01330	WP_000469967.1			Acetyltransferase family protein	0	Fail	0.122896	0.9706	1.081	-0.1107	0.06171	1.794	6	0.826641	Fail	0.865102	1.071	1.081	-0.01067	0.0602	0.1773	6	>0.999999999999999	Fail	0.93276	1.073	1.079	-0.00614	0.06979	0.08797	6	>0.999999999999999	Fail	0.441233	0.8698	1.079	-0.2092	0.2538	0.8244	6	>0.999999	Fail	0.233386	1.029	0.9665	0.06267	0.04862	1.289	8
ACX60_RS01335	WP_000059340.1	aarC, cat1	succinyl-CoA:acetate CoA-transferase	Acetyl-CoA hydrolase (Propionyl-CoA--succinate CoA transferase)	0	Fail	0.574741	0.9722	1.002	-0.03015	0.05355	0.563	95	>0.999999999999999	Fail	0.869341	1.011	1.002	0.008557	0.05188	0.1649	99	>0.999999999999999	Fail	0.442047	0.9628	1.01	-0.04713	0.06104	0.7721	92	>0.999999999999999	Fail	0.571171	0.975	1.01	-0.03499	0.06156	0.5684	92	>0.999999	Fail	0.839839	1.044	1.051	-0.007365	0.03636	0.2026	114
ACX60_RS01340	WP_000051217.1	envZ	two-component system, OmpR family, osmolarity sensor histidine kinase EnvZ	HAMP domain protein	0	Fail		0.8855	0.9343	-0.04879					Fail		0.8593	0.9343	-0.07495					Fail	0.55135	1.061	1.234	-0.1724	0.2027	0.8504	1	>0.999999999999999	Fail	0.559709	1.066	1.234	-0.1679	0.2027	0.828	1	>0.999999	Fail	0.0154724	0.9575	0.9977	-0.04016	0.0009763	41.14	1
ACX60_RS01345	WP_000060753.1	ompR	two-component system, OmpR family, phosphate regulon response regulator OmpR	Transcriptional regulatory protein ompR	0	Fail									Fail									Fail									Fail									Fail
ACX60_RS01350	WP_002048094.1	tex	protein Tex	RNA-binding transcriptional accessory protein	2	Fail	0.185086	0.9045	0.9778	-0.07333	0.05494	1.335	96	0.890871	Fail	0.804348	0.9932	0.9778	0.01541	0.06203	0.2484	96	>0.999999999999999	Fail	0.567797	0.9704	1.014	-0.04366	0.07619	0.5731	105	>0.999999999999999	Fail	0.771793	1.035	1.014	0.02087	0.07177	0.2908	102	>0.999999	Fail	0.535721	1.035	1.065	-0.02986	0.04807	0.6212	115
ACX60_RS01355	WP_025467428.1	cynT, can	carbonic anhydrase	Sulfate permease	0	Fail	0.0418373	0.9572	1.009	-0.05173	0.02529	2.046	246	0.618431	Fail	0.470337	0.9888	1.009	-0.02021	0.02795	0.723	251	>0.999999999999999	Fail	0.236432	0.9988	1.036	-0.03689	0.03109	1.187	262	>0.999999999999999	Fail	0.076892	0.9765	1.036	-0.0592	0.03333	1.776	260	>0.999999	Fail	0.900266	1.031	1.028	0.002978	0.02374	0.1254	301
ACX60_RS01360	WP_001035489.1			Fatty acyl-CoA reductase	0	Fail	0.0730082	0.9758	1.021	-0.04497	0.02474	1.818	77	0.750273	Fail	0.352112	0.9962	1.021	-0.02465	0.02633	0.9362	77	>0.999999999999999	Fail	0.305932	0.9755	1.03	-0.05422	0.05262	1.03	81	>0.999999999999999	Fail	0.749294	1.012	1.03	-0.01754	0.05471	0.3207	80	>0.999999	Fail	0.549862	1.064	1.052	0.01254	0.02089	0.6002	93
ACX60_RS01365	WP_000571053.1			Uncharacterized protein	0	Fail	0.818194	0.9704	0.9539	0.01648	0.07126	0.2312	46	>0.999999999999999	Fail	0.560545	0.9955	0.9539	0.04163	0.07101	0.5863	46	>0.999999999999999	Fail	0.239704	0.9876	1.046	-0.05822	0.04889	1.191	47	>0.999999999999999	Fail	0.195999	0.9803	1.046	-0.06552	0.04998	1.311	49	>0.999999	Fail	0.72761	1.013	1.028	-0.01569	0.04483	0.35	58
ACX60_RS01370	WP_000002986.1			Uncharacterized protein	0	Fail	0.743008	0.8193	0.894	-0.0747	0.2201	0.3395	8	>0.999999999999999	Fail	0.892776	0.9245	0.894	0.03047	0.2197	0.1387	9	>0.999999999999999	Fail	0.802526	1.08	1.059	0.02056	0.07865	0.2614	6	>0.999999999999999	Fail	0.618409	1.091	1.059	0.03241	0.06173	0.525	6	>0.999999	Fail	0.867522	0.8743	0.9103	-0.03597	0.2111	0.1704	12
ACX60_RS01375	WP_000557642.1			AraC family transcriptional regulator	0	Fail	0.0452038	0.9627	1.018	-0.05489	0.02724	2.015	201	0.644033	Fail	0.884525	1.013	1.018	-0.004337	0.02983	0.1454	203	>0.999999999999999	Fail	0.334424	0.9889	1.028	-0.03889	0.04019	0.9675	206	>0.999999999999999	Fail	0.404655	0.9928	1.028	-0.03501	0.04193	0.8351	204	>0.999999	Fail	0.610917	1.049	1.066	-0.01676	0.03289	0.5094	239
ACX60_RS01380	WP_000221161.1	metY	O-acetylhomoserine (thiol)-lyase	O-acetylhomoserine aminocarboxypropyltransferase	0	Fail	0.955889	0.9512	0.9536	-0.002368	0.04273	0.05542	128	>0.999999999999999	Fail	0.197398	1.014	0.9536	0.06007	0.04637	1.296	132	>0.999999999999999	Fail	0.876799	1.027	1.034	-0.006969	0.04487	0.1553	139	>0.999999999999999	Fail	0.226328	0.981	1.034	-0.05278	0.04343	1.215	139	>0.999999	Fail	0.643491	1.044	1.057	-0.01387	0.02992	0.4637	159
ACX60_RS01385	WP_000090021.1			Heme ABC exporter, ATP-binding protein CcmA (EC 3.6.3.41)	4	Pass	0.000591711	0.1029	0.4092	-0.3063	0.08472	3.615	64	0.0387106	Fail	0.874264	0.4265	0.4092	0.01733	0.1091	0.1589	65	>0.999999999999999	Fail	0.601434	0.5361	0.5902	-0.05412	0.1031	0.5251	61	>0.999999999999999	Fail	0.779749	0.56	0.5902	-0.03029	0.1078	0.2809	60	>0.999999	Fail	0.451696	0.6737	0.6014	0.07233	0.09568	0.756	87
ACX60_RS01390	WP_001056512.1			Uncharacterized protein	0	Fail	0.62577	1.071	1.002	0.06944	0.1369	0.5071	8	>0.999999999999999	Fail	0.447908	0.8865	1.002	-0.1156	0.1448	0.798	8	>0.999999999999999	Fail	0.831934	1.145	1.179	-0.03376	0.1523	0.2217	6	>0.999999999999999	Fail	0.324263	1.012	1.179	-0.1663	0.1549	1.074	6	>0.999999	Fail	0.996371	1.149	1.149	-0.0004908	0.1049	0.004676	9
ACX60_RS01395	WP_000278579.1			Uncharacterized protein	0	Fail	0.81074	0.9507	0.9718	-0.02113	0.08769	0.2409	43	>0.999999999999999	Fail	0.792114	0.9902	0.9718	0.01841	0.06941	0.2652	43	>0.999999999999999	Fail	0.162014	0.9459	1.067	-0.1209	0.08494	1.423	43	>0.999999999999999	Fail	0.015382	0.8272	1.067	-0.2396	0.09484	2.526	42	>0.999999	Fail	0.726551	0.9713	1.007	-0.03556	0.1011	0.3516	51
ACX60_RS01400	WP_001138085.1			Putative cation efflux system protein	0	Fail	0.610602	0.9322	0.9556	-0.02343	0.04585	0.5111	84	>0.999999999999999	Fail	0.451446	0.9896	0.9556	0.034	0.04493	0.7567	81	>0.999999999999999	Fail	0.25564	1.065	1.127	-0.06187	0.05404	1.145	82	>0.999999999999999	Fail	0.211937	1.061	1.127	-0.06638	0.05278	1.258	86	>0.999999	Fail	0.145528	0.968	1.048	-0.07973	0.05434	1.467	97
ACX60_RS01405	WP_049594795.1	czcC	outer membrane protein, cobalt-zinc-cadmium efflux system	RND transporter	0	Fail	0.0575914	0.9425	1.033	-0.09075	0.04715	1.925	85	0.709712	Fail	0.454473	0.9989	1.033	-0.03444	0.04583	0.7514	86	>0.999999999999999	Fail	0.675562	0.9014	0.9356	-0.03423	0.08155	0.4198	100	>0.999999999999999	Fail	0.711236	0.9083	0.9356	-0.02739	0.07377	0.3713	99	>0.999999	Fail	0.0772424	1.008	1.08	-0.07128	0.03993	1.785	101
ACX60_RS01410	WP_001275654.1	czcB	membrane fusion protein, cobalt-zinc-cadmium efflux system	Efflux transporter periplasmic adaptor subunit	0	Fail	0.592323	0.9654	0.9877	-0.02235	0.04162	0.5369	119	>0.999999999999999	Fail	0.382574	1.023	0.9877	0.03542	0.04042	0.8764	120	>0.999999999999999	Fail	0.661838	1.041	1.06	-0.01912	0.04361	0.4385	119	>0.999999999999999	Fail	0.733869	1.047	1.06	-0.01353	0.03969	0.3408	117	>0.999999	Fail	0.47933	1.025	1.047	-0.02186	0.03082	0.7092	143
ACX60_RS01415	WP_000353985.1	czcA	cobalt-zinc-cadmium resistance protein CzcA	Cation transporter	0	Fail	0.290842	0.9486	0.9875	-0.03891	0.03675	1.059	227	0.958187	Fail	0.604974	1.007	0.9875	0.01931	0.03728	0.518	229	>0.999999999999999	Fail	0.411332	0.961	0.9898	-0.02881	0.035	0.8231	227	>0.999999999999999	Fail	0.840278	0.9964	0.9898	0.00659	0.03266	0.2018	230	>0.999999	Fail	0.154275	0.9883	1.03	-0.04206	0.02944	1.428	279
ACX60_RS01420	WP_000508762.1	czcD, zitB	cobalt-zinc-cadmium efflux system protein	Cation diffusion facilitator transporter family protein	0	Fail	0.904181	0.9647	0.9563	0.008399	0.06949	0.1209	63	>0.999999999999999	Fail	0.996874	0.9566	0.9563	0.0003146	0.08	0.003933	62	>0.999999999999999	Fail	0.841922	0.9916	1.007	-0.01549	0.0773	0.2003	57	>0.999999999999999	Fail	0.258564	0.909	1.007	-0.09807	0.0859	1.142	55	>0.999999	Fail	0.412833	1.031	0.9793	0.05181	0.06294	0.8232	80
ACX60_RS01425	WP_001200011.1			Uncharacterized protein	0	Fail	0.400886	1.121	0.9812	0.1397	0.1621	0.8616	17	>0.999999999999999	Fail	0.24898	1.143	0.9812	0.1619	0.1359	1.191	18	>0.999999999999999	Fail	0.611633	1.032	1.11	-0.0783	0.152	0.5151	22	>0.999999999999999	Fail	0.865984	1.087	1.11	-0.02295	0.1344	0.1707	22	>0.999999	Fail	0.917668	1.088	1.074	0.01396	0.1332	0.1048	18
ACX60_RS01430	WP_000529524.1			Uncharacterized protein	0	Fail	0.0904331	0.9559	1.029	-0.07303	0.04265	1.712	87	0.787303	Fail	0.475072	1	1.029	-0.02893	0.04033	0.7173	89	>0.999999999999999	Fail	0.406139	0.9824	1.031	-0.0488	0.05847	0.8347	89	>0.999999999999999	Fail	0.670075	1.01	1.031	-0.02146	0.0502	0.4274	90	>0.999999	Fail	0.280278	1.018	1.054	-0.03642	0.03358	1.085	114
ACX60_RS01435					0	Fail									Fail									Fail									Fail									Fail
ACX60_RS01440					0	Fail									Fail									Fail									Fail									Fail
ACX60_RS01445	WP_011860438.1			Uncharacterized protein	0	Fail	0.274146	0.9591	1.007	-0.04737	0.04265	1.11	36	0.952996	Fail	0.874713	0.997	1.007	-0.009507	0.05988	0.1588	37	>0.999999999999999	Fail	0.195548	0.8861	1.012	-0.1256	0.09494	1.323	31	>0.999999999999999	Fail	0.602424	0.9694	1.012	-0.04229	0.08032	0.5265	30	>0.999999	Fail	0.770988	1.012	1.026	-0.01395	0.04767	0.2926	53
ACX60_RS01450	WP_001183126.1	mmuP	S-methylmethionine transporter	Amino acid permease family protein	0	Fail	0.908255	0.9954	0.9996	-0.004227	0.03661	0.1154	145	>0.999999999999999	Fail	0.482617	1.026	0.9996	0.02602	0.03696	0.7039	144	>0.999999999999999	Fail	0.588789	1.034	1.011	0.02386	0.04404	0.5417	159	>0.999999999999999	Fail	0.262849	0.9625	1.011	-0.048	0.04271	1.124	153	>0.999999	Fail	0.722615	1.049	1.038	0.01071	0.03011	0.3555	177
ACX60_RS01455					0	Fail									Fail									Fail									Fail									Fail
ACX60_RS01460					0	Fail		1.127	1.282	-0.1547					Fail		1.383	1.282	0.1008					Fail		1.201	1.074	0.1271					Fail		1.079	1.074	0.004329					Fail		0.8845	0.9465	-0.06205
ACX60_RS01465	WP_000868422.1	EARS, gltX	glutamyl-tRNA synthetase	Glutamate--tRNA ligase (EC 6.1.1.17) (Glutamyl-tRNA synthetase) (GluRS)	0	Fail									Fail									Fail									Fail									Fail
ACX60_RS01470	WP_000690905.1			Putative signal peptide containing protein	0	Fail	0.979561	0.921	0.918	0.003014	0.1164	0.02589	24	>0.999999999999999	Fail	0.305303	1.037	0.918	0.1189	0.1136	1.047	25	>0.999999999999999	Fail	0.747375	1.118	1.141	-0.02261	0.06917	0.3268	19	>0.999999999999999	Fail	0.655786	1.168	1.141	0.02764	0.06093	0.4537	17	>0.999999	Fail	0.14265	1.002	1.061	-0.05892	0.03902	1.51	27
ACX60_RS01475	WP_001988040.1	cysP, sbp	sulfate transport system substrate-binding protein	Sulfate ABC transporter, sulfate-binding family protein	0	Fail	0.167329	1.003	1.048	-0.04482	0.03233	1.386	185	0.878335	Fail	0.253555	1.009	1.048	-0.0387	0.03379	1.145	183	>0.999999999999999	Fail	0.535192	1.087	1.11	-0.02365	0.03806	0.6214	171	>0.999999999999999	Fail	0.079322	1.048	1.11	-0.06199	0.03511	1.765	168	>0.999999	Fail	0.195302	1.033	1.075	-0.0418	0.03218	1.299	218
ACX60_RS01480	WP_000018346.1	mraW, rsmH	16S rRNA (cytosine1402-N4)-methyltransferase	Ribosomal RNA small subunit methyltransferase H (EC 2.1.1.199) (16S rRNA m(4)C1402 methyltransferase) (rRNA (cytosine-N(4)-)-methyltransferase RsmH)	0	Fail									Fail									Fail									Fail									Fail		0	0	0
ACX60_RS01485	WP_000842465.1	ftsL	cell division protein FtsL	Cell division protein FtsL	0	Fail									Fail									Fail									Fail									Fail
ACX60_RS01490	WP_000227936.1	ftsI	cell division protein FtsI (penicillin-binding protein 3)	Peptidoglycan D,D-transpeptidase FtsI (EC 3.4.16.4) (Penicillin-binding protein 3) (PBP-3)	0	Fail									Fail									Fail									Fail									Fail
ACX60_RS01495	WP_000218539.1	murE	UDP-N-acetylmuramoyl-L-alanyl-D-glutamate--2,6-diaminopimelate ligase	UDP-N-acetylmuramoyl-L-alanyl-D-glutamate--2,6-diaminopimelate ligase (EC 6.3.2.13) (Meso-A2pm-adding enzyme) (Meso-diaminopimelate-adding enzyme) (UDP-MurNAc-L-Ala-D-Glu:meso-diaminopimelate ligase) (UDP-MurNAc-tripeptide synthetase) (UDP-N-acetylmuramyl-tripeptide synthetase)	0	Fail									Fail									Fail									Fail									Fail
ACX60_RS01500	WP_000557503.1	murF	UDP-N-acetylmuramoyl-tripeptide--D-alanyl-D-alanine ligase	UDP-N-acetylmuramoyl-tripeptide--D-alanyl-D-alanine ligase (EC 6.3.2.10) (D-alanyl-D-alanine-adding enzyme)	0	Fail									Fail									Fail									Fail									Fail
ACX60_RS01505	WP_000928089.1	mraY	phospho-N-acetylmuramoyl-pentapeptide-transferase	Phospho-N-acetylmuramoyl-pentapeptide-transferase (EC 2.7.8.13) (UDP-MurNAc-pentapeptide phosphotransferase)	0	Fail									Fail									Fail									Fail									Fail
ACX60_RS01510	WP_000169602.1			Uncharacterized protein	0	Fail	0.932159	1.013	1.017	-0.004566	0.05289	0.08633	18	>0.999999999999999	Fail	0.319238	0.9373	1.017	-0.08024	0.07833	1.024	18	>0.999999999999999	Fail	0.82981	0.9843	1.002	-0.01791	0.08226	0.2178	20	>0.999999999999999	Fail	0.206161	0.888	1.002	-0.1142	0.08742	1.307	20	>0.999999	Fail	0.614683	0.9082	0.9655	-0.05727	0.1124	0.5095	26
ACX60_RS01515	WP_000336335.1	rlmA1	23S rRNA (guanine745-N1)-methyltransferase	Methyltransferase (Ribonuclease BN)	0	Fail	0.214541	1.009	1.066	-0.05671	0.04519	1.255	58	0.938157	Fail	0.247505	1.02	1.066	-0.0453	0.03877	1.168	57	>0.999999999999999	Fail	0.181846	0.9753	1.055	-0.07948	0.05882	1.351	58	>0.999999999999999	Fail	0.390398	1.014	1.055	-0.041	0.04737	0.8654	58	>0.999999	Fail	0.37193	1.022	1.056	-0.03363	0.03743	0.8986	70
ACX60_RS01520	WP_000736677.1	mrcA, pbp1a	penicillin-binding protein 1A	Penicillin-binding protein	7	Pass	0.000368927	0.8542	0.9839	-0.1296	0.03578	3.623	200	0.0281488	Fail	0.40392	1.013	0.9839	0.02911	0.03481	0.8364	199	>0.999999999999999	Fail	0.948889	0.9847	0.9872	-0.00256	0.03989	0.06418	209	>0.999999999999999	Fail	0.044466	1.065	0.9872	0.07787	0.03851	2.022	207	>0.999999	Fail	0.00536796	0.9535	1.042	-0.08814	0.03137	2.81	238
ACX60_RS01525	WP_002014066.1	pilM	type IV pilus assembly protein PilM	Competence protein A (Pilus assembly protein PilM) (Type IV pilus assembly protein PilM)	0	Fail	0.274976	0.9847	1.025	-0.04025	0.03669	1.097	113	0.952996	Fail	0.612983	1.044	1.025	0.01877	0.03701	0.5072	115	>0.999999999999999	Fail	0.0428535	0.9802	1.084	-0.1043	0.0509	2.048	113	>0.999999999999999	Fail	0.06666	0.9935	1.084	-0.09091	0.04908	1.852	110	>0.999999	Fail	0.440761	1.009	1.04	-0.03187	0.04122	0.7732	137
ACX60_RS01530	WP_000201223.1	pilN	type IV pilus assembly protein PilN	Fimbrial assembly family protein	0	Fail	0.355561	1.02	1.068	-0.04792	0.05156	0.9294	77	0.990272	Fail	0.823151	1.056	1.068	-0.01195	0.0533	0.2243	77	>0.999999999999999	Fail	0.312251	1.012	1.064	-0.05223	0.05136	1.017	81	>0.999999999999999	Fail	0.290704	1.002	1.064	-0.06265	0.05892	1.063	83	>0.999999	Fail	0.0702789	1.001	1.055	-0.05382	0.02938	1.832	90
ACX60_RS01535	WP_000076102.1	pilO	type IV pilus assembly protein PilO	Uncharacterized protein	0	Fail	0.214285	0.9588	1.012	-0.05294	0.04231	1.251	84	0.938157	Fail	0.703846	0.9944	1.012	-0.01729	0.04533	0.3814	85	>0.999999999999999	Fail	0.809025	1.05	1.058	-0.008266	0.03409	0.2424	85	>0.999999999999999	Fail	0.523761	1.079	1.058	0.02132	0.0333	0.6402	85	>0.999999	Fail	0.286333	1.046	1.095	-0.04906	0.04579	1.071	111
ACX60_RS01540	WP_000695065.1	pilP	type IV pilus assembly protein PilP	Pilus assembly, PilP family protein	0	Fail	0.0870319	0.8795	0.9834	-0.1039	0.05966	1.742	56	0.784526	Fail	0.87114	0.9722	0.9834	-0.01126	0.0691	0.163	56	>0.999999999999999	Fail	0.448171	0.9922	1.051	-0.05902	0.07717	0.7647	48	>0.999999999999999	Fail	0.2528	0.959	1.051	-0.09217	0.07965	1.157	49	>0.999999	Fail	0.59048	1.088	1.055	0.03361	0.06211	0.5412	57
ACX60_RS01545	WP_001017031.1	pilQ	type IV pilus assembly protein PilQ	Uncharacterized protein	0	Fail	0.0312395	0.9808	1.049	-0.06808	0.03136	2.171	183	0.556349	Fail	0.271487	1.013	1.049	-0.03602	0.03265	1.103	178	>0.999999999999999	Fail	0.564506	1.014	1.043	-0.02908	0.05038	0.5772	187	>0.999999999999999	Fail	0.112061	0.9628	1.043	-0.08001	0.05011	1.597	186	>0.999999	Fail	0.465113	1.034	1.055	-0.02135	0.02917	0.7318	212
ACX60_RS01550	WP_000643712.1	E2.7.1.71, aroK, aroL	shikimate kinase	Shikimate kinase (SK) (EC 2.7.1.71)	0	Fail									Fail									Fail									Fail									Fail
ACX60_RS01555	WP_001193998.1	aroB	3-dehydroquinate synthase	3-dehydroquinate synthase (DHQS) (EC 4.2.3.4)	0	Fail									Fail									Fail									Fail									Fail
ACX60_RS01560	WP_000218805.1			Uncharacterized protein	0	Fail	0.0204234	0.9347	1.052	-0.1174	0.04563	2.573	16	0.4556	Fail	0.559623	1.078	1.052	0.02559	0.04294	0.5958	16	>0.999999999999999	Fail	0.89949	1.069	1.05	0.0189	0.147	0.1286	14	>0.999999999999999	Fail	0.542642	1.118	1.05	0.06765	0.1084	0.624	14	>0.999999	Fail	0.725881	1.01	1.027	-0.01616	0.04533	0.3565	17
ACX60_RS01565	WP_000551066.1	gltB	glutamate synthase (NADPH/NADH) large chain	GXGXG motif family protein	0	Fail	0.603994	0.9187	0.9426	-0.02395	0.0461	0.5196	183	>0.999999999999999	Fail	0.700926	0.9601	0.9426	0.0175	0.0455	0.3847	185	>0.999999999999999	Fail	0.200218	0.9728	1.042	-0.06934	0.05395	1.285	195	>0.999999999999999	Fail	0.310916	0.989	1.042	-0.05305	0.05222	1.016	193	>0.999999	Fail	0.194825	1.049	1.1	-0.05041	0.03876	1.3	215
ACX60_RS01570	WP_000840835.1	gltD	glutamate synthase (NADPH/NADH) small chain	Glutamate synthase	0	Fail	0.521648	0.9799	0.9964	-0.01648	0.02567	0.6421	172	>0.999999999999999	Fail	0.95573	0.998	0.9964	0.001638	0.02947	0.05559	172	>0.999999999999999	Fail	0.264084	1.008	1.049	-0.04029	0.03596	1.12	175	>0.999999999999999	Fail	0.569792	1.031	1.049	-0.01743	0.03061	0.5694	177	>0.999999	Fail	0.150393	1.027	1.06	-0.03312	0.02295	1.443	219
ACX60_RS01575	WP_001017325.1	K07044	uncharacterized protein	Metal-dependent hydrolase	0	Fail	0.907441	0.9485	0.9584	-0.009901	0.08482	0.1167	64	>0.999999999999999	Fail	0.459187	0.8953	0.9584	-0.0631	0.08474	0.7446	65	>0.999999999999999	Fail	0.459889	0.9557	0.8949	0.06085	0.08184	0.7436	63	>0.999999999999999	Fail	0.806922	0.8718	0.8949	-0.02302	0.09379	0.2454	63	>0.999999	Fail	0.117317	0.913	1.03	-0.1171	0.07397	1.583	82
ACX60_RS01580	WP_000846931.1	lemA	LemA protein	LemA family protein	0	Fail	0.68827	1.063	1.049	0.0142	0.03526	0.4027	77	>0.999999999999999	Fail	0.956318	1.047	1.049	-0.001832	0.03333	0.05495	78	>0.999999999999999	Fail	0.528836	1.067	1.112	-0.04523	0.07151	0.6325	81	>0.999999999999999	Fail	0.962464	1.109	1.112	-0.003014	0.06386	0.04721	81	>0.999999	Fail	0.444572	1.082	1.053	0.02855	0.03719	0.7677	96
ACX60_RS01585	WP_001246375.1	K06872	uncharacterized protein	Repair family protein	0	Fail	0.178891	0.9003	0.9839	-0.08356	0.06153	1.358	69	0.879953	Fail	0.947101	0.9875	0.9839	0.003628	0.05449	0.06659	69	>0.999999999999999	Fail	0.761857	0.9989	0.9709	0.02802	0.09207	0.3044	62	>0.999999999999999	Fail	0.506133	1.032	0.9709	0.06148	0.09194	0.6688	62	>0.999999	Fail	0.471628	1.054	1.096	-0.04272	0.05905	0.7234	78
ACX60_RS01590	WP_000258957.1			Repair family protein	0	Fail	0.644163	1.117	0.9937	0.123	0.1966	0.6255	1	>0.999999999999999	Fail	0.73526	1.094	0.9937	0.1006	0.2278	0.4416	1	>0.999999999999999	Fail	0.871671	0.9517	1.005	-0.05355	0.311	0.1722	4	>0.999999999999999	Fail	0.640256	0.8556	1.005	-0.1497	0.2965	0.5048	4	>0.999999	Fail	0.972304	1.175	1.181	-0.005821	0.1545	0.03769	3
ACX60_RS01595	WP_000993723.1	pilA	type IV pilus assembly protein PilA	Prepilin-type N-terminal cleavage/methylation domain-containing protein	0	Fail	0.190456	1.007	1.118	-0.111	0.08274	1.342	28	0.900372	Fail	0.663597	1.081	1.118	-0.03734	0.08499	0.4393	30	>0.999999999999999	Fail	0.274086	0.9299	1.008	-0.07853	0.07001	1.122	22	>0.999999999999999	Fail	0.938604	0.9995	1.008	-0.008974	0.1152	0.07787	23	>0.999999	Fail	0.404711	0.9405	1.032	-0.09153	0.1084	0.8444	32
ACX60_RS01600	WP_025467430.1	pglL		Uncharacterized protein	4	Fail	0.00170127	0.8206	0.9848	-0.1642	0.05083	3.231	94	0.0924351	Fail	0.842181	0.9763	0.9848	-0.008563	0.04289	0.1996	97	>0.999999999999999	Fail	0.472051	0.9661	1.007	-0.04052	0.05613	0.7219	100	>0.999999999999999	Fail	0.71855	0.9856	1.007	-0.02096	0.058	0.3614	101	>0.999999	Fail	0.426794	1.035	1.07	-0.03547	0.04447	0.7975	117
ACX60_RS01605	WP_000678124.1	bfr	bacterioferritin	Bacterioferritin (EC 1.16.3.1)	0	Fail	0.699846	1.015	1.096	-0.0808	0.1997	0.4045	6	>0.999999999999999	Fail	0.86961	1.133	1.096	0.03726	0.2188	0.1703	7	>0.999999999999999	Fail	0.272812	1.002	0.7571	0.2449	0.1988	1.232	5	>0.999999999999999	Fail	0.856524	0.7126	0.7571	-0.04449	0.2357	0.1887	6	>0.999999	Fail	0.111342	0.7679	1.004	-0.2363	0.1365	1.731	11
ACX60_RS01610	WP_000289091.1	bfd	bacterioferritin-associated ferredoxin	BFD-like [2Fe-2S] binding domain protein	0	Fail	0.0616358	0.7261	1.174	-0.4482	0.213	2.104	10	0.715585	Fail	0.591308	1.058	1.174	-0.1168	0.2117	0.5517	12	>0.999999999999999	Fail	0.997093	1.016	1.015	0.001066	0.2864	0.003721	12	>0.999999999999999	Fail	0.901256	0.9861	1.015	-0.02866	0.2257	0.127	11	>0.999999	Fail	0.423885	0.7691	0.8785	-0.1094	0.1341	0.8156	21
ACX60_RS01615	WP_000090000.1			Putative endoribonuclease L-PSP	0	Fail	0.279538	0.8277	0.965	-0.1373	0.122	1.125	14	0.957801	Fail	0.90167	0.9752	0.965	0.01025	0.08148	0.1258	14	>0.999999999999999	Fail	0.800692	1.081	1.037	0.04392	0.1709	0.257	15	>0.999999999999999	Fail	0.775367	0.9912	1.037	-0.0455	0.1566	0.2906	15	>0.999999	Fail	0.507763	1	1.085	-0.08464	0.1252	0.6758	18
ACX60_RS01620	WP_001117590.1	spoT	GTP diphosphokinase / guanosine-3',5'-bis(diphosphate) 3'-diphosphatase	HD domain protein	0	Fail	0.312624	0.9786	0.8023	0.1763	0.1683	1.047	14	0.966876	Fail	0.430486	0.6538	0.8023	-0.1485	0.1825	0.8137	13	>0.999999999999999	Fail	0.0139939	0.9961	0.448	0.548	0.1878	2.918	11	>0.999999999999999	Fail	0.016703	0.9774	0.448	0.5294	0.1878	2.819	11	>0.999999	Fail	0.647026	0.6887	0.6141	0.0746	0.1598	0.4667	16
ACX60_RS01625	WP_000135049.1	rpoZ	DNA-directed RNA polymerase subunit omega	DNA-directed RNA polymerase subunit omega (RNAP omega subunit) (EC 2.7.7.6) (RNA polymerase omega subunit) (Transcriptase subunit omega)	0	Fail									Fail									Fail									Fail									Fail
ACX60_RS01630	WP_000015937.1	E2.7.4.8, gmk	guanylate kinase	Guanylate kinase (EC 2.7.4.8) (GMP kinase)	0	Fail									Fail									Fail									Fail									Fail
ACX60_RS01635	WP_000407064.1	ispH, lytB	4-hydroxy-3-methylbut-2-en-1-yl diphosphate reductase	4-hydroxy-3-methylbut-2-enyl diphosphate reductase (HMBPP reductase) (EC 1.17.7.4)	0	Fail									Fail									Fail									Fail									Fail
ACX60_RS01640	WP_001214058.1	fimT	type IV fimbrial biogenesis protein FimT	Prepilin-type N-terminal cleavage/methylation domain-containing protein	0	Fail	0.694766	0.9889	0.9419	0.04698	0.1182	0.3974	23	>0.999999999999999	Fail	0.511831	1.021	0.9419	0.07939	0.1192	0.6659	24	>0.999999999999999	Fail	0.0997875	0.9254	1.123	-0.1979	0.1147	1.726	20	>0.999999999999999	Fail	0.405227	1.021	1.123	-0.102	0.1199	0.8503	20	>0.999999	Fail	0.940575	0.9297	0.9385	-0.00877	0.1166	0.07522	28
ACX60_RS01645	WP_000546629.1	pilV	type IV pilus assembly protein PilV	Type IV pilus modification protein PilV	0	Fail	0.170127	0.9326	1.039	-0.1064	0.07643	1.392	50	0.878335	Fail	0.40846	0.9903	1.039	-0.04868	0.05839	0.8338	49	>0.999999999999999	Fail	0.192946	0.9317	1.016	-0.084	0.06379	1.317	59	>0.999999999999999	Fail	0.83254	1.001	1.016	-0.0144	0.06779	0.2124	59	>0.999999	Fail	0.346748	1.064	1.121	-0.05744	0.06056	0.9484	60
ACX60_RS01650	WP_000079196.1	pilW	type IV pilus assembly protein PilW	Pilus assembly protein PilW	0	Fail	0.893207	0.9612	0.9733	-0.0121	0.08978	0.1348	65	>0.999999999999999	Fail	0.788094	0.9986	0.9733	0.02529	0.09369	0.2699	64	>0.999999999999999	Fail	0.881946	0.9892	1.001	-0.01154	0.07737	0.1491	63	>0.999999999999999	Fail	0.508115	0.9505	1.001	-0.05027	0.07552	0.6657	61	>0.999999	Fail	0.468182	0.9122	0.9645	-0.05223	0.07164	0.7291	75
ACX60_RS01655	WP_000149378.1			Pilus assembly protein	0	Fail	0.851962	0.9902	0.978	0.01213	0.06472	0.1874	65	>0.999999999999999	Fail	0.897924	0.9695	0.978	-0.008526	0.06619	0.1288	63	>0.999999999999999	Fail	0.444461	1.09	1.137	-0.04676	0.06075	0.7697	61	>0.999999999999999	Fail	0.590296	1.101	1.137	-0.03577	0.06608	0.5413	60	>0.999999	Fail	0.528796	1.027	1.064	-0.03692	0.05834	0.6328	75
ACX60_RS01660	WP_000768958.1	pilY1	type IV pilus assembly protein PilY1	Pilus assembly protein PilY	0	Fail	0.0413842	1	1.039	-0.03875	0.01895	2.045	454	0.618431	Fail	0.951521	1.04	1.039	0.001186	0.0195	0.06083	454	>0.999999999999999	Fail	0.288213	1.011	1.034	-0.02361	0.0222	1.063	465	>0.999999999999999	Fail	0.645861	1.024	1.034	-0.01002	0.02179	0.4598	461	>0.999999	Fail	0.23311	1.027	1.047	-0.01962	0.01644	1.194	555
ACX60_RS01665	WP_001046417.1	pilE	type IV pilus assembly protein PilE	Pilin	0	Fail	0.746177	1.01	1.039	-0.02939	0.08992	0.3268	29	>0.999999999999999	Fail	0.696807	1.072	1.039	0.0335	0.08507	0.3938	27	>0.999999999999999	Fail	0.508188	0.9754	1.033	-0.05712	0.08544	0.6685	35	>0.999999999999999	Fail	0.688601	0.9979	1.033	-0.03464	0.08573	0.4041	35	>0.999999	Fail	0.888517	1.077	1.083	-0.005905	0.04185	0.1411	39
ACX60_RS01670	WP_000788346.1	pilE	type IV pilus assembly protein PilE	Pilus assembly protein PilE	0	Fail	0.281926	0.8396	0.9537	-0.1141	0.104	1.097	28	0.958187	Fail	0.869044	0.9402	0.9537	-0.01349	0.08107	0.1664	28	>0.999999999999999	Fail	0.390354	0.9615	1.078	-0.116	0.1327	0.8742	25	>0.999999999999999	Fail	0.731226	1.114	1.078	0.03643	0.1049	0.3472	26	>0.999999	Fail	0.597038	1.003	0.9496	0.05329	0.09973	0.5343	30
ACX60_RS01675	WP_000937220.1	RP-S16, MRPS16, rpsP	small subunit ribosomal protein S16	30S ribosomal protein S16	0	Fail									Fail									Fail									Fail									Fail
ACX60_RS01680	WP_000189236.1	rimM	16S rRNA processing protein RimM	Ribosome maturation factor RimM	0	Fail									Fail									Fail									Fail									Fail
ACX60_RS01685	WP_000464596.1	trmD	tRNA (guanine37-N1)-methyltransferase	tRNA (guanine-N(1)-)-methyltransferase (EC 2.1.1.228) (M1G-methyltransferase) (tRNA [GM37] methyltransferase)	0	Fail									Fail									Fail									Fail									Fail
ACX60_RS01690	WP_000014562.1	RP-L19, MRPL19, rplS	large subunit ribosomal protein L19	50S ribosomal protein L19	0	Fail									Fail									Fail									Fail									Fail
ACX60_RS01695	WP_000827944.1	lip, TGL2	triacylglycerol lipase	Lactonizing lipase (EC 3.1.1.3)	0	Fail	0.553468	1.008	1.029	-0.02149	0.03615	0.5943	114	>0.999999999999999	Fail	0.524607	1.005	1.029	-0.02445	0.0383	0.6382	113	>0.999999999999999	Fail	0.429114	1.001	1.043	-0.04192	0.05286	0.7931	136	>0.999999999999999	Fail	0.533913	1.01	1.043	-0.03326	0.05333	0.6237	134	>0.999999	Fail	0.94161	1.079	1.076	0.003017	0.04112	0.07337	148
ACX60_RS01700	WP_001189451.1			Lipase chaperone (Lipase activator protein) (Lipase foldase) (Lipase helper protein) (Lipase modulator)	0	Fail	0.346395	1.032	1.109	-0.07711	0.08085	0.9538	37	0.988338	Fail	0.924482	1.101	1.109	-0.008359	0.08759	0.09544	37	>0.999999999999999	Fail	0.774126	0.9429	0.9684	-0.02556	0.08849	0.2888	43	>0.999999999999999	Fail	0.861439	0.9826	0.9684	0.01413	0.08045	0.1756	42	>0.999999	Fail	0.758395	1.026	1.051	-0.02561	0.08273	0.3096	43
ACX60_RS01705	WP_000208695.1	truB, PUS4, TRUB1	tRNA pseudouridine55 synthase	tRNA pseudouridine synthase B (EC 5.4.99.25) (tRNA pseudouridine(55) synthase) (Psi55 synthase) (tRNA pseudouridylate synthase) (tRNA-uridine isomerase)	2	Fail	0.271647	0.9591	1.018	-0.05866	0.05286	1.11	59	0.952671	Fail	0.113169	0.9143	1.018	-0.1035	0.06437	1.608	59	>0.999999999999999	Fail	0.290957	1.08	0.9931	0.08685	0.08159	1.064	67	>0.999999999999999	Fail	0.847248	0.9754	0.9931	-0.01774	0.09172	0.1934	65	>0.999999	Fail	0.26905	0.9159	0.9961	-0.08014	0.07201	1.113	80
ACX60_RS01710	WP_012296948.1	K07090	uncharacterized protein	Probable membrane transporter protein	0	Fail	0.366684	1.018	1.059	-0.04124	0.04531	0.9103	54	0.99531	Fail	0.573949	1.084	1.059	0.0252	0.04453	0.566	50	>0.999999999999999	Fail	0.620646	0.9913	0.9541	0.03721	0.07481	0.4974	64	>0.999999999999999	Fail	0.365199	1.014	0.9541	0.05987	0.06563	0.9122	62	>0.999999	Fail	0.629255	1.052	1.073	-0.02111	0.04354	0.4848	74
ACX60_RS01715	WP_001019905.1			Hemerythrin HHE cation binding domain protein	0	Fail	0.311704	0.9328	1.019	-0.08661	0.08453	1.025	40	0.96619	Fail	0.751201	0.9924	1.019	-0.02702	0.08461	0.3193	39	>0.999999999999999	Fail	0.872049	0.9955	1.014	-0.01853	0.1143	0.1622	37	>0.999999999999999	Fail	0.732972	0.9719	1.014	-0.04219	0.1227	0.3438	37	>0.999999	Fail	0.895683	1.056	1.044	0.01237	0.09387	0.1318	52
ACX60_RS01720	WP_001180507.1	rhtA	inner membrane transporter RhtA	Transporter	0	Fail	0.50297	0.9804	1.014	-0.03351	0.04989	0.6717	131	>0.999999999999999	Fail	0.466025	1.053	1.014	0.03877	0.05303	0.731	134	>0.999999999999999	Fail	0.91736	1.032	1.039	-0.006275	0.06036	0.104	129	>0.999999999999999	Fail	0.83401	1.025	1.039	-0.01351	0.06435	0.21	129	>0.999999	Fail	0.950842	1.06	1.058	0.002038	0.03301	0.06175	155
ACX60_RS01725	WP_000098158.1	rhtA	inner membrane transporter RhtA	EamA family transporter (Transporter)	0	Fail	0.229003	0.9913	1.042	-0.05059	0.04183	1.209	117	0.938157	Fail	0.996775	1.042	1.042	0.0001784	0.04404	0.004051	113	>0.999999999999999	Fail	0.243139	1.027	1.083	-0.05598	0.04774	1.173	128	>0.999999999999999	Fail	0.187706	1.019	1.083	-0.06334	0.04782	1.324	130	>0.999999	Fail	0.873317	1.006	1.012	-0.005984	0.03746	0.1597	149
ACX60_RS01730	WP_000077814.1	serA, PHGDH	D-3-phosphoglycerate dehydrogenase / 2-oxoglutarate reductase	ACT domain protein	4	Fail	0.546598	0.9885	0.9127	0.07575	0.1235	0.6133	20	>0.999999999999999	Fail	0.0018301	0.3403	0.9127	-0.5725	0.1568	3.65	18	0.528161	Fail	0.680745	0.7247	0.6527	0.07202	0.1724	0.4178	19	>0.999999999999999	Fail	0.471175	0.7799	0.6527	0.1272	0.1733	0.7338	21	>0.999999	Fail	0.949404	0.8745	0.881	-0.006508	0.1017	0.06401	29
ACX60_RS01735	WP_000993500.1			FAD-linked oxidase	0	Fail	0.0893539	0.8972	0.9719	-0.0747	0.04368	1.71	144	0.787303	Fail	0.465694	0.9439	0.9719	-0.02796	0.03823	0.7315	142	>0.999999999999999	Fail	0.729851	1.052	1.07	-0.01801	0.05205	0.346	147	>0.999999999999999	Fail	0.353494	1.02	1.07	-0.05037	0.05411	0.9309	142	>0.999999	Fail	0.0424144	1.016	1.078	-0.06145	0.03006	2.044	174
ACX60_RS01740	WP_001189303.1			Uncharacterized protein	0	Fail	0.982165	0.9234	0.9198	0.003614	0.1591	0.02271	16	>0.999999999999999	Fail	0.886727	0.8943	0.9198	-0.02547	0.1759	0.1447	16	>0.999999999999999	Fail	0.408609	0.9743	1.049	-0.07521	0.08807	0.8539	13	>0.999999999999999	Fail	0.290782	0.9869	1.049	-0.06257	0.05662	1.105	12	>0.999999	Fail	0.861889	0.8947	0.9166	-0.02189	0.1235	0.1772	14
ACX60_RS01745	WP_000955560.1			Putative quinol monooxygenase ygiN	0	Fail	0.193081	0.981	1.126	-0.145	0.1081	1.341	23	0.902391	Fail	0.942034	1.118	1.126	-0.008391	0.1141	0.07355	22	>0.999999999999999	Fail	0.567042	1.016	1.086	-0.0704	0.1206	0.5838	17	>0.999999999999999	Fail	0.325262	0.9349	1.086	-0.151	0.1491	1.013	17	>0.999999	Fail	0.882508	1.004	0.9898	0.0142	0.09518	0.1492	27
ACX60_RS01750	WP_000065455.1	mdaB	modulator of drug activity B	Flavodoxin family protein (NADPH quinone reductase MdaB)	0	Fail	0.945352	0.8441	0.8534	-0.009308	0.1344	0.06924	25	>0.999999999999999	Fail	0.889119	0.833	0.8534	-0.02043	0.145	0.1409	24	>0.999999999999999	Fail	0.787032	0.9293	0.8949	0.03437	0.1259	0.273	26	>0.999999999999999	Fail	0.953772	0.888	0.8949	-0.006981	0.1193	0.05853	26	>0.999999	Fail	0.491377	0.9576	1.057	-0.09967	0.1426	0.6988	24
ACX60_RS01755	WP_000719504.1			Uncharacterized protein	0	Fail	0.00631326	0.9989	1.072	-0.07329	0.02577	2.844	53	0.220569	Fail	0.189285	1.025	1.072	-0.04712	0.03544	1.33	53	>0.999999999999999	Fail	0.353484	0.9908	1.041	-0.05003	0.05349	0.9354	58	>0.999999999999999	Fail	0.132281	0.948	1.041	-0.09277	0.06075	1.527	57	>0.999999	Fail	0.482882	1.035	1.056	-0.02035	0.02884	0.7059	63
ACX60_RS01760	WP_000790118.1	mdfA, cmr	MFS transporter, DHA1 family, multidrug/chloramphenicol efflux transport protein	Multidrug transporter MdfA	1	Fail	0.853445	1.034	1.026	0.007654	0.04133	0.1852	102	>0.999999999999999	Fail	0.706161	1.045	1.026	0.0183	0.04839	0.3781	100	>0.999999999999999	Fail	0.7566	0.9945	0.9752	0.01931	0.06211	0.3109	94	>0.999999999999999	Fail	0.870721	0.9856	0.9752	0.01049	0.06428	0.1632	94	>0.999999	Pass	<0.000000000000001	0.1721	1.076	-0.9041	0.04785	18.9	102
ACX60_RS01765	WP_001061808.1			TIGR01666 family membrane protein	0	Fail	0.163243	1.005	1.056	-0.05124	0.03661	1.4	191	0.878335	Fail	0.922561	1.06	1.056	0.00309	0.03175	0.09734	190	>0.999999999999999	Fail	0.473325	1.032	1.063	-0.03043	0.04235	0.7185	197	>0.999999999999999	Fail	0.909567	1.058	1.063	-0.004686	0.0412	0.1137	197	>0.999999	Fail	0.648753	1.064	1.075	-0.01119	0.02453	0.4561	233
ACX60_RS01770	WP_001143885.1	SOD1	superoxide dismutase, Cu-Zn family	Superoxide dismutase [Cu-Zn] (EC 1.15.1.1)	0	Fail	0.888177	0.9414	0.9324	0.009027	0.06401	0.141	90	>0.999999999999999	Fail	0.61925	0.9645	0.9324	0.03213	0.06444	0.4986	90	>0.999999999999999	Fail	0.200423	0.9762	1.066	-0.08963	0.06949	1.29	90	>0.999999999999999	Fail	0.344525	0.9962	1.066	-0.06968	0.07334	0.9501	92	>0.999999	Fail	0.350636	0.9916	1.031	-0.03939	0.04199	0.938	95
ACX60_RS01775	WP_000553808.1			AI-2E family transporter	0	Fail	0.998641	0.9333	0.9334	-0.0001105	0.06464	0.001709	77	>0.999999999999999	Fail	0.517855	0.9712	0.9334	0.03782	0.05821	0.6497	75	>0.999999999999999	Fail	0.797688	1.003	1.019	-0.01627	0.06322	0.2574	63	>0.999999999999999	Fail	0.706627	1.045	1.019	0.02548	0.06741	0.378	66	>0.999999	Fail	0.787811	1.026	1.01	0.01532	0.05673	0.27	82
ACX60_RS01780	WP_000849145.1	parA, soj	chromosome partitioning protein	CobQ/CobB/MinD/ParA nucleotide binding domain protein	0	Fail	0.570609	1.01	1.036	-0.02626	0.04617	0.5688	112	>0.999999999999999	Fail	0.603287	1.061	1.036	0.02475	0.04749	0.5212	111	>0.999999999999999	Fail	0.537756	1.007	1.038	-0.03017	0.0488	0.6183	102	>0.999999999999999	Fail	0.911176	1.042	1.038	0.004418	0.03951	0.1118	100	>0.999999	Fail	0.308181	0.9995	1.04	-0.04016	0.03926	1.023	130
ACX60_RS01785	WP_000118035.1			Endonuclease related to archaeal Holliday junction resolvase family protein	0	Fail	0.69078	0.9589	0.9096	0.0494	0.1227	0.4026	24	>0.999999999999999	Fail	0.439073	1.014	0.9096	0.104	0.1323	0.7863	25	>0.999999999999999	Fail	0.767917	1.005	0.9655	0.03927	0.1318	0.298	28	>0.999999999999999	Fail	0.469339	1.055	0.9655	0.08931	0.1218	0.7335	28	>0.999999	Fail	0.318402	1.012	1.087	-0.0754	0.07446	1.013	34
ACX60_RS01790	WP_000744750.1			Putative secreted protein	0	Fail	0.228039	0.8891	0.9861	-0.09702	0.0772	1.257	15	0.938157	Fail	0.69179	1.04	0.9861	0.05338	0.1322	0.4037	16	>0.999999999999999	Fail	0.50999	1.096	1.172	-0.07557	0.112	0.6749	15	>0.999999999999999	Fail	0.500663	1.078	1.172	-0.09362	0.1351	0.6927	13	>0.999999	Fail	0.684885	1.087	1.046	0.04118	0.09975	0.4128	17
ACX60_RS01795	WP_000915012.1			Uncharacterized protein	0	Fail	0.220364	0.8818	0.9911	-0.1092	0.08784	1.244	43	0.938157	Fail	0.940219	0.997	0.9911	0.005945	0.07882	0.07542	44	>0.999999999999999	Fail	0.718648	0.9511	0.9824	-0.03129	0.08629	0.3626	43	>0.999999999999999	Fail	0.569474	0.9335	0.9824	-0.04898	0.08543	0.5733	42	>0.999999	Fail	0.910883	1.093	1.086	0.006437	0.05719	0.1126	45
ACX60_RS01800	WP_000194458.1			SAM-dependent methyltransferase	0	Fail	0.843515	1.086	1.101	-0.01528	0.07662	0.1995	25	>0.999999999999999	Fail	0.297507	1.019	1.101	-0.08263	0.07766	1.064	25	>0.999999999999999	Fail	0.885603	0.9803	0.9576	0.02271	0.156	0.1456	21	>0.999999999999999	Fail	0.635313	1.015	0.9576	0.05753	0.1194	0.4816	20	>0.999999	Fail	0.788864	1.037	1.074	-0.03683	0.1362	0.2704	28
ACX60_RS01805	WP_000360741.1			Uncharacterized protein	0	Fail			0.3959						Fail			0.3959						Fail									Fail									Fail
ACX60_RS01810	WP_001191140.1	mmuP	S-methylmethionine transporter	Amino acid permease family protein	0	Fail	0.0570993	0.9908	1.089	-0.09849	0.05086	1.936	66	0.709712	Fail	0.147029	0.9932	1.089	-0.0961	0.06549	1.467	66	>0.999999999999999	Fail	0.859841	1.012	1.025	-0.01314	0.07412	0.1773	65	>0.999999999999999	Fail	0.8476	1.01	1.025	-0.01485	0.07696	0.1929	65	>0.999999	Fail	0.160387	0.9238	1.003	-0.07965	0.0562	1.417	78
ACX60_RS01815	WP_001281781.1	GLUD1_2, gdhA	glutamate dehydrogenase (NAD(P)+)	Glutamate dehydrogenase	0	Fail	0.602817	0.9238	0.9709	-0.04715	0.08744	0.5392	9	>0.999999999999999	Fail	0.597757	1.049	0.9709	0.07816	0.1429	0.5469	9	>0.999999999999999	Fail	0.171274	0.7967	1.023	-0.2264	0.1563	1.448	13	>0.999999999999999	Fail	0.508611	0.9312	1.023	-0.09191	0.1352	0.6797	13	>0.999999	Fail	0.203751	0.7355	0.8572	-0.1217	0.09159	1.329	15
ACX60_RS01820	WP_009518196.1	astC	succinylornithine aminotransferase	Acetylornithine aminotransferase (ACOAT) (EC 2.6.1.11)	0	Fail	0.721355	0.9303	0.8974	0.03293	0.09169	0.3591	41	>0.999999999999999	Fail	0.115822	1.033	0.8974	0.1354	0.08429	1.606	42	>0.999999999999999	Fail	0.737404	1.003	0.966	0.03711	0.11	0.3374	44	>0.999999999999999	Fail	0.930839	0.9562	0.966	-0.009768	0.1119	0.08731	42	>0.999999	Fail	0.942713	1.164	1.17	-0.006041	0.08366	0.07221	52
ACX60_RS01825	WP_000973732.1	astA	arginine N-succinyltransferase	Arginine N-succinyltransferase (EC 2.3.1.109)	0	Fail	0.501992	0.9636	1.004	-0.04087	0.06049	0.6757	57	>0.999999999999999	Fail	0.251789	0.9206	1.004	-0.08382	0.07237	1.158	55	>0.999999999999999	Fail	0.658429	1.081	1.116	-0.03461	0.07787	0.4445	55	>0.999999999999999	Fail	0.230882	1.026	1.116	-0.09009	0.07435	1.212	54	>0.999999	Fail	0.667181	1.086	1.064	0.02199	0.05091	0.4319	67
ACX60_RS01830	WP_000071645.1	astD	succinylglutamic semialdehyde dehydrogenase	N-succinylglutamate 5-semialdehyde dehydrogenase (EC 1.2.1.71) (Succinylglutamic semialdehyde dehydrogenase) (SGSD)	0	Fail	0.0684635	0.6576	0.9451	-0.2875	0.1515	1.898	27	0.735221	Fail	0.195109	0.7975	0.9451	-0.1476	0.1108	1.333	24	>0.999999999999999	Fail	0.18458	0.8654	1.028	-0.1625	0.1194	1.36	28	>0.999999999999999	Fail	0.966443	1.032	1.028	0.004189	0.0987	0.04245	28	>0.999999	Fail	0.884652	0.8852	0.8615	0.02362	0.1616	0.1462	34
ACX60_RS01835	WP_000679450.1	astB	succinylarginine dihydrolase	N-succinylarginine dihydrolase (EC 3.5.3.23)	0	Fail	0.278711	0.7924	0.8935	-0.1011	0.09208	1.098	41	0.956787	Fail	0.730284	0.8509	0.8935	-0.04255	0.1226	0.3472	40	>0.999999999999999	Fail	0.518243	0.9324	1.012	-0.07965	0.1219	0.6533	32	>0.999999999999999	Fail	0.463672	0.9054	1.012	-0.1067	0.1439	0.7412	34	>0.999999	Fail	0.631403	0.9301	0.9794	-0.04932	0.1021	0.483	45
ACX60_RS01840	WP_001150820.1	astE	succinylglutamate desuccinylase	Succinylglutamate desuccinylase (EC 3.5.1.96)	0	Fail	0.0208249	0.7867	1.065	-0.2788	0.07533	3.701	4	0.457241	Fail	0.113631	0.9862	1.065	-0.07933	0.03929	2.019	4	>0.999999999999999	Fail	0.635897	0.8614	0.9847	-0.1233	0.2492	0.4948	7	>0.999999999999999	Fail	0.555523	0.8357	0.9847	-0.149	0.2407	0.619	7	>0.999999	Fail	0.0652397	0.8559	1.084	-0.2281	0.09688	2.354	5
ACX60_RS01845	WP_000783285.1			Uncharacterized protein	0	Fail	0.25586	1.006	1.069	-0.06258	0.05461	1.146	67	0.951089	Fail	0.47737	1.109	1.069	0.04002	0.05602	0.7145	68	>0.999999999999999	Fail	0.956878	0.992	0.9975	-0.005478	0.1009	0.05429	61	>0.999999999999999	Fail	0.9677	1.001	0.9975	0.003867	0.09508	0.04067	58	>0.999999	Fail	0.331332	1.111	1.058	0.05244	0.05368	0.977	86
ACX60_RS01850	WP_000975692.1			Putative signal peptide-containing protein	0	Fail	0.844552	1.094	1.074	0.01964	0.0995	0.1974	38	>0.999999999999999	Fail	0.443472	1.156	1.074	0.08167	0.1055	0.7742	39	>0.999999999999999	Fail	0.405354	1.099	1.019	0.07956	0.09452	0.8417	37	>0.999999999999999	Fail	0.524706	1.085	1.019	0.06586	0.1026	0.642	38	>0.999999	Fail	0.353331	1.044	1.102	-0.05738	0.06129	0.9362	54
ACX60_RS01855	WP_001190943.1			Peptidase S8	0	Fail	0.123767	1.027	1.086	-0.05878	0.03786	1.552	99	0.826641	Fail	0.318178	1.048	1.086	-0.038	0.03787	1.003	97	>0.999999999999999	Fail	0.274828	1.001	1.058	-0.05671	0.05166	1.098	104	>0.999999999999999	Fail	0.754169	1.043	1.058	-0.015	0.04776	0.314	103	>0.999999	Fail	0.745236	1.071	1.059	0.01235	0.03793	0.3256	131
ACX60_RS01860	WP_001088069.1			Uncharacterized protein	0	Fail	0.667963	0.9632	1.003	-0.0395	0.0914	0.4322	39	>0.999999999999999	Fail	0.419536	0.9222	1.003	-0.08051	0.0987	0.8156	40	>0.999999999999999	Fail	0.738004	1.045	1.067	-0.02134	0.06334	0.337	38	>0.999999999999999	Fail	0.58169	1.037	1.067	-0.02992	0.05381	0.5559	36	>0.999999	Fail	0.512121	1.093	1.062	0.0311	0.04711	0.6603	50
ACX60_RS01865	WP_000644154.1			Uncharacterized protein	0	Fail	0.265386	0.7004	0.907	-0.2066	0.1768	1.168	12	0.952671	Fail	0.475575	0.7468	0.907	-0.1602	0.2175	0.7365	12	>0.999999999999999	Fail	0.368439	1.301	1.043	0.2578	0.2723	0.9469	9	>0.999999999999999	Fail	0.947045	1.053	1.043	0.009061	0.1322	0.06853	8	>0.999999	Fail	0.0467813	0.6361	1.004	-0.3675	0.1696	2.167	15
ACX60_RS01870	WP_000355659.1			LysR family transcriptional regulator (Transcriptional regulator)	0	Fail	0.454388	0.9412	0.9905	-0.04939	0.06537	0.7555	40	>0.999999999999999	Fail	0.996826	0.9908	0.9905	0.0002418	0.06039	0.004004	38	>0.999999999999999	Fail	0.735546	1.001	1.027	-0.02619	0.07697	0.3402	38	>0.999999999999999	Fail	0.95218	1.032	1.027	0.004353	0.07213	0.06036	39	>0.999999	Fail	0.113533	1.002	1.061	-0.05874	0.03643	1.613	47
ACX60_RS01875	WP_001018296.1			Transporter	0	Fail	0.0871068	0.961	1.039	-0.07803	0.04526	1.724	128	0.784526	Fail	0.102386	1.105	1.039	0.06591	0.04006	1.645	130	>0.999999999999999	Fail	0.399888	1.077	1.034	0.04353	0.05152	0.8448	120	>0.999999999999999	Fail	0.81763	1.046	1.034	0.01235	0.05344	0.2311	118	>0.999999	Fail	0.60168	1.027	1.046	-0.01923	0.03677	0.523	157
ACX60_RS01880	WP_001142587.1			Uncharacterized protein	0	Fail	0.865606	1.011	1.018	-0.007199	0.04244	0.1697	106	>0.999999999999999	Fail	0.531642	1.044	1.018	0.02639	0.04206	0.6276	105	>0.999999999999999	Fail	0.704836	1.036	1.058	-0.02217	0.05835	0.3799	98	>0.999999999999999	Fail	0.897053	1.052	1.058	-0.006417	0.04947	0.1297	95	>0.999999	Fail	0.422811	0.9943	1.022	-0.02802	0.03484	0.8043	119
ACX60_RS01885	WP_049594796.1			GTP cyclohydrolase	0	Fail	0.589199	0.9362	1.028	-0.09174	0.1665	0.5511	16	>0.999999999999999	Fail	0.839823	1.057	1.028	0.02914	0.1418	0.2054	16	>0.999999999999999	Fail	0.166087	0.9944	1.101	-0.1066	0.07136	1.494	10	>0.999999999999999	Fail	0.579035	1.065	1.101	-0.03619	0.06311	0.5734	10	>0.999999	Fail	0.28653	1.144	1.063	0.08102	0.07348	1.103	16
ACX60_RS01890	WP_000793442.1			Uncharacterized protein	0	Fail	0.903016	1.048	1.039	0.008933	0.07284	0.1226	39	>0.999999999999999	Fail	0.549118	0.9989	1.039	-0.03984	0.06592	0.6043	39	>0.999999999999999	Fail	0.965275	1.013	1.009	0.004193	0.0956	0.04386	34	>0.999999999999999	Fail	0.891428	1.023	1.009	0.0141	0.1025	0.1376	33	>0.999999	Fail	0.679986	1.052	1.025	0.02637	0.0636	0.4146	57
ACX60_RS01895	WP_000033892.1	glyS	glycyl-tRNA synthetase beta chain	Glycine--tRNA ligase beta subunit (EC 6.1.1.14) (Glycyl-tRNA synthetase beta subunit) (GlyRS)	0	Fail									Fail									Fail									Fail									Fail
ACX60_RS01900	WP_000085212.1	glyQ	glycyl-tRNA synthetase alpha chain	Glycine--tRNA ligase alpha subunit (EC 6.1.1.14) (Glycyl-tRNA synthetase alpha subunit) (GlyRS)	0	Fail		0.5181	0.6822	-0.164					Fail		0.8691	0.6822	0.187					Fail		0.9394	0.8888	0.05057					Fail		1.002	0.8888	0.1129					Fail	0.87758	0.5006	0.3751	0.1255	0.6444	0.1947	1
ACX60_RS01905	WP_001082095.1	tetA	MFS transporter, DHA1 family, tetracycline resistance protein	Tetracycline resistance MFS efflux pump	0	Fail	0.406595	1.003	1.028	-0.02474	0.02975	0.8317	190	>0.999999999999999	Fail	0.470299	1.049	1.028	0.02054	0.02839	0.7234	193	>0.999999999999999	Fail	0.624376	1.092	1.073	0.01909	0.03892	0.4905	183	>0.999999999999999	Fail	0.957963	1.075	1.073	0.002058	0.03899	0.05278	184	>0.999999	Fail	0.930699	1.041	1.043	-0.001875	0.02154	0.08706	229
ACX60_RS01910	WP_001283766.1			DNA-binding protein	0	Fail	0.0582571	0.9679	1.022	-0.05377	0.02812	1.912	119	0.709712	Fail	0.374909	1.047	1.022	0.02574	0.0289	0.8906	122	>0.999999999999999	Fail	0.530669	1.025	1.057	-0.03153	0.05016	0.6286	134	>0.999999999999999	Fail	0.971081	1.059	1.057	0.001716	0.04725	0.03632	137	>0.999999	Fail	0.960772	1.064	1.062	0.001442	0.02926	0.04927	153
ACX60_RS01915	WP_000481383.1			DNA metabolism protein	0	Fail	0.289105	1.014	1.05	-0.03545	0.03332	1.064	148	0.958187	Fail	0.39157	1.018	1.05	-0.03167	0.03686	0.8593	146	>0.999999999999999	Fail	0.579397	1.063	1.08	-0.01709	0.03076	0.5555	145	>0.999999999999999	Fail	0.658878	1.066	1.08	-0.01351	0.03054	0.4424	145	>0.999999	Fail	0.0948647	1.033	1.073	-0.04012	0.0239	1.679	184
ACX60_RS01920	WP_000111462.1	K07168	CBS domain-containing membrane protein	CBS domain protein	0	Fail	0.0439231	0.9717	1.031	-0.05955	0.02933	2.03	170	0.634244	Fail	0.855792	1.037	1.031	0.005282	0.02902	0.182	172	>0.999999999999999	Fail	0.413862	1.034	1.066	-0.03209	0.03918	0.819	180	>0.999999999999999	Fail	0.144483	1.012	1.066	-0.0533	0.03636	1.466	178	>0.999999	Fail	0.241489	1.011	1.037	-0.02607	0.0222	1.175	213
ACX60_RS01925	WP_000013717.1			PspC domain protein	0	Fail	0.550319	1.029	1.094	-0.06463	0.09922	0.6514	4	>0.999999999999999	Fail	0.630676	1.164	1.094	0.06994	0.1346	0.5197	4	>0.999999999999999	Fail	0.640984	0.7772	0.8827	-0.1054	0.2148	0.4908	6	>0.999999999999999	Fail	0.66809	0.7874	0.8827	-0.09526	0.2114	0.4506	6	>0.999999	Fail	0.744942	1.047	1.064	-0.01645	0.04827	0.3407	6
ACX60_RS01930	WP_000054175.1			Uncharacterized protein	0	Fail	0.494819	0.9465	0.9841	-0.03758	0.05458	0.6885	43	>0.999999999999999	Fail	0.480364	1.024	0.9841	0.03982	0.05592	0.7121	42	>0.999999999999999	Fail	0.735955	1.013	0.9864	0.02611	0.07696	0.3393	45	>0.999999999999999	Fail	0.091323	1.094	0.9864	0.1072	0.06212	1.725	45	>0.999999	Fail	0.687169	1.019	0.9982	0.02051	0.05064	0.4051	48
ACX60_RS01935	WP_001112080.1			Acyl-CoA dehydrogenase, N-terminal domain protein	0	Fail	0.695127	1.027	1.046	-0.01969	0.0501	0.393	105	>0.999999999999999	Fail	0.871314	1.055	1.046	0.008435	0.05195	0.1624	108	>0.999999999999999	Fail	0.648604	1.029	1.059	-0.03032	0.06635	0.4569	114	>0.999999999999999	Fail	0.40875	1.007	1.059	-0.05214	0.06288	0.8292	114	>0.999999	Fail	0.956335	1.057	1.059	-0.001951	0.03557	0.05485	140
ACX60_RS01940	WP_000550353.1			Uncharacterized protein	0	Fail	0.295225	0.9384	0.9894	-0.05101	0.04854	1.051	132	0.958187	Fail	0.822195	0.9998	0.9894	0.01042	0.04628	0.2252	133	>0.999999999999999	Fail	0.810743	0.9668	0.9811	-0.01428	0.05951	0.24	115	>0.999999999999999	Fail	0.909387	0.9881	0.9811	0.00696	0.06102	0.1141	119	>0.999999	Fail	0.485712	1.037	1.061	-0.02408	0.03446	0.6987	162
ACX60_RS01945	WP_000166015.1	aroE	shikimate dehydrogenase	Shikimate dehydrogenase (NADP(+)) (SDH) (EC 1.1.1.25)	0	Fail									Fail									Fail									Fail		0.3597							Fail			0
ACX60_RS01950	WP_001164616.1	CPOX, hemF	coproporphyrinogen III oxidase	Coproporphyrinogen oxidase (EC 1.3.3.3)	0	Fail									Fail									Fail									Fail									Fail			1.564
ACX60_RS01955	WP_001121174.1	ribA, RIB1	GTP cyclohydrolase II	GTP cyclohydrolase-2 (EC 3.5.4.25) (GTP cyclohydrolase II)	0	Fail									Fail									Fail									Fail									Fail
ACX60_RS01960	WP_000967375.1	dxs	1-deoxy-D-xylulose-5-phosphate synthase	1-deoxy-D-xylulose-5-phosphate synthase (EC 2.2.1.7) (1-deoxyxylulose-5-phosphate synthase) (DXP synthase) (DXPS)	0	Fail									Fail									Fail									Fail									Fail
ACX60_RS01965	WP_000433617.1	E3.1.3.25, IMPA, suhB	myo-inositol-1(or 4)-monophosphatase	Inositol-1-monophosphatase (EC 3.1.3.25)	1	Fail	0.169402	1.124	0.8933	0.2306	0.1577	1.462	12	0.878335	Fail	0.401895	1.023	0.8933	0.1295	0.149	0.869	12	>0.999999999999999	Fail	0.723683	0.6884	0.7566	-0.06812	0.1891	0.3602	15	>0.999999999999999	Fail	0.534537	0.8737	0.7566	0.1172	0.1846	0.6348	16	>0.999999	Fail	0.323143	1.183	1.021	0.1618	0.1584	1.022	15
ACX60_RS01970	WP_000047395.1			Helicase domain protein	1	Fail	0.684651	0.5855	0.6723	-0.08685	0.2112	0.4113	23	>0.999999999999999	Fail	0.904869	0.6938	0.6723	0.02144	0.1773	0.1209	22	>0.999999999999999	Fail	0.453107	0.7037	0.8509	-0.1472	0.193	0.7626	24	>0.999999999999999	Fail	0.612857	0.7532	0.8509	-0.09767	0.1906	0.5124	25	>0.999999	Fail	0.6551	0.8583	0.7917	0.06662	0.1474	0.4521	25
ACX60_RS01975					0	Fail									Fail									Fail									Fail									Fail
ACX60_RS01980	WP_002019647.1	mlaF, linL, mkl	phospholipid/cholesterol/gamma-HCH transport system ATP-binding protein	Uncharacterized protein	5	Pass	0.000199146	-0.05972	0.5104	-0.5701	0.1226	4.65	18	0.0182397	Fail	0.79158	0.4676	0.5104	-0.04274	0.1594	0.2682	18	>0.999999999999999	Fail	0.728886	0.2925	0.3487	-0.05615	0.1592	0.3527	16	>0.999999999999999	Fail	0.624624	0.4433	0.3487	0.09465	0.1899	0.4983	17	>0.999999	Fail	0.966584	0.576	0.5831	-0.007074	0.1672	0.04232	25
ACX60_RS01985	WP_001091949.1	mlaE, linK	phospholipid/cholesterol/gamma-HCH transport system permease protein	Uncharacterized protein	6	Fail	0.00103043	0.0577	0.6002	-0.5426	0.1435	3.78	22	0.0623244	Fail	0.927566	0.616	0.6002	0.01572	0.1712	0.09187	24	>0.999999999999999	Fail	0.0201698	0.07787	0.4794	-0.4015	0.1609	2.496	23	>0.999999999999999	Fail	0.2904	0.2816	0.4794	-0.1978	0.1826	1.083	22	>0.999999	Fail	0.316292	0.5625	0.6846	-0.1221	0.1196	1.02	28
ACX60_RS01990	WP_000842362.1	mlaD, linM	phospholipid/cholesterol/gamma-HCH transport system substrate-binding protein	Mce related family protein	2	Fail			0.6833						Fail	0.967131	0.6798	0.6833	-0.003468	0.08074	0.04296	6	>0.999999999999999	Fail	0.396176	0.2469	0.403	-0.1561	0.1752	0.8909	9	>0.999999999999999	Fail	0.853716	0.4371	0.403	0.0341	0.1797	0.1897	9	>0.999999	Fail	0.462898	0.482	0.6379	-0.1559	0.2049	0.7606	11
ACX60_RS01995	WP_009518191.1	mlaC	phospholipid transport system substrate-binding protein	Toluene tolerance protein	1	Fail			0.4444						Fail	0.506508	0.6122	0.4444	0.1678	0.2303	0.7288	4	>0.999999999999999	Fail	0.332501	0.1527	0.3992	-0.2465	0.2339	1.054	6	>0.999999999999999	Fail	0.910319	0.4291	0.3992	0.02991	0.2546	0.1175	6	>0.999999	Fail	0.29933	0.4646	0.6557	-0.1911	0.1682	1.136	6
ACX60_RS02000	WP_000250997.1	mlaB	phospholipid transport system transporter-binding protein	STAS domain protein	0	Fail	0.568418	1.17	1.025	0.1453	0.2274	0.6387	3	>0.999999999999999	Fail	0.592926	1.087	1.025	0.06133	0.0973	0.6303	2	>0.999999999999999	Fail	0.380643	1.096	1.066	0.03003	0.02692	1.116	2	>0.999999999999999	Fail	0.43346	1.054	1.066	-0.01228	0.01263	0.9723	2	>0.999999	Fail	0.512337	1.167	1.124	0.04314	0.05821	0.7412	3
ACX60_RS02005	WP_000888321.1	corA	magnesium transporter	Magnesium transport protein CorA	2	Fail	0.259081	0.795	0.8631	-0.06812	0.05979	1.139	61	0.951342	Fail	0.427326	0.9047	0.8631	0.04158	0.05203	0.7992	60	>0.999999999999999	Fail	0.585896	0.9054	0.8814	0.02402	0.04385	0.5477	60	>0.999999999999999	Fail	0.256636	0.8066	0.8814	-0.07479	0.06532	1.145	62	>0.999999	Fail	0.580253	0.904	0.936	-0.032	0.05761	0.5554	76
ACX60_RS02010	WP_001084310.1	ppnN	pyrimidine/purine-5'-nucleotide nucleosidase	Cytokinin riboside 5'-monophosphate phosphoribohydrolase (EC 3.2.2.n1)	1	Fail	0.601551	1.356	1.257	0.09883	0.1609	0.6144	2	>0.999999999999999	Fail	0.341707	1.182	1.257	-0.07469	0.04444	1.681	1	>0.999999999999999	Fail	0.264154	1.132	1.432	-0.3005	0.2193	1.37	3	>0.999999999999999	Fail	0.598404	1.276	1.432	-0.1564	0.2738	0.5712	4	>0.999999	Fail	0.0231247	0.9439	1.13	-0.1864	0.05765	3.233	5
ACX60_RS02015	WP_000849701.1	mutT, NUDT15, MTH2	8-oxo-dGTP diphosphatase	NUDIX domain protein	0	Fail	0.69195	1.025	1.049	-0.02402	0.05847	0.4109	8	>0.999999999999999	Fail	0.502821	1.023	1.049	-0.02545	0.03603	0.7063	7	>0.999999999999999	Fail	0.0674022	0.9521	1.076	-0.1239	0.06039	2.051	10	>0.999999999999999	Fail	0.240633	1.01	1.076	-0.06594	0.05285	1.248	10	>0.999999	Fail	0.774687	1.101	1.079	0.02125	0.07226	0.2941	10
ACX60_RS02020	WP_000472273.1			Phosphoribosyl transferase domain protein	0	Fail	0.100324	0.9798	1.066	-0.08659	0.05201	1.665	72	0.813212	Fail	0.988738	1.067	1.066	0.0007595	0.05362	0.01416	74	>0.999999999999999	Fail	0.705895	0.9886	1.01	-0.0219	0.05782	0.3787	81	>0.999999999999999	Fail	0.371944	0.9556	1.01	-0.05489	0.06113	0.8979	80	>0.999999	Fail	0.581175	1.041	1.06	-0.0193	0.03486	0.5535	96
ACX60_RS02025	WP_000204953.1	recG	ATP-dependent DNA helicase RecG	ATP-dependent DNA helicase RecG (EC 3.6.4.12)	8	Fail	0.796805	0.9202	0.91	0.01019	0.03954	0.2578	201	>0.999999999999999	Fail	0.0211521	0.8071	0.91	-0.103	0.0443	2.324	196	>0.999999999999999	Fail	0.067563	0.8695	0.9514	-0.08192	0.04456	1.839	186	>0.999999999999999	Fail	0.008546	0.8378	0.9514	-0.1136	0.04272	2.658	185	>0.999999	Fail	0.00234963	0.8383	0.9426	-0.1043	0.03394	3.074	246
ACX60_RS02030	WP_000547780.1			NAD(P)-dependent oxidoreductase	0	Fail	0.0287672	0.9205	1.027	-0.107	0.04779	2.24	61	0.539162	Fail	0.749744	1.013	1.027	-0.01443	0.04503	0.3204	62	>0.999999999999999	Fail	0.993334	1.047	1.048	-0.0005262	0.06274	0.008387	64	>0.999999999999999	Fail	0.338081	1.103	1.048	0.05466	0.05663	0.9652	64	>0.999999	Fail	0.306714	1.031	1.082	-0.05024	0.04881	1.029	74
ACX60_RS02035	WP_000712907.1			Bacterial extracellular solute-binding s, 3 family protein	0	Fail	0.244002	0.9791	1.028	-0.04895	0.04185	1.169	155	0.938157	Fail	0.632654	1.046	1.028	0.01835	0.03831	0.4789	154	>0.999999999999999	Fail	0.479061	1.043	1.016	0.02689	0.03791	0.7094	168	>0.999999999999999	Fail	0.477395	0.9864	1.016	-0.02948	0.04139	0.7121	168	>0.999999	Fail	0.7492	1.057	1.066	-0.009301	0.02905	0.3201	202
ACX60_RS02040	WP_000045404.1	plsB	glycerol-3-phosphate O-acyltransferase	Glycerol-3-phosphate acyltransferase (GPAT) (EC 2.3.1.15)	0	Fail	0.76878	0.9329	0.9937	-0.06086	0.1601	0.3801	1	>0.999999999999999	Fail		0.8446	0.9937	-0.1492					Fail	0.759225	0.6796	0.5437	0.1359	0.3874	0.3508	2	>0.999999999999999	Fail	0.829058	0.636	0.5437	0.09235	0.3764	0.2454	2	>0.999999	Fail		0.9443	0.7983	0.146
ACX60_RS02045	WP_000993136.1	tesB	acyl-CoA thioesterase II	Thioesterase-like superfamily protein	0	Fail	0.279663	0.8883	0.9869	-0.09863	0.08953	1.102	29	0.957801	Fail	0.933786	0.9929	0.9869	0.005929	0.07074	0.08381	29	>0.999999999999999	Fail	0.636369	0.9524	0.8859	0.06654	0.1394	0.4773	32	>0.999999999999999	Fail	0.960326	0.8931	0.8859	0.007247	0.1445	0.05014	32	>0.999999	Fail	0.735485	1.035	1.067	-0.03185	0.09351	0.3406	34
ACX60_RS02050	WP_031978823.1			Glutamate:proton symporter	0	Fail	0.213762	0.9814	1.024	-0.04272	0.03421	1.249	138	0.938157	Fail	0.8464	1.03	1.024	0.006383	0.03289	0.1941	137	>0.999999999999999	Fail	0.395027	1.066	1.097	-0.03056	0.03582	0.8532	137	>0.999999999999999	Fail	0.68583	1.083	1.097	-0.01394	0.03438	0.4054	136	>0.999999	Fail	0.897218	1.053	1.058	-0.0047	0.03633	0.1294	166
ACX60_RS02055	WP_000771875.1	K07044	uncharacterized protein	Metal-dependent hydrolase	0	Fail	0.476095	0.9493	1.007	-0.05741	0.08001	0.7175	55	>0.999999999999999	Fail	0.637202	0.9681	1.007	-0.03855	0.0813	0.4742	56	>0.999999999999999	Fail	0.265328	0.9568	1.071	-0.1139	0.1011	1.126	51	>0.999999999999999	Fail	0.520677	1.002	1.071	-0.06838	0.1057	0.6471	48	>0.999999	Fail	0.728048	1.032	1.062	-0.02989	0.08557	0.3493	63
ACX60_RS02060	WP_001254456.1	engB	GTP-binding protein	Probable GTP-binding protein EngB	0	Fail									Fail									Fail									Fail									Fail
ACX60_RS02065	WP_001176606.1	nsrR	Rrf2 family transcriptional regulator, nitric oxide-sensitive transcriptional repressor	Rrf2 family protein	0	Fail	0.356231	0.8221	0.9419	-0.1198	0.1239	0.9672	10	0.990933	Fail	0.557778	0.8792	0.9419	-0.06278	0.1035	0.6064	10	>0.999999999999999	Fail	0.884169	1.073	1.049	0.02406	0.1606	0.1499	9	>0.999999999999999	Fail	0.765432	0.996	1.049	-0.05296	0.1722	0.3075	9	>0.999999	Fail	0.322271	0.9655	1.041	-0.0755	0.07285	1.036	11
ACX60_RS02070	WP_000188888.1			Globin family protein	0	Fail	0.895537	0.9201	0.9349	-0.01481	0.1119	0.1323	34	>0.999999999999999	Fail	0.462455	1.015	0.9349	0.08047	0.1083	0.743	35	>0.999999999999999	Fail	0.977049	0.9244	0.9277	-0.00326	0.1125	0.02899	33	>0.999999999999999	Fail	0.790177	0.8991	0.9277	-0.0286	0.1066	0.2682	33	>0.999999	Fail	0.483389	1.021	1.099	-0.07836	0.1105	0.7089	33
ACX60_RS02075	WP_000537113.1	K06915	uncharacterized protein	Type III restriction enzyme, res subunit	0	Fail	0.174731	0.9146	0.9947	-0.08004	0.05862	1.366	116	0.878335	Fail	0.939923	0.9907	0.9947	-0.004004	0.05301	0.07553	118	>0.999999999999999	Fail	0.248834	1.085	1.016	0.0685	0.05911	1.159	117	>0.999999999999999	Fail	0.698669	1.039	1.016	0.02289	0.05897	0.3881	116	>0.999999	Fail	0.693129	1.038	1.056	-0.01768	0.04472	0.3954	141
ACX60_RS02080	WP_000716511.1	metC	cystathionine beta-lyase	Cys/Met metabolism PLP-dependent enzyme family protein	0	Fail	0.213827	0.9402	0.9954	-0.05517	0.04414	1.25	120	0.938157	Fail	0.582365	1.021	0.9954	0.02538	0.04602	0.5514	121	>0.999999999999999	Fail	0.669332	1.056	1.08	-0.02429	0.05674	0.4281	120	>0.999999999999999	Fail	0.199293	1.007	1.08	-0.07307	0.05661	1.291	119	>0.999999	Fail	0.221361	1.032	1.071	-0.03836	0.03122	1.229	134
ACX60_RS02085	WP_000835293.1			Peptidase C26 family protein	0	Fail	0.987513	1.073	1.072	0.000898	0.0572	0.0157	80	>0.999999999999999	Fail	0.640757	1.1	1.072	0.02786	0.05949	0.4684	82	>0.999999999999999	Fail	0.607754	1.073	1.035	0.0379	0.07356	0.5153	82	>0.999999999999999	Fail	0.445984	1.088	1.035	0.0522	0.06816	0.7659	81	>0.999999	Fail	0.61591	1.087	1.064	0.02262	0.04496	0.5031	112
ACX60_RS02090	WP_000070912.1	RP-S10, MRPS10, rpsJ	small subunit ribosomal protein S10	30S ribosomal protein S10	0	Fail									Fail									Fail									Fail									Fail
ACX60_RS02095	WP_001982642.1	RP-L3, MRPL3, rplC	large subunit ribosomal protein L3	50S ribosomal protein L3	0	Fail									Fail									Fail									Fail									Fail
ACX60_RS02100	WP_001050255.1	RP-L4, MRPL4, rplD	large subunit ribosomal protein L4	50S ribosomal protein L4	0	Fail									Fail									Fail									Fail									Fail
ACX60_RS02105	WP_001058538.1	RP-L23, MRPL23, rplW	large subunit ribosomal protein L23	50S ribosomal protein L23	0	Fail									Fail									Fail									Fail									Fail
ACX60_RS02110	WP_001122317.1	RP-L2, MRPL2, rplB	large subunit ribosomal protein L2	50S ribosomal protein L2	0	Fail									Fail									Fail									Fail									Fail
ACX60_RS02115	WP_001138119.1	RP-S19, rpsS	small subunit ribosomal protein S19	30S ribosomal protein S19	0	Fail									Fail									Fail									Fail									Fail
ACX60_RS02120	WP_001982638.1	RP-L22, MRPL22, rplV	large subunit ribosomal protein L22	50S ribosomal protein L22	0	Fail									Fail									Fail									Fail									Fail
ACX60_RS02125	WP_000529922.1	RP-S3, rpsC	small subunit ribosomal protein S3	30S ribosomal protein S3	0	Fail									Fail									Fail									Fail									Fail
ACX60_RS02130	WP_000941215.1	RP-L16, MRPL16, rplP	large subunit ribosomal protein L16	50S ribosomal protein L16	0	Fail									Fail									Fail									Fail									Fail
ACX60_RS02135	WP_000849928.1	RP-L29, rpmC	large subunit ribosomal protein L29	50S ribosomal protein L29	0	Fail									Fail									Fail									Fail									Fail
ACX60_RS02140	WP_001291845.1	RP-S17, MRPS17, rpsQ	small subunit ribosomal protein S17	30S ribosomal protein S17	0	Fail									Fail									Fail									Fail									Fail
ACX60_RS02145	WP_001982634.1	RP-L14, MRPL14, rplN	large subunit ribosomal protein L14	50S ribosomal protein L14	0	Fail									Fail									Fail									Fail									Fail
ACX60_RS02150	WP_001062685.1	RP-L24, MRPL24, rplX	large subunit ribosomal protein L24	50S ribosomal protein L24	0	Fail									Fail									Fail									Fail									Fail
ACX60_RS02155	WP_000113197.1	RP-L5, MRPL5, rplE	large subunit ribosomal protein L5	50S ribosomal protein L5	0	Fail									Fail									Fail									Fail									Fail
ACX60_RS02160	WP_001074624.1	RP-S14, MRPS14, rpsN	small subunit ribosomal protein S14	30S ribosomal protein S14	0	Fail									Fail									Fail									Fail									Fail
ACX60_RS02165	WP_000062616.1	RP-S8, rpsH	small subunit ribosomal protein S8	30S ribosomal protein S8	0	Fail									Fail									Fail									Fail									Fail
ACX60_RS02170	WP_000091932.1	RP-L6, MRPL6, rplF	large subunit ribosomal protein L6	50S ribosomal protein L6	0	Fail									Fail									Fail									Fail									Fail
ACX60_RS02175	WP_001003194.1	RP-L18, MRPL18, rplR	large subunit ribosomal protein L18	50S ribosomal protein L18	0	Fail									Fail									Fail									Fail									Fail
ACX60_RS02180	WP_001141025.1	RP-S5, MRPS5, rpsE	small subunit ribosomal protein S5	30S ribosomal protein S5	0	Fail									Fail									Fail									Fail									Fail
ACX60_RS02185	WP_000849088.1	RP-L30, MRPL30, rpmD	large subunit ribosomal protein L30	50S ribosomal protein L30	0	Fail									Fail									Fail									Fail									Fail
ACX60_RS02190	WP_000175340.1	RP-L15, MRPL15, rplO	large subunit ribosomal protein L15	50S ribosomal protein L15	0	Fail									Fail									Fail									Fail									Fail
ACX60_RS02195	WP_000075233.1	secY	preprotein translocase subunit SecY	Protein translocase subunit SecY	0	Fail									Fail									Fail									Fail									Fail
ACX60_RS02200	WP_000867907.1	RP-L36, MRPL36, rpmJ	large subunit ribosomal protein L36	50S ribosomal protein L36	0	Fail									Fail									Fail									Fail									Fail
ACX60_RS02205	WP_000090815.1	RP-S13, rpsM	small subunit ribosomal protein S13	30S ribosomal protein S13	0	Fail									Fail									Fail									Fail									Fail
ACX60_RS02210	WP_001040166.1	RP-S11, MRPS11, rpsK	small subunit ribosomal protein S11	30S ribosomal protein S11	0	Fail									Fail									Fail									Fail									Fail
ACX60_RS02215	WP_000135204.1	RP-S4, rpsD	small subunit ribosomal protein S4	30S ribosomal protein S4	0	Fail									Fail									Fail									Fail									Fail		0	0	0
ACX60_RS02220	WP_000198631.1	rpoA	DNA-directed RNA polymerase subunit alpha	DNA-directed RNA polymerase subunit alpha (RNAP subunit alpha) (EC 2.7.7.6) (RNA polymerase subunit alpha) (Transcriptase subunit alpha)	0	Fail									Fail									Fail									Fail									Fail
ACX60_RS02225	WP_001216380.1	RP-L17, MRPL17, rplQ	large subunit ribosomal protein L17	50S ribosomal protein L17	0	Fail									Fail									Fail									Fail									Fail
ACX60_RS02230	WP_000415133.1			FAD-containing monooxygenase EthA (EC 1.14.13.-)	0	Fail	0.145024	1.037	1.129	-0.09159	0.06207	1.476	63	0.864149	Fail	0.917094	1.121	1.129	-0.007238	0.06926	0.1045	63	>0.999999999999999	Fail	0.859737	0.9081	0.9269	-0.01879	0.106	0.1773	82	>0.999999999999999	Fail	0.280403	0.8172	0.9269	-0.1097	0.1009	1.087	80	>0.999999	Fail	0.833812	1.081	1.07	0.01153	0.05479	0.2105	80
ACX60_RS02235	WP_001190550.1	ACADL	long-chain-acyl-CoA dehydrogenase	Acyl-CoA dehydrogenase	0	Fail	0.391047	0.9907	1.043	-0.05203	0.06031	0.8627	75	0.997487	Fail	0.799221	1.027	1.043	-0.01547	0.06062	0.2553	75	>0.999999999999999	Fail	0.205441	0.9685	1.054	-0.08504	0.06656	1.278	73	>0.999999999999999	Fail	0.349667	1.005	1.054	-0.04844	0.05145	0.9414	71	>0.999999	Fail	0.368382	1.087	1.044	0.04391	0.04856	0.9041	89
ACX60_RS02240	WP_001288210.1	cptB	antitoxin CptB	Flavinator of succinate dehydrogenase family protein	0	Fail			0.1589						Fail			0.1589						Fail									Fail									Fail
ACX60_RS02245	WP_009518132.1			Uncharacterized protein	0	Fail			1.718						Fail		1.869	1.718	0.1501					Fail									Fail									Fail
ACX60_RS02250	WP_000049106.1			Uncharacterized protein	0	Fail	0.403227	0.9584	1.013	-0.05434	0.06452	0.8421	57	>0.999999999999999	Fail	0.337157	0.9465	1.013	-0.06625	0.06846	0.9678	58	>0.999999999999999	Fail	0.988522	1.061	1.06	0.001298	0.08982	0.01445	56	>0.999999999999999	Fail	0.900756	1.071	1.06	0.01068	0.0853	0.1253	58	>0.999999	Fail	0.973535	1.116	1.118	-0.001788	0.05368	0.0333	66
ACX60_RS02255	WP_000651535.1			Rhombosortase	0	Fail	0.577884	0.9669	0.9999	-0.03302	0.05859	0.5636	26	>0.999999999999999	Fail	0.9924	1	0.9999	0.0004331	0.04504	0.009618	26	>0.999999999999999	Fail	0.998797	0.9569	0.9567	0.000223	0.1466	0.001522	26	>0.999999999999999	Fail	0.803738	0.9935	0.9567	0.03681	0.1466	0.2511	26	>0.999999	Fail	0.702501	1.061	1.102	-0.04103	0.1065	0.3852	34
ACX60_RS02260	WP_001158904.1			Uncharacterized protein	0	Fail	0.114511	0.9832	1.07	-0.08648	0.05443	1.589	130	0.813931	Fail	0.886563	1.062	1.07	-0.007596	0.05315	0.1429	130	>0.999999999999999	Fail	0.338462	1.081	1.141	-0.05941	0.06186	0.9604	144	>0.999999999999999	Fail	0.276796	1.08	1.141	-0.06133	0.05618	1.092	145	>0.999999	Fail	0.496511	1.063	1.038	0.02525	0.03704	0.6815	160
ACX60_RS02265	WP_001130980.1			Uncharacterized protein	0	Fail	0.915575	0.9945	0.9897	0.004717	0.04412	0.1069	30	>0.999999999999999	Fail	0.0875942	1.063	0.9897	0.07346	0.04165	1.764	31	>0.999999999999999	Fail	0.107099	1.054	0.9361	0.1174	0.0712	1.648	40	>0.999999999999999	Fail	0.206839	1.038	0.9361	0.1015	0.07905	1.284	38	>0.999999	Fail	0.366892	1.076	1.128	-0.0525	0.05757	0.9119	43
ACX60_RS02270	WP_000745518.1	K07070	uncharacterized protein	Uncharacterized protein	0	Fail	0.107842	0.9787	1.018	-0.03933	0.02391	1.645	40	0.813212	Fail	0.822303	1.01	1.018	-0.008317	0.03679	0.2261	40	>0.999999999999999	Fail	0.782438	1.07	1.06	0.01049	0.03775	0.278	41	>0.999999999999999	Fail	0.564147	1.083	1.06	0.02364	0.04065	0.5814	41	>0.999999	Fail	0.0851268	1.029	1.055	-0.02556	0.01454	1.758	48
ACX60_RS02275	WP_025467431.1	prlC	oligopeptidase A	Oligopeptidase A	0	Fail	0.0869149	0.9655	1.049	-0.08339	0.0484	1.723	154	0.784526	Fail	0.768262	1.035	1.049	-0.01436	0.04864	0.2952	151	>0.999999999999999	Fail	0.191617	0.9804	1.057	-0.07669	0.05846	1.312	148	>0.999999999999999	Fail	0.557047	1.025	1.057	-0.03181	0.05405	0.5886	150	>0.999999	Fail	0.856765	1.043	1.037	0.006335	0.03505	0.1807	186
ACX60_RS02280	WP_000165345.1	rnr, vacB	ribonuclease R	Ribonuclease R (RNase R) (EC 3.1.13.1)	4	Pass	0.000377583	0.749	0.9467	-0.1977	0.0537	3.682	99	0.0281488	Fail	0.854997	0.9548	0.9467	0.008097	0.0442	0.1832	102	>0.999999999999999	Fail	0.688621	0.9298	0.9598	-0.03	0.07467	0.4018	107	>0.999999999999999	Fail	0.641309	0.926	0.9598	-0.03386	0.07247	0.4672	105	>0.999999	Pass	1.12e-13	0.4014	0.8984	-0.497	0.059	8.424	116
ACX60_RS02285					0	Fail									Fail									Fail									Fail									Fail		0.3447	0.7428	-0.398
ACX60_RS02290					0	Fail									Fail									Fail									Fail									Fail
ACX60_RS02295					0	Fail									Fail									Fail									Fail									Fail
ACX60_RS02300	WP_001046660.1			Hydrolase	0	Fail	0.914203	0.9131	0.9333	-0.02016	0.1837	0.1097	14	>0.999999999999999	Fail	0.547765	1.036	0.9333	0.1031	0.1673	0.616	14	>0.999999999999999	Fail	0.230053	1.043	0.9413	0.102	0.07636	1.336	6	>0.999999999999999	Fail	0.17036	1.057	0.9413	0.116	0.07448	1.558	6	>0.999999	Fail	0.993589	1.074	1.073	0.001271	0.1559	0.008154	17
ACX60_RS02305	WP_000479323.1			Uncharacterized protein	0	Fail	0.120328	0.9358	1.003	-0.06746	0.04316	1.563	140	0.826641	Fail	0.601422	1.024	1.003	0.02113	0.04037	0.5236	138	>0.999999999999999	Fail	0.36964	0.9943	1.051	-0.05669	0.06297	0.9002	135	>0.999999999999999	Fail	0.214148	0.9729	1.051	-0.07811	0.06258	1.248	133	>0.999999	Fail	0.899265	1.029	1.024	0.00452	0.03565	0.1268	157
ACX60_RS02310					0	Fail		1.467	1.375	0.09235					Fail		1.578	1.375	0.2037					Fail		1.171	1.261	-0.09001					Fail		0.9222	1.261	-0.3391					Fail		0.8999	0.9588	-0.05898
ACX60_RS02315	WP_000007404.1	K07078	uncharacterized protein	Nitroreductase	0	Fail	0.311709	0.9324	1.02	-0.08795	0.08598	1.023	46	0.96619	Fail	0.848459	1.035	1.02	0.01471	0.07653	0.1922	46	>0.999999999999999	Fail	0.960949	1.088	1.093	-0.004563	0.09264	0.04926	41	>0.999999999999999	Fail	0.831444	1.112	1.093	0.01925	0.08987	0.2142	40	>0.999999	Fail	0.302378	1.051	1.101	-0.04911	0.04717	1.041	55
ACX60_RS02320	WP_000139385.1			YcxB-like family protein	0	Fail	0.807035	1.12	1.062	0.05791	0.2309	0.2508	10	>0.999999999999999	Fail	0.577151	1.202	1.062	0.1403	0.2435	0.5763	10	>0.999999999999999	Fail	0.229537	1.106	1.044	0.0622	0.04889	1.272	11	>0.999999999999999	Fail	0.043696	1.155	1.044	0.1111	0.0493	2.254	12	>0.999999	Fail	0.794127	1.039	1.016	0.02318	0.08725	0.2656	15
ACX60_RS02325	WP_000857681.1			Fumarylacetoacetate hydrolase	0	Fail	0.546813	1.104	1.169	-0.06502	0.1069	0.6081	37	>0.999999999999999	Fail	0.870129	1.152	1.169	-0.01696	0.1029	0.1647	35	>0.999999999999999	Fail	0.993138	1.1	1.1	0.0006437	0.0743	0.008664	34	>0.999999999999999	Fail	0.504805	1.156	1.1	0.05616	0.08334	0.6739	35	>0.999999	Fail	0.879667	1.01	1.022	-0.01171	0.07689	0.1523	45
ACX60_RS02330	WP_000747869.1			AraC family transcriptional regulator	0	Fail	0.472254	0.9871	1.021	-0.03354	0.04649	0.7214	106	>0.999999999999999	Fail	0.896811	1.014	1.021	-0.006404	0.04926	0.13	105	>0.999999999999999	Fail	0.370503	1.026	1.075	-0.04967	0.05523	0.8994	106	>0.999999999999999	Fail	0.2288	1.014	1.075	-0.06094	0.05034	1.211	102	>0.999999	Fail	0.338186	1.06	1.104	-0.04412	0.04589	0.9614	126
ACX60_RS02335	WP_000392678.1			Uncharacterized protein	0	Fail	0.971553	1.015	1.013	0.001716	0.04795	0.03579	67	>0.999999999999999	Fail	0.390217	1.056	1.013	0.04271	0.04938	0.8649	66	>0.999999999999999	Fail	0.757415	1.119	1.098	0.02049	0.06602	0.3103	58	>0.999999999999999	Fail	0.766813	1.08	1.098	-0.01784	0.05985	0.298	56	>0.999999	Fail	0.983212	1.083	1.084	-0.0009446	0.04473	0.02112	70
ACX60_RS02340	WP_000893466.1	K07058	membrane protein	UPF0761 membrane protein J517_3391	0	Fail	0.247145	1.013	1.081	-0.06743	0.05771	1.169	61	0.938157	Fail	0.48869	1.036	1.081	-0.04479	0.0643	0.6966	61	>0.999999999999999	Fail	0.608043	1.027	1.073	-0.04567	0.08859	0.5154	63	>0.999999999999999	Fail	0.900271	1.062	1.073	-0.01083	0.08605	0.1258	63	>0.999999	Fail	0.542537	1.052	1.09	-0.03836	0.06271	0.6116	80
ACX60_RS02345	WP_001183347.1	wrbA	NAD(P)H dehydrogenase (quinone)	Quinone oxidoreductase, type IV (EC 1.6.5.2)	1	Fail	0.535131	1.03	1.086	-0.05621	0.08914	0.6306	21	>0.999999999999999	Fail	0.926499	1.094	1.086	0.008528	0.09139	0.09331	22	>0.999999999999999	Fail	0.948113	0.936	0.9262	0.009785	0.1487	0.06579	23	>0.999999999999999	Fail	0.960372	0.9193	0.9262	-0.006854	0.1364	0.05023	23	>0.999999	Fail	0.948187	0.9752	0.9688	0.006405	0.09779	0.0655	32
ACX60_RS02350	WP_000543071.1	xpt	xanthine phosphoribosyltransferase	Xanthine phosphoribosyltransferase (XPRTase) (EC 2.4.2.22)	0	Fail	0.919436	1.207	1.187	0.0199	0.1886	0.1055	6	>0.999999999999999	Fail	0.608328	1.296	1.187	0.109	0.2016	0.5405	6	>0.999999999999999	Fail	0.864403	0.8382	0.7863	0.0519	0.293	0.1772	7	>0.999999999999999	Fail	0.506524	0.9957	0.7863	0.2094	0.3011	0.6954	8	>0.999999	Fail	0.989958	1.384	1.381	0.002762	0.2117	0.01304	7
ACX60_RS02355	WP_000201544.1			Uncharacterized protein	0	Fail	0.0655006	0.8937	1.016	-0.1226	0.06364	1.926	25	0.723068	Fail	0.766579	1.032	1.016	0.01602	0.05337	0.3002	24	>0.999999999999999	Fail	0.863864	0.9466	0.9291	0.01752	0.101	0.1734	23	>0.999999999999999	Fail	0.725785	0.9608	0.9291	0.03173	0.08932	0.3553	22	>0.999999	Fail	0.807913	1.057	1.041	0.01659	0.0675	0.2458	24
ACX60_RS02360	WP_001193955.1			Uncharacterized protein	4	Fail	0.0608989	0.9438	0.7135	0.2303	0.1169	1.971	23	0.715585	Fail	0.633488	0.778	0.7135	0.06454	0.1335	0.4835	22	>0.999999999999999	Fail	0.121276	0.6888	0.8878	-0.199	0.1235	1.612	22	>0.999999999999999	Fail	0.157616	0.7048	0.8878	-0.183	0.1241	1.475	18	>0.999999	Fail	0.451868	0.9563	0.9178	0.03851	0.05062	0.7608	35
ACX60_RS02365	WP_000914771.1	tonB	periplasmic protein TonB	Energy transducer TonB	0	Fail	0.323725	0.9738	1.063	-0.08902	0.08937	0.9961	53	0.97607	Fail	0.614394	1.023	1.063	-0.03982	0.07856	0.5069	52	>0.999999999999999	Fail	0.0902834	1.1	0.9632	0.1371	0.0795	1.725	54	>0.999999999999999	Fail	0.118393	1.081	0.9632	0.1174	0.07396	1.587	53	>0.999999	Fail	0.970227	1.069	1.066	0.002771	0.07393	0.03748	61
ACX60_RS02370	WP_000703571.1	ybeY, yqfG	probable rRNA maturation factor	Endoribonuclease YbeY (EC 3.1.-.-)	0	Fail									Fail									Fail									Fail									Fail
ACX60_RS02375	WP_000122983.1	phoH, phoL	phosphate starvation-inducible protein PhoH and related proteins	ATPase associated with various cellular activities family protein	0	Fail									Fail									Fail									Fail									Fail
ACX60_RS02380	WP_049594797.1	miaB	tRNA-2-methylthio-N6-dimethylallyladenosine synthase	tRNA-2-methylthio-N(6)-dimethylallyladenosine synthase (EC 2.8.4.3) ((Dimethylallyl)adenosine tRNA methylthiotransferase MiaB) (tRNA-i(6)A37 methylthiotransferase)	1	Fail	0.976132	0.9879	0.9901	-0.002185	0.07277	0.03003	69	>0.999999999999999	Fail	0.913769	0.9834	0.9901	-0.006733	0.06196	0.1087	71	>0.999999999999999	Fail	0.900013	1.057	1.047	0.01	0.07934	0.1261	74	>0.999999999999999	Fail	0.956711	1.043	1.047	-0.004001	0.07346	0.05447	71	>0.999999	Fail	0.740485	1.013	1.035	-0.02196	0.06608	0.3323	84
ACX60_RS02385	WP_000792526.1	slt	soluble lytic murein transglycosylase	Transglycosylase SLT domain protein	0	Fail	0.105153	0.753	0.8661	-0.1131	0.06911	1.637	88	0.813212	Fail	0.296534	0.9368	0.8661	0.07074	0.06737	1.05	90	>0.999999999999999	Fail	0.755352	1.043	1.018	0.02495	0.07982	0.3126	84	>0.999999999999999	Fail	0.603329	1.061	1.018	0.04285	0.08216	0.5215	86	>0.999999	Fail	0.933244	0.9936	0.9977	-0.00408	0.04859	0.08397	103
ACX60_RS02390	WP_000877281.1	E3.1.27.1	ribonuclease T2	Ribonuclease T2 family protein	1	Fail	0.0848032	0.6804	0.9667	-0.2863	0.1551	1.845	15	0.778938	Fail	0.69923	0.9086	0.9667	-0.05806	0.1474	0.3939	15	>0.999999999999999	Fail	0.961635	1.002	0.9931	0.009218	0.1882	0.04897	14	>0.999999999999999	Fail	0.128062	1.212	0.9931	0.2192	0.1355	1.618	14	>0.999999	Fail	0.318183	0.9489	1.087	-0.1382	0.1338	1.033	15
ACX60_RS02395	WP_000813006.1	mdh	malate dehydrogenase	Malate dehydrogenase (EC 1.1.1.37)	0	Fail		0.5973							Fail									Fail	0.897481	0.6091	0.4879	0.1212	0.746	0.1624	1	>0.999999999999999	Fail			0.4879						Fail	0.468048	0.115	-0.0134	0.1284	0.1445	0.8884	2
ACX60_RS02400	WP_000462894.1			Uncharacterized protein	0	Fail	0.0906764	0.7406	1.15	-0.4097	0.2227	1.84	12	0.787303	Fail	0.736145	1.094	1.15	-0.05626	0.1637	0.3437	14	>0.999999999999999	Fail	0.936764	1.154	1.133	0.02141	0.2637	0.08117	11	>0.999999999999999	Fail	0.752892	1.049	1.133	-0.0837	0.2593	0.3228	11	>0.999999	Fail	0.75174	1.058	0.9987	0.05922	0.1845	0.321	19
ACX60_RS02405	WP_000334849.1			Uncharacterized protein	0	Fail	0.31466	0.9871	1.065	-0.07768	0.07557	1.028	23	0.96946	Fail	0.832577	1.079	1.065	0.01388	0.06498	0.2136	25	>0.999999999999999	Fail	0.595225	1.1	1.05	0.05016	0.09326	0.5379	26	>0.999999999999999	Fail	0.581507	1.107	1.05	0.05663	0.1015	0.5582	26	>0.999999	Fail	0.872169	1.066	1.054	0.01268	0.07817	0.1622	33
ACX60_RS02410	WP_000556102.1	K07394	SM-20-related protein	2OG-Fe(II) oxygenase superfamily protein	0	Fail	0.143684	1.003	1.123	-0.1201	0.07755	1.549	14	0.864149	Fail	0.348005	1.04	1.123	-0.08275	0.08542	0.9688	15	>0.999999999999999	Fail	0.557198	1.141	1.056	0.08487	0.1402	0.6054	11	>0.999999999999999	Fail	0.859201	1.071	1.056	0.01571	0.08654	0.1816	11	>0.999999	Fail	0.583899	1.113	1.042	0.07043	0.1263	0.5577	18
ACX60_RS02415	WP_001109438.1	rlmJ	23S rRNA (adenine2030-N6)-methyltransferase	Ribosomal RNA large subunit methyltransferase J (EC 2.1.1.266) (23S rRNA (adenine(2030)-N6)-methyltransferase) (23S rRNA m6A2030 methyltransferase)	0	Fail	0.405467	0.6152	0.4806	0.1346	0.1588	0.8475	23	>0.999999999999999	Fail	0.678998	0.5434	0.4806	0.06276	0.1496	0.4194	22	>0.999999999999999	Fail	0.00905271	0.2073	0.6282	-0.421	0.1429	2.945	17	0.887166	Fail	0.004019	0.1741	0.6282	-0.4541	0.1353	3.356	16	>0.999999	Fail	0.338426	0.5889	0.4479	0.141	0.1447	0.9746	27
ACX60_RS02420	WP_000180205.1	CHO1, pssA	CDP-diacylglycerol---serine O-phosphatidyltransferase	CDP-diacylglycerol-serine O-phosphatidyltransferase (EC 2.7.8.8)	0	Fail									Fail									Fail									Fail									Fail
ACX60_RS02425	WP_001125217.1			Uncharacterized protein	0	Fail	0.299077	1.036	1.194	-0.1583	0.1459	1.085	12	0.95939	Fail	0.45789	1.085	1.194	-0.1093	0.1425	0.767	12	>0.999999999999999	Fail	0.667074	1.106	1.068	0.03783	0.08633	0.4382	16	>0.999999999999999	Fail	0.371515	0.9383	1.068	-0.1294	0.1407	0.9195	16	>0.999999	Fail	0.425129	1.067	1.102	-0.03507	0.04291	0.8172	17
ACX60_RS02430					0	Fail									Fail									Fail									Fail									Fail
ACX60_RS02435					0	Fail									Fail									Fail									Fail									Fail
ACX60_RS02440					0	Fail									Fail									Fail									Fail									Fail
ACX60_RS02445					0	Fail									Fail									Fail									Fail									Fail
ACX60_RS02450					0	Fail									Fail									Fail									Fail									Fail
ACX60_RS02455	WP_000455817.1			Glutathione-dependent formaldehyde-activating enzyme family protein	0	Fail	0.681692	0.9335	0.8423	0.09121	0.2118	0.4308	6	>0.999999999999999	Fail	0.271772	1.064	0.8423	0.2216	0.1831	1.21	6	>0.999999999999999	Fail	0.370372	1.032	0.8881	0.1441	0.1489	0.9681	6	>0.999999999999999	Fail	0.610836	0.984	0.8881	0.09597	0.1769	0.5424	5	>0.999999	Fail	0.224017	0.8423	1.203	-0.3611	0.2765	1.306	9
ACX60_RS02460	WP_009517740.1			Uncharacterized protein	0	Fail	0.365105	0.9824	1.023	-0.04045	0.04424	0.9143	48	0.994392	Fail	0.811855	1.032	1.023	0.008715	0.03641	0.2393	48	>0.999999999999999	Fail	0.389342	1.09	1.077	0.01268	0.01459	0.869	46	>0.999999999999999	Fail	0.060995	1.107	1.077	0.0292	0.0152	1.921	46	>0.999999	Fail	0.882379	1.046	1.05	-0.004414	0.02969	0.1486	55
ACX60_RS02465	WP_001176664.1	ACADM, acd	acyl-CoA dehydrogenase	Acyl-CoA dehydrogenase	0	Fail	0.302333	1.002	1.098	-0.096	0.09229	1.04	61	0.95939	Fail	0.995786	1.098	1.098	-0.0004471	0.08429	0.005305	58	>0.999999999999999	Fail	0.777469	1.11	1.086	0.02369	0.08339	0.2841	53	>0.999999999999999	Fail	0.852588	1.07	1.086	-0.01648	0.08827	0.1867	55	>0.999999	Fail	0.883376	1.093	1.086	0.007434	0.05053	0.1471	85
ACX60_RS02470	WP_000562197.1			TetR family transcriptional regulator	0	Fail	0.12393	0.9762	1.038	-0.06138	0.03894	1.576	35	0.826641	Fail	0.690491	1.054	1.038	0.01591	0.03964	0.4014	36	>0.999999999999999	Fail	0.745652	1.037	1.012	0.0252	0.07713	0.3267	39	>0.999999999999999	Fail	0.978248	1.01	1.012	-0.001939	0.07065	0.02745	38	>0.999999	Fail	0.945725	1.104	1.1	0.003904	0.05705	0.06843	49
ACX60_RS02475	WP_000002859.1			Terpene utilization protein AtuA	0	Fail	0.0126267	0.9945	1.052	-0.05755	0.02293	2.51	289	0.378985	Fail	0.322955	1.075	1.052	0.02275	0.02298	0.9901	292	>0.999999999999999	Fail	0.923562	1.056	1.059	-0.003043	0.03168	0.09603	305	>0.999999999999999	Fail	0.794855	1.051	1.059	-0.007918	0.03042	0.2602	301	>0.999999	Fail	0.68985	1.045	1.052	-0.007594	0.01902	0.3994	355
ACX60_RS02480	WP_000121939.1	atuB	citronellol/citronellal dehydrogenase	Short chain dehydrogenase family protein	0	Fail	0.790918	1.012	1.029	-0.01721	0.0646	0.2664	56	>0.999999999999999	Fail	0.273578	1.111	1.029	0.0814	0.07368	1.105	61	>0.999999999999999	Fail	0.89826	1.094	1.106	-0.01152	0.0896	0.1286	45	>0.999999999999999	Fail	0.392874	1.172	1.106	0.06609	0.07667	0.862	49	>0.999999	Fail	0.634542	1.088	1.11	-0.02228	0.04666	0.4775	67
ACX60_RS02485	WP_000154082.1	atuC	geranyl-CoA carboxylase beta subunit	Acetyl-CoA carboxylase carboxyltransferase subunit	0	Fail	0.468986	0.9859	1.037	-0.0512	0.07039	0.7274	84	>0.999999999999999	Fail	0.937502	1.042	1.037	0.00528	0.06714	0.07865	83	>0.999999999999999	Fail	0.824286	0.9746	0.992	-0.01744	0.07831	0.2227	86	>0.999999999999999	Fail	0.879172	0.9798	0.992	-0.0122	0.07999	0.1525	87	>0.999999	Fail	0.55767	1.015	1.047	-0.03168	0.05386	0.5881	112
ACX60_RS02490	WP_000673011.1	atuD	citronellyl-CoA dehydrogenase	Acyl-CoA dehydrogenase, N-terminal domain protein	0	Fail	0.550771	1.008	1.046	-0.03858	0.06438	0.5993	76	>0.999999999999999	Fail	0.791889	1.029	1.046	-0.01675	0.06328	0.2648	77	>0.999999999999999	Fail	0.867906	1.052	1.04	0.01123	0.06729	0.1669	72	>0.999999999999999	Fail	0.677891	1.069	1.04	0.02837	0.06801	0.4171	71	>0.999999	Fail	0.376339	1.054	1.104	-0.04977	0.056	0.8887	98
ACX60_RS02495	WP_000175504.1	atuE	isohexenylglutaconyl-CoA hydratase	Enoyl-CoA hydratase	0	Fail	0.245692	0.9647	1.057	-0.09274	0.07922	1.171	70	0.938157	Fail	0.94003	1.064	1.057	0.006083	0.08057	0.0755	72	>0.999999999999999	Fail	0.98531	1.058	1.059	-0.001327	0.07183	0.01848	72	>0.999999999999999	Fail	0.622807	1.021	1.059	-0.03786	0.07663	0.494	72	>0.999999	Fail	0.50654	1.081	1.115	-0.03426	0.05138	0.6668	93
ACX60_RS02500	WP_000672551.1	atuF	geranyl-CoA carboxylase alpha subunit	3-methylcrotonyl-CoA carboxylase	0	Fail	0.445502	1.048	1.078	-0.02944	0.03852	0.7643	221	>0.999999999999999	Fail	0.568941	1.1	1.078	0.02156	0.0378	0.5705	215	>0.999999999999999	Fail	0.799409	1.06	1.073	-0.01212	0.04764	0.2544	221	>0.999999999999999	Fail	0.86729	1.065	1.073	-0.007953	0.04754	0.1673	222	>0.999999	Fail	0.757249	1.052	1.061	-0.008642	0.02793	0.3094	272
ACX60_RS02505	WP_000863328.1			Uncharacterized protein	0	Fail	0.398513	0.8772	0.981	-0.1038	0.11	0.9442	4	>0.999999999999999	Fail	0.80693	0.9606	0.981	-0.02038	0.07807	0.2611	4	>0.999999999999999	Fail	0.816811	0.8783	0.8095	0.06883	0.2612	0.2635	2	>0.999999999999999	Fail	0.525831	0.9896	0.8095	0.1801	0.2365	0.7616	2	>0.999999	Fail	0.900347	1.1	1.095	0.00523	0.03971	0.1317	5
ACX60_RS02510	WP_000003707.1	sspB	stringent starvation protein B	ClpXP protease specificity-enhancing factor	0	Fail	0.52226	1.073	1.187	-0.1147	0.1715	0.6691	8	>0.999999999999999	Fail	0.903519	1.209	1.187	0.02204	0.1761	0.1251	8	>0.999999999999999	Fail	0.675716	1.034	1.054	-0.0204	0.04642	0.4395	6	>0.999999999999999	Fail	0.508989	1.111	1.054	0.05721	0.0815	0.702	6	>0.999999	Fail	0.699127	1.292	1.185	0.1069	0.2688	0.3978	10
ACX60_RS02515	WP_000110146.1	sspA, mglA	stringent starvation protein A	Glutathione S-transferase, C-terminal domain protein	1	Fail	0.368576	0.8986	0.9745	-0.07588	0.08343	0.9094	40	0.995796	Fail	0.986738	0.9732	0.9745	-0.001326	0.07926	0.01673	40	>0.999999999999999	Fail	0.776859	1.068	1.053	0.01479	0.05183	0.2853	41	>0.999999999999999	Fail	0.918791	1.045	1.053	-0.008257	0.08048	0.1026	41	>0.999999	Fail	0.463928	1.023	1.061	-0.03741	0.05071	0.7377	53
ACX60_RS02520	WP_000224786.1	RP-S9, MRPS9, rpsI	small subunit ribosomal protein S9	30S ribosomal protein S9	0	Fail									Fail									Fail									Fail									Fail
ACX60_RS02525	WP_000854895.1	RP-L13, MRPL13, rplM	large subunit ribosomal protein L13	50S ribosomal protein L13	0	Fail									Fail									Fail									Fail									Fail
ACX60_RS02530	WP_000636499.1	pdxA	4-hydroxythreonine-4-phosphate dehydrogenase	4-hydroxythreonine-4-phosphate dehydrogenase (EC 1.1.1.262) (4-(phosphohydroxy)-L-threonine dehydrogenase)	0	Fail									Fail									Fail									Fail									Fail
ACX60_RS02535	WP_000284347.1	ksgA	16S rRNA (adenine1518-N6/adenine1519-N6)-dimethyltransferase	Ribosomal RNA small subunit methyltransferase A (EC 2.1.1.182) (16S rRNA (adenine(1518)-N(6)/adenine(1519)-N(6))-dimethyltransferase) (16S rRNA dimethyladenosine transferase) (16S rRNA dimethylase) (S-adenosylmethionine-6-N', N'-adenosyl(rRNA) dimethyltransferase)	5	Pass	1.71124e-06	0.427	0.9277	-0.5006	0.09436	5.305	60	0.000210986	Fail	0.172985	1.047	0.9277	0.1196	0.08677	1.378	64	>0.999999999999999	Fail	0.855553	0.8289	0.8144	0.01449	0.0793	0.1827	70	>0.999999999999999	Fail	0.217198	0.9005	0.8144	0.08605	0.06909	1.245	69	>0.999999	Fail	0.0853891	0.7398	0.8514	-0.1117	0.06419	1.74	87
ACX60_RS02540	WP_000167246.1	apaH	bis(5'-nucleosyl)-tetraphosphatase (symmetrical)	Bis(5'-nucleosyl)-tetraphosphatase (Symmetrical)	1	Fail	0.478597	0.976	1.025	-0.04897	0.06869	0.7129	62	>0.999999999999999	Fail	0.995546	1.025	1.025	-0.0004208	0.07509	0.005604	64	>0.999999999999999	Fail	0.443556	0.974	0.9031	0.07083	0.09184	0.7712	61	>0.999999999999999	Fail	0.622631	0.9451	0.9031	0.04199	0.08486	0.4948	57	>0.999999	Fail	0.802329	0.9649	0.9513	0.01355	0.05394	0.2512	79
ACX60_RS02545	WP_000514366.1			Uncharacterized protein	0	Fail	0.397212	1.039	1.087	-0.04772	0.05551	0.8598	28	>0.999999999999999	Fail	0.555394	1.121	1.087	0.0338	0.05665	0.5966	29	>0.999999999999999	Fail	0.955198	0.9853	0.992	-0.006711	0.1185	0.05665	30	>0.999999999999999	Fail	0.615912	1.044	0.992	0.05162	0.1019	0.5068	31	>0.999999	Fail	0.416557	1.057	1.086	-0.02964	0.03608	0.8216	37
ACX60_RS02550	WP_000480818.1			LrgB-like family protein	0	Fail	0.780071	0.9976	1.063	-0.06589	0.2307	0.2856	12	>0.999999999999999	Fail	0.808388	0.9914	1.063	-0.07204	0.2906	0.2479	12	>0.999999999999999	Fail	0.569301	0.6686	0.7898	-0.1212	0.2079	0.5828	14	>0.999999999999999	Fail	0.664585	0.6979	0.7898	-0.09184	0.2076	0.4423	15	>0.999999	Fail	0.539589	1.179	1.099	0.08017	0.127	0.6314	12
ACX60_RS02555	WP_000357904.1			Putative membrane protein	0	Fail	0.077102	0.9264	1.103	-0.177	0.09656	1.833	29	0.761362	Fail	0.440272	1.03	1.103	-0.07379	0.09435	0.7821	30	>0.999999999999999	Fail	0.983592	1	1.003	-0.002673	0.129	0.02072	34	>0.999999999999999	Fail	0.824646	0.9728	1.003	-0.02995	0.1341	0.2234	32	>0.999999	Fail	0.851497	1.151	1.165	-0.01403	0.07449	0.1883	43
ACX60_RS02560	WP_000456884.1	hflX	GTPase	GTPase HflX (GTP-binding protein HflX)	0	Fail	0.0521394	0.9962	1.051	-0.05523	0.02819	1.959	137	0.675767	Fail	0.600314	1.066	1.051	0.01494	0.02844	0.5252	135	>0.999999999999999	Fail	0.433082	1.094	1.053	0.0408	0.0519	0.7862	139	>0.999999999999999	Fail	0.171732	1.117	1.053	0.06415	0.0467	1.374	141	>0.999999	Fail	0.519547	1.065	1.085	-0.02078	0.0322	0.6454	167
ACX60_RS02565	WP_000195147.1	plsC	1-acyl-sn-glycerol-3-phosphate acyltransferase	Acyltransferase family protein	1	Fail	0.570173	1.053	1.089	-0.03586	0.06296	0.5697	100	>0.999999999999999	Fail	0.828179	1.103	1.089	0.01352	0.06212	0.2176	99	>0.999999999999999	Fail	0.47567	1.082	1.036	0.04564	0.06376	0.7157	111	>0.999999999999999	Fail	0.202879	1.111	1.036	0.07439	0.05807	1.281	111	>0.999999	Fail	0.925385	1.044	1.048	-0.004103	0.04371	0.09385	117
ACX60_RS02570	WP_000079184.1	clsC	cardiolipin synthase C	Phospholipase D family protein	2	Pass	2.00294e-09	0.7067	1.099	-0.3926	0.05794	6.775	79	3.7769e-07	Fail	0.754013	1.084	1.099	-0.01582	0.05031	0.3144	84	>0.999999999999999	Fail	0.229507	1.017	1.092	-0.07486	0.06186	1.21	88	>0.999999999999999	Fail	0.325831	1.031	1.092	-0.06079	0.06153	0.988	89	>0.999999	Fail	0.141702	1.012	1.075	-0.06368	0.043	1.481	101
ACX60_RS02575	WP_000267335.1	K07098	uncharacterized protein	Calcineurin-like phosphoesterase family protein	0	Fail	0.164855	0.9871	1.053	-0.06553	0.04666	1.405	66	0.878335	Fail	0.892136	1.045	1.053	-0.007152	0.05254	0.1361	66	>0.999999999999999	Fail	0.764599	1.034	1.047	-0.01319	0.04387	0.3007	65	>0.999999999999999	Fail	0.733616	1.029	1.047	-0.01776	0.05195	0.3418	66	>0.999999	Fail	0.205862	0.9816	1.051	-0.06898	0.05408	1.275	80
ACX60_RS02580	WP_001097560.1			OmpA family protein	0	Fail	0.578052	0.9064	0.9853	-0.07885	0.1396	0.565	21	>0.999999999999999	Fail	0.562184	1.019	0.9853	0.03354	0.05685	0.5899	19	>0.999999999999999	Fail	0.811484	1.049	1.016	0.03296	0.1359	0.2425	16	>0.999999999999999	Fail	0.983905	1.014	1.016	-0.002562	0.1249	0.02051	15	>0.999999	Fail	0.429351	1.031	1.085	-0.05436	0.06758	0.8045	23
ACX60_RS02585	WP_002014284.1	tpbB	diguanylate cyclase	GGDEF domain-containing protein (Membrane protein) (Putative diguanylate cyclase YfiN) (EC 2.7.7.65)	0	Fail	0.989075	1.107	1.109	-0.001603	0.1135	0.01413	8	>0.999999999999999	Fail	0.699259	1.039	1.109	-0.07011	0.1751	0.4005	8	>0.999999999999999	Fail	0.103389	1.04	0.9234	0.1165	0.06501	1.792	10	>0.999999999999999	Fail	0.266613	1.005	0.9234	0.08143	0.06876	1.184	9	>0.999999	Fail	0.773813	0.976	1.015	-0.03946	0.135	0.2923	16
ACX60_RS02590	WP_001985194.1			DUF4154 domain-containing protein	0	Fail	0.944936	1.025	1.03	-0.004991	0.07188	0.06944	47	>0.999999999999999	Fail	0.635191	0.9937	1.03	-0.03579	0.07496	0.4775	48	>0.999999999999999	Fail	0.683774	0.9244	0.9569	-0.03256	0.07947	0.4097	50	>0.999999999999999	Fail	0.449989	1.005	0.9569	0.04778	0.06275	0.7614	50	>0.999999	Fail	0.394012	1.059	1.127	-0.06865	0.08	0.8581	65
ACX60_RS02595					0	Fail									Fail									Fail									Fail									Fail
ACX60_RS02600					0	Fail									Fail									Fail									Fail									Fail
ACX60_RS02605					0	Fail									Fail									Fail									Fail									Fail
ACX60_RS02610					0	Fail									Fail									Fail									Fail									Fail
ACX60_RS02615					0	Fail									Fail									Fail									Fail									Fail
ACX60_RS02620	WP_049594874.1	DLD, lpd, pdhD	dihydrolipoamide dehydrogenase	Dihydrolipoyl dehydrogenase	0	Fail	0.683014	0.9955	1.016	-0.02038	0.04971	0.4101	70	>0.999999999999999	Fail	0.699681	1.034	1.016	0.01848	0.04771	0.3873	70	>0.999999999999999	Fail	0.54485	1.015	1.063	-0.04812	0.07911	0.6082	76	>0.999999999999999	Fail	0.869772	1.051	1.063	-0.01261	0.07665	0.1645	74	>0.999999	Fail	0.22422	1.034	1.07	-0.03586	0.02927	1.225	79
ACX60_RS02625	WP_000779308.1			Uncharacterized protein	0	Fail	0.10945	0.9662	1.033	-0.06664	0.04075	1.635	42	0.813212	Fail	0.575038	1.059	1.033	0.02597	0.04595	0.5653	40	>0.999999999999999	Fail	0.948527	1.068	1.064	0.004324	0.06659	0.06493	44	>0.999999999999999	Fail	0.901336	1.073	1.064	0.008853	0.07098	0.1247	42	>0.999999	Fail	0.716254	1.041	1.062	-0.02096	0.05737	0.3653	56
ACX60_RS02630	WP_001293924.1			Uncharacterized protein	0	Fail	0.471345	1.043	0.9975	0.04556	0.06154	0.7403	14	>0.999999999999999	Fail	0.274437	1.076	0.9975	0.07821	0.06876	1.137	14	>0.999999999999999	Fail	0.981258	1.179	1.183	-0.003216	0.135	0.02382	18	>0.999999999999999	Fail	0.659886	1.122	1.183	-0.06074	0.1353	0.4489	15	>0.999999	Fail	0.459677	0.9991	1.033	-0.03412	0.04503	0.7576	16
ACX60_RS02635	WP_000543480.1			Lysophospholipase	0	Fail	0.349466	1.013	1.04	-0.02695	0.02867	0.9399	104	0.989917	Fail	0.535437	1.058	1.04	0.01828	0.0294	0.6218	104	>0.999999999999999	Fail	0.953502	1.105	1.108	-0.003282	0.05617	0.05844	113	>0.999999999999999	Fail	0.651437	1.085	1.108	-0.02379	0.05253	0.453	113	>0.999999	Fail	0.866075	1.064	1.058	0.00658	0.03894	0.169	131
ACX60_RS02640	WP_000587649.1	trxC	thioredoxin 2	Thioredoxin	0	Fail	0.215576	1.05	1.128	-0.07857	0.05843	1.345	8	0.938157	Fail	0.944539	1.134	1.128	0.005437	0.07575	0.07178	8	>0.999999999999999	Fail	0.927555	1.119	1.114	0.005019	0.05383	0.09324	10	>0.999999999999999	Fail	0.781153	1.096	1.114	-0.0178	0.06216	0.2863	9	>0.999999	Fail	0.825323	0.9597	0.9209	0.03878	0.1724	0.2249	14
ACX60_RS02645	WP_001287659.1	yciA	acyl-CoA thioesterase YciA	Acyl-CoA thioesterase (Acyl-CoA thioesterase YciA, involved in membrane biogenesis) (Putative acyl-CoA thioester hydrolase) (EC 3.1.2.-)	0	Fail	0.727787	0.9743	1.011	-0.03713	0.1056	0.3517	27	>0.999999999999999	Fail	0.717135	1.042	1.011	0.03093	0.0845	0.366	28	>0.999999999999999	Fail	0.572716	1.094	1.17	-0.07602	0.1326	0.5735	20	>0.999999999999999	Fail	0.731029	1.117	1.17	-0.05274	0.1514	0.3484	21	>0.999999	Fail	0.91276	1.043	1.033	0.01023	0.09265	0.1105	31
ACX60_RS02650	WP_000083577.1			DUF4442 domain-containing protein	0	Fail	0.731812	0.9512	0.9772	-0.02599	0.07541	0.3447	49	>0.999999999999999	Fail	0.300118	1.062	0.9772	0.08437	0.08062	1.047	52	>0.999999999999999	Fail	0.658589	1.058	1.086	-0.02784	0.06262	0.4446	49	>0.999999999999999	Fail	0.444851	1.028	1.086	-0.05798	0.0753	0.77	51	>0.999999	Fail	0.246045	1.051	1.105	-0.05399	0.0461	1.171	62
ACX60_RS02655	WP_000538650.1			Uncharacterized protein	0	Fail	0.276894	0.9987	1.051	-0.05198	0.04738	1.097	62	0.953858	Fail	0.650422	1.028	1.051	-0.02269	0.04983	0.4554	62	>0.999999999999999	Fail	0.490659	1.024	1.056	-0.03195	0.04607	0.6936	59	>0.999999999999999	Fail	0.585006	1.074	1.056	0.01755	0.03196	0.5491	60	>0.999999	Fail	0.343833	0.9977	1.029	-0.03099	0.03253	0.9526	75
ACX60_RS02660	WP_000957703.1			Uncharacterized protein	0	Fail	0.816026	0.9948	1.011	-0.01577	0.06744	0.2338	55	>0.999999999999999	Fail	0.218249	1.089	1.011	0.07842	0.06296	1.245	55	>0.999999999999999	Fail	0.692377	1.124	1.094	0.03064	0.07708	0.3975	61	>0.999999999999999	Fail	0.928476	1.087	1.094	-0.006465	0.07171	0.09015	58	>0.999999	Fail	0.532135	0.9962	1.026	-0.02943	0.04687	0.6278	71
ACX60_RS02665	WP_000134309.1			Uncharacterized protein	0	Fail	0.0614412	0.9943	1.055	-0.06023	0.03191	1.888	123	0.715585	Fail	0.26482	1.007	1.055	-0.04713	0.04207	1.12	122	>0.999999999999999	Fail	0.495804	1.01	1.039	-0.02915	0.04265	0.6833	113	>0.999999999999999	Fail	0.604706	1.017	1.039	-0.02195	0.04228	0.5191	112	>0.999999	Fail	0.252062	1.029	1.061	-0.03171	0.02758	1.15	146
ACX60_RS02670	WP_000506715.1			Uncharacterized protein	0	Fail	0.105579	0.9901	1.1	-0.1095	0.06564	1.669	30	0.813212	Fail	0.598247	1.065	1.1	-0.03497	0.06567	0.5326	30	>0.999999999999999	Fail	0.111526	1.014	0.8435	0.1705	0.1032	1.652	24	>0.999999999999999	Fail	0.502911	0.9103	0.8435	0.0668	0.09814	0.6806	23	>0.999999	Fail	0.618064	1.047	1.097	-0.05013	0.0997	0.5028	37
ACX60_RS02675					0	Fail	0.033658	0.847	1.04	-0.1928	0.08386	2.3	18	0.567026	Fail	0.00791293	0.9331	1.04	-0.1068	0.03574	2.987	18	>0.999999999999999	Fail	0.837556	1.044	1.024	0.01966	0.0941	0.2089	14	>0.999999999999999	Fail	0.461655	1.089	1.024	0.06465	0.08541	0.7569	14	>0.999999	Fail	0.610273	1.021	0.9974	0.02382	0.04596	0.5182	19
ACX60_RS02680	WP_000762709.1			Uncharacterized protein	0	Fail	0.910059	1.053	1.06	-0.007092	0.06249	0.1135	55	>0.999999999999999	Fail	0.882204	1.07	1.06	0.009392	0.0631	0.1488	57	>0.999999999999999	Fail	0.449409	1.047	1.105	-0.0575	0.07546	0.7619	54	>0.999999999999999	Fail	0.277407	1.029	1.105	-0.07522	0.06853	1.098	52	>0.999999	Fail	0.519028	1.034	1.067	-0.03219	0.04967	0.648	73
ACX60_RS02685	WP_001177189.1			Nuclease	0	Fail	0.307003	0.9962	1.064	-0.06803	0.06591	1.032	50	0.965793	Fail	0.5644	1.101	1.064	0.03661	0.06308	0.5803	48	>0.999999999999999	Fail	0.759714	1.138	1.108	0.03002	0.09759	0.3076	48	>0.999999999999999	Fail	0.712418	1.073	1.108	-0.03472	0.09363	0.3708	47	>0.999999	Fail	0.884718	1.013	1.021	-0.007331	0.05035	0.1456	63
ACX60_RS02690	WP_001063876.1			Uncharacterized protein	0	Fail	0.270812	0.8798	1.061	-0.1808	0.12	1.507	2	0.952671	Fail	0.150774	1.263	1.061	0.2025	0.08903	2.274	2	>0.999999999999999	Fail	0.884763	0.6681	0.7098	-0.04172	0.2543	0.1641	2	>0.999999999999999	Fail	0.392731	0.9948	0.7098	0.2849	0.2861	0.9958	3	>0.999999	Fail	0.461529	1.179	0.9787	0.2004	0.2548	0.7864	6
ACX60_RS02695	WP_001017139.1			Uncharacterized protein	0	Fail	0.127284	1.045	1.098	-0.05301	0.0346	1.532	173	0.83612	Fail	0.974298	1.099	1.098	0.001096	0.03398	0.03226	175	>0.999999999999999	Fail	0.549573	1.058	1.08	-0.02213	0.03692	0.5995	183	>0.999999999999999	Fail	0.820548	1.071	1.08	-0.008931	0.03932	0.2272	183	>0.999999	Fail	0.921886	1.059	1.061	-0.002688	0.02739	0.09817	217
ACX60_RS02700	WP_000479026.1			Uncharacterized protein	0	Fail	0.601496	1.026	1.074	-0.04815	0.09125	0.5277	31	>0.999999999999999	Fail	0.910246	1.066	1.074	-0.008124	0.07144	0.1137	29	>0.999999999999999	Fail	0.618367	1.083	1.134	-0.05074	0.1008	0.5034	30	>0.999999999999999	Fail	0.706105	1.101	1.134	-0.03281	0.08611	0.381	28	>0.999999	Fail	0.645916	1.177	1.133	0.04418	0.09515	0.4643	29
ACX60_RS02705	WP_000489162.1			Uncharacterized protein	0	Fail	0.0302351	0.9546	1.152	-0.1973	0.07822	2.523	10	0.544945	Fail	0.0779837	1.003	1.152	-0.149	0.07587	1.963	10	>0.999999999999999	Fail	0.366378	1.102	1.177	-0.07519	0.07981	0.9421	11	>0.999999999999999	Fail	0.685546	1.143	1.177	-0.03376	0.08098	0.4169	10	>0.999999	Fail	0.115564	0.9634	1.093	-0.1292	0.07663	1.686	13
ACX60_RS02710	WP_000790977.1			Uncharacterized protein	0	Fail	0.570639	0.917	0.9658	-0.0488	0.07909	0.617	4	>0.999999999999999	Fail	0.713071	0.9998	0.9658	0.03397	0.08601	0.3949	4	>0.999999999999999	Fail	0.574857	0.79	0.935	-0.145	0.2445	0.593	6	>0.999999999999999	Fail	0.614517	0.8015	0.935	-0.1336	0.2516	0.531	6	>0.999999	Fail	0.439649	1.03	0.9352	0.09477	0.1106	0.8572	4
ACX60_RS02715	WP_000942647.1			Molecular chaperone DnaJ	0	Fail	0.456801	0.9935	1.054	-0.06081	0.08119	0.749	60	>0.999999999999999	Fail	0.88789	1.064	1.054	0.009872	0.06973	0.1416	61	>0.999999999999999	Fail	0.39946	1.108	1.016	0.09157	0.1078	0.8492	55	>0.999999999999999	Fail	0.747413	1.053	1.016	0.03665	0.1132	0.3237	53	>0.999999	Fail	0.976965	1.052	1.05	0.001777	0.06131	0.02898	67
ACX60_RS02720	WP_001985473.1			Uncharacterized protein	0	Fail	0.539348	0.9092	0.985	-0.07586	0.1222	0.6207	31	>0.999999999999999	Fail	0.949197	0.9776	0.985	-0.007465	0.1162	0.06422	32	>0.999999999999999	Fail	0.262136	0.9595	1.09	-0.1304	0.1145	1.139	37	>0.999999999999999	Fail	0.486316	1.015	1.09	-0.07475	0.1062	0.7036	35	>0.999999	Fail	0.156914	1.009	1.079	-0.0696	0.04822	1.443	39
ACX60_RS02725	WP_001067865.1			Uncharacterized protein	0	Fail	0.458368	0.9222	0.9792	-0.05702	0.07622	0.7481	44	>0.999999999999999	Fail	0.758114	1.001	0.9792	0.02168	0.06996	0.3099	44	>0.999999999999999	Fail	0.640964	1.044	1.02	0.02429	0.05172	0.4696	44	>0.999999999999999	Fail	0.597972	1.048	1.02	0.02785	0.05243	0.5312	44	>0.999999	Fail	0.330335	1.139	1.077	0.06261	0.06386	0.9804	69
ACX60_RS02730	WP_000553831.1			Uncharacterized protein	0	Fail	0.619884	0.9347	0.8628	0.07197	0.1434	0.502	26	>0.999999999999999	Fail	0.379216	1	0.8628	0.1373	0.1533	0.8952	25	>0.999999999999999	Fail	0.303919	1.174	1.038	0.1357	0.128	1.06	17	>0.999999999999999	Fail	0.613116	1.111	1.038	0.0726	0.1408	0.5157	16	>0.999999	Fail	0.887712	1.137	1.154	-0.01702	0.1192	0.1427	24
ACX60_RS02735	WP_000951143.1			Phage/plasmid-like TIGR03299 family protein	0	Fail	0.961955	0.9902	0.9915	-0.001285	0.0269	0.04778	156	>0.999999999999999	Fail	0.152735	1.039	0.9915	0.04775	0.03323	1.437	159	>0.999999999999999	Fail	0.833486	1.035	1.044	-0.009544	0.04533	0.2106	167	>0.999999999999999	Fail	0.9287	1.048	1.044	0.003883	0.04333	0.08962	166	>0.999999	Fail	0.71959	1.06	1.05	0.01027	0.02857	0.3595	191
ACX60_RS02740	WP_002037196.1	pcoD	copper resistance protein D	Copper resistance D family protein	0	Fail	0.358805	0.9355	1.004	-0.06802	0.07371	0.9228	82	0.991654	Fail	0.590786	1.045	1.004	0.04112	0.07618	0.5398	81	>0.999999999999999	Fail	0.674766	1	1.034	-0.0335	0.07957	0.421	90	>0.999999999999999	Fail	0.984547	1.032	1.034	-0.001461	0.07521	0.01942	89	>0.999999	Fail	0.883242	1.068	1.062	0.006445	0.04377	0.1472	98
ACX60_RS02745	WP_000689223.1	copC, pcoC	copper resistance protein C	CopC domain protein	0	Fail	0.294751	0.9906	1.033	-0.04218	0.03992	1.057	63	0.958187	Fail	0.952381	1.031	1.033	-0.002003	0.03341	0.05995	63	>0.999999999999999	Fail	0.585753	1.033	0.9943	0.03877	0.0708	0.5476	69	>0.999999999999999	Fail	0.446889	1.046	0.9943	0.05215	0.06817	0.765	69	>0.999999	Fail	0.629006	1.033	1.051	-0.01796	0.03704	0.485	80
ACX60_RS02750	WP_000349570.1	copA, ATP7	Cu+-exporting ATPase	Copper-translocating P-type ATPase	0	Fail	0.4734	1.02	1.045	-0.02527	0.03519	0.7181	245	>0.999999999999999	Fail	0.670944	1.06	1.045	0.0145	0.03409	0.4254	246	>0.999999999999999	Fail	0.605229	1.025	1.007	0.01838	0.03552	0.5175	276	>0.999999999999999	Fail	0.845708	1.014	1.007	0.00696	0.03573	0.1948	276	>0.999999	Fail	0.525345	1.044	1.063	-0.0184	0.02894	0.6358	311
ACX60_RS02755	WP_000149041.1	cusS, copS, silS	two-component system, OmpR family, heavy metal sensor histidine kinase CusS	Sensor protein (EC 2.7.13.3)	0	Fail	0.8973	0.9165	0.9251	-0.00859	0.06632	0.1295	74	>0.999999999999999	Fail	0.260252	0.9961	0.9251	0.07103	0.06261	1.135	73	>0.999999999999999	Fail	0.552647	0.978	1.03	-0.05178	0.08682	0.5963	79	>0.999999999999999	Fail	0.898921	1.019	1.03	-0.01088	0.08539	0.1274	79	>0.999999	Fail	0.736669	1.051	1.031	0.0199	0.05898	0.3374	85
ACX60_RS02760	WP_001221582.1	cusR, copR, silR	two-component system, OmpR family, copper resistance phosphate regulon response regulator CusR	Response regulator	0	Fail	0.377415	1.014	1.036	-0.02229	0.02512	0.8874	83	0.997487	Fail	0.753445	1.045	1.036	0.009502	0.03015	0.3152	82	>0.999999999999999	Fail	0.694889	1.094	1.078	0.01557	0.03957	0.3935	91	>0.999999999999999	Fail	0.608874	1.056	1.078	-0.022	0.04284	0.5135	89	>0.999999	Fail	0.554038	1.064	1.05	0.01418	0.02388	0.5936	105
ACX60_RS02765	WP_000853614.1			Uncharacterized protein	0	Fail	0.968141	1.012	1.009	0.003434	0.08545	0.04018	41	>0.999999999999999	Fail	0.603997	1.053	1.009	0.0444	0.08495	0.5226	42	>0.999999999999999	Fail	0.69751	1.031	1.001	0.02987	0.07639	0.391	48	>0.999999999999999	Fail	0.966738	1.005	1.001	0.003547	0.0846	0.04193	46	>0.999999	Fail	0.609102	1.1	1.073	0.02706	0.0526	0.5145	52
ACX60_RS02770	WP_000038713.1			Copper oxidase	0	Fail	0.630503	1.017	1.037	-0.01959	0.04066	0.4819	176	>0.999999999999999	Fail	0.987243	1.038	1.037	0.0006914	0.04318	0.01601	175	>0.999999999999999	Fail	0.898237	1.004	1.01	-0.006887	0.05378	0.1281	177	>0.999999999999999	Fail	0.811526	0.999	1.01	-0.0115	0.04816	0.2388	173	>0.999999	Fail	0.63661	1.049	1.03	0.01904	0.04025	0.4731	208
ACX60_RS02775	WP_000557535.1	pcoB, copB	copper resistance protein B	Autotransporter beta-domain protein	0	Fail	0.589151	0.9563	0.9891	-0.03274	0.06028	0.5432	56	>0.999999999999999	Fail	0.379449	1.035	0.9891	0.04587	0.05178	0.8859	56	>0.999999999999999	Fail	0.393141	1.078	1.033	0.0447	0.05192	0.861	53	>0.999999999999999	Fail	0.261569	1.092	1.033	0.05872	0.05175	1.135	54	>0.999999	Fail	0.994672	1.071	1.071	0.000379	0.05659	0.006698	79
ACX60_RS02780	WP_000771461.1			Uncharacterized protein	0	Fail	0.85387	1.037	1.046	-0.008692	0.04702	0.1849	69	>0.999999999999999	Fail	0.742837	1.032	1.046	-0.01338	0.04061	0.3295	67	>0.999999999999999	Fail	0.524707	1.102	1.079	0.02302	0.036	0.6394	68	>0.999999999999999	Fail	0.836285	1.069	1.079	-0.009637	0.04646	0.2074	68	>0.999999	Fail	0.798059	1.027	1.016	0.01143	0.04453	0.2566	91
ACX60_RS02785	WP_000675248.1			Uncharacterized protein	0	Fail	0.0985402	0.9738	1.049	-0.07538	0.04506	1.673	74	0.813212	Fail	0.463487	1.021	1.049	-0.02795	0.03792	0.7369	74	>0.999999999999999	Fail	0.662997	1.008	1.038	-0.0297	0.06789	0.4374	78	>0.999999999999999	Fail	0.907974	1.031	1.038	-0.007335	0.06324	0.116	74	>0.999999	Fail	0.543323	0.9576	0.9943	-0.03664	0.06008	0.6099	98
ACX60_RS02790	WP_000945697.1	cusB, silB	membrane fusion protein, Cu(I)/Ag(I) efflux system	Efflux transporter periplasmic adaptor subunit	0	Fail	0.995848	1.045	1.045	-0.0001985	0.03809	0.005211	165	>0.999999999999999	Fail	0.55632	1.068	1.045	0.02361	0.04005	0.5895	168	>0.999999999999999	Fail	0.822872	1.103	1.092	0.01131	0.05043	0.2242	166	>0.999999999999999	Fail	0.699252	1.073	1.092	-0.01883	0.04866	0.387	159	>0.999999	Fail	0.354404	0.9945	1.032	-0.03738	0.04027	0.9281	214
ACX60_RS02795	WP_000561670.1	cusA, silA	Cu(I)/Ag(I) efflux system membrane protein CusA/SilA	Cation transporter	0	Fail	0.135435	0.9891	1.027	-0.03799	0.02538	1.497	303	0.854637	Fail	0.597349	1.04	1.027	0.01314	0.02485	0.5288	305	>0.999999999999999	Fail	0.799824	1.046	1.037	0.008435	0.03324	0.2538	319	>0.999999999999999	Fail	0.988126	1.038	1.037	0.0004711	0.03163	0.01489	315	>0.999999	Fail	0.00430512	1.01	1.075	-0.0645	0.02245	2.873	364
ACX60_RS02800	WP_000911301.1			Copper-binding protein	0	Fail	0.148803	0.9423	0.6632	0.2791	0.1798	1.553	11	0.864149	Fail	0.41223	0.8653	0.6632	0.2021	0.2371	0.8523	11	>0.999999999999999	Fail	0.0989042	1.05	1.25	-0.1997	0.1085	1.84	9	>0.999999999999999	Fail	0.682715	1.201	1.25	-0.04819	0.1145	0.4209	10	>0.999999	Fail	0.585682	0.9834	1.062	-0.07859	0.1399	0.5615	11
ACX60_RS02805	WP_001086231.1			Ferrous iron transport protein B	0	Fail	0.361965	0.976	1.007	-0.03054	0.03336	0.9154	110	0.993732	Fail	0.573171	1.027	1.007	0.02049	0.03626	0.565	112	>0.999999999999999	Fail	0.722299	1.026	1.049	-0.0226	0.06345	0.3562	128	>0.999999999999999	Fail	0.493991	1.008	1.049	-0.04095	0.05969	0.6861	121	>0.999999	Fail	0.562112	1.058	1.08	-0.02178	0.03747	0.5813	125
ACX60_RS02810	WP_001048216.1			FeoA domain protein	0	Fail	0.355196	0.7216	1.054	-0.3329	0.279	1.193	2	0.990272	Fail	0.4695	0.6952	1.054	-0.3592	0.4059	0.885	2	>0.999999999999999	Fail	0.860727	1.128	1.241	-0.1124	0.5054	0.2223	1	>0.999999999999999	Fail	0.822058	1.023	1.241	-0.2177	0.7584	0.287	1	>0.999999	Fail	0.845926	0.9474	0.9865	-0.03914	0.1775	0.2205	2
ACX60_RS02815	WP_000537297.1			Cation transporter	0	Fail	0.775053	1.019	1.032	-0.01311	0.04578	0.2865	112	>0.999999999999999	Fail	0.909432	1.038	1.032	0.005529	0.04849	0.114	110	>0.999999999999999	Fail	0.833355	1.076	1.088	-0.01181	0.05598	0.2109	102	>0.999999999999999	Fail	0.749008	1.071	1.088	-0.01714	0.05341	0.3208	101	>0.999999	Fail	0.58982	1.066	1.088	-0.02203	0.04077	0.5404	131
ACX60_RS02820	WP_000480875.1			Cd(II)/Pb(II)-responsive transcriptional regulator	0	Fail		0.9351	0.9858	-0.05066					Fail		1	0.9858	0.01449					Fail		0.9532	1.001	-0.04811					Fail		1.009	1.001	0.007756					Fail		0.9726	0.949	0.02367
ACX60_RS02825	WP_001019256.1			Archaeal ATPase family protein	0	Fail	0.442571	0.9931	1.021	-0.02807	0.03646	0.7698	158	>0.999999999999999	Fail	0.747663	1.01	1.021	-0.01134	0.0352	0.3223	157	>0.999999999999999	Fail	0.893287	0.9907	0.9975	-0.006841	0.05092	0.1344	167	>0.999999999999999	Fail	0.718747	0.9792	0.9975	-0.01829	0.05071	0.3608	165	>0.999999	Fail	0.340352	0.9998	1.026	-0.02589	0.02709	0.9556	211
ACX60_RS02830	WP_000860807.1			Uncharacterized protein	0	Fail	0.962083	1.012	1.016	-0.004152	0.08519	0.04874	10	>0.999999999999999	Fail	0.909028	1.008	1.016	-0.007742	0.06587	0.1175	9	>0.999999999999999	Fail	0.345863	1.151	1.005	0.1454	0.1439	1.011	7	>0.999999999999999	Fail	0.365745	1.132	1.005	0.1269	0.1313	0.967	7	>0.999999	Fail	0.178664	0.8698	1.033	-0.1633	0.1164	1.403	17
ACX60_RS02835	WP_001093469.1			GNAT family N-acetyltransferase	0	Fail	0.786643	0.938	0.957	-0.01902	0.06966	0.273	31	>0.999999999999999	Fail	0.933113	0.9635	0.957	0.006482	0.07661	0.08461	31	>0.999999999999999	Fail	0.765618	1.031	1.046	-0.01529	0.05083	0.3007	31	>0.999999999999999	Fail	0.190936	0.9555	1.046	-0.09061	0.06766	1.339	29	>0.999999	Fail	0.40867	0.9769	1.03	-0.05343	0.06395	0.8355	38
ACX60_RS02840	WP_000910421.1			Integrase	0	Fail	0.0390178	0.939	1.026	-0.08683	0.0415	2.092	97	0.595607	Fail	0.232965	0.9662	1.026	-0.05964	0.04969	1.2	97	>0.999999999999999	Fail	0.807933	1.09	1.078	0.01198	0.04917	0.2438	98	>0.999999999999999	Fail	0.697669	1.098	1.078	0.02004	0.05144	0.3896	99	>0.999999	Fail	0.43515	1.088	1.054	0.03394	0.04336	0.7829	125
ACX60_RS02845	WP_001138893.1	yajQ	cyclic-di-GMP-binding protein	UPF0234 protein J517_1125	0	Fail	0.899027	1.059	1.07	-0.01121	0.08756	0.128	30	>0.999999999999999	Fail	0.478765	1.123	1.07	0.05322	0.07426	0.7167	32	>0.999999999999999	Fail	0.579403	0.9649	0.8978	0.06706	0.1201	0.5584	44	>0.999999999999999	Fail	0.989325	0.8995	0.8978	0.001644	0.1221	0.01346	41	>0.999999	Fail	0.575466	1.081	1.048	0.03334	0.05915	0.5636	51
ACX60_RS02850	WP_000619820.1			Rhodanese-like domain protein	0	Fail	0.325427	0.9182	0.7382	0.1801	0.1756	1.025	12	0.976981	Fail	0.622288	0.8649	0.7382	0.1267	0.2511	0.5046	13	>0.999999999999999	Fail	0.903064	0.9056	0.9341	-0.02853	0.2284	0.1249	10	>0.999999999999999	Fail	0.358704	0.761	0.9341	-0.1732	0.1778	0.9737	8	>0.999999	Fail	0.903222	1.069	1.051	0.0178	0.1444	0.1232	19
ACX60_RS02855	WP_001043506.1	mnmC	tRNA 5-methylaminomethyl-2-thiouridine biosynthesis bifunctional protein	tRNA 5-methylaminomethyl-2-thiouridine biosynthesis bifunctional protein MnmC (tRNA mnm(5)s(2)U biosynthesis bifunctional protein) [Includes: tRNA (mnm(5)s(2)U34)-methyltransferase (EC 2.1.1.61); FAD-dependent cmnm(5)s(2)U34 oxidoreductase (EC 1.5.-.-)]	0	Fail	0.837652	1.038	1.023	0.0151	0.07344	0.2056	79	>0.999999999999999	Fail	0.956065	1.027	1.023	0.003708	0.06708	0.05527	76	>0.999999999999999	Fail	0.453012	1.057	1.006	0.05014	0.06647	0.7543	76	>0.999999999999999	Fail	0.254129	1.079	1.006	0.07209	0.06275	1.149	78	>0.999999	Fail	0.101872	0.9718	1.037	-0.06548	0.03964	1.652	95
ACX60_RS02860	WP_001175200.1			Uncharacterized protein	1	Fail	0.770547	1.008	1.047	-0.0389	0.1298	0.2997	10	>0.999999999999999	Fail	0.310606	1.182	1.047	0.135	0.1264	1.068	10	>0.999999999999999	Fail	0.430509	0.9889	1.108	-0.1189	0.1452	0.8184	11	>0.999999999999999	Fail	0.742722	1.045	1.108	-0.06253	0.1857	0.3366	11	>0.999999	Fail	0.243519	0.8671	1.029	-0.1621	0.1339	1.211	16
ACX60_RS02865	WP_001115787.1	K09780	uncharacterized protein	Protein yciI	0	Fail									Fail									Fail									Fail									Fail
ACX60_RS02870	WP_000645707.1	ispZ	intracellular septation protein	Probable intracellular septation protein A	2	Fail	0.161285	0.2336	0.4507	-0.2171	0.15	1.447	23	0.878335	Fail	0.0533354	0.7675	0.4507	0.3168	0.1568	2.021	27	>0.999999999999999	Fail	0.0878186	0.1792	0.3966	-0.2173	0.1229	1.769	28	>0.999999999999999	Fail	0.158276	0.2302	0.3966	-0.1664	0.1147	1.451	27	>0.999999	Fail	0.253352	0.614	0.5067	0.1074	0.0928	1.157	45
ACX60_RS02875	WP_001161542.1	E3.1.3.97	3',5'-nucleoside bisphosphate phosphatase	Phosphatase	1	Fail	0.0871247	0.9985	1.05	-0.05171	0.03007	1.72	183	0.784526	Fail	0.948282	1.048	1.05	-0.001977	0.03044	0.06495	183	>0.999999999999999	Fail	0.977377	1.004	1.005	-0.001184	0.04168	0.0284	183	>0.999999999999999	Fail	0.411978	1.04	1.005	0.03514	0.04274	0.8223	183	>0.999999	Fail	0.782639	1.056	1.049	0.00698	0.02527	0.2762	233
ACX60_RS02880	WP_000637023.1	yneE, BEST	ion channel-forming bestrophin family protein	Bestrophin (Bestrophin, RFP-TM, chloride channel)	0	Fail	0.27099	0.9185	1.004	-0.08544	0.07666	1.114	45	0.952671	Fail	0.595299	0.9585	1.004	-0.04544	0.08492	0.5351	44	>0.999999999999999	Fail	0.926054	1.039	1.05	-0.01091	0.1169	0.09331	47	>0.999999999999999	Fail	0.833582	1.027	1.05	-0.02348	0.1112	0.2113	48	>0.999999	Fail	0.950953	0.9672	0.9627	0.004455	0.07207	0.06181	51
ACX60_RS02885	WP_001985895.1	radC	DNA repair protein RadC	DNA repair RadC family protein	0	Fail	0.966187	0.977	0.9746	0.002449	0.05761	0.04252	85	>0.999999999999999	Fail	0.538245	1.01	0.9746	0.03567	0.05772	0.618	85	>0.999999999999999	Fail	0.902765	1.041	1.048	-0.006372	0.052	0.1225	84	>0.999999999999999	Fail	0.506275	1.008	1.048	-0.03934	0.05893	0.6676	82	>0.999999	Fail	0.306399	1.033	1.089	-0.05608	0.05454	1.028	99
ACX60_RS02890	WP_000006962.1	coaBC, dfp	phosphopantothenoylcysteine decarboxylase / phosphopantothenate---cysteine ligase	Coenzyme A biosynthesis bifunctional protein CoaBC (EC 4.1.1.36) (EC 6.3.2.5) (DNA/pantothenate metabolism flavoprotein)	0	Fail									Fail									Fail									Fail									Fail
ACX60_RS02895	WP_000170142.1	secF	preprotein translocase subunit SecF	Protein-export membrane protein SecF	0	Fail									Fail									Fail									Fail									Fail
ACX60_RS02900	WP_001270222.1	secD	preprotein translocase subunit SecD	Protein translocase subunit SecD	0	Fail									Fail									Fail									Fail									Fail
ACX60_RS02905	WP_000051669.1	yajC	preprotein translocase subunit YajC	Preprotein translocase, YajC subunit	0	Fail									Fail									Fail									Fail									Fail
ACX60_RS02910	WP_000667229.1	tgt, QTRT1	queuine tRNA-ribosyltransferase	Queuine tRNA-ribosyltransferase (EC 2.4.2.29) (Guanine insertion enzyme) (tRNA-guanine transglycosylase)	2	Fail	0.49098	0.9039	0.8163	0.08758	0.1259	0.6955	38	>0.999999999999999	Fail	0.643156	0.8776	0.8163	0.06131	0.1312	0.4673	35	>0.999999999999999	Fail	0.246075	0.9338	0.8296	0.1041	0.08838	1.178	38	>0.999999999999999	Fail	0.46837	0.9085	0.8296	0.07889	0.1077	0.7323	39	>0.999999	Fail	0.0953827	0.9258	0.8233	0.1025	0.06027	1.7	50
ACX60_RS02915	WP_000147154.1	lemA	LemA protein	Uncharacterized protein	0	Fail	0.708072	0.9491	0.9751	-0.02598	0.06901	0.3765	53	>0.999999999999999	Fail	0.908725	0.9831	0.9751	0.007996	0.06944	0.1151	58	>0.999999999999999	Fail	0.291048	1.068	1.006	0.06209	0.05822	1.066	53	>0.999999999999999	Fail	0.759815	0.9861	1.006	-0.0202	0.06569	0.3074	49	>0.999999	Fail	0.402863	1.001	1.04	-0.03854	0.04576	0.8422	63
ACX60_RS02920	WP_001121092.1			Uncharacterized protein	0	Fail	0.897829	1.019	1.006	0.01328	0.1025	0.1295	29	>0.999999999999999	Fail	0.834178	1.023	1.006	0.01718	0.08128	0.2114	27	>0.999999999999999	Fail	0.931952	0.9342	0.9238	0.01041	0.1209	0.08609	31	>0.999999999999999	Fail	0.889894	0.9413	0.9238	0.01754	0.1256	0.1396	30	>0.999999	Fail	0.759873	1.128	1.099	0.02833	0.09191	0.3082	33
ACX60_RS02925	WP_001177138.1	queA	S-adenosylmethionine:tRNA ribosyltransferase-isomerase	S-adenosylmethionine:tRNA ribosyltransferase-isomerase (EC 2.4.99.17) (Queuosine biosynthesis protein QueA)	1	Fail	0.354507	1.088	1.002	0.08618	0.09205	0.9362	42	0.990272	Fail	0.476226	1.07	1.002	0.06774	0.09421	0.719	41	>0.999999999999999	Fail	0.854597	0.9825	0.9638	0.01878	0.1018	0.1844	41	>0.999999999999999	Fail	0.74585	1.001	0.9638	0.03753	0.115	0.3263	41	>0.999999	Fail	0.350128	1.072	0.9881	0.08402	0.08916	0.9424	55
ACX60_RS02930					0	Fail									Fail									Fail									Fail									Fail
ACX60_RS02935	WP_001118986.1			Integrase	0	Fail	0.0773702	0.9846	1.033	-0.04812	0.02707	1.777	163	0.761362	Fail	0.871061	1.029	1.033	-0.003823	0.02351	0.1626	163	>0.999999999999999	Fail	0.8982	1.032	1.027	0.005111	0.0399	0.1281	182	>0.999999999999999	Fail	0.614016	1.046	1.027	0.01877	0.03715	0.5052	182	>0.999999	Fail	0.4401	1.041	1.059	-0.01726	0.02232	0.7735	206
ACX60_RS02940	WP_000005458.1			Uncharacterized protein	0	Fail	0.496967	0.9796	1.028	-0.04818	0.06251	0.7708	3	>0.999999999999999	Fail	0.369646	1.002	1.028	-0.02575	0.0255	1.01	4	>0.999999999999999	Fail	0.459249	0.8953	1.024	-0.1291	0.1525	0.8469	3	>0.999999999999999	Fail	0.639281	0.9433	1.024	-0.08114	0.1562	0.5195	3	>0.999999	Fail	0.643046	1.047	1.111	-0.06392	0.1311	0.4877	6
ACX60_RS02945	WP_049594875.1			AlpA family transcriptional regulator	0	Fail	0.878611	0.8857	0.9175	-0.0318	0.1979	0.1607	5	>0.999999999999999	Fail	0.897547	0.9433	0.9175	0.02582	0.1906	0.1354	5	>0.999999999999999	Fail	0.667786	1.127	1.046	0.08151	0.1719	0.4741	3	>0.999999999999999	Fail	0.567743	1.173	1.046	0.1272	0.1988	0.6399	3	>0.999999	Fail	0.0572145	0.8841	1.112	-0.228	0.08617	2.646	4
ACX60_RS02950	WP_000392942.1			Transcriptional regulator	0	Fail	0.478063	0.9947	1.049	-0.05471	0.06322	0.8654	2	>0.999999999999999	Fail	0.590612	1.074	1.049	0.02453	0.03865	0.6346	2	>0.999999999999999	Fail	0.56338	0.992	1.016	-0.02369	0.03452	0.6864	2	>0.999999999999999	Fail	0.723655	1.005	1.016	-0.01058	0.02602	0.4066	2	>0.999999	Fail	0.334227	0.9546	1.005	-0.05074	0.04626	1.097	4
ACX60_RS02955	WP_000527683.1			Uncharacterized protein	0	Fail	0.756968	1.02	1.034	-0.01353	0.04348	0.3111	52	>0.999999999999999	Fail	0.311301	0.98	1.034	-0.0537	0.0525	1.023	50	>0.999999999999999	Fail	0.750702	1.086	1.109	-0.02269	0.07101	0.3195	49	>0.999999999999999	Fail	0.20317	1.034	1.109	-0.07411	0.05743	1.291	47	>0.999999	Fail	0.973273	1.092	1.089	0.002619	0.07787	0.03364	62
ACX60_RS02960	WP_079454673.1				0	Fail	0.113758	1.021	1.063	-0.04178	0.02622	1.593	120	0.813212	Fail	0.940481	1.061	1.063	-0.002014	0.02692	0.07482	119	>0.999999999999999	Fail	0.711887	1.033	1.045	-0.01225	0.0331	0.3702	126	>0.999999999999999	Fail	0.518332	1.022	1.045	-0.02336	0.03606	0.6477	126	>0.999999	Fail	0.108751	1.001	1.047	-0.04605	0.02854	1.614	147
ACX60_RS02965	WP_000428610.1			Uncharacterized protein	0	Fail	0.730444	1.054	1.074	-0.02051	0.05905	0.3473	35	>0.999999999999999	Fail	0.758201	1.057	1.074	-0.01745	0.05625	0.3102	36	>0.999999999999999	Fail	0.864804	1.085	1.1	-0.0155	0.09039	0.1715	35	>0.999999999999999	Fail	0.393654	1.028	1.1	-0.07255	0.0839	0.8647	32	>0.999999	Fail	0.208696	0.9859	1.035	-0.04875	0.03821	1.276	44
ACX60_RS02970	WP_000556350.1			Uncharacterized protein	0	Fail	0.863819	0.8991	0.8836	0.01548	0.08739	0.1771	8	>0.999999999999999	Fail	0.209846	1.004	0.8836	0.1201	0.08807	1.364	8	>0.999999999999999	Fail	0.765245	0.8919	0.9602	-0.06832	0.2211	0.309	8	>0.999999999999999	Fail	0.924263	0.9837	0.9602	0.02349	0.2403	0.09776	9	>0.999999	Fail	0.511971	1.019	0.9933	0.02596	0.03802	0.6827	9
ACX60_RS02975	WP_000194111.1			His Kinase A domain protein	0	Fail	0.359247	0.9785	1.034	-0.05584	0.0604	0.9245	55	0.991654	Fail	0.244908	0.9529	1.034	-0.08146	0.06931	1.175	55	>0.999999999999999	Fail	0.426918	1.075	0.9941	0.08044	0.1005	0.8001	58	>0.999999999999999	Fail	0.303938	1.098	0.9941	0.1039	0.1001	1.038	55	>0.999999	Fail	0.94421	1.041	1.037	0.004381	0.06238	0.07024	67
ACX60_RS02980	WP_000990827.1	glnE	[glutamine synthetase] adenylyltransferase / [glutamine synthetase]-adenylyl-L-tyrosine phosphorylase	Bifunctional glutamine synthetase adenylyltransferase/adenylyl-removing enzyme (ATP:glutamine synthetase adenylyltransferase) (ATase) [Includes: Glutamine synthetase adenylyl transferase (EC 2.7.7.42) (Adenylyl transferase) (AT) (AT-C); Glutamine synthetase adenylyl-L-tyrosine phosphorylase (EC 2.7.7.89) (Adenylyl removase) (AR) (AT-N)]	0	Fail	0.013985	0.941	1.004	-0.06351	0.02568	2.473	282	0.381497	Fail	0.459972	0.9854	1.004	-0.0191	0.02581	0.7399	282	>0.999999999999999	Fail	0.612902	1.005	0.9882	0.01668	0.03294	0.5065	280	>0.999999999999999	Fail	0.59837	1.006	0.9882	0.01812	0.03437	0.5273	280	>0.999999	Fail	0.292898	1.037	1.064	-0.02648	0.02514	1.053	339
ACX60_RS02985	WP_001046506.1	E2.6.1.42, ilvE	branched-chain amino acid aminotransferase	Branched-chain-amino-acid aminotransferase (BCAT) (EC 2.6.1.42)	0	Fail	0.842826	0.9562	0.9743	-0.01802	0.09043	0.1992	54	>0.999999999999999	Fail	0.687231	0.9427	0.9743	-0.03161	0.07809	0.4047	56	>0.999999999999999	Fail	0.943641	1.055	1.06	-0.005441	0.07662	0.07101	56	>0.999999999999999	Fail	0.84969	1.075	1.06	0.01496	0.07857	0.1904	57	>0.999999	Fail	0.622714	1.09	1.119	-0.0291	0.05882	0.4947	57
ACX60_RS02990	WP_000548408.1	K07276	uncharacterized protein	Nucleoside-diphosphate sugar epimerase	3	Fail			0.6644						Fail	0.654689	0.5832	0.6644	-0.08124	0.1775	0.4577	13	>0.999999999999999	Fail	0.273802	0.2772	0.5013	-0.2241	0.1989	1.127	19	>0.999999999999999	Fail	0.954981	0.5134	0.5013	0.01208	0.2111	0.05724	18	>0.999999	Fail	0.0127176	0.2254	0.5951	-0.3697	0.1385	2.669	27
ACX60_RS02995	WP_000697425.1			Glycosyltransferase	4	Pass	<0.000000000000001	0.3479	1.035	-0.6867	0.04919	13.96	68	<0.000000000000001	Fail	0.516077	1.008	1.035	-0.02655	0.04067	0.6528	69	>0.999999999999999	Fail	0.374069	1.071	1.028	0.04334	0.04844	0.8947	69	>0.999999999999999	Fail	0.991783	1.028	1.028	0.0005123	0.04956	0.01034	68	>0.999999	Fail	0.0344947	0.9668	1.032	-0.06491	0.0302	2.149	84
ACX60_RS03000	WP_000989966.1			Polysaccharide deacetylase	3	Pass	2e-15	0.14	1.067	-0.9267	0.06987	13.26	36	8.01e-13	Fail	0.523552	1.02	1.067	-0.04632	0.07197	0.6437	39	>0.999999999999999	Fail	0.158511	1.024	1.136	-0.1122	0.07789	1.441	35	>0.999999999999999	Fail	0.355411	1.057	1.136	-0.07942	0.08476	0.9369	34	>0.999999	Fail	0.840068	0.995	1.006	-0.01076	0.05304	0.2029	50
ACX60_RS03005	WP_001033809.1			Lipopolysaccharide biosynthesis protein	4	Pass	<0.000000000000001	0.1198	0.9971	-0.8772	0.06198	14.15	34	3.91e-13	Fail	0.361807	0.9498	0.9971	-0.04728	0.05119	0.9237	36	>0.999999999999999	Fail	0.249662	1.006	1.067	-0.06108	0.05221	1.17	36	>0.999999999999999	Fail	0.834413	1.058	1.067	-0.009635	0.04576	0.2106	36	>0.999999	Fail	0.460722	0.9414	0.9966	-0.05529	0.0743	0.7442	44
ACX60_RS03010	WP_000706916.1			Glycosyl transferase	2	Fail	0.37675	0.9904	1.061	-0.07087	0.07903	0.8968	31	0.997487	Fail	0.741629	1.088	1.061	0.02669	0.08021	0.3328	30	>0.999999999999999	Fail	0.911499	1.026	1.009	0.01703	0.1518	0.1122	27	>0.999999999999999	Fail	0.848909	1.039	1.009	0.02973	0.1546	0.1923	27	>0.999999	Fail	0.861479	1.015	0.9981	0.01717	0.09774	0.1757	38
ACX60_RS03015	WP_000909272.1			Uncharacterized protein	5	Pass	6.543e-12	0.7115	0.9795	-0.2681	0.03509	7.64	117	1.74795e-09	Fail	0.485379	1	0.9795	0.02054	0.02935	0.6999	118	>0.999999999999999	Fail	0.929967	0.9863	0.9821	0.004231	0.04804	0.08807	124	>0.999999999999999	Fail	0.710001	0.9665	0.9821	-0.01561	0.04187	0.3727	124	>0.999999	Fail	0.354887	0.9926	1.015	-0.02274	0.0245	0.9281	144
ACX60_RS03020	WP_000721908.1	K07270	glycosyl transferase, family 25	Glycosyltransferase	2	Fail	0.269179	0.762	0.8835	-0.1215	0.1076	1.129	26	0.952671	Fail	0.436499	0.9674	0.8835	0.08388	0.1062	0.7898	27	>0.999999999999999	Fail	0.535758	1.089	1.04	0.04924	0.07842	0.6279	25	>0.999999999999999	Fail	0.76564	1.018	1.04	-0.0218	0.07237	0.3012	26	>0.999999	Fail	0.539403	0.9867	1.009	-0.02257	0.0364	0.6202	33
ACX60_RS03025	WP_000598628.1	wecB	UDP-N-acetylglucosamine 2-epimerase (non-hydrolysing)	UDP-N-acetylglucosamine 2-epimerase	1	Fail	0.999599	1.083	1.083	-3.65e-05	0.0721	0.0005063	41	>0.999999999999999	Fail	0.542571	1.037	1.083	-0.04588	0.07471	0.6141	41	>0.999999999999999	Fail	0.533109	0.9652	0.9127	0.05243	0.08343	0.6285	42	>0.999999999999999	Fail	0.669367	0.8713	0.9127	-0.04147	0.09645	0.43	42	>0.999999	Fail	0.454106	1.081	1.028	0.05308	0.07037	0.7544	51
ACX60_RS03030	WP_001985908.1			Glycosyl transferase	2	Fail	0.850163	1.018	1.011	0.006144	0.03232	0.1901	42	>0.999999999999999	Fail	0.816579	1.004	1.011	-0.007121	0.03051	0.2334	42	>0.999999999999999	Fail	0.453819	1.055	1.034	0.02084	0.02757	0.7561	42	>0.999999999999999	Fail	0.712683	1.021	1.034	-0.01291	0.03481	0.3708	42	>0.999999	Fail	0.924452	1.03	1.032	-0.001998	0.02097	0.0953	51
ACX60_RS03035	WP_001251490.1			Membrane protein	0	Fail	0.0895952	1.092	0.9624	0.1297	0.04168	3.112	2	0.787303	Fail	0.144743	0.8799	0.9624	-0.08249	0.03534	2.334	2	>0.999999999999999	Fail	0.670905	1.462	1.273	0.1893	0.384	0.4929	2	>0.999999999999999	Fail	0.928938	1.239	1.273	-0.03419	0.3393	0.1008	2	>0.999999	Fail	0.121785	1.039	0.9359	0.1032	0.03974	2.597	2
ACX60_RS03040	WP_000986448.1	aspS	aspartyl-tRNA synthetase	Aspartate--tRNA(Asp/Asn) ligase (EC 6.1.1.23) (Aspartyl-tRNA synthetase) (AspRS) (Non-discriminating aspartyl-tRNA synthetase) (ND-AspRS)	0	Fail									Fail									Fail									Fail									Fail
ACX60_RS03045	WP_001116934.1			Phospholipase	0	Fail	0.698616	1.015	1.044	-0.02963	0.07616	0.3891	58	>0.999999999999999	Fail	0.896066	1.036	1.044	-0.008505	0.06481	0.1312	56	>0.999999999999999	Fail	0.766269	1.067	1.051	0.01578	0.05281	0.2987	55	>0.999999999999999	Fail	0.953467	1.054	1.051	0.003187	0.05437	0.05863	54	>0.999999	Fail	0.214152	0.9889	1.042	-0.05296	0.04223	1.254	68
ACX60_RS03050	WP_000899877.1	TC.FEV.OM	iron complex outermembrane recepter protein	TonB-dependent receptor	0	Fail	0.659731	0.9802	1.001	-0.02064	0.04677	0.4413	131	>0.999999999999999	Fail	0.784638	1.013	1.001	0.01216	0.04439	0.2738	136	>0.999999999999999	Fail	0.805039	0.9789	0.9936	-0.01477	0.05971	0.2474	125	>0.999999999999999	Fail	0.912625	0.9994	0.9936	0.005784	0.05261	0.1099	128	>0.999999	Fail	0.401893	1.016	1.049	-0.03326	0.03956	0.8406	151
ACX60_RS03055	WP_001218069.1			Phospholipase	0	Fail	0.432744	0.9743	1.016	-0.04188	0.05308	0.789	71	>0.999999999999999	Fail	0.477801	0.9756	1.016	-0.04062	0.05692	0.7137	70	>0.999999999999999	Fail	0.491197	0.9622	1.005	-0.04276	0.06179	0.692	70	>0.999999999999999	Fail	0.505526	0.963	1.005	-0.04202	0.06277	0.6694	67	>0.999999	Fail	0.745109	1.017	1.039	-0.02199	0.06741	0.3262	83
ACX60_RS03060	WP_001290059.1			Uncharacterized protein	0	Fail	0.88904	1.009	1	0.008918	0.06365	0.1401	61	>0.999999999999999	Fail	0.967887	1.003	1	0.002909	0.07197	0.04043	60	>0.999999999999999	Fail	0.343171	1.05	1.103	-0.05294	0.05534	0.9566	52	>0.999999999999999	Fail	0.32282	1.048	1.103	-0.05478	0.05487	0.9984	51	>0.999999	Fail	0.281513	0.9858	1.046	-0.06005	0.05531	1.086	66
ACX60_RS03065	WP_000743009.1			Uncharacterized protein	0	Fail	0.585383	0.9663	0.8773	0.08898	0.159	0.5594	13	>0.999999999999999	Fail	0.482803	0.9926	0.8773	0.1153	0.1593	0.7242	12	>0.999999999999999	Fail	0.961458	0.9661	0.9544	0.01167	0.236	0.04944	11	>0.999999999999999	Fail	0.785875	1.011	0.9544	0.05664	0.2035	0.2784	11	>0.999999	Fail	0.716327	1.046	0.9767	0.06896	0.187	0.3688	19
ACX60_RS03070	WP_001113293.1			Phosphate-starvation-inducible E family protein	0	Fail	0.32726	0.9748	1.024	-0.04938	0.04865	1.015	14	0.977678	Fail	0.791462	1.011	1.024	-0.01344	0.04987	0.2695	14	>0.999999999999999	Fail	0.900249	1.022	1.014	0.007374	0.0579	0.1274	16	>0.999999999999999	Fail	0.620791	1.04	1.014	0.0257	0.05088	0.5052	15	>0.999999	Fail	0.821227	1.066	1.082	-0.01625	0.071	0.2288	21
ACX60_RS03075	WP_001123422.1			Acyl-CoA dehydrogenase, N-terminal domain protein	0	Fail	0.0977501	0.9123	0.9774	-0.06512	0.03913	1.664	184	0.813212	Fail	0.883871	0.9825	0.9774	0.005051	0.03453	0.1463	184	>0.999999999999999	Fail	0.473621	1.004	1.036	-0.03153	0.04391	0.7179	202	>0.999999999999999	Fail	0.860474	1.028	1.036	-0.00773	0.04392	0.176	203	>0.999999	Fail	0.324288	1.01	1.039	-0.02851	0.02886	0.9879	221
ACX60_RS03080	WP_001136744.1			Acyl-CoA dehydrogenase, N-terminal domain protein	0	Fail	0.258335	0.943	0.9928	-0.0498	0.04382	1.136	106	0.951089	Fail	0.424136	1.025	0.9928	0.03248	0.04049	0.8023	107	>0.999999999999999	Fail	0.944675	1.027	1.024	0.003797	0.0546	0.06955	111	>0.999999999999999	Fail	0.996866	1.023	1.024	-0.0002194	0.05572	0.003937	112	>0.999999	Fail	0.724478	1.049	1.038	0.01071	0.03031	0.3532	132
ACX60_RS03085	WP_000784268.1			Uncharacterized protein	0	Fail	0.232392	1.028	0.9278	0.09992	0.07906	1.264	11	0.938157	Fail	0.289623	1.039	0.9278	0.1108	0.1	1.108	12	>0.999999999999999	Fail	0.98709	0.9021	0.9038	-0.001712	0.1032	0.01659	10	>0.999999999999999	Fail	0.680627	0.9389	0.9038	0.03512	0.08285	0.4239	10	>0.999999	Fail	0.415321	0.9306	1.007	-0.0766	0.09104	0.8414	13
ACX60_RS03090	WP_005119692.1	baeS, smeS	two-component system, OmpR family, sensor histidine kinase BaeS	Histidine kinase (Two-component sensor histidine kinase)	0	Fail	0.435044	0.9862	1.013	-0.02727	0.03486	0.7823	180	>0.999999999999999	Fail	0.542816	0.9911	1.013	-0.02244	0.03681	0.6098	173	>0.999999999999999	Fail	0.433688	1.06	1.024	0.03603	0.04591	0.7847	172	>0.999999999999999	Fail	0.767355	1.038	1.024	0.0137	0.04625	0.2963	166	>0.999999	Fail	0.99019	1.037	1.037	0.0003733	0.03032	0.01231	212
ACX60_RS03095	WP_000680577.1	baeR, smeR	two-component system, OmpR family, response regulator BaeR	Response regulator	0	Fail	0.364091	0.9321	1.046	-0.1141	0.1235	0.9238	26	0.993732	Fail	0.106846	0.8696	1.046	-0.1766	0.1054	1.675	24	>0.999999999999999	Fail	0.531816	0.9482	1.031	-0.08262	0.1306	0.6326	30	>0.999999999999999	Fail	0.470424	0.9186	1.031	-0.1123	0.1535	0.7314	29	>0.999999	Fail	0.241051	0.9534	1.081	-0.1274	0.1066	1.195	31
ACX60_RS03100	WP_001160202.1	ydiU	uncharacterized protein	Selenoprotein O and cysteine-containing protein	0	Fail	0.675491	1.015	1.04	-0.02547	0.06062	0.4202	78	>0.999999999999999	Fail	0.59226	1.013	1.04	-0.0275	0.05113	0.5377	80	>0.999999999999999	Fail	0.777783	0.9603	0.9809	-0.02059	0.07272	0.2831	85	>0.999999999999999	Fail	0.935764	0.975	0.9809	-0.00587	0.07261	0.08084	83	>0.999999	Fail	0.939533	1.049	1.046	0.003451	0.04537	0.07607	90
ACX60_RS03105	WP_000199593.1	SCD, desC	stearoyl-CoA desaturase (Delta-9 desaturase)	Fatty acid desaturase family protein	0	Fail	0.650369	0.982	1.053	-0.07065	0.1531	0.4614	17	>0.999999999999999	Fail	0.881141	1.029	1.053	-0.02396	0.1581	0.1515	19	>0.999999999999999	Fail	0.953859	1.062	1.055	0.006645	0.1133	0.05867	18	>0.999999999999999	Fail	0.706674	1.101	1.055	0.04596	0.1202	0.3824	18	>0.999999	Fail	0.927995	1.014	1.023	-0.008919	0.09757	0.09141	22
ACX60_RS03110	WP_000701693.1			META domain protein	0	Fail	0.563155	1.04	1.116	-0.07585	0.1285	0.5904	16	>0.999999999999999	Fail	0.526325	1.033	1.116	-0.08342	0.1288	0.6478	16	>0.999999999999999	Fail	0.330564	1.064	1.103	-0.03891	0.03878	1.003	16	>0.999999999999999	Fail	0.2124	1.008	1.103	-0.09518	0.07328	1.299	16	>0.999999	Fail	0.799245	0.9512	0.9828	-0.03158	0.1225	0.2579	19
ACX60_RS03115	WP_001220108.1	E3.1.4.46, glpQ, ugpQ	glycerophosphoryl diester phosphodiesterase	Glycerophosphodiester phosphodiesterase	0	Fail	0.726545	0.9473	0.9983	-0.05101	0.1408	0.3623	8	>0.999999999999999	Fail	0.283775	0.7983	0.9983	-0.2001	0.1742	1.149	8	>0.999999999999999	Fail	0.752252	1.113	1.072	0.04115	0.1264	0.3255	9	>0.999999999999999	Fail	0.306903	1.176	1.072	0.1037	0.09577	1.083	9	>0.999999	Fail	0.997192	0.8807	0.8816	-0.0009333	0.2571	0.00363	8
ACX60_RS03120	WP_000509981.1	MMAB, pduO	cob(I)alamin adenosyltransferase	Putative cob(I)alamin adenosyltransferase	0	Fail	0.413175	1.013	1.092	-0.07872	0.09476	0.8307	28	>0.999999999999999	Fail	0.814469	1.069	1.092	-0.02282	0.09638	0.2368	29	>0.999999999999999	Fail	0.507524	1.067	1.141	-0.07424	0.1103	0.6732	23	>0.999999999999999	Fail	0.728793	1.103	1.141	-0.03864	0.1101	0.3508	24	>0.999999	Fail	0.490205	1.025	1.076	-0.05079	0.07278	0.6978	33
ACX60_RS03125	WP_038347280.1	btuB	vitamin B12 transporter	Ligand-gated channel protein	0	Fail	0.87584	0.9828	0.9764	0.006355	0.0406	0.1565	147	>0.999999999999999	Fail	0.78465	0.9657	0.9764	-0.0107	0.0391	0.2738	146	>0.999999999999999	Fail	0.313416	1.021	1.057	-0.0358	0.03539	1.012	149	>0.999999999999999	Fail	0.568738	1.037	1.057	-0.02015	0.03528	0.5712	145	>0.999999	Fail	0.205656	0.9682	1.016	-0.04774	0.03759	1.27	183
ACX60_RS03130	WP_000083555.1	trpF	phosphoribosylanthranilate isomerase	N-(5'-phosphoribosyl)anthranilate isomerase (PRAI) (EC 5.3.1.24)	0	Fail	0.414696	1.073	1.036	0.03642	0.04438	0.8205	70	>0.999999999999999	Fail	0.620786	1.059	1.036	0.0222	0.04467	0.4971	66	>0.999999999999999	Fail	0.366214	1.062	1.014	0.04782	0.05258	0.9095	70	>0.999999999999999	Fail	0.853394	1.023	1.014	0.009628	0.05191	0.1855	69	>0.999999	Fail	0.710077	1.067	1.089	-0.02125	0.05698	0.373	85
ACX60_RS03135	WP_000372737.1	trpB	tryptophan synthase beta chain	Tryptophan synthase beta chain (EC 4.2.1.20)	0	Fail	0.0807344	0.9591	1.044	-0.08455	0.04788	1.766	92	0.761362	Fail	0.981314	1.045	1.044	0.001065	0.04534	0.02349	91	>0.999999999999999	Fail	0.602705	1	1.028	-0.02753	0.05272	0.5222	96	>0.999999999999999	Fail	0.875082	1.034	1.028	0.0068	0.04314	0.1576	95	>0.999999	Fail	0.979727	0.9847	0.9837	0.001045	0.04102	0.02547	108
ACX60_RS03140	WP_001139545.1			Uncharacterized protein	0	Fail	0.323822	0.8666	0.9889	-0.1223	0.1221	1.001	34	0.97607	Fail	0.766566	0.9512	0.9889	-0.03768	0.1259	0.2992	35	>0.999999999999999	Fail	0.959676	0.9394	0.9344	0.00499	0.09797	0.05093	34	>0.999999999999999	Fail	0.555802	0.8652	0.9344	-0.06917	0.1162	0.5952	33	>0.999999	Fail	0.289147	1.025	0.9422	0.08327	0.07721	1.078	31
ACX60_RS03145	WP_000364279.1			Uncharacterized protein	0	Fail	0.342252	1.018	0.9445	0.07315	0.07621	0.9599	45	0.987525	Fail	0.843664	0.9617	0.9445	0.01724	0.08691	0.1984	44	>0.999999999999999	Fail	0.830433	1.017	1.038	-0.02053	0.09529	0.2154	44	>0.999999999999999	Fail	0.569552	0.9838	1.038	-0.05388	0.09407	0.5727	47	>0.999999	Fail	0.5008	1.031	1.08	-0.04868	0.07178	0.6783	49
ACX60_RS03150	WP_000991230.1	K07044	uncharacterized protein	Rubrerythrin family protein	0	Fail	0.859597	0.9279	0.9494	-0.02148	0.1202	0.1787	26	>0.999999999999999	Fail	0.657736	1.008	0.9494	0.05902	0.1317	0.448	27	>0.999999999999999	Fail	0.310869	0.9681	1.061	-0.09326	0.09053	1.03	31	>0.999999999999999	Fail	0.523077	1.025	1.061	-0.03638	0.05625	0.6467	28	>0.999999	Fail	0.611406	1.028	1.065	-0.03685	0.07174	0.5136	29
ACX60_RS03155	WP_001155169.1			AraC family transcriptional regulator	0	Fail	0.366472	0.9805	1.012	-0.03178	0.03508	0.9059	147	0.99531	Fail	0.755003	1.001	1.012	-0.01127	0.03605	0.3126	148	>0.999999999999999	Fail	0.782627	1.036	1.047	-0.01098	0.03971	0.2764	141	>0.999999999999999	Fail	0.506979	1.022	1.047	-0.02535	0.03811	0.6652	143	>0.999999	Fail	0.813579	1.018	1.024	-0.006584	0.02788	0.2361	188
ACX60_RS03160	WP_000088559.1	trpA	tryptophan synthase alpha chain	Tryptophan synthase alpha chain (EC 4.2.1.20)	0	Fail									Fail									Fail									Fail									Fail
ACX60_RS03165	WP_001071168.1	accD	acetyl-CoA carboxylase carboxyl transferase subunit beta	Acetyl-coenzyme A carboxylase carboxyl transferase subunit beta (ACCase subunit beta) (Acetyl-CoA carboxylase carboxyltransferase subunit beta) (EC 6.4.1.2)	0	Fail									Fail									Fail									Fail									Fail
ACX60_RS03170	WP_000813097.1	folC	dihydrofolate synthase / folylpolyglutamate synthase	Bifunctional protein folC (EC 6.3.2.12)	0	Fail									Fail									Fail									Fail									Fail
ACX60_RS03175	WP_001060795.1				0	Fail	0.937698	1.064	1.056	0.008477	0.1065	0.07958	14	>0.999999999999999	Fail	0.48712	1.002	1.056	-0.05403	0.07554	0.7152	13	>0.999999999999999	Fail	0.900371	1.05	1.023	0.02707	0.2117	0.1279	12	>0.999999999999999	Fail	0.579303	1.119	1.023	0.09552	0.1676	0.5698	12	>0.999999	Fail	0.738568	0.8684	0.919	-0.05068	0.1494	0.3393	17
ACX60_RS03180	WP_000689264.1			Protein tyrosine phosphatase	0	Fail	0.917716	0.9982	0.9824	0.0158	0.1514	0.1044	25	>0.999999999999999	Fail	0.883237	1.002	0.9824	0.01998	0.1346	0.1484	24	>0.999999999999999	Fail	0.799122	1.012	0.985	0.02724	0.1062	0.2566	32	>0.999999999999999	Fail	0.551759	0.9226	0.985	-0.06235	0.1036	0.6019	30	>0.999999	Fail	0.645861	1.072	1.099	-0.02785	0.05998	0.4644	29
ACX60_RS03185	WP_049594799.1			MBL fold metallo-hydrolase	0	Fail	0.266858	0.9097	1.004	-0.09384	0.08309	1.129	33	0.952671	Fail	0.221415	0.8719	1.004	-0.1316	0.1057	1.246	34	>0.999999999999999	Fail	0.159152	1.165	1.03	0.1347	0.0935	1.44	33	>0.999999999999999	Fail	0.791562	1.054	1.03	0.02409	0.09037	0.2666	31	>0.999999	Fail	0.325021	1.011	1.083	-0.07205	0.07238	0.9953	44
ACX60_RS03190	WP_000175334.1			AhpC/TSA family protein	0	Fail	0.69089	1.035	1.017	0.01772	0.04443	0.3988	99	>0.999999999999999	Fail	0.465587	1.047	1.017	0.02951	0.04029	0.7325	100	>0.999999999999999	Fail	0.810492	1.043	1.056	-0.01306	0.05429	0.2405	96	>0.999999999999999	Fail	0.990788	1.056	1.056	0.0005705	0.04929	0.01157	101	>0.999999	Fail	0.458956	1.012	1.032	-0.01974	0.02656	0.7431	115
ACX60_RS03195	WP_000881347.1	secA	preprotein translocase subunit SecA	Protein translocase subunit SecA	0	Fail									Fail									Fail									Fail									Fail
ACX60_RS03200	WP_000757175.1			Uncharacterized protein	0	Fail	0.283653	0.8864	1.006	-0.1198	0.1095	1.094	27	0.958187	Fail	0.821825	1.028	1.006	0.0223	0.09812	0.2272	29	>0.999999999999999	Fail	0.543423	1.057	1.01	0.04612	0.07477	0.6168	23	>0.999999999999999	Fail	0.118961	0.9279	1.01	-0.08255	0.05097	1.62	23	>0.999999	Fail	0.553114	0.9026	0.9664	-0.06387	0.1067	0.5984	38
ACX60_RS03205	WP_000446411.1			H+ symporter family protein	0	Fail	0.821552	1.024	1.033	-0.009828	0.04346	0.2261	100	>0.999999999999999	Fail	0.556072	1.062	1.033	0.02816	0.04768	0.5907	101	>0.999999999999999	Fail	0.937616	0.965	0.9598	0.005259	0.06704	0.07845	108	>0.999999999999999	Fail	0.63581	0.9277	0.9598	-0.03206	0.0675	0.4749	108	>0.999999	Fail	0.5366	1.003	1.026	-0.0228	0.0368	0.6197	124
ACX60_RS03210	WP_001984806.1	hlyIII	hemolysin III	Hemolysin III	0	Fail	0.759569	0.9525	0.9667	-0.01425	0.04642	0.307	92	>0.999999999999999	Fail	0.496604	0.9996	0.9667	0.03288	0.04817	0.6826	92	>0.999999999999999	Fail	0.575568	0.9671	0.9899	-0.02276	0.0405	0.5619	89	>0.999999999999999	Fail	0.736793	0.9761	0.9899	-0.01379	0.0409	0.3372	88	>0.999999	Fail	0.482349	1.007	1.028	-0.02056	0.02917	0.7049	111
ACX60_RS03215	WP_049594800.1			Methyltransferase	1	Fail	0.886651	0.9645	0.97	-0.005559	0.03893	0.1428	138	>0.999999999999999	Fail	0.94644	0.9727	0.97	0.002679	0.03981	0.0673	139	>0.999999999999999	Fail	0.710282	1.031	1.015	0.016	0.04299	0.3723	136	>0.999999999999999	Fail	0.860276	1.023	1.015	0.007825	0.04437	0.1764	135	>0.999999	Fail	0.794234	1.038	1.03	0.008024	0.03071	0.2612	161
ACX60_RS03220	WP_000278744.1			Acetyltransferase family protein	0	Fail	0.562398	0.8135	0.9922	-0.1787	0.2752	0.6493	3	>0.999999999999999	Fail	0.490871	0.9742	0.9922	-0.01801	0.02153	0.8366	2	>0.999999999999999	Fail	0.797959	1.389	1.487	-0.09817	0.3511	0.2796	3	>0.999999999999999	Fail	0.944725	1.458	1.487	-0.02958	0.3929	0.07529	3	>0.999999	Fail	0.925272	1.052	1.06	-0.008647	0.08159	0.106	2
ACX60_RS03225	WP_000129263.1			Patatin-like phospholipase family protein	0	Fail	0.487246	0.9989	1.028	-0.02876	0.04125	0.6973	98	>0.999999999999999	Fail	0.762756	1.014	1.028	-0.01415	0.04676	0.3027	100	>0.999999999999999	Fail	0.345506	0.9381	0.9931	-0.05503	0.05808	0.9474	110	>0.999999999999999	Fail	0.942689	0.9887	0.9931	-0.004457	0.06186	0.07205	111	>0.999999	Fail	0.897178	1.056	1.062	-0.005635	0.04352	0.1295	129
ACX60_RS03230	WP_001280986.1			Uncharacterized protein	0	Fail	0.868416	1.06	1.024	0.03671	0.2079	0.1766	4	>0.999999999999999	Fail	0.836641	1.071	1.024	0.04719	0.2145	0.22	4	>0.999999999999999	Fail	0.462718	1.189	1.086	0.1036	0.115	0.9009	2	>0.999999999999999	Fail	0.973813	1.091	1.086	0.005033	0.1359	0.03705	2	>0.999999	Fail	0.733252	1.138	1.165	-0.02633	0.07204	0.3655	4
ACX60_RS03235	WP_049594801.1	fadJ	3-hydroxyacyl-CoA dehydrogenase / enoyl-CoA hydratase / 3-hydroxybutyryl-CoA epimerase	3-hydroxyacyl-CoA dehydrogenase	0	Fail	0.392277	1.005	1.026	-0.02102	0.02454	0.8568	293	0.997487	Fail	0.763972	1.019	1.026	-0.007195	0.02394	0.3006	288	>0.999999999999999	Fail	0.821364	1.003	1.011	-0.008041	0.03558	0.226	303	>0.999999999999999	Fail	0.969386	1.01	1.011	-0.001254	0.03263	0.03841	301	>0.999999	Fail	0.0700066	1.007	1.044	-0.0369	0.0203	1.817	347
ACX60_RS03240	WP_001287650.1	E2.3.1.9, atoB	acetyl-CoA C-acetyltransferase	Acetyl-CoA C-acetyltransferase family protein	0	Fail	0.664165	0.969	0.9902	-0.0212	0.04866	0.4356	93	>0.999999999999999	Fail	0.744174	1.006	0.9902	0.01539	0.04702	0.3273	93	>0.999999999999999	Fail	0.717249	1.078	1.053	0.02495	0.06866	0.3634	82	>0.999999999999999	Fail	0.723898	1.075	1.053	0.02228	0.06287	0.3545	82	>0.999999	Fail	0.714463	0.9683	0.9846	-0.01635	0.04459	0.3667	122
ACX60_RS03245	WP_000085721.1			Bacterial regulatory helix-turn-helix s, AraC family protein	0	Fail									Fail									Fail									Fail									Fail
ACX60_RS03250	WP_000205325.1			Carnitine dehydratase (CoA transferase)	0	Fail	0.210797	0.9919	1.041	-0.04942	0.03929	1.258	124	0.938157	Fail	0.614894	1.024	1.041	-0.01692	0.03355	0.5044	121	>0.999999999999999	Fail	0.385646	0.9692	1.025	-0.05566	0.06395	0.8703	136	>0.999999999999999	Fail	0.892169	1.017	1.025	-0.008218	0.06051	0.1358	136	>0.999999	Fail	0.142976	1.009	1.052	-0.04352	0.02955	1.472	152
ACX60_RS03255	WP_000848136.1	oprB	porin	Porin	0	Fail	0.809581	0.979	0.9599	0.01907	0.07873	0.2422	50	>0.999999999999999	Fail	0.712123	0.9936	0.9599	0.0337	0.09081	0.3711	50	>0.999999999999999	Fail	0.53791	0.9931	0.9433	0.04985	0.08035	0.6203	49	>0.999999999999999	Fail	0.891977	0.9549	0.9433	0.01157	0.08474	0.1365	47	>0.999999	Fail	0.0129813	0.9513	1.057	-0.1052	0.04102	2.565	57
ACX60_RS03260	WP_001075596.1	gcd	quinoprotein glucose dehydrogenase	Quinoprotein glucose dehydrogenase (EC 1.1.5.2)	0	Fail	0.738811	0.9862	0.997	-0.01074	0.03218	0.3339	217	>0.999999999999999	Fail	0.757963	1.006	0.997	0.008707	0.02822	0.3086	214	>0.999999999999999	Fail	0.0956828	0.9842	1.044	-0.0599	0.03581	1.673	231	>0.999999999999999	Fail	0.184215	0.9953	1.044	-0.04877	0.03662	1.332	230	>0.999999	Fail	0.289322	0.9892	1.019	-0.02934	0.02763	1.062	262
ACX60_RS03265	WP_000281766.1	cysI	sulfite reductase (NADPH) hemoprotein beta-component	Nitrite/Sulfite reductase ferredoxin-like half domain protein	2	Fail	0.505312	0.8925	0.8404	0.05215	0.07786	0.6698	67	>0.999999999999999	Fail	0.815135	0.8584	0.8404	0.018	0.0767	0.2347	68	>0.999999999999999	Fail	0.501387	0.8318	0.7701	0.06167	0.09123	0.676	66	>0.999999999999999	Fail	0.774509	0.7973	0.7701	0.0272	0.09456	0.2877	66	>0.999999	Fail	0.852963	0.9268	0.9384	-0.01161	0.06241	0.1861	65
ACX60_RS03270	WP_000935247.1			Uncharacterized protein	0	Fail		1.404							Fail		1.146							Fail		1.018	1.051	-0.03384					Fail		0.9744	1.051	-0.07698					Fail			0.2095
ACX60_RS03275	WP_000457783.1	emrE, qac, mmr, smr	small multidrug resistance pump	Small Multidrug Resistance family protein	0	Fail	0.898981	0.9128	0.9287	-0.01594	0.1242	0.1284	23	>0.999999999999999	Fail	0.902763	0.9402	0.9287	0.01151	0.09324	0.1235	24	>0.999999999999999	Fail	0.686765	0.9829	0.9316	0.05132	0.1259	0.4078	26	>0.999999999999999	Fail	0.498591	1.018	0.9316	0.08666	0.1263	0.6863	26	>0.999999	Fail	0.242014	0.9474	1.041	-0.0939	0.07856	1.195	28
ACX60_RS03280	WP_001176578.1	phnB	PhnB protein	Glyoxalase	0	Fail	0.100965	0.9919	1.06	-0.06821	0.04052	1.683	36	0.813212	Fail	0.853984	1.052	1.06	-0.0083	0.04479	0.1853	37	>0.999999999999999	Fail	0.394087	1.054	0.9786	0.0756	0.08768	0.8623	37	>0.999999999999999	Fail	0.407498	1.049	0.9786	0.07087	0.08459	0.8378	37	>0.999999	Fail	0.893813	1.088	1.081	0.00712	0.05306	0.1342	49
ACX60_RS03285	WP_000129971.1	E2.3.1.9, atoB	acetyl-CoA C-acetyltransferase	Acetyl-CoA acetyltransferase	0	Fail	0.551158	0.972	0.9336	0.03842	0.06403	0.6	51	>0.999999999999999	Fail	0.689134	0.9581	0.9336	0.02452	0.06094	0.4023	52	>0.999999999999999	Fail	0.79205	1.041	1.06	-0.01972	0.07435	0.2652	46	>0.999999999999999	Fail	0.545705	1.023	1.06	-0.03775	0.06201	0.6087	46	>0.999999	Fail	0.978028	0.9481	0.9462	0.001919	0.06944	0.02764	70
ACX60_RS03290	WP_000477155.1	fimT	type IV fimbrial biogenesis protein FimT	Fimbrial biogenesis protein FimT	0	Fail	0.942786	0.8515	0.8403	0.01118	0.1514	0.0738	9	>0.999999999999999	Fail	0.728937	0.8968	0.8403	0.05655	0.1568	0.3607	7	>0.999999999999999	Fail	0.779008	0.9277	0.8683	0.05944	0.2025	0.2935	6	>0.999999999999999	Fail	0.8822	0.9045	0.8683	0.03616	0.2339	0.1546	6	>0.999999	Fail	0.474272	1.127	1.015	0.1121	0.1483	0.7561	7
ACX60_RS03295	WP_000777879.1	TC.OOP	OmpA-OmpF porin, OOP family	Uncharacterized protein	0	Fail			0.6621						Fail	0.570227	0.4179	0.6621	-0.2442	0.3628	0.6731	2	>0.999999999999999	Fail	0.17461	0.2985	0.6597	-0.3612	0.1747	2.068	2	>0.999999999999999	Fail			0.6597						Fail	0.759076	0.9607	1.132	-0.171	0.43	0.3976	1
ACX60_RS03300					0	Fail	0.161765	0.9813	1.048	-0.06625	0.04665	1.42	50	0.878335	Fail	0.761164	1.036	1.048	-0.012	0.03927	0.3057	49	>0.999999999999999	Fail	0.928143	0.9953	1.002	-0.00639	0.07052	0.09061	53	>0.999999999999999	Fail	0.92171	1.008	1.002	0.006554	0.06637	0.09875	53	>0.999999	Fail	0.00100728	0.911	1.021	-0.1098	0.03178	3.455	61
ACX60_RS03305	WP_000512695.1	RTCB, rtcB	tRNA-splicing ligase RtcB	RNA-splicing ligase RtcB	1	Fail	0.0898695	0.9484	1.02	-0.07135	0.04175	1.709	128	0.787303	Fail	0.661298	1.038	1.02	0.01815	0.04134	0.4391	130	>0.999999999999999	Fail	0.859227	1.035	1.026	0.008299	0.04669	0.1777	118	>0.999999999999999	Fail	0.515207	1.061	1.026	0.03512	0.05382	0.6527	121	>0.999999	Pass	1.02116e-06	0.9206	1.057	-0.1367	0.02676	5.108	143
ACX60_RS03310	WP_000004971.1	lysP	lysine-specific permease	Lysine-specific permease	0	Fail	0.972149	0.9947	0.997	-0.00222	0.06333	0.03505	62	>0.999999999999999	Fail	0.718282	1.021	0.997	0.0245	0.0676	0.3625	60	>0.999999999999999	Fail	0.453759	0.976	0.9044	0.07163	0.09506	0.7535	68	>0.999999999999999	Fail	0.447899	0.9785	0.9044	0.07408	0.09705	0.7633	68	>0.999999	Fail	0.889021	0.9675	0.9609	0.006642	0.04742	0.1401	70
ACX60_RS03315	WP_000371521.1	rsmC	16S rRNA (guanine1207-N2)-methyltransferase	Ribosomal RNA small subunit methyltransferase C (EC 2.1.1.172) (16S rRNA m2G1207 methyltransferase) (rRNA (guanine-N(2)-)-methyltransferase RsmC)	1	Fail	0.579563	0.9608	0.9293	0.0315	0.05664	0.5562	84	>0.999999999999999	Fail	0.508782	0.9668	0.9293	0.03746	0.05644	0.6637	81	>0.999999999999999	Fail	0.224122	0.9741	0.8891	0.08506	0.06948	1.224	88	>0.999999999999999	Fail	0.333056	0.962	0.8891	0.07296	0.07498	0.9732	91	>0.999999	Fail	0.489663	1.052	1.018	0.03421	0.04933	0.6935	95
ACX60_RS03320	WP_000070856.1	xanP	xanthine permease XanP	Xanthine permease family protein	1	Fail	0.989594	1.048	1.049	-0.001537	0.1169	0.01314	33	>0.999999999999999	Fail	0.178859	0.8989	1.049	-0.1504	0.1094	1.375	31	>0.999999999999999	Fail	0.981581	0.9815	0.9842	-0.002683	0.1154	0.02324	37	>0.999999999999999	Fail	0.711149	0.9432	0.9842	-0.041	0.1099	0.3732	37	>0.999999	Fail	0.583634	1.025	1.053	-0.02851	0.05154	0.5532	35
ACX60_RS03325	WP_001280092.1	typA, bipA	GTP-binding protein	GTP-binding protein TypA/BipA	3	Fail	0.0327627	0.1389	0.4748	-0.3359	0.1437	2.337	16	0.557516	Fail	0.00462489	0.8668	0.4748	0.392	0.1192	3.289	16	0.884102	Fail	0.486209	0.5536	0.42	0.1336	0.1867	0.7153	14	>0.999999999999999	Fail	0.346158	0.6071	0.42	0.187	0.1918	0.9749	14	>0.999999	Fail	0.609139	0.4552	0.535	-0.07979	0.1537	0.5191	21
ACX60_RS03330	WP_000022555.1	mscL	large conductance mechanosensitive channel	Large-conductance mechanosensitive channel	0	Fail	0.43872	0.9345	0.7378	0.1967	0.2373	0.8292	6	>0.999999999999999	Fail	0.821183	0.8071	0.7378	0.06936	0.2937	0.2361	6	>0.999999999999999	Fail	0.496798	0.9348	1.022	-0.08705	0.1166	0.7466	4	>0.999999999999999	Fail	0.624566	0.9601	1.022	-0.06174	0.1166	0.5294	4	>0.999999	Fail	0.314715	0.9332	1.009	-0.07561	0.06892	1.097	6
ACX60_RS03335	WP_001072497.1			Gamma-glutamylcyclotransferase	0	Fail	0.178455	1.041	0.8701	0.1709	0.1196	1.429	12	0.879953	Fail	0.360939	0.9852	0.8701	0.1151	0.1212	0.9498	12	>0.999999999999999	Fail	0.934682	0.8544	0.869	-0.01461	0.1745	0.08369	12	>0.999999999999999	Fail	0.607987	0.9352	0.869	0.06614	0.1258	0.5256	13	>0.999999	Fail	0.911971	0.9979	0.9818	0.01612	0.1439	0.112	19
ACX60_RS03340	WP_001192454.1	ppiC	peptidyl-prolyl cis-trans isomerase C	Peptidylprolyl isomerase (EC 5.2.1.8)	0	Fail	0.997274	1.008	1.008	-0.0001833	0.05348	0.003428	74	>0.999999999999999	Fail	0.769404	0.9927	1.008	-0.01579	0.05365	0.2942	73	>0.999999999999999	Fail	0.365653	1.051	0.9895	0.06149	0.06755	0.9103	73	>0.999999999999999	Fail	0.624902	1.018	0.9895	0.02884	0.05875	0.491	74	>0.999999	Fail	0.477994	0.977	1.008	-0.03117	0.04375	0.7124	93
ACX60_RS03345	WP_001114566.1	mutM, fpg	formamidopyrimidine-DNA glycosylase	Formamidopyrimidine-DNA glycosylase (Fapy-DNA glycosylase) (EC 3.2.2.23) (DNA-(apurinic or apyrimidinic site) lyase MutM) (AP lyase MutM) (EC 4.2.99.18)	0	Fail	0.686675	0.9403	0.9826	-0.04233	0.1044	0.4056	53	>0.999999999999999	Fail	0.683324	0.9406	0.9826	-0.04209	0.1026	0.4103	50	>0.999999999999999	Fail	0.854337	0.938	0.9229	0.01512	0.08194	0.1845	50	>0.999999999999999	Fail	0.990566	0.9239	0.9229	0.0009862	0.08299	0.01188	50	>0.999999	Fail	0.462405	1.014	1.052	-0.03757	0.05076	0.7401	55
ACX60_RS03350	WP_001280165.1	MPG	DNA-3-methyladenine glycosylase	Putative 3-methyladenine DNA glycosylase (EC 3.2.2.-)	0	Fail	0.31024	0.8604	0.9676	-0.1071	0.1042	1.028	39	0.96619	Fail	0.746365	0.9392	0.9676	-0.02837	0.08711	0.3257	39	>0.999999999999999	Fail	0.469498	0.9381	1.005	-0.06723	0.09185	0.732	32	>0.999999999999999	Fail	0.909784	1.015	1.005	0.01006	0.08803	0.1142	31	>0.999999	Fail	0.534296	1.08	1.039	0.04095	0.06531	0.627	39
ACX60_RS03355	WP_000055221.1	TC.FEV.OM	iron complex outermembrane recepter protein	Ferric aerobactin receptor (Probable tonB-dependent receptor yncD) (TonB-dependent receptor) (TonB-dependent siderophore receptor)	0	Fail	0.950201	0.9798	0.9818	-0.001971	0.03152	0.06254	185	>0.999999999999999	Fail	0.94681	0.9843	0.9818	0.002479	0.03712	0.0668	187	>0.999999999999999	Fail	0.596916	0.9975	1.016	-0.01824	0.03444	0.5298	176	>0.999999999999999	Fail	0.45534	0.989	1.016	-0.02671	0.0357	0.7482	174	>0.999999	Fail	0.474677	0.9936	1.016	-0.02252	0.03145	0.7161	229
ACX60_RS03360	WP_001096155.1			Oxidoreductase	0	Fail	0.975207	0.9675	0.9698	-0.002255	0.07229	0.03119	69	>0.999999999999999	Fail	0.915888	0.9628	0.9698	-0.006996	0.06599	0.106	66	>0.999999999999999	Fail	0.295119	1.011	1.064	-0.0527	0.04994	1.055	67	>0.999999999999999	Fail	0.266237	1.005	1.064	-0.05931	0.05289	1.121	65	>0.999999	Fail	0.365943	0.9493	0.9982	-0.04884	0.05371	0.9093	80
ACX60_RS03365	WP_000231859.1	K07088	uncharacterized protein	Transporter	0	Fail	0.7317	0.9995	1.017	-0.01792	0.05209	0.3439	89	>0.999999999999999	Fail	0.812188	1.03	1.017	0.0121	0.05077	0.2383	88	>0.999999999999999	Fail	0.560442	1.053	1.028	0.02435	0.04167	0.5844	87	>0.999999999999999	Fail	0.351686	0.9838	1.028	-0.04455	0.04758	0.9365	85	>0.999999	Fail	0.692356	1.019	1.031	-0.01149	0.02897	0.3967	112
ACX60_RS03370	WP_000734701.1			Uncharacterized protein	0	Fail	0.80274	1.081	1.062	0.01863	0.07423	0.2509	58	>0.999999999999999	Fail	0.830813	1.046	1.062	-0.01579	0.07356	0.2147	56	>0.999999999999999	Fail	0.635329	1.047	1.019	0.02782	0.05832	0.477	52	>0.999999999999999	Fail	0.718569	1.036	1.019	0.01744	0.04812	0.3625	49	>0.999999	Fail	0.450761	1.029	1.06	-0.03115	0.04106	0.7585	68
ACX60_RS03375	WP_000850467.1	dsbC	thiol:disulfide interchange protein DsbC	Thiol:disulfide interchange protein	0	Fail	0.483854	0.9519	0.9844	-0.03253	0.04629	0.7028	97	>0.999999999999999	Fail	0.802401	0.9959	0.9844	0.01148	0.04575	0.2509	99	>0.999999999999999	Fail	0.652537	1.026	1.002	0.02483	0.05497	0.4517	94	>0.999999999999999	Fail	0.965424	0.9992	1.002	-0.002334	0.05371	0.04346	93	>0.999999	Fail	0.345544	1.036	1.005	0.03138	0.03313	0.9472	114
ACX60_RS03380	WP_000054211.1	ygfZ	tRNA-modifying protein YgfZ	tRNA-modifying protein YgfZ	0	Fail									Fail									Fail									Fail									Fail
ACX60_RS03385	WP_000190594.1			Uncharacterized protein	0	Fail	0.916259	0.9588	0.9642	-0.005462	0.05179	0.1055	83	>0.999999999999999	Fail	0.901704	0.9709	0.9642	0.006683	0.05395	0.1239	83	>0.999999999999999	Fail	0.85269	0.9852	0.9742	0.01094	0.05876	0.1863	84	>0.999999999999999	Fail	0.937474	0.9789	0.9742	0.004722	0.06	0.07869	82	>0.999999	Fail	0.417687	1.01	1.035	-0.0254	0.0312	0.814	95
ACX60_RS03390	WP_001025489.1			Uncharacterized protein	0	Fail	0.348456	0.9535	0.6724	0.2811	0.2649	1.061	4	0.989116	Fail	0.93945	0.702	0.6724	0.02961	0.3663	0.08084	4	>0.999999999999999	Fail	0.334444	1.058	0.8514	0.2064	0.1967	1.049	6	>0.999999999999999	Fail	0.244003	1.111	0.8514	0.2599	0.2012	1.292	6	>0.999999	Fail	0.163793	0.9717	1.081	-0.1097	0.06443	1.703	4
ACX60_RS03395	WP_000056784.1	phnA	protein PhnA	Alkylphosphonate utilization protein	0	Fail	0.970543	1.019	1.014	0.004437	0.1143	0.03881	5	>0.999999999999999	Fail	0.253346	0.6841	1.014	-0.3301	0.2476	1.333	4	>0.999999999999999	Fail	0.301219	1.06	1.25	-0.1903	0.1527	1.246	3	>0.999999999999999	Fail	0.29458	1.083	1.25	-0.1668	0.1317	1.267	3	>0.999999	Fail	0.828518	1.11	1.076	0.03424	0.15	0.2282	5
ACX60_RS03400	WP_000929502.1	K09946	uncharacterized protein	Uncharacterized protein	0	Fail	0.275046	0.9603	1.085	-0.1245	0.1116	1.116	25	0.952996	Fail	0.856981	1.069	1.085	-0.01624	0.08916	0.1822	24	>0.999999999999999	Fail	0.579631	1.147	1.049	0.09743	0.1729	0.5636	19	>0.999999999999999	Fail	0.681229	0.9706	1.049	-0.07855	0.1881	0.4175	18	>0.999999	Fail	0.794937	1.058	1.079	-0.02086	0.07958	0.2621	32
ACX60_RS03405	WP_001202763.1	PARS, proS	prolyl-tRNA synthetase	Proline--tRNA ligase (EC 6.1.1.15) (Prolyl-tRNA synthetase) (ProRS)	0	Fail									Fail									Fail									Fail									Fail
ACX60_RS03410	WP_049594802.1	TC.HAE1	hydrophobic/amphiphilic exporter-1 (mainly G- bacteria), HAE1 family	Nodulation protein NolG	2	Pass	4.69e-13	0.7807	0.9929	-0.2122	0.02767	7.671	232	1.67189e-10	Fail	0.894339	0.9893	0.9929	-0.003634	0.02733	0.133	237	>0.999999999999999	Fail	0.668935	0.9921	1.009	-0.01703	0.03977	0.4281	242	>0.999999999999999	Fail	0.640771	0.9903	1.009	-0.01882	0.04028	0.4672	239	>0.999999	Fail	0.595161	1.027	1.04	-0.01272	0.0239	0.532	293
ACX60_RS03415	WP_001260813.1			Efflux transporter periplasmic adaptor subunit	1	Fail	0.00768524	0.8092	1.007	-0.1982	0.0711	2.788	46	0.253981	Fail	0.862397	0.9948	1.007	-0.0126	0.07231	0.1743	47	>0.999999999999999	Fail	0.402138	1.033	0.9625	0.07037	0.08334	0.8443	55	>0.999999999999999	Fail	0.958383	0.9576	0.9625	-0.00492	0.09385	0.05243	54	>0.999999	Fail	0.645446	0.9888	1.019	-0.03028	0.06549	0.4624	60
ACX60_RS03420	WP_049594803.1			Uncharacterized protein	0	Fail	0.717601	1.014	1.027	-0.01349	0.0372	0.3626	105	>0.999999999999999	Fail	0.231457	0.9827	1.027	-0.04468	0.03713	1.203	107	>0.999999999999999	Fail	0.521541	1.029	1.002	0.02655	0.04127	0.6432	102	>0.999999999999999	Fail	0.890578	0.9962	1.002	-0.005941	0.04308	0.1379	103	>0.999999	Fail	0.620743	1.014	1.029	-0.01495	0.03015	0.496	129
ACX60_RS03425	WP_000389061.1	pilG	twitching motility two-component system response regulator PilG	Response regulator	0	Fail	0.0535443	0.9053	1.023	-0.118	0.05916	1.994	37	0.683359	Fail	0.159538	0.9561	1.023	-0.06714	0.0468	1.435	38	>0.999999999999999	Fail	0.652044	0.9868	0.9481	0.03864	0.08503	0.4544	39	>0.999999999999999	Fail	0.861287	0.9335	0.9481	-0.0146	0.08298	0.176	37	>0.999999	Fail	0.833881	0.9524	0.9647	-0.01239	0.05875	0.2108	50
ACX60_RS03430	WP_000101096.1	pilH	twitching motility two-component system response regulator PilH	Response regulator	0	Fail	0.795771	0.949	0.967	-0.01799	0.06918	0.26	59	>0.999999999999999	Fail	0.528764	1.01	0.967	0.04265	0.06732	0.6336	60	>0.999999999999999	Fail	0.959769	1.001	0.9974	0.003596	0.07099	0.05065	61	>0.999999999999999	Fail	0.997221	0.9976	0.9974	0.0002452	0.0701	0.003497	61	>0.999999	Fail	0.725582	1.004	1.021	-0.01724	0.0489	0.3525	67
ACX60_RS03435	WP_000729757.1	pilI	twitching motility protein PilI	CheW-like domain protein	0	Fail	0.52045	0.9995	0.9267	0.07275	0.1111	0.6548	19	>0.999999999999999	Fail	0.825314	0.9512	0.9267	0.02449	0.1093	0.224	18	>0.999999999999999	Fail	0.464969	0.8422	0.938	-0.09578	0.1286	0.7449	20	>0.999999999999999	Fail	0.807571	0.9084	0.938	-0.02953	0.1197	0.2468	20	>0.999999	Fail	0.64829	1.035	1.067	-0.03268	0.07074	0.4619	24
ACX60_RS03440	WP_000505931.1	pilJ	twitching motility protein PilJ	Methyl-accepting chemotaxis (MCP) signaling domain protein	0	Fail	0.786193	0.9857	0.9964	-0.01066	0.03922	0.2718	128	>0.999999999999999	Fail	0.60241	1.016	0.9964	0.02011	0.03852	0.5222	129	>0.999999999999999	Fail	0.929733	0.9648	0.9598	0.005003	0.05663	0.08835	133	>0.999999999999999	Fail	0.944042	0.9558	0.9598	-0.00396	0.05631	0.07033	129	>0.999999	Fail	0.369843	0.9948	1.025	-0.03048	0.03389	0.8994	155
ACX60_RS03445	WP_000658897.1	chpA	chemosensory pili system protein ChpA (sensor histidine kinase/response regulator)	Hybrid sensor histidine kinase/response regulator	0	Fail	0.213144	0.9768	1.007	-0.02977	0.02388	1.247	417	0.938157	Fail	0.896669	1.01	1.007	0.003341	0.02571	0.1299	417	>0.999999999999999	Fail	0.995362	1.009	1.009	0.0001726	0.02968	0.005816	417	>0.999999999999999	Fail	0.906301	1.006	1.009	-0.0036	0.03057	0.1178	414	>0.999999	Fail	0.416374	1.046	1.062	-0.01565	0.01924	0.8134	495
ACX60_RS03450	WP_000678920.1			Uncharacterized protein	0	Fail	0.391403	0.9346	1.034	-0.09981	0.1146	0.8711	27	0.997487	Fail	0.449835	0.9423	1.034	-0.09211	0.1201	0.7668	27	>0.999999999999999	Fail	0.280847	0.8045	0.9682	-0.1637	0.1467	1.116	16	>0.999999999999999	Fail	0.73316	0.9219	0.9682	-0.04637	0.1337	0.3469	16	>0.999999	Fail	0.653993	1.093	1.049	0.04423	0.09772	0.4526	31
ACX60_RS03455	WP_001016573.1	dapE	succinyl-diaminopimelate desuccinylase	Succinyl-diaminopimelate desuccinylase (SDAP desuccinylase) (EC 3.5.1.18) (N-succinyl-LL-2,6-diaminoheptanedioate amidohydrolase)	0	Fail									Fail									Fail			1.609						Fail			1.609						Fail
ACX60_RS03460	WP_000757214.1			Entericidin EcnA/B family protein	0	Fail									Fail									Fail									Fail									Fail
ACX60_RS03465	WP_001017518.1	K09977	uncharacterized protein	Uncharacterized protein	0	Fail	0.629165	0.9572	0.9875	-0.03029	0.06244	0.485	70	>0.999999999999999	Fail	0.830562	0.9742	0.9875	-0.01327	0.06178	0.2148	69	>0.999999999999999	Fail	0.594907	0.9974	1.03	-0.03225	0.06037	0.5341	71	>0.999999999999999	Fail	0.173636	0.9426	1.03	-0.08709	0.06335	1.375	69	>0.999999	Fail	0.16258	1.015	1.083	-0.06762	0.04796	1.41	77
ACX60_RS03470	WP_001259501.1	K09790	uncharacterized protein	Inner membrane protein	0	Fail	0.64972	1.045	1.065	-0.02048	0.0445	0.4602	23	>0.999999999999999	Fail	0.286043	1.009	1.065	-0.05604	0.05125	1.093	22	>0.999999999999999	Fail	0.951461	0.8994	0.9073	-0.007895	0.1284	0.06149	25	>0.999999999999999	Fail	0.858827	0.9282	0.9073	0.02089	0.1162	0.1798	24	>0.999999	Fail	0.217875	1.085	1.011	0.0735	0.0582	1.263	26
ACX60_RS03475	WP_000077301.1			L,D-transpeptidase catalytic domain protein	7	Fail	0.930349	1.004	1.001	0.003263	0.03711	0.08792	43	>0.999999999999999	Fail	0.226803	1.048	1.001	0.04729	0.03857	1.226	43	>0.999999999999999	Fail	0.00102065	0.7993	1.073	-0.2738	0.0774	3.537	41	0.143512	Fail	0.923601	1.068	1.073	-0.004732	0.04904	0.09651	40	>0.999999	Fail	0.65309	1.062	1.081	-0.01937	0.04287	0.4519	57
ACX60_RS03480					0	Fail									Fail									Fail									Fail									Fail
ACX60_RS03485					0	Fail									Fail									Fail									Fail									Fail
ACX60_RS03490					0	Fail									Fail									Fail									Fail									Fail
ACX60_RS03495					0	Fail									Fail									Fail									Fail									Fail
ACX60_RS03500					0	Fail									Fail									Fail									Fail									Fail
ACX60_RS03505					0	Fail									Fail									Fail									Fail									Fail
ACX60_RS03510	WP_001198160.1			Integral membrane protein	0	Fail	0.682078	0.9168	0.948	-0.03127	0.07475	0.4183	14	>0.999999999999999	Fail	0.453466	1.064	0.948	0.1155	0.1494	0.7728	13	>0.999999999999999	Fail	0.225985	0.9188	1.054	-0.1349	0.1051	1.283	11	>0.999999999999999	Fail	0.176794	0.8989	1.054	-0.1547	0.1072	1.443	11	>0.999999	Fail	0.615195	1.082	1.002	0.07996	0.1558	0.5133	15
ACX60_RS03515	WP_000473043.1	cysJ	sulfite reductase (NADPH) flavoprotein alpha-component	Uncharacterized protein	2	Fail	0.213807	0.9517	0.9976	-0.04585	0.03674	1.248	168	0.938157	Fail	0.984595	0.9968	0.9976	-0.0007549	0.03904	0.01934	173	>0.999999999999999	Fail	0.488003	1.037	1.072	-0.03517	0.0506	0.695	166	>0.999999999999999	Fail	0.87088	1.064	1.072	-0.007588	0.04661	0.1628	162	>0.999999	Fail	0.892758	1.033	1.037	-0.004576	0.0339	0.135	202
ACX60_RS03520	WP_000125649.1			YcxB-like family protein	0	Fail	0.467214	1.18	1.018	0.1616	0.2139	0.7558	10	>0.999999999999999	Fail	0.444298	0.8164	1.018	-0.202	0.2537	0.7964	10	>0.999999999999999	Fail	0.455813	0.4809	0.5877	-0.1067	0.1294	0.8248	4	>0.999999999999999	Fail	0.130724	0.2469	0.5877	-0.3407	0.1796	1.897	4	>0.999999	Fail	0.544839	0.9725	0.9127	0.05981	0.09505	0.6292	9
ACX60_RS03525	WP_001984830.1			Integral membrane, YccS/YhfK family protein	0	Fail	0.120274	0.9569	1.023	-0.0665	0.0425	1.565	122	0.826641	Fail	0.572198	0.9949	1.023	-0.02845	0.05024	0.5663	126	>0.999999999999999	Fail	0.681019	0.9516	0.9296	0.02193	0.05321	0.412	124	>0.999999999999999	Fail	0.472424	0.9666	0.9296	0.03691	0.05122	0.7207	125	>0.999999	Fail	0.889824	1.02	1.025	-0.004743	0.03418	0.1388	150
ACX60_RS03530	WP_000003696.1	bcr, tcaB	MFS transporter, DHA1 family, multidrug resistance protein	Bcr/CflA family drug resistance efflux transporter	0	Fail	0.228972	0.9974	1.032	-0.03446	0.02851	1.208	137	0.938157	Fail	0.302731	1.002	1.032	-0.03021	0.02921	1.034	139	>0.999999999999999	Fail	0.82182	1.043	1.054	-0.01041	0.04615	0.2256	143	>0.999999999999999	Fail	0.940488	1.05	1.054	-0.003281	0.04388	0.07479	142	>0.999999	Fail	0.536679	0.9789	0.9989	-0.02004	0.03236	0.6191	166
ACX60_RS03535	WP_001047593.1			Nitroreductase family protein	0	Fail	0.821931	0.9965	0.986	0.01048	0.04642	0.2257	90	>0.999999999999999	Fail	0.431086	1.024	0.986	0.03842	0.04857	0.7909	90	>0.999999999999999	Fail	0.192994	0.9091	0.9897	-0.08069	0.06155	1.311	95	>0.999999999999999	Fail	0.729321	0.9712	0.9897	-0.01857	0.05351	0.347	98	>0.999999	Fail	0.317366	1	1.039	-0.03832	0.03815	1.005	105
ACX60_RS03540	WP_002010643.1			Uncharacterized protein	0	Fail	0.600993	1.074	1.226	-0.1519	0.2607	0.5827	3	>0.999999999999999	Fail	0.969626	1.241	1.226	0.01515	0.3525	0.04298	2	>0.999999999999999	Fail	0.547144	0.5039	0.7897	-0.2858	0.3979	0.7183	2	>0.999999999999999	Fail	0.916494	0.8475	0.7897	0.05786	0.4882	0.1185	2	>0.999999	Fail	0.948455	1.494	1.512	-0.01737	0.2474	0.0702	3
ACX60_RS03545	WP_001005337.1	TC.AGCS	alanine or glycine:cation symporter, AGCS family	Amino acid carrier family protein	0	Fail	0.852429	1.037	1.048	-0.01023	0.05462	0.1872	40	>0.999999999999999	Fail	0.189013	0.957	1.048	-0.09064	0.06783	1.336	40	>0.999999999999999	Fail	0.670308	1.078	1.041	0.03689	0.08605	0.4287	42	>0.999999999999999	Fail	0.786001	1.02	1.041	-0.0216	0.07906	0.2732	43	>0.999999	Fail	0.567207	1.012	0.9762	0.03546	0.06153	0.5763	46
ACX60_RS03550	WP_000811534.1	K07001	NTE family protein	Patatin-like phospholipase family protein	1	Fail	0.865872	0.9549	0.9428	0.0121	0.07146	0.1694	88	>0.999999999999999	Fail	0.617271	0.9793	0.9428	0.03649	0.07274	0.5016	84	>0.999999999999999	Fail	0.0988469	0.9433	1.061	-0.1173	0.07016	1.671	74	>0.999999999999999	Fail	0.268263	0.986	1.061	-0.07465	0.06693	1.115	75	>0.999999	Fail	0.806664	1.018	1.031	-0.01247	0.05082	0.2455	89
ACX60_RS03555	WP_000615951.1	E4.3.1.19, ilvA, tdcB	threonine dehydratase	Threonine ammonia-lyase (EC 4.3.1.19)	0	Fail	0.501691	1.004	0.9612	0.04306	0.06377	0.6753	71	>0.999999999999999	Fail	0.42457	1.006	0.9612	0.04466	0.05561	0.8031	71	>0.999999999999999	Fail	0.561326	0.9569	0.9941	-0.0372	0.06375	0.5835	73	>0.999999999999999	Fail	0.923076	0.9995	0.9941	0.005419	0.05593	0.09689	73	>0.999999	Fail	0.472809	0.9711	1.004	-0.03284	0.04554	0.721	88
ACX60_RS03560	WP_002041898.1	sbmA, bacA	peptide/bleomycin uptake transporter	Microcin B17 transporter (Peptide transporter)	0	Fail	0.74506	1.017	1.004	0.01251	0.03838	0.3259	129	>0.999999999999999	Fail	0.891368	0.9991	1.004	-0.005185	0.03789	0.1368	127	>0.999999999999999	Fail	0.854305	1.027	1.019	0.00815	0.04429	0.184	123	>0.999999999999999	Fail	0.583223	1.04	1.019	0.02099	0.03815	0.5502	119	>0.999999	Fail	0.811619	1.014	1.02	-0.00652	0.02731	0.2388	149
ACX60_RS03565	WP_000836165.1	pepO	putative endopeptidase	Peptidase M13	0	Fail	0.933678	0.9611	0.9647	-0.003587	0.04296	0.08351	72	>0.999999999999999	Fail	0.9927	0.9643	0.9647	-0.0003816	0.04157	0.009182	72	>0.999999999999999	Fail	0.360589	0.9861	1.037	-0.05093	0.05532	0.9205	67	>0.999999999999999	Fail	0.976131	1.039	1.037	0.001825	0.06077	0.03003	70	>0.999999	Fail	0.151673	0.9576	1.012	-0.05436	0.03759	1.446	88
ACX60_RS03570	WP_000735833.1			DUF4850 domain-containing protein	0	Fail	0.835611	0.9624	0.9677	-0.005253	0.02524	0.2081	93	>0.999999999999999	Fail	0.264796	0.9951	0.9677	0.02741	0.02443	1.122	91	>0.999999999999999	Fail	0.728634	0.9893	0.9739	0.01542	0.04432	0.3479	98	>0.999999999999999	Fail	0.62203	0.9947	0.9739	0.02079	0.04204	0.4946	97	>0.999999	Fail	0.774301	1.039	1.033	0.006595	0.02294	0.2875	103
ACX60_RS03575	WP_000789892.1			Uncharacterized protein	0	Fail	0.845432	1.025	1.031	-0.006044	0.03095	0.1953	161	>0.999999999999999	Fail	0.91222	1.027	1.031	-0.003699	0.03351	0.1104	161	>0.999999999999999	Fail	0.900474	1.037	1.042	-0.0047	0.03753	0.1252	174	>0.999999999999999	Fail	0.841211	1.05	1.042	0.008556	0.04264	0.2006	175	>0.999999	Fail	0.557103	1.016	1.035	-0.0185	0.03146	0.5881	200
ACX60_RS03580	WP_000086443.1			Uncharacterized protein	0	Fail	0.708145	1	0.9347	0.06543	0.1725	0.3792	22	>0.999999999999999	Fail	0.408519	1.053	0.9347	0.1182	0.1403	0.8426	22	>0.999999999999999	Fail	0.32421	1.141	0.9539	0.187	0.1853	1.01	21	>0.999999999999999	Fail	0.790479	0.8969	0.9539	-0.05704	0.212	0.2691	21	>0.999999	Fail	0.773205	1.057	1.103	-0.04523	0.155	0.2918	22
ACX60_RS03585	WP_000037737.1	pfpI	protease I	Protease	0	Fail	0.427479	0.9904	0.9504	0.04002	0.04704	0.8509	6	>0.999999999999999	Fail	0.640505	0.9158	0.9504	-0.03459	0.07037	0.4915	6	>0.999999999999999	Fail	0.516347	0.9701	1.163	-0.1931	0.2859	0.6755	9	>0.999999999999999	Fail	0.866166	1.198	1.163	0.03522	0.2031	0.1734	9	>0.999999	Fail	0.604075	1.051	1.125	-0.07415	0.1374	0.5397	8
ACX60_RS03590	WP_000796649.1	gatB, PET112	aspartyl-tRNA(Asn)/glutamyl-tRNA(Gln) amidotransferase subunit B	Aspartyl/glutamyl-tRNA(Asn/Gln) amidotransferase subunit B (Asp/Glu-ADT subunit B) (EC 6.3.5.-)	0	Fail									Fail									Fail									Fail									Fail
ACX60_RS03595	WP_000130670.1	gatA, QRSL1	aspartyl-tRNA(Asn)/glutamyl-tRNA(Gln) amidotransferase subunit A	Glutamyl-tRNA(Gln) amidotransferase subunit A (Glu-ADT subunit A) (EC 6.3.5.7)	0	Fail									Fail									Fail									Fail									Fail
ACX60_RS03600	WP_000107699.1	gatC, GATC	aspartyl-tRNA(Asn)/glutamyl-tRNA(Gln) amidotransferase subunit C	Aspartyl/glutamyl-tRNA(Asn/Gln) amidotransferase subunit C (Asp/Glu-ADT subunit C) (EC 6.3.5.-)	0	Fail									Fail									Fail									Fail									Fail
ACX60_RS03605	WP_000601379.1	mreB	rod shape-determining protein MreB and related proteins	Rod shape-determining protein mreB	0	Fail	0.0757199	0.9436	0.7701	0.1736	0.0876	1.981	10	0.761362	Fail	0.0699313	0.9305	0.7701	0.1604	0.07905	2.029	10	>0.999999999999999	Fail	0.621996	0.845	0.7384	0.1066	0.2096	0.5087	10	>0.999999999999999	Fail	0.215983	1.012	0.7384	0.2733	0.2069	1.321	10	>0.999999	Fail	0.924122	0.9604	0.9452	0.01523	0.1569	0.09711	13
ACX60_RS03610	WP_001182997.1	mreC	rod shape-determining protein MreC	Cell shape-determining protein MreC (Cell shape protein MreC)	0	Fail	0.555745	0.6895	0.7978	-0.1082	0.1793	0.6036	14	>0.999999999999999	Fail	0.745946	0.733	0.7978	-0.06476	0.196	0.3305	14	>0.999999999999999	Fail	0.401992	0.8155	0.6096	0.2059	0.2326	0.885	8	>0.999999999999999	Fail	0.155983	0.9308	0.6096	0.3212	0.2051	1.566	8	>0.999999	Fail	0.0774868	0.7844	1.077	-0.293	0.1528	1.917	13
ACX60_RS03615	WP_001121009.1	mreD	rod shape-determining protein MreD	Rod shape-determining protein MreD	0	Fail	0.0152619	0.6787	0.8906	-0.2119	0.08112	2.613	24	0.396627	Fail	0.904306	0.8813	0.8906	-0.009343	0.07689	0.1215	24	>0.999999999999999	Fail	0.264738	0.7714	0.9341	-0.1627	0.1432	1.136	31	>0.999999999999999	Fail	0.630518	0.8715	0.9341	-0.06257	0.1288	0.486	30	>0.999999	Fail	0.63542	0.9157	0.9724	-0.05674	0.1186	0.4785	33
ACX60_RS03620	WP_000068064.1	maf	septum formation protein	Maf-like protein BGC29_01180	0	Fail	0.482297	0.6922	0.9409	-0.2486	0.2352	1.057	1	>0.999999999999999	Fail	0.915721	0.9722	0.9409	0.03132	0.2352	0.1332	1	>0.999999999999999	Fail		1.077	1.005	0.07204					Fail		0.9253	1.005	-0.07932					Fail	0.381085	0.9088	1.004	-0.09509	0.06486	1.466	1
ACX60_RS03625	WP_001288187.1	rng, cafA	ribonuclease G	Ribonuclease, Rne/Rng family domain protein (EC 3.1.4.-)	0	Fail	0.0835303	0.1321	0.3664	-0.2344	0.1302	1.8	26	0.775019	Fail	0.431304	0.2537	0.3664	-0.1127	0.1409	0.7999	25	>0.999999999999999	Fail	0.509023	0.6154	0.5069	0.1085	0.1616	0.6713	22	>0.999999999999999	Fail	0.123679	0.2818	0.5069	-0.2251	0.1403	1.604	21	>0.999999	Fail	0.804262	0.4436	0.4839	-0.04031	0.1608	0.2507	23
ACX60_RS03630					0	Fail			0.8113						Fail		0.6669	0.8113	-0.1444					Fail	0.99946	0.3768	0.377	-0.0002443	0.3197	0.0007643	2	>0.999999999999999	Fail	0.820078	0.4671	0.377	0.09009	0.3483	0.2587	2	>0.999999	Fail		0.7884	1.025	-0.2365
ACX60_RS03635	WP_001247586.1	E2.3.1.20	diacylglycerol O-acyltransferase	Acetyltransferase	0	Fail	0.32458	1.022	0.9735	0.04876	0.04927	0.9896	107	0.97607	Fail	0.783274	0.9594	0.9735	-0.01413	0.05124	0.2758	106	>0.999999999999999	Fail	0.139163	0.9201	1.008	-0.08773	0.05887	1.49	105	>0.999999999999999	Fail	0.488785	0.9691	1.008	-0.03877	0.05581	0.6947	104	>0.999999	Fail	0.348905	1.025	0.9823	0.04238	0.04509	0.9401	132
ACX60_RS03640	WP_000216076.1	cysH	phosphoadenosine phosphosulfate reductase	Phosphoadenosine phosphosulfate reductase (EC 1.8.4.8)	1	Fail	0.43899	0.3145	0.621	-0.3065	0.357	0.8586	4	>0.999999999999999	Fail	0.665631	0.4746	0.621	-0.1464	0.3144	0.4657	4	>0.999999999999999	Fail	0.349268	0.7176	0.4128	0.3049	0.3003	1.015	6	>0.999999999999999	Fail	0.018809	1.064	0.4128	0.6513	0.2041	3.191	6	>0.999999	Fail	0.478373	0.846	0.5507	0.2953	0.3944	0.7488	7
ACX60_RS03645	WP_000406996.1	thrH	phosphoserine / homoserine phosphotransferase	Phosphoserine phosphatase/homoserine phosphotransferase bifunctional protein (EC 3.1.3.3)	0	Fail	0.574733	0.861	1.053	-0.1918	0.3316	0.5783	11	>0.999999999999999	Fail	0.857616	0.9796	1.053	-0.07313	0.3961	0.1846	9	>0.999999999999999	Fail	0.527417	0.987	1.039	-0.0521	0.07958	0.6547	10	>0.999999999999999	Fail	0.389311	0.9501	1.039	-0.08906	0.09896	0.8999	10	>0.999999	Fail	0.243207	0.8567	1.076	-0.2193	0.18	1.218	14
ACX60_RS03650	WP_000768258.1	fadL	long-chain fatty acid transport protein	Long-chain fatty acid transporter	0	Fail	0.0326985	0.8781	0.9966	-0.1186	0.05414	2.19	56	0.557516	Fail	0.492496	0.9622	0.9966	-0.03446	0.04989	0.6908	57	>0.999999999999999	Fail	0.724808	1.025	1.002	0.02258	0.06383	0.3538	56	>0.999999999999999	Fail	0.957633	1.006	1.002	0.003539	0.06632	0.05336	56	>0.999999	Fail	0.37025	0.9363	0.9808	-0.0445	0.04935	0.9018	70
ACX60_RS03655	WP_001023281.1	NQO1	NAD(P)H dehydrogenase (quinone)	NADPH-dependent FMN reductase (EC 1.10.99.2)	0	Fail	0.874391	0.965	0.9747	-0.009721	0.06119	0.1589	52	>0.999999999999999	Fail	0.820529	0.9604	0.9747	-0.01427	0.06256	0.228	51	>0.999999999999999	Fail	0.772866	1.004	0.9887	0.01551	0.05344	0.2901	52	>0.999999999999999	Fail	0.831278	0.9723	0.9887	-0.01641	0.07665	0.2141	55	>0.999999	Fail	0.391279	1.044	1.084	-0.04049	0.04691	0.8631	65
ACX60_RS03660	WP_000187160.1			AraC family transcriptional regulator	0	Fail	0.33033	1.012	0.9571	0.05516	0.05621	0.9813	61	0.977678	Fail	0.980801	0.9555	0.9571	-0.001598	0.06612	0.02416	61	>0.999999999999999	Fail	0.918984	0.9141	0.9044	0.009729	0.09516	0.1022	49	>0.999999999999999	Fail	0.192117	1.014	0.9044	0.1093	0.08269	1.322	51	>0.999999	Fail	0.856204	1.004	1.013	-0.009142	0.0503	0.1818	86
ACX60_RS03665	WP_000993871.1			Fatty acid desaturase	0	Fail	0.807365	1.013	1.033	-0.01956	0.07978	0.2452	46	>0.999999999999999	Fail	0.785275	1.054	1.033	0.02093	0.07639	0.274	46	>0.999999999999999	Fail	0.653425	0.8837	0.9218	-0.03808	0.08429	0.4518	49	>0.999999999999999	Fail	0.570566	0.8702	0.9218	-0.05158	0.09032	0.5711	49	>0.999999	Fail	0.615865	1.01	0.9799	0.03036	0.06021	0.5043	62
ACX60_RS03670	WP_000799161.1	paaX	phenylacetic acid degradation operon negative regulatory protein	PaaX family transcriptional regulator (PaaX-like C-terminal domain protein)	0	Fail	0.489928	0.9594	0.9202	0.03924	0.05638	0.696	46	>0.999999999999999	Fail	0.113249	1.014	0.9202	0.09431	0.05841	1.615	46	>0.999999999999999	Fail	0.926715	1.016	1.025	-0.0087	0.09414	0.09242	53	>0.999999999999999	Fail	0.696632	0.9813	1.025	-0.04331	0.1105	0.392	52	>0.999999	Fail	0.613959	0.9962	0.959	0.03728	0.07351	0.5072	57
ACX60_RS03675	WP_000426931.1	bacA	undecaprenyl-diphosphatase	Undecaprenyl-diphosphatase (EC 3.6.1.27) (Bacitracin resistance protein) (Undecaprenyl pyrophosphate phosphatase)	0	Fail	0.285108	0.257	0.07264	0.1844	0.161	1.146	8	0.958187	Fail	0.450964	0.235	0.07264	0.1624	0.2061	0.788	9	>0.999999999999999	Fail	0.0954158	0.1172	0.3476	-0.2304	0.1273	1.81	12	>0.999999999999999	Fail	0.050857	0.03451	0.3476	-0.3131	0.1443	2.169	12	>0.999999	Fail	0.414721	0.3355	0.1983	0.1372	0.1618	0.8476	11
ACX60_RS03680	WP_001186873.1			AraC family transcriptional regulator	0	Fail	0.655958	1.022	0.9958	0.02666	0.05961	0.4472	79	>0.999999999999999	Fail	0.468178	1.036	0.9958	0.03998	0.05485	0.7289	80	>0.999999999999999	Fail	0.871021	1.008	0.9995	0.008027	0.04927	0.1629	76	>0.999999999999999	Fail	0.801966	0.9843	0.9995	-0.01515	0.06019	0.2517	77	>0.999999	Fail	0.407599	1.039	1.071	-0.0322	0.03871	0.8319	94
ACX60_RS03685	WP_001053074.1			NAD(P)H quinone oxidoreductase, PIG3 family protein	0	Fail	0.108295	1.039	0.9361	0.1026	0.06286	1.632	56	0.813212	Fail	0.202023	1.02	0.9361	0.08381	0.06492	1.291	56	>0.999999999999999	Fail	0.941617	1.009	1.003	0.006358	0.0864	0.07359	52	>0.999999999999999	Fail	0.385328	1.071	1.003	0.06814	0.0778	0.8758	50	>0.999999	Fail	0.954109	1.1	1.104	-0.003475	0.06014	0.05778	61
ACX60_RS03690	WP_001095773.1	hchA	D-lactate dehydratase / protein deglycase	Chaperone protein HchA (Protein deglycase HchA)	0	Fail	0.0368326	0.9088	1.303	-0.3943	0.1638	2.408	10	0.587425	Fail	0.356687	1.136	1.303	-0.1672	0.1738	0.9621	11	>0.999999999999999	Fail	0.392979	0.8345	0.9318	-0.09728	0.109	0.8927	10	>0.999999999999999	Fail	0.76478	0.979	0.9318	0.04722	0.1539	0.3067	11	>0.999999	Fail	0.830884	1.027	1.05	-0.02266	0.1044	0.2171	16
ACX60_RS03695					0	Fail	0.739914	0.7889	0.8843	-0.09542	0.2744	0.3477	6	>0.999999999999999	Fail	0.99241	0.8815	0.8843	-0.002796	0.2819	0.009915	6	>0.999999999999999	Fail	0.769134	0.9335	0.9946	-0.06103	0.2	0.3051	7	>0.999999999999999	Fail	0.942176	0.9795	0.9946	-0.01511	0.2009	0.07518	7	>0.999999	Fail	0.875147	0.9959	1.008	-0.01191	0.07307	0.163	7
ACX60_RS03700	WP_002016863.1	TC.AAT	amino acid transporter, AAT family	Amino acid permease (D-alanine/D-serine/glycine permease)	0	Fail	0.480309	0.9489	0.9788	-0.02995	0.04226	0.7087	93	>0.999999999999999	Fail	0.771869	0.9679	0.9788	-0.01089	0.03744	0.2908	93	>0.999999999999999	Fail	0.317383	0.9962	0.9453	0.05096	0.05072	1.005	103	>0.999999999999999	Fail	0.481257	0.9824	0.9453	0.03711	0.0525	0.7069	102	>0.999999	Fail	0.2069	1.055	1.006	0.04886	0.03851	1.269	123
ACX60_RS03705	WP_000011487.1	prpF	2-methylaconitate isomerase	Putative methylaconitate Delta-isomerase PrpF	0	Fail	0.315453	0.9107	0.9791	-0.06832	0.06746	1.013	57	0.96946	Fail	0.751812	0.9571	0.9791	-0.02195	0.06908	0.3177	59	>0.999999999999999	Fail	0.240661	0.9427	1.042	-0.09899	0.08352	1.185	59	>0.999999999999999	Fail	0.476255	0.9868	1.042	-0.05487	0.07654	0.7169	59	>0.999999	Fail	0.759902	1	0.9837	0.01677	0.05468	0.3068	73
ACX60_RS03710	WP_000097113.1	ispA	farnesyl diphosphate synthase	Polyprenyl synthetase family protein	0	Fail		0.1196	0.02781	0.09183					Fail			0.02781						Fail			0.968						Fail		0.2043	0.968	-0.7637					Fail	0.0242754	0.1692	0.6888	-0.5196	0.08247	6.301	2
ACX60_RS03715	WP_001012948.1			Uncharacterized protein	0	Fail	0.466139	1.006	0.9655	0.04004	0.0539	0.743	20	>0.999999999999999	Fail	0.774117	0.9316	0.9655	-0.03396	0.1167	0.2911	19	>0.999999999999999	Fail	0.965677	0.9958	1.001	-0.004735	0.1087	0.04355	21	>0.999999999999999	Fail	0.730036	0.9601	1.001	-0.04046	0.1157	0.3497	21	>0.999999	Fail	0.98473	1.085	1.084	0.001393	0.07194	0.01936	22
ACX60_RS03720	WP_001143941.1			SPFH domain / Band 7 family protein	0	Fail	0.386822	0.9687	1	-0.03148	0.03625	0.8685	124	0.997487	Fail	0.406786	1.035	1	0.03475	0.04175	0.8323	128	>0.999999999999999	Fail	0.762046	1.014	1.005	0.009185	0.03026	0.3035	118	>0.999999999999999	Fail	0.335901	1.035	1.005	0.02996	0.03101	0.9662	119	>0.999999	Fail	0.163907	1.063	1.02	0.04264	0.03048	1.399	151
ACX60_RS03725	WP_000397565.1	ybbJ	inner membrane protein	Uncharacterized protein	0	Fail	0.888667	0.9876	0.9835	0.004095	0.02917	0.1404	93	>0.999999999999999	Fail	0.587614	0.9991	0.9835	0.01561	0.02868	0.5442	94	>0.999999999999999	Fail	0.973542	1.014	1.015	-0.0009187	0.02762	0.03326	90	>0.999999999999999	Fail	0.457805	1.036	1.015	0.02106	0.02824	0.7457	90	>0.999999	Fail	0.826554	1.029	1.025	0.003307	0.01505	0.2197	108
ACX60_RS03730	WP_000684973.1	K07001	NTE family protein	Patatin-like phospholipase family protein	0	Fail	0.922009	0.9782	0.9874	-0.009139	0.09279	0.09849	42	>0.999999999999999	Fail	0.731287	0.9543	0.9874	-0.0331	0.09572	0.3458	41	>0.999999999999999	Fail	0.199356	0.8922	1.023	-0.131	0.1004	1.305	40	>0.999999999999999	Fail	0.184018	0.874	1.023	-0.1492	0.1103	1.353	38	>0.999999	Fail	0.196192	0.8824	0.9981	-0.1156	0.08833	1.309	53
ACX60_RS03735	WP_000434845.1			Acyltransferase	0	Fail	0.745942	0.9444	0.9169	0.02744	0.08431	0.3255	60	>0.999999999999999	Fail	0.381272	0.9829	0.9169	0.066	0.07481	0.8823	58	>0.999999999999999	Fail	0.773518	0.9826	0.9558	0.02676	0.09256	0.2891	57	>0.999999999999999	Fail	0.652676	0.9146	0.9558	-0.04122	0.09108	0.4525	55	>0.999999	Fail	0.92654	1.001	1.006	-0.0051	0.05511	0.09254	69
ACX60_RS03740	WP_000489711.1			MFS transporter	0	Fail	0.895553	1.008	1.013	-0.005342	0.04059	0.1316	103	>0.999999999999999	Fail	0.956649	1.015	1.013	0.0021	0.03853	0.05449	103	>0.999999999999999	Fail	0.992316	1.04	1.039	0.0004831	0.05005	0.009654	103	>0.999999999999999	Fail	0.909287	1.033	1.039	-0.005601	0.04903	0.1142	102	>0.999999	Fail	0.702641	1.026	1.037	-0.01121	0.02929	0.3826	124
ACX60_RS03745	WP_000362915.1			DcaP-like protein	0	Fail	0.543926	1.069	1.007	0.06253	0.1014	0.6164	22	>0.999999999999999	Fail	0.630583	0.9548	1.007	-0.05204	0.1067	0.4877	22	>0.999999999999999	Fail	0.719023	0.9131	0.9705	-0.05735	0.1577	0.3637	26	>0.999999999999999	Fail	0.919943	0.9549	0.9705	-0.01556	0.1533	0.1015	25	>0.999999	Fail	0.354092	1.003	0.9158	0.08719	0.09247	0.9429	27
ACX60_RS03750	WP_049594804.1	eptA, pmrC	lipid A ethanolaminephosphotransferase	Lipid A phosphoethanolamine transferase (PmrC)	0	Fail	0.536412	0.9753	0.9955	-0.02021	0.03259	0.6203	102	>0.999999999999999	Fail	0.659868	0.9803	0.9955	-0.01525	0.03455	0.4414	102	>0.999999999999999	Fail	0.334746	1.044	1.091	-0.04764	0.04915	0.9693	100	>0.999999999999999	Fail	0.707824	1.072	1.091	-0.01962	0.05219	0.3759	100	>0.999999	Fail	0.814238	1.014	1.021	-0.006383	0.02711	0.2355	116
ACX60_RS03755	WP_000161505.1	qseB	two-component system, OmpR family, response regulator QseB	Response regulator	0	Fail	0.726986	0.9168	0.9396	-0.02285	0.06504	0.3514	44	>0.999999999999999	Fail	0.702206	0.9147	0.9396	-0.02495	0.06484	0.3848	44	>0.999999999999999	Fail	0.687557	1.084	1.06	0.02442	0.06031	0.4049	43	>0.999999999999999	Fail	0.700631	1.08	1.06	0.02069	0.05345	0.3871	42	>0.999999	Fail	0.170396	0.9943	1.036	-0.04164	0.02996	1.39	52
ACX60_RS03760	WP_000559381.1	qseC	two-component system, OmpR family, sensor histidine kinase QseC	His Kinase A domain protein	0	Fail	0.245054	0.9557	1.005	-0.04919	0.04189	1.174	59	0.938157	Fail	0.766836	1.02	1.005	0.01562	0.05246	0.2978	61	>0.999999999999999	Fail	0.784454	1.021	1.044	-0.02293	0.08348	0.2747	62	>0.999999999999999	Fail	0.679253	1.078	1.044	0.03387	0.08153	0.4154	63	>0.999999	Fail	0.821998	1.031	1.023	0.008406	0.03724	0.2257	78
ACX60_RS03765	WP_000184464.1			Uncharacterized protein	0	Fail	0.455113	0.9209	0.8601	0.06076	0.08026	0.7571	29	>0.999999999999999	Fail	0.228182	0.9748	0.8601	0.1147	0.09324	1.23	30	>0.999999999999999	Fail	0.757131	1.106	1.062	0.04306	0.1382	0.3117	35	>0.999999999999999	Fail	0.714949	1.11	1.062	0.04758	0.1292	0.3683	34	>0.999999	Fail	0.865574	0.936	0.9223	0.01366	0.08012	0.1705	35
ACX60_RS03770	WP_002046617.1	amt, AMT, MEP	ammonium transporter, Amt family	Ammonium transporter	0	Fail	0.753461	0.9773	0.9902	-0.01291	0.04099	0.315	92	>0.999999999999999	Fail	0.961607	0.9884	0.9902	-0.001842	0.03816	0.04827	91	>0.999999999999999	Fail	0.911916	0.9865	0.9923	-0.005771	0.05202	0.1109	91	>0.999999999999999	Fail	0.83244	1.003	0.9923	0.01029	0.04851	0.2122	93	>0.999999	Fail	0.404476	0.9941	1.029	-0.03492	0.04173	0.8369	110
ACX60_RS03775	WP_000144721.1			LysR family transcriptional regulator	0	Fail	0.512724	0.9799	0.9938	-0.01393	0.02123	0.656	169	>0.999999999999999	Fail	0.255951	0.9674	0.9938	-0.02637	0.02313	1.14	168	>0.999999999999999	Fail	0.881174	0.9758	0.981	-0.005228	0.03492	0.1497	169	>0.999999999999999	Fail	0.681406	0.9662	0.981	-0.01473	0.03582	0.4113	169	>0.999999	Fail	0.49755	0.9836	1.002	-0.01811	0.02665	0.6796	202
ACX60_RS03780	WP_001084914.1	K07088	uncharacterized protein	Transporter	0	Fail	0.720254	1.01	1.027	-0.01658	0.04613	0.3594	81	>0.999999999999999	Fail	0.536435	0.9961	1.027	-0.03094	0.04982	0.6209	79	>0.999999999999999	Fail	0.80081	0.9817	0.9637	0.01807	0.07138	0.2531	84	>0.999999999999999	Fail	0.132643	1.061	0.9637	0.09743	0.06416	1.519	84	>0.999999	Fail	0.551879	1.058	1.032	0.02651	0.0444	0.5969	101
ACX60_RS03785	WP_000006938.1			Molecular chaperone DnaJ	0	Fail	0.489248	0.998	0.9518	0.04622	0.06601	0.7001	30	>0.999999999999999	Fail	0.700949	0.9819	0.9518	0.03011	0.07766	0.3877	30	>0.999999999999999	Fail	0.208853	1.076	0.9496	0.1266	0.09847	1.285	29	>0.999999999999999	Fail	0.214019	1.075	0.9496	0.1257	0.09876	1.273	27	>0.999999	Fail	0.946796	1.03	1.034	-0.004804	0.07151	0.06717	38
ACX60_RS03790	WP_001003054.1			Tellurite resistance TehB family protein	0	Fail	0.776467	0.9964	1.008	-0.01116	0.03906	0.2857	43	>0.999999999999999	Fail	0.972327	1.006	1.008	-0.001409	0.04039	0.03489	43	>0.999999999999999	Fail	0.47454	0.9341	0.9846	-0.0505	0.07009	0.7206	50	>0.999999999999999	Fail	0.374184	0.9202	0.9846	-0.06437	0.07179	0.8967	50	>0.999999	Fail	0.83996	1.045	1.039	0.005889	0.02903	0.2029	57
ACX60_RS03795	WP_049594805.1	VARS, valS	valyl-tRNA synthetase	Valine--tRNA ligase (EC 6.1.1.9) (Valyl-tRNA synthetase) (ValRS)	0	Fail									Fail									Fail									Fail									Fail
ACX60_RS03800	WP_049594806.1			Uncharacterized protein	0	Fail	0.890377	1.021	1.013	0.00783	0.0564	0.1388	35	>0.999999999999999	Fail	0.901542	1.024	1.013	0.01097	0.08805	0.1246	37	>0.999999999999999	Fail	0.668921	0.9495	0.9954	-0.04589	0.1066	0.4305	45	>0.999999999999999	Fail	0.641127	0.9436	0.9954	-0.05178	0.1103	0.4694	44	>0.999999	Fail	0.323218	0.9655	1.022	-0.05607	0.05611	0.9993	43
ACX60_RS03805	WP_001086059.1			Short chain dehydrogenase family protein	0	Fail	0.698204	1.075	1.04	0.03451	0.08833	0.3907	38	>0.999999999999999	Fail	0.937752	1.047	1.04	0.006912	0.08795	0.07859	40	>0.999999999999999	Fail	0.928116	1.029	1.022	0.007121	0.07847	0.09076	42	>0.999999999999999	Fail	0.539935	0.9695	1.022	-0.05204	0.08423	0.6178	43	>0.999999	Fail	0.0418418	0.906	1.045	-0.1387	0.06607	2.099	42
ACX60_RS03810	WP_000371755.1			SnoaL-like domain protein	0	Fail	0.726503	0.9199	0.8385	0.08141	0.2169	0.3753	4	>0.999999999999999	Fail	0.569379	1.006	0.8385	0.1677	0.2633	0.637	3	>0.999999999999999	Fail	0.537329	1.27	1.082	0.188	0.279	0.6739	4	>0.999999999999999	Fail	0.854144	1.027	1.082	-0.05497	0.2746	0.2002	3	>0.999999	Fail	0.333406	1.061	1.11	-0.04885	0.03862	1.265	2
ACX60_RS03815	WP_000369287.1			Heavy-metal-binding family protein	0	Fail	0.709684	1.018	0.9688	0.04939	0.1305	0.3786	17	>0.999999999999999	Fail	0.349777	1.087	0.9688	0.1178	0.1225	0.9615	17	>0.999999999999999	Fail	0.770366	1.066	1.012	0.05381	0.1819	0.2959	20	>0.999999999999999	Fail	0.758226	1.065	1.012	0.05324	0.1706	0.3121	20	>0.999999	Fail	0.441014	1.102	1.061	0.04067	0.05187	0.784	23
ACX60_RS03820	WP_000927243.1			UPF0145 protein BGC29_00980	0	Fail	0.0650239	0.9499	1.069	-0.1186	0.06146	1.93	25	0.723068	Fail	0.862168	1.055	1.069	-0.01317	0.07517	0.1752	28	>0.999999999999999	Fail	0.155375	0.9278	0.7559	0.1719	0.1186	1.449	39	>0.999999999999999	Fail	0.085467	0.9646	0.7559	0.2087	0.1179	1.77	35	>0.999999	Fail	0.749309	1.045	1.077	-0.03234	0.1004	0.322	36
ACX60_RS03825	WP_001174793.1	adeK	outer membrane protein, multidrug efflux system	Efflux transporter, outer membrane factor (OMF) lipo, NodT family protein	16	Pass	<0.000000000000001	0.4241	0.9776	-0.5535	0.04535	12.21	96	<0.000000000000001	Fail	0.268253	1.024	0.9776	0.04621	0.04151	1.113	98	>0.999999999999999	Pass	2.15e-12	0.5931	0.988	-0.3949	0.04949	7.979	103	6.9532e-09	Pass	<0.000001	0.7145	0.988	-0.2735	0.05008	5.461	102	0.000543	Pass	<0.000000000000001	0.1519	1.008	-0.8557	0.04633	18.47	119
ACX60_RS03830	WP_000046679.1	adeJ	multidrug efflux pump	Efflux pump membrane transporter	13	Pass	4.98246e-07	0.6298	1.011	-0.3817	0.06945	5.496	76	6.65501e-05	Fail	0.17923	1.103	1.011	0.09197	0.06788	1.355	80	>0.999999999999999	Pass	3.3285e-07	0.5083	0.9265	-0.4182	0.07425	5.633	71	0.000153777	Fail	0.005557	0.711	0.9265	-0.2155	0.07538	2.859	72	>0.999999	Pass	<0.000000000000001	0.1462	1.011	-0.8646	0.04825	17.92	87
ACX60_RS03835	WP_000986589.1	adeI	membrane fusion protein, multidrug efflux system	Acriflavine resistance protein A	10	Fail	0.00352306	0.6763	0.9517	-0.2754	0.08612	3.197	27	0.150583	Fail	0.728687	0.9817	0.9517	0.03	0.08559	0.3505	27	>0.999999999999999	Pass	0.000121292	0.4095	1.073	-0.6633	0.1424	4.657	22	0.0301737	Fail	0.017079	0.7686	1.073	-0.3042	0.1179	2.58	22	>0.999999	Pass	4.54942e-09	0.1319	0.8717	-0.7398	0.09494	7.793	34
ACX60_RS03840	WP_002004370.1	pgpB	phosphatidylglycerophosphatase B	PAP2 family protein (Phosphatidylglycerophosphatase) (Phosphatidylglycerophosphatase B)	9	Fail	0.00136733	0.6636	1.038	-0.3739	0.1072	3.487	34	0.0768982	Fail	0.48454	1.096	1.038	0.05835	0.08257	0.7067	34	>0.999999999999999	Fail	0.000404148	0.593	1.09	-0.4973	0.1233	4.034	27	0.0687902	Fail	0.006807	0.7887	1.09	-0.3017	0.1032	2.922	28	>0.999999	Pass	<0.000000000000001	0.05099	0.9617	-0.9107	0.06137	14.84	41
ACX60_RS03845	WP_049594807.1			Recombinase	1	Fail	0.878552	0.9167	0.9099	0.006735	0.04397	0.1532	112	>0.999999999999999	Fail	0.961945	0.9121	0.9099	0.002211	0.04624	0.04782	111	>0.999999999999999	Fail	0.322275	0.9878	0.9388	0.04904	0.04935	0.9938	123	>0.999999999999999	Fail	0.082892	1.037	0.9388	0.09805	0.05608	1.749	122	>0.999999	Fail	0.00272904	0.8719	0.9766	-0.1047	0.03434	3.049	146
ACX60_RS03850	WP_000234078.1	ispB	octaprenyl-diphosphate synthase	Geranylgeranyl diphosphate synthase	0	Fail									Fail									Fail									Fail									Fail
ACX60_RS03855	WP_000667115.1			Uncharacterized protein	0	Fail	0.957169	0.9513	0.9454	0.005862	0.1064	0.05507	10	>0.999999999999999	Fail	0.386347	0.8108	0.9454	-0.1346	0.1486	0.9058	10	>0.999999999999999	Fail	0.971552	0.9132	0.9101	0.003139	0.08584	0.03656	10	>0.999999999999999	Fail	0.089341	1.075	0.9101	0.1645	0.08747	1.881	10	>0.999999	Fail	0.924651	0.847	0.8574	-0.01049	0.1093	0.09599	17
ACX60_RS03860	WP_000271409.1	RP-L21, MRPL21, rplU	large subunit ribosomal protein L21	50S ribosomal protein L21	0	Fail									Fail									Fail									Fail									Fail
ACX60_RS03865	WP_000201632.1	RP-L27, MRPL27, rpmA	large subunit ribosomal protein L27	50S ribosomal protein L27	0	Fail									Fail									Fail									Fail									Fail
ACX60_RS03870	WP_001056757.1	lolA	outer membrane lipoprotein carrier protein	Outer-membrane lipoprotein carrier protein	0	Fail									Fail									Fail									Fail									Fail
ACX60_RS03875	WP_001177767.1			DUF3298 domain-containing protein	0	Fail	0.651056	0.9631	0.9328	0.03028	0.06659	0.4547	56	>0.999999999999999	Fail	0.526419	0.9748	0.9328	0.04191	0.06574	0.6375	55	>0.999999999999999	Fail	0.409158	1.016	1.071	-0.05559	0.06687	0.8313	59	>0.999999999999999	Fail	0.906875	1.063	1.071	-0.007952	0.06769	0.1175	60	>0.999999	Fail	0.208771	0.9566	1.031	-0.0741	0.05847	1.267	79
ACX60_RS03880	WP_000566834.1	SARS, serS	seryl-tRNA synthetase	Serine--tRNA ligase (EC 6.1.1.11) (Seryl-tRNA synthetase) (SerRS) (Seryl-tRNA(Ser/Sec) synthetase)	0	Fail									Fail									Fail									Fail									Fail
ACX60_RS03885	WP_000350922.1	cysG	uroporphyrin-III C-methyltransferase / precorrin-2 dehydrogenase / sirohydrochlorin ferrochelatase	Siroheme synthase [Includes: Uroporphyrinogen-III C-methyltransferase (Urogen III methylase) (EC 2.1.1.107) (Uroporphyrinogen III methylase) (UROM) (SUMT); Precorrin-2 dehydrogenase (EC 1.3.1.76); Sirohydrochlorin ferrochelatase (EC 4.99.1.4)]	1	Fail	0.383436	0.9333	0.8058	0.1275	0.1436	0.8878	24	0.997487	Fail	0.825637	0.7757	0.8058	-0.03013	0.1352	0.2228	23	>0.999999999999999	Fail	0.655635	0.9564	0.8944	0.06206	0.1372	0.4524	21	>0.999999999999999	Fail	0.253484	1.031	0.8944	0.1367	0.1163	1.176	20	>0.999999	Fail	0.678997	0.7946	0.8463	-0.05171	0.1238	0.4175	33
ACX60_RS03890	WP_000582207.1	trmL, cspR	tRNA (cytidine/uridine-2'-O-)-methyltransferase	tRNA (cytidine(34)-2'-O)-methyltransferase (EC 2.1.1.207) (tRNA (cytidine/uridine-2'-O-)-methyltransferase TrmL)	0	Fail	0.411184	1.001	1.025	-0.02465	0.02976	0.8282	54	>0.999999999999999	Fail	0.39071	0.9894	1.025	-0.03575	0.04131	0.8654	53	>0.999999999999999	Fail	0.908169	1.015	1.011	0.003328	0.02871	0.1159	52	>0.999999999999999	Fail	0.640071	1.023	1.011	0.0119	0.0253	0.4703	53	>0.999999	Fail	0.823927	1.032	1.038	-0.006825	0.03055	0.2234	64
ACX60_RS03895	WP_001001259.1			HxlR-like helix-turn-helix family protein	0	Fail	0.831891	1.096	1.062	0.03377	0.1566	0.2156	17	>0.999999999999999	Fail	0.834063	1.093	1.062	0.03074	0.1442	0.2132	15	>0.999999999999999	Fail	0.812503	0.8934	0.9329	-0.03947	0.1633	0.2417	14	>0.999999999999999	Fail	0.449358	1.047	0.9329	0.1137	0.1464	0.7768	15	>0.999999	Fail	0.803455	1.139	1.18	-0.04121	0.1629	0.253	16
ACX60_RS03900	WP_000071881.1			Flavodoxin, WrbA-like protein	0	Fail	0.885419	0.9831	0.9727	0.01043	0.07199	0.1448	51	>0.999999999999999	Fail	0.800558	0.9926	0.9727	0.01988	0.07828	0.2539	53	>0.999999999999999	Fail	0.677762	0.9548	0.9948	-0.03996	0.0957	0.4176	60	>0.999999999999999	Fail	0.667997	0.9546	0.9948	-0.04019	0.09323	0.4311	59	>0.999999	Fail	0.865141	0.9607	0.9699	-0.009172	0.05381	0.1705	69
ACX60_RS03905	WP_001984857.1			Low-affinity putrescine importer PlaP (Putrescine/spermidine ABC transporter)	1	Fail	0.273781	0.9117	0.9738	-0.06213	0.05643	1.101	91	0.952996	Fail	0.583229	0.9428	0.9738	-0.03105	0.05638	0.5506	92	>0.999999999999999	Fail	0.124382	1.054	0.9518	0.1021	0.0658	1.551	90	>0.999999999999999	Fail	0.226778	1.03	0.9518	0.07798	0.06407	1.217	89	>0.999999	Fail	0.0869172	0.9017	0.9955	-0.09383	0.05424	1.73	94
ACX60_RS03910	WP_001118410.1	E1.1.1.1, adh	alcohol dehydrogenase	Iron-containing alcohol dehydrogenase family protein	0	Fail	0.657533	1.002	0.9863	0.01592	0.03582	0.4444	121	>0.999999999999999	Fail	0.963814	0.988	0.9863	0.001646	0.03622	0.04546	120	>0.999999999999999	Fail	0.464847	0.9603	0.9871	-0.02678	0.03652	0.7333	115	>0.999999999999999	Fail	0.70588	1.003	0.9871	0.0154	0.04069	0.3783	114	>0.999999	Fail	0.867562	1.006	1.012	-0.006548	0.0392	0.1671	145
ACX60_RS03915	WP_000626048.1			Uncharacterized protein	0	Fail	0.624612	0.9443	0.8996	0.04472	0.09054	0.494	33	>0.999999999999999	Fail	0.596348	0.8381	0.8996	-0.06147	0.115	0.5347	34	>0.999999999999999	Fail	0.513884	0.9857	0.9073	0.0784	0.1188	0.6599	33	>0.999999999999999	Fail	0.27181	1.031	0.9073	0.1242	0.1111	1.118	33	>0.999999	Fail	0.731593	1.026	1.064	-0.03753	0.1085	0.3458	35
ACX60_RS03920	WP_000050858.1	lipB	lipoyl(octanoyl) transferase	Octanoyltransferase (EC 2.3.1.181) (Lipoate-protein ligase B) (Lipoyl/octanoyl transferase) (Octanoyl-[acyl-carrier-protein]-protein N-octanoyltransferase)	0	Fail									Fail									Fail									Fail									Fail
ACX60_RS03925	WP_000887099.1	K09158	uncharacterized protein	Uncharacterized protein	0	Fail									Fail									Fail									Fail									Fail
ACX60_RS03930	WP_001281941.1	rpoD	RNA polymerase primary sigma factor	RNA polymerase sigma factor RpoD (Sigma-70)	0	Fail									Fail									Fail									Fail									Fail
ACX60_RS03935	WP_000099358.1			Uncharacterized protein	0	Fail									Fail									Fail									Fail									Fail
ACX60_RS03940	WP_001274941.1	K07039	uncharacterized protein	YecA family protein	0	Fail	0.626482	0.8941	0.9107	-0.01657	0.03353	0.4943	20	>0.999999999999999	Fail	0.956492	0.9085	0.9107	-0.002224	0.04025	0.05524	20	>0.999999999999999	Fail	0.827657	0.9796	0.9923	-0.0127	0.05753	0.2207	19	>0.999999999999999	Fail	0.714571	1.008	0.9923	0.01587	0.04275	0.3712	19	>0.999999	Fail	0.834653	0.9429	0.9555	-0.01262	0.05979	0.211	24
ACX60_RS03945	WP_001021242.1			Uncharacterized protein	0	Fail	0.64475	1.029	1.008	0.02023	0.04357	0.4643	43	>0.999999999999999	Fail	0.774044	0.9976	1.008	-0.01068	0.03698	0.2889	43	>0.999999999999999	Fail	0.760086	1.068	1.084	-0.01606	0.05227	0.3073	44	>0.999999999999999	Fail	0.383048	1.034	1.084	-0.05017	0.05693	0.8813	43	>0.999999	Fail	0.894305	1.034	1.03	0.004649	0.03481	0.1335	50
ACX60_RS03950	WP_000994655.1	K07146	UPF0176 protein	UPF0176 protein J517_2484	0	Fail	0.522522	0.9417	0.8875	0.05419	0.0841	0.6443	47	>0.999999999999999	Fail	0.801492	0.9092	0.8875	0.02171	0.08585	0.2528	48	>0.999999999999999	Fail	0.665996	0.7674	0.8136	-0.04618	0.1061	0.4354	34	>0.999999999999999	Fail	0.439395	0.7224	0.8136	-0.09113	0.1165	0.7821	35	>0.999999	Fail	0.241283	0.8855	0.9575	-0.072	0.06069	1.186	48
ACX60_RS03955	WP_000950285.1	K06938	uncharacterized protein	Uncharacterized protein	1	Fail	0.103914	0.3211	0.986	-0.6649	0.2329	2.855	2	0.813212	Fail	0.762102	1.023	0.986	0.03697	0.1115	0.3315	3	>0.999999999999999	Fail	0.344019	0.3765	0.6693	-0.2928	0.2731	1.072	4	>0.999999999999999	Fail	0.701098	0.5552	0.6693	-0.1141	0.2766	0.4125	4	>0.999999	Fail	0.584394	0.943	0.907	0.03596	0.05886	0.611	3
ACX60_RS03960	WP_001287579.1	CS, gltA	citrate synthase	Citrate synthase	0	Fail		0.7248							Fail									Fail			0.6734						Fail	0.46743	0.3576	0.6734	-0.3158	0.3937	0.8021	4	>0.999999	Fail	0.0653958	0.0488	0.3641	-0.3153	0.1503	2.097	9
ACX60_RS03965	WP_002027108.1	sdhC, frdC	succinate dehydrogenase / fumarate reductase, cytochrome b subunit	AdhC (Succinate dehydrogenase) (Succinate dehydrogenase cytochrome b556 subunit) (Succinate dehydrogenase, cytochrome b556 subunit)	0	Fail									Fail									Fail									Fail									Fail
ACX60_RS03970	WP_000833672.1	sdhD, frdD	succinate dehydrogenase / fumarate reductase, membrane anchor subunit	Succinate dehydrogenase hydrophobic membrane anchor subunit	0	Fail									Fail									Fail									Fail									Fail
ACX60_RS03975	WP_000500957.1	sdhA, frdA	succinate dehydrogenase / fumarate reductase, flavoprotein subunit	Succinate dehydrogenase flavoprotein subunit (EC 1.3.5.1)	0	Fail									Fail									Fail									Fail									Fail
ACX60_RS03980	WP_000086385.1	sdhB, frdB	succinate dehydrogenase / fumarate reductase, iron-sulfur subunit	Succinate dehydrogenase and fumarate reductase iron-sulfur family protein	0	Fail									Fail									Fail									Fail									Fail
ACX60_RS03985	WP_001984866.1	OGDH, sucA	2-oxoglutarate dehydrogenase E1 component	Oxoglutarate dehydrogenase (Succinyl-transferring), E1 component (EC 1.2.4.2)	0	Fail									Fail									Fail									Fail									Fail
ACX60_RS03990	WP_000179879.1	DLST, sucB	2-oxoglutarate dehydrogenase E2 component (dihydrolipoamide succinyltransferase)	Dihydrolipoyllysine-residue succinyltransferase component of 2-oxoglutarate dehydrogenase complex (EC 2.3.1.61) (2-oxoglutarate dehydrogenase complex component E2)	0	Fail									Fail									Fail									Fail									Fail
ACX60_RS03995	WP_000082610.1	DLD, lpd, pdhD	dihydrolipoamide dehydrogenase	Dihydrolipoyl dehydrogenase (EC 1.8.1.4)	0	Fail									Fail									Fail									Fail									Fail
ACX60_RS04000	WP_001048573.1	sucC	succinyl-CoA synthetase beta subunit	Succinate--CoA ligase [ADP-forming] subunit beta (EC 6.2.1.5) (Succinyl-CoA synthetase subunit beta) (SCS-beta)	1	Fail	0.922564	0.2941	0.3284	-0.03424	0.3117	0.1098	2	>0.999999999999999	Fail	0.81751	0.4286	0.3284	0.1002	0.3818	0.2625	2	>0.999999999999999	Fail		0.5175							Fail									Fail	0.379423	0.3374	0.652	-0.3146	0.3187	0.9872	4
ACX60_RS04005	WP_000114637.1	sucD	succinyl-CoA synthetase alpha subunit	Succinate--CoA ligase [ADP-forming] subunit alpha (EC 6.2.1.5) (Succinyl-CoA synthetase subunit alpha) (SCS-alpha)	0	Fail		0.3597	0.3379	0.02181					Fail		0.8147	0.3379	0.4768					Fail	0.488916	1.057	0.1382	0.9184	0.8869	1.035	1	>0.999999999999999	Fail	0.533379	0.8688	0.1382	0.7305	0.8114	0.9003	1	>0.999999	Fail	0.444911	0.3562	0.653	-0.2968	0.3383	0.8773	3
ACX60_RS04010	WP_000072941.1	WARS, trpS	tryptophanyl-tRNA synthetase	Tryptophan--tRNA ligase (EC 6.1.1.2)	0	Fail									Fail									Fail									Fail									Fail
ACX60_RS04015	WP_000146246.1	K09781	uncharacterized protein	Uncharacterized protein	0	Fail	0.513115	0.9646	0.9937	-0.02915	0.04436	0.6572	74	>0.999999999999999	Fail	0.282436	0.9514	0.9937	-0.04232	0.03909	1.083	73	>0.999999999999999	Fail	0.934644	0.951	0.9557	-0.004728	0.05745	0.08229	72	>0.999999999999999	Fail	0.656756	0.9814	0.9557	0.02573	0.05767	0.4462	73	>0.999999	Fail	0.388555	1.003	1.027	-0.02417	0.02789	0.8668	82
ACX60_RS04020	WP_001267353.1	K07054	uncharacterized protein	Metallopeptidase	0	Fail	0.73673	1.07	1.048	0.0219	0.06483	0.3378	58	>0.999999999999999	Fail	0.81931	1.033	1.048	-0.01553	0.06769	0.2295	58	>0.999999999999999	Fail	0.214187	0.8838	0.9873	-0.1035	0.08254	1.254	66	>0.999999999999999	Fail	0.456917	0.9297	0.9873	-0.05758	0.07695	0.7483	66	>0.999999	Fail	0.862824	1.022	1.027	-0.004773	0.02753	0.1734	76
ACX60_RS04025	WP_000526259.1	TC.CPA1	monovalent cation:H+ antiporter, CPA1 family	Sodium/hydrogen exchanger family protein	0	Fail	0.662637	0.9954	0.9842	0.01126	0.02577	0.4369	212	>0.999999999999999	Fail	0.843841	0.9898	0.9842	0.005656	0.02868	0.1972	212	>0.999999999999999	Fail	0.799306	1.04	1.032	0.00842	0.03308	0.2546	215	>0.999999999999999	Fail	0.154972	0.987	1.032	-0.04497	0.0315	1.427	210	>0.999999	Fail	0.18767	0.9805	1.009	-0.0281	0.02127	1.321	243
ACX60_RS04030	WP_079454674.1				0	Fail	0.952569	1.007	1.008	-0.00146	0.02453	0.05952	421	>0.999999999999999	Fail	0.397972	0.9872	1.008	-0.0211	0.02493	0.8461	416	>0.999999999999999	Fail	0.304315	0.9464	0.9824	-0.03599	0.035	1.028	431	>0.999999999999999	Fail	0.866769	0.9878	0.9824	0.005403	0.03219	0.1679	436	>0.999999	Fail	0.771826	1.002	1.009	-0.006193	0.02134	0.2901	501
ACX60_RS04035	WP_000257914.1			Poly alpha-glucosyltransferase	0	Fail	0.302038	0.9758	0.9333	0.04253	0.04099	1.038	96	0.95939	Fail	0.83922	0.9419	0.9333	0.008578	0.04216	0.2034	95	>0.999999999999999	Fail	0.665839	1.041	1.015	0.0263	0.06071	0.4332	93	>0.999999999999999	Fail	0.338616	1.072	1.015	0.05678	0.05903	0.9618	94	>0.999999	Fail	0.344181	1.096	1.059	0.03734	0.03931	0.9498	116
ACX60_RS04040	WP_000221994.1			Metallophosphatase	0	Fail	0.680282	1.023	1.038	-0.01496	0.03616	0.4137	75	>0.999999999999999	Fail	0.550222	1.016	1.038	-0.0224	0.03732	0.6002	74	>0.999999999999999	Fail	0.20281	1.003	0.9124	0.09104	0.07082	1.285	71	>0.999999999999999	Fail	0.19079	1.007	0.9124	0.09454	0.07156	1.321	70	>0.999999	Fail	0.883178	1.028	1.023	0.004756	0.03228	0.1473	96
ACX60_RS04045	WP_000722324.1			Putative metalloprotease	0	Fail	0.386551	1.007	0.9631	0.04369	0.05022	0.87	93	0.997487	Fail	0.620695	0.9905	0.9631	0.02742	0.05522	0.4965	96	>0.999999999999999	Fail	0.390689	1.006	0.9541	0.0521	0.06043	0.8621	101	>0.999999999999999	Fail	0.820164	0.9678	0.9541	0.01367	0.05998	0.2279	98	>0.999999	Fail	0.807164	0.9931	0.9839	0.009264	0.03786	0.2447	104
ACX60_RS04050	WP_000102950.1	ybaZ	methylated-DNA-protein-cysteine methyltransferase related protein	Methyltransferase	0	Fail		0.8197	0.7722	0.04753					Fail		0.7927	0.7722	0.02054					Fail		1.058	1.106	-0.04766					Fail		1.174	1.106	0.0676					Fail	0.16755	1.18	1.068	0.112	0.06654	1.684	4
ACX60_RS04055	WP_000966781.1			Universal stress protein	0	Fail	0.733742	0.9823	1.002	-0.0199	0.05808	0.3426	39	>0.999999999999999	Fail	0.670958	1.033	1.002	0.03104	0.07253	0.4279	41	>0.999999999999999	Fail	0.664827	1.123	1.08	0.04257	0.09757	0.4363	43	>0.999999999999999	Fail	0.649949	1.033	1.08	-0.04745	0.1038	0.4571	42	>0.999999	Fail	0.327391	0.9315	0.9996	-0.06807	0.06884	0.9889	51
ACX60_RS04060	WP_009518950.1			Chloramphenicol acetyltransferase CAT	0	Fail	0.642188	1.098	1.033	0.06504	0.1347	0.4828	8	>0.999999999999999	Fail	0.943889	1.042	1.033	0.009171	0.1263	0.07262	8	>0.999999999999999	Fail	0.920988	0.9975	0.987	0.0105	0.1032	0.1017	10	>0.999999999999999	Fail	0.478869	1.058	0.987	0.07121	0.0968	0.7356	10	>0.999999	Fail	0.374049	0.8834	1.007	-0.1234	0.1356	0.9103	19
ACX60_RS04065	WP_031978871.1			Uncharacterized protein	0	Fail	0.961733	1.04	1.031	0.008905	0.1837	0.04848	24	>0.999999999999999	Fail	0.682682	1.097	1.031	0.06609	0.1597	0.4138	24	>0.999999999999999	Fail	0.70103	0.9081	0.9765	-0.06842	0.1757	0.3895	20	>0.999999999999999	Fail	0.541843	1.08	0.9765	0.1039	0.1673	0.6212	19	>0.999999	Fail	0.77534	1.074	1.044	0.03022	0.1047	0.2886	24
ACX60_RS04070	WP_000116197.1			TetR-family transcriptional regulator	0	Fail	0.740219	0.9626	0.979	-0.0164	0.04925	0.3331	62	>0.999999999999999	Fail	0.4479	0.9411	0.979	-0.03792	0.04965	0.7639	61	>0.999999999999999	Fail	0.701753	1.013	1.039	-0.02587	0.06722	0.3849	58	>0.999999999999999	Fail	0.499846	0.9939	1.039	-0.04543	0.06693	0.6788	60	>0.999999	Fail	0.604003	1.002	1.02	-0.01875	0.03597	0.5212	65
ACX60_RS04075	WP_001190203.1	greA	transcription elongation factor GreA	Transcription elongation factor GreA (Transcript cleavage factor GreA)	0	Fail	0.473505	0.836	0.9407	-0.1047	0.1195	0.8758	2	>0.999999999999999	Fail	0.195058	0.9077	0.9407	-0.03296	0.01718	1.919	2	>0.999999999999999	Fail	0.316979	0.867	1.292	-0.425	0.3548	1.198	3	>0.999999999999999	Fail	0.345272	0.9038	1.292	-0.3883	0.3475	1.117	3	>0.999999	Fail	0.327733	0.5994	0.8681	-0.2686	0.2478	1.084	5
ACX60_RS04080	WP_001126293.1	carB, CPA2	carbamoyl-phosphate synthase large subunit	Carbamoyl-phosphate synthase large chain (EC 6.3.5.5) (Carbamoyl-phosphate synthetase ammonia chain)	0	Fail	0.757847	0.09003	0.1351	-0.04509	0.1413	0.3191	8	>0.999999999999999	Fail	0.76408	0.09403	0.1351	-0.04108	0.1308	0.3141	6	>0.999999999999999	Fail			0.1189						Fail			0.1189						Fail	0.439425	0.2517	0	0.2517	0.2831	0.8891	3
ACX60_RS04085	WP_000106446.1	carA, CPA1	carbamoyl-phosphate synthase small subunit	Carbamoyl-phosphate synthase small chain (EC 6.3.5.5) (Carbamoyl-phosphate synthetase glutamine chain)	0	Fail			0.9149						Fail			0.9149						Fail	0.668359	0.264	0.1028	0.1612	0.3406	0.4732	3	>0.999999999999999	Fail			0.1028						Fail	0.403208	0	0.4046	-0.4046	0.3847	1.052	2
ACX60_RS04090	WP_001282880.1			Uncharacterized protein	0	Fail	0.737659	0.9865	0.9391	0.04737	0.1384	0.3422	13	>0.999999999999999	Fail	0.666519	0.9879	0.9391	0.0488	0.1105	0.4418	12	>0.999999999999999	Fail	0.397256	1.008	0.9233	0.08437	0.09611	0.8779	12	>0.999999999999999	Fail	0.454251	1.003	0.9233	0.07997	0.1034	0.7734	12	>0.999999	Fail	0.937866	1.04	1.035	0.005493	0.0693	0.07927	15
ACX60_RS04095	WP_000179362.1			Uncharacterized protein	0	Fail	0.720296	1.007	1.035	-0.0279	0.07637	0.3654	14	>0.999999999999999	Fail	0.0419785	0.9172	1.035	-0.1177	0.05261	2.238	14	>0.999999999999999	Fail	0.627214	1.098	1.034	0.06402	0.1291	0.4958	15	>0.999999999999999	Fail	0.90668	1.018	1.034	-0.016	0.1342	0.1192	15	>0.999999	Fail	0.143993	0.931	1.023	-0.09154	0.05938	1.542	15
ACX60_RS04100	WP_000729551.1	yhbY	RNA-binding protein	CRS1 / YhbY domain protein	0	Fail	0.976852	0.8223	0.8273	-0.004994	0.1688	0.02958	13	>0.999999999999999	Fail	0.756254	0.7767	0.8273	-0.05063	0.1597	0.317	13	>0.999999999999999	Fail	0.802875	0.9799	0.9554	0.02445	0.09509	0.2571	9	>0.999999999999999	Fail	0.580288	0.8774	0.9554	-0.07809	0.1361	0.5736	9	>0.999999	Fail	0.892911	1.007	0.9956	0.01178	0.08509	0.1385	9
ACX60_RS04105	WP_000235573.1	rlmE, rrmJ, ftsJ	23S rRNA (uridine2552-2'-O)-methyltransferase	Ribosomal RNA large subunit methyltransferase E (EC 2.1.1.166) (23S rRNA Um2552 methyltransferase) (rRNA (uridine-2'-O-)-methyltransferase)	0	Fail	0.996275	0.4874	0.4858	0.00163	0.3368	0.004838	7	>0.999999999999999	Fail	0.107471	0.9769	0.4858	0.4912	0.271	1.813	8	>0.999999999999999	Fail	0.1573	0.6377	0.3174	0.3203	0.2095	1.529	10	>0.999999999999999	Fail	0.639467	0.4213	0.3174	0.1039	0.2151	0.483	10	>0.999999	Fail	0.705708	0.4996	0.5735	-0.0739	0.1914	0.386	13
ACX60_RS04110	WP_001286662.1	ftsH, hflB	cell division protease FtsH	ATP-dependent zinc metalloprotease FtsH (EC 3.4.24.-)	0	Fail									Fail									Fail									Fail									Fail
ACX60_RS04115	WP_001176046.1	folP	dihydropteroate synthase	Dihydropteroate synthase (DHPS) (EC 2.5.1.15) (Dihydropteroate pyrophosphorylase)	0	Fail	0.762087	0.9124	0.9533	-0.04093	0.1339	0.3057	28	>0.999999999999999	Fail	0.817587	0.9183	0.9533	-0.03495	0.1502	0.2327	30	>0.999999999999999	Fail	0.990873	0.9225	0.9248	-0.002309	0.1997	0.01156	24	>0.999999999999999	Fail	0.906453	0.9023	0.9248	-0.02251	0.1895	0.1188	24	>0.999999	Fail	0.815641	1.099	1.121	-0.02207	0.09374	0.2354	27
ACX60_RS04120	WP_000461267.1			Uncharacterized protein	0	Fail	0.940028	1.023	1.034	-0.01119	0.1427	0.07844	6	>0.999999999999999	Fail	0.797643	1.065	1.034	0.03082	0.115	0.268	6	>0.999999999999999	Fail	0.924903	0.9416	0.9262	0.0154	0.1567	0.09829	6	>0.999999999999999	Fail	0.682939	0.8829	0.9262	-0.04326	0.1009	0.4289	6	>0.999999	Fail	0.98508	0.9934	0.9965	-0.003096	0.1598	0.01938	7
ACX60_RS04125	WP_001112529.1			Uncharacterized protein	0	Fail	0.526312	0.8481	0.7246	0.1235	0.1864	0.6624	8	>0.999999999999999	Fail	0.780686	0.7915	0.7246	0.06691	0.2323	0.288	8	>0.999999999999999	Fail	0.810389	0.9095	0.8769	0.03262	0.1301	0.2507	6	>0.999999999999999	Fail	0.896237	0.8956	0.8769	0.01871	0.1375	0.136	6	>0.999999	Fail	0.575575	1.001	0.9109	0.08996	0.1503	0.5985	5
ACX60_RS04130					0	Fail									Fail									Fail									Fail		1.596							Fail			0.9607
ACX60_RS04135	WP_001290918.1	phoD	alkaline phosphatase D	Alkaline phosphatase	0	Fail	0.737795	0.9797	0.9894	-0.009742	0.02902	0.3357	103	>0.999999999999999	Fail	0.250731	0.9521	0.9894	-0.03728	0.03227	1.155	102	>0.999999999999999	Fail	0.561347	0.9799	1.009	-0.02887	0.04954	0.5827	103	>0.999999999999999	Fail	0.610457	1.035	1.009	0.02664	0.05214	0.511	102	>0.999999	Fail	0.444755	0.9727	1.006	-0.03305	0.04312	0.7665	130
ACX60_RS04140					0	Fail									Fail									Fail									Fail									Fail
ACX60_RS04145					0	Fail									Fail									Fail									Fail									Fail
ACX60_RS04150	WP_001229846.1	folD	methylenetetrahydrofolate dehydrogenase (NADP+) / methenyltetrahydrofolate cyclohydrolase	Bifunctional protein FolD [Includes: Methenyltetrahydrofolate cyclohydrolase (EC 3.5.4.9); Methylenetetrahydrofolate dehydrogenase (EC 1.5.1.5)]	0	Fail									Fail									Fail			0.1495						Fail			0.1495						Fail		0	0	0
ACX60_RS04155	WP_001278013.1			Methyltransferase	0	Fail	0.316269	0.8256	0.9946	-0.1689	0.1408	1.2	3	0.96946	Fail	0.830872	1.013	0.9946	0.01886	0.08101	0.2328	3	>0.999999999999999	Fail	0.87675	1.177	1.139	0.03767	0.2368	0.1591	10	>0.999999999999999	Fail	0.809549	1.196	1.139	0.05711	0.2308	0.2475	10	>0.999999	Fail	0.625427	0.9396	1.054	-0.1144	0.2284	0.501	12
ACX60_RS04160	WP_001043187.1			Uncharacterized protein	0	Fail	0.639322	0.8369	0.9225	-0.08559	0.178	0.4808	12	>0.999999999999999	Fail	0.782895	0.9659	0.9225	0.04339	0.1542	0.2813	13	>0.999999999999999	Fail	0.367435	0.8337	1.059	-0.225	0.2402	0.9366	12	>0.999999999999999	Fail	0.661641	0.9491	1.059	-0.1095	0.2446	0.4478	13	>0.999999	Fail	0.857863	1.042	1.064	-0.02236	0.1226	0.1824	14
ACX60_RS04165	WP_000228302.1	kgtP	MFS transporter, MHS family, alpha-ketoglutarate permease	Sugar (And other) transporter family protein	0	Fail	0.743767	0.9769	0.9862	-0.009274	0.02831	0.3276	120	>0.999999999999999	Fail	0.70939	0.999	0.9862	0.01282	0.03433	0.3736	121	>0.999999999999999	Fail	0.752655	1.04	1.023	0.01691	0.05355	0.3158	124	>0.999999999999999	Fail	0.598497	1.053	1.023	0.02973	0.05632	0.5279	124	>0.999999	Fail	0.454569	1.014	0.9863	0.02771	0.03696	0.7497	154
ACX60_RS04170	WP_000063783.1	glpK, GK	glycerol kinase	Glycerol kinase (EC 2.7.1.30) (ATP:glycerol 3-phosphotransferase) (Glycerokinase) (GK)	0	Fail	0.839486	0.9867	0.9769	0.009845	0.04849	0.203	111	>0.999999999999999	Fail	0.715918	0.9595	0.9769	-0.01735	0.04755	0.3648	111	>0.999999999999999	Fail	0.528955	0.974	1.019	-0.04466	0.07072	0.6316	110	>0.999999999999999	Fail	0.663758	0.9901	1.019	-0.02859	0.06559	0.4359	110	>0.999999	Fail	0.285209	0.968	1.019	-0.05122	0.04772	1.073	122
ACX60_RS04175	WP_000868069.1	glpA, glpD	glycerol-3-phosphate dehydrogenase	Glycerol-3-phosphate dehydrogenase (EC 1.1.5.3)	0	Fail	0.4229	1.044	0.9878	0.05615	0.06953	0.8077	53	>0.999999999999999	Fail	0.506168	1.023	0.9878	0.03495	0.05221	0.6694	53	>0.999999999999999	Fail	0.719875	0.9429	0.9733	-0.03037	0.08423	0.3605	53	>0.999999999999999	Fail	0.796562	0.9948	0.9733	0.02152	0.08305	0.2591	54	>0.999999	Fail	0.745028	0.9546	0.9785	-0.02397	0.07337	0.3267	61
ACX60_RS04180	WP_049594808.1	E4.1.1.32, pckA, PCK	phosphoenolpyruvate carboxykinase (GTP)	Phosphoenolpyruvate carboxykinase [GTP] (PEP carboxykinase) (PEPCK) (EC 4.1.1.32) (GTP-dependent phosphoenolpyruvate carboxykinase) (GTP-PEPCK)	2	Fail	0.563405	0.7273	0.8117	-0.08449	0.1414	0.5976	10	>0.999999999999999	Fail	0.491648	0.8842	0.8117	0.07244	0.1015	0.7138	10	>0.999999999999999	Fail	0.241543	0.6329	0.4173	0.2157	0.1742	1.238	11	>0.999999999999999	Fail	0.488733	0.5693	0.4173	0.1521	0.2123	0.7163	11	>0.999999	Fail	0.881864	0.6674	0.6366	0.03079	0.2031	0.1516	13
ACX60_RS04185	WP_001247645.1			Diacylglycerol kinase (Putative lipid kinase BmrU) (EC 2.7.1.-)	0	Fail	0.854146	0.9441	0.9302	0.0139	0.07495	0.1854	30	>0.999999999999999	Fail	0.476049	0.9711	0.9302	0.04089	0.05665	0.7217	30	>0.999999999999999	Fail	0.875823	0.8679	0.889	-0.02113	0.1343	0.1573	39	>0.999999999999999	Fail	0.87969	0.8684	0.889	-0.02068	0.1357	0.1524	38	>0.999999	Fail	0.31109	1.018	1.064	-0.04626	0.04499	1.028	34
ACX60_RS04190	WP_000924297.1			3',5'-cyclic-nucleotide phosphodiesterase	0	Fail	0.294822	1.09	0.9796	0.1108	0.1032	1.074	21	0.958187	Fail	0.94483	0.9885	0.9796	0.008825	0.126	0.07003	21	>0.999999999999999	Fail	0.950538	1.033	1.04	-0.00771	0.1228	0.06278	21	>0.999999999999999	Fail	0.647883	0.986	1.04	-0.05427	0.1171	0.4633	21	>0.999999	Fail	0.988922	0.9907	0.9894	0.00127	0.09066	0.01401	27
ACX60_RS04195	WP_000065579.1	groES, HSPE1	chaperonin GroES	10 kDa chaperonin (GroES protein) (Protein Cpn10)	0	Fail									Fail									Fail									Fail									Fail
ACX60_RS04200	WP_001274623.1	groEL, HSPD1	chaperonin GroEL	60 kDa chaperonin (GroEL protein) (Protein Cpn60)	0	Fail									Fail									Fail									Fail									Fail
ACX60_RS04205	WP_000379025.1	dgkA, DGK	diacylglycerol kinase (ATP)	Diacylglycerol kinase (EC 2.7.1.107)	0	Fail	0.552972	0.9962	0.9459	0.05034	0.08295	0.6069	15	>0.999999999999999	Fail	0.225742	0.7585	0.9459	-0.1874	0.1479	1.267	14	>0.999999999999999	Fail	0.614775	1.089	1.15	-0.0613	0.1189	0.5156	13	>0.999999999999999	Fail	0.829998	1.124	1.15	-0.02635	0.1203	0.2191	13	>0.999999	Fail	0.952445	0.7746	0.7622	0.01238	0.2049	0.06043	19
ACX60_RS04210	WP_000732913.1			Hydrolase (MBL fold metallo-hydrolase)	0	Fail	0.54058	0.971	0.9248	0.04617	0.07488	0.6165	46	>0.999999999999999	Fail	0.541775	0.9701	0.9248	0.04531	0.07372	0.6147	46	>0.999999999999999	Fail	0.80002	0.8431	0.8696	-0.02649	0.104	0.2548	47	>0.999999999999999	Fail	0.856274	0.8518	0.8696	-0.01783	0.09791	0.1821	47	>0.999999	Fail	0.279804	0.9882	1.049	-0.06069	0.05557	1.092	52
ACX60_RS04215	WP_000488521.1	E3.1.4.46, glpQ, ugpQ	glycerophosphoryl diester phosphodiesterase	Glycerophosphodiester phosphodiesterase	0	Fail	0.642144	0.8814	0.9216	-0.04017	0.086	0.4671	60	>0.999999999999999	Fail	0.970628	0.9244	0.9216	0.002842	0.07686	0.03697	61	>0.999999999999999	Fail	0.48199	1.079	1.014	0.06517	0.09191	0.709	45	>0.999999999999999	Fail	0.613679	1.056	1.014	0.04251	0.08357	0.5087	41	>0.999999	Fail	0.0265718	0.9038	1.005	-0.1016	0.04478	2.268	67
ACX60_RS04220	WP_005134866.1			Efflux pump membrane transporter	0	Fail	0.527489	0.995	0.9744	0.02058	0.0325	0.6331	174	>0.999999999999999	Fail	0.826169	0.9668	0.9744	-0.007584	0.03448	0.22	169	>0.999999999999999	Fail	0.988438	0.9927	0.9921	0.0005949	0.04099	0.01451	169	>0.999999999999999	Fail	0.857257	0.9851	0.9921	-0.007046	0.03912	0.1801	171	>0.999999	Fail	0.500069	1.024	1.008	0.01587	0.02349	0.6756	204
ACX60_RS04225	WP_001135457.1			Uncharacterized protein	0	Fail	0.649237	0.9611	0.9961	-0.03507	0.07657	0.458	43	>0.999999999999999	Fail	0.52549	0.9349	0.9961	-0.06123	0.0957	0.6398	46	>0.999999999999999	Fail	0.744033	0.9179	0.8826	0.03527	0.1075	0.3282	54	>0.999999999999999	Fail	0.585566	0.9386	0.8826	0.05602	0.1021	0.5488	51	>0.999999	Fail	0.915484	0.9008	0.9094	-0.008597	0.08068	0.1066	63
ACX60_RS04230	WP_000984535.1	htpX	heat shock protein HtpX	Protease HtpX (EC 3.4.24.-) (Heat shock protein HtpX)	0	Fail	0.587206	0.8324	0.8663	-0.03391	0.05291	0.6409	2	>0.999999999999999	Fail	0.374921	0.9928	0.8663	0.1265	0.1117	1.133	2	>0.999999999999999	Fail	0.189647	0.7784	1.148	-0.3697	0.2188	1.69	3	>0.999999999999999	Fail	0.188204	0.7037	1.148	-0.4443	0.2618	1.697	3	>0.999999	Fail	0.867	1.031	1.018	0.01272	0.067	0.1898	2
ACX60_RS04235	WP_000798650.1			Transglycosylase SLT domain protein	0	Fail	0.801696	0.9454	0.957	-0.01159	0.04601	0.2519	85	>0.999999999999999	Fail	0.651582	0.9388	0.957	-0.01819	0.04014	0.4531	87	>0.999999999999999	Fail	0.580945	0.9931	0.9638	0.02934	0.05296	0.554	91	>0.999999999999999	Fail	0.954711	0.9605	0.9638	-0.003219	0.05652	0.05695	91	>0.999999	Fail	0.270793	1.013	0.9732	0.03986	0.036	1.107	101
ACX60_RS04240	WP_000271251.1	ttcA	tRNA 2-thiocytidine biosynthesis protein TtcA	tRNA-cytidine(32) 2-sulfurtransferase (EC 2.8.1.-) (Two-thiocytidine biosynthesis protein A) (tRNA 2-thiocytidine biosynthesis protein TtcA)	0	Fail	0.514673	0.9145	0.9364	-0.02184	0.03155	0.6922	6	>0.999999999999999	Fail	0.752754	0.9484	0.9364	0.01201	0.03642	0.3298	6	>0.999999999999999	Fail	0.815165	0.8418	0.7758	0.06599	0.2731	0.2416	8	>0.999999999999999	Fail	0.941088	0.7569	0.7758	-0.01888	0.2476	0.07626	8	>0.999999	Fail	0.446254	0.9713	0.8933	0.07803	0.0967	0.8069	7
ACX60_RS04245	WP_001110719.1			SCP-2 sterol transfer family protein	0	Fail	0.0599571	1.112	0.9209	0.1911	0.09584	1.994	20	0.712362	Fail	0.92093	0.9365	0.9209	0.01564	0.1556	0.1005	20	>0.999999999999999	Fail	0.0730334	1.157	0.839	0.3179	0.1657	1.919	16	>0.999999999999999	Fail	0.072535	1.156	0.839	0.3165	0.1646	1.922	16	>0.999999	Fail	0.585568	0.8645	0.7976	0.06686	0.1207	0.5538	21
ACX60_RS04250	WP_001984613.1			ABC transporter substrate-binding protein (Lytic transglycosylase, catalytic) (Membrane-bound lytic murein transglycosylase F) (EC 4.2.2.-)	0	Fail	0.927124	0.9789	0.9759	0.003002	0.03276	0.09162	146	>0.999999999999999	Fail	0.741666	0.9866	0.9759	0.01066	0.03228	0.3303	144	>0.999999999999999	Fail	0.729176	0.9917	0.9812	0.01043	0.03006	0.3469	137	>0.999999999999999	Fail	0.502103	1	0.9812	0.01922	0.02855	0.673	137	>0.999999	Fail	0.936374	1.002	1	0.001936	0.02422	0.07995	168
ACX60_RS04255	WP_000841361.1	greB	transcription elongation factor GreB	Transcription elongation factor GreB (Transcript cleavage factor GreB)	0	Fail	0.635593	1.009	0.925	0.08399	0.1696	0.4952	7	>0.999999999999999	Fail	0.136996	1.187	0.925	0.262	0.156	1.679	7	>0.999999999999999	Fail	0.739878	1.001	1.058	-0.05677	0.1595	0.3559	4	>0.999999999999999	Fail	0.891502	1.085	1.058	0.02756	0.1921	0.1435	5	>0.999999	Fail	0.902506	0.955	0.9694	-0.01443	0.1149	0.1256	10
ACX60_RS04260					0	Fail									Fail									Fail									Fail									Fail
ACX60_RS04265	WP_000398198.1			DUF4440 domain-containing protein	0	Fail	0.803502	0.9845	1.003	-0.01804	0.0713	0.253	16	>0.999999999999999	Fail	0.512251	0.926	1.003	-0.07655	0.114	0.6713	15	>0.999999999999999	Fail	0.270654	0.8515	1.005	-0.1534	0.1354	1.133	20	>0.999999999999999	Fail	0.689792	0.9535	1.005	-0.05149	0.127	0.4053	19	>0.999999	Fail	0.585895	1.165	1.111	0.05428	0.09785	0.5547	18
ACX60_RS04270	WP_001071474.1			Peptide synthetase	0	Fail	0.390708	1.007	0.9881	0.01894	0.02204	0.8592	410	0.997487	Fail	0.873315	0.9916	0.9881	0.003527	0.02211	0.1595	408	>0.999999999999999	Fail	0.18781	0.9837	1.017	-0.03333	0.02527	1.319	412	>0.999999999999999	Fail	0.103731	0.9755	1.017	-0.04154	0.02547	1.631	412	>0.999999	Fail	0.530296	1.044	1.033	0.01145	0.01822	0.628	475
ACX60_RS04275	WP_001027817.1	yhbS	putative acetyltransferase	Acetyltransferase family protein (GNAT family N-acetyltransferase)	0	Fail	0.666659	0.9576	0.9851	-0.02752	0.06353	0.4333	51	>0.999999999999999	Fail	0.720805	1.005	0.9851	0.02028	0.05645	0.3594	51	>0.999999999999999	Fail	0.980406	0.9626	0.9644	-0.001784	0.07228	0.02468	52	>0.999999999999999	Fail	0.637084	0.993	0.9644	0.02863	0.06033	0.4746	52	>0.999999	Fail	0.190054	1.061	0.9929	0.06816	0.05142	1.325	60
ACX60_RS04280	WP_001054060.1			UPF0386 protein J512_3307	0	Fail	0.641912	0.9256	0.9771	-0.05151	0.1094	0.4707	25	>0.999999999999999	Fail	0.35579	0.8673	0.9771	-0.1098	0.1167	0.9416	24	>0.999999999999999	Fail	0.185168	0.8259	0.9861	-0.1601	0.1177	1.361	26	>0.999999999999999	Fail	0.300174	0.849	0.9861	-0.1371	0.1298	1.056	28	>0.999999	Fail	0.387465	1.021	0.9676	0.05369	0.06108	0.879	26
ACX60_RS04285	WP_000750922.1			Uncharacterized protein	0	Fail	0.224604	0.7948	0.9772	-0.1824	0.1386	1.316	8	0.938157	Fail	0.504128	0.8769	0.9772	-0.1003	0.1435	0.6994	8	>0.999999999999999	Fail	0.275235	0.9147	0.8343	0.08035	0.06789	1.184	7	>0.999999999999999	Fail	0.336081	0.9037	0.8343	0.06942	0.06722	1.033	7	>0.999999	Fail	0.853076	0.9016	0.8765	0.0251	0.1321	0.19	10
ACX60_RS04290	WP_000613407.1			Uncharacterized protein	0	Fail	0.645514	0.9613	0.986	-0.02464	0.0534	0.4614	100	>0.999999999999999	Fail	0.732714	0.9689	0.986	-0.01711	0.04995	0.3425	101	>0.999999999999999	Fail	0.534077	0.9663	1.004	-0.03755	0.06017	0.6241	95	>0.999999999999999	Fail	0.869844	1.013	1.004	0.009272	0.05644	0.1643	96	>0.999999	Fail	0.883409	1.013	1.007	0.005827	0.03965	0.147	113
ACX60_RS04295	WP_001059983.1			HIT family hydrolase	0	Fail	0.523289	0.9888	0.9515	0.03734	0.05761	0.6482	23	>0.999999999999999	Fail	0.384794	0.8603	0.9515	-0.09118	0.1028	0.8868	22	>0.999999999999999	Fail	0.69593	0.9376	0.9856	-0.048	0.1213	0.3958	23	>0.999999999999999	Fail	0.873432	0.9658	0.9856	-0.01981	0.1231	0.1609	25	>0.999999	Fail	0.638269	0.9736	1.004	-0.03031	0.0639	0.4742	35
ACX60_RS04300	WP_005134880.1			Uncharacterized protein	0	Fail	0.518613	1.056	1.021	0.03449	0.05279	0.6535	29	>0.999999999999999	Fail	0.513041	1.054	1.021	0.03314	0.05005	0.6622	29	>0.999999999999999	Fail	0.853319	1.053	1.036	0.01669	0.08944	0.1865	29	>0.999999999999999	Fail	0.823805	1.053	1.036	0.01706	0.07598	0.2245	31	>0.999999	Fail	0.910848	1.052	1.045	0.006358	0.05638	0.1128	36
ACX60_RS04305	WP_000120680.1			Molecular chaperone Tir	0	Fail	0.0942012	1.014	0.8439	0.1697	0.07768	2.185	4	0.805269	Fail	0.61481	0.8909	0.8439	0.047	0.08626	0.5449	4	>0.999999999999999	Fail	0.734093	1.178	1.068	0.1107	0.3039	0.3643	4	>0.999999999999999	Fail	0.784073	0.9668	1.068	-0.101	0.3371	0.2996	3	>0.999999	Fail	0.923593	0.9881	0.9956	-0.007484	0.07528	0.09942	7
ACX60_RS04310	WP_000734498.1			Uncharacterized protein	0	Fail	0.528232	0.8784	0.9662	-0.08779	0.136	0.6457	15	>0.999999999999999	Fail	0.485326	1.025	0.9662	0.05913	0.0825	0.7167	14	>0.999999999999999	Fail	0.901238	0.8894	0.8714	0.01799	0.1413	0.1273	10	>0.999999999999999	Fail	0.113423	1.027	0.8714	0.1557	0.08877	1.753	9	>0.999999	Fail	0.355717	1.01	0.8938	0.116	0.1227	0.9454	20
ACX60_RS04315	WP_001058974.1			Uncharacterized protein	0	Fail	0.498483	1.039	0.9761	0.06327	0.09186	0.6888	21	>0.999999999999999	Fail	0.671756	1.017	0.9761	0.04084	0.0949	0.4304	19	>0.999999999999999	Fail	0.678802	0.9861	1.033	-0.04715	0.1123	0.4199	21	>0.999999999999999	Fail	0.310751	0.9005	1.033	-0.1327	0.1278	1.039	21	>0.999999	Fail	0.932835	0.9291	0.9196	0.009536	0.1121	0.08507	27
ACX60_RS04320	WP_074031652.1				0	Fail	0.20357	1.063	1.165	-0.1023	0.07883	1.298	32	0.929915	Fail	0.0677853	1.01	1.165	-0.155	0.08188	1.893	31	>0.999999999999999	Fail	0.31121	1.051	0.9312	0.1196	0.1162	1.03	31	>0.999999999999999	Fail	0.27168	1.05	0.9312	0.1193	0.1067	1.118	32	>0.999999	Fail	0.25207	0.9199	1.008	-0.08773	0.0753	1.165	34
ACX60_RS04325	WP_001090404.1	K07044	uncharacterized protein	Metal-dependent hydrolase	0	Fail	0.422727	0.847	0.9607	-0.1137	0.1374	0.8278	13	>0.999999999999999	Fail	0.687203	0.9028	0.9607	-0.05789	0.1406	0.4118	13	>0.999999999999999	Fail	0.94941	0.9345	0.9416	-0.007126	0.1098	0.06491	11	>0.999999999999999	Fail	0.666804	0.9646	0.9416	0.02294	0.05171	0.4436	10	>0.999999	Fail	0.64266	0.8317	0.9203	-0.08867	0.1853	0.4784	10
ACX60_RS04330	WP_000256447.1			Bacterial regulatory s, tetR family protein	0	Fail	0.647813	0.9195	0.9543	-0.03481	0.07545	0.4613	31	>0.999999999999999	Fail	0.289557	1.022	0.9543	0.06723	0.06243	1.077	32	>0.999999999999999	Fail	0.771535	0.929	0.8975	0.03151	0.1078	0.2924	39	>0.999999999999999	Fail	0.527521	0.9628	0.8975	0.06532	0.1024	0.6377	38	>0.999999	Fail	0.791934	1.019	1.036	-0.01727	0.06505	0.2655	42
ACX60_RS04335	WP_001100693.1			Protein drgA	0	Fail	0.466646	1.009	0.9887	0.02059	0.02818	0.7306	106	>0.999999999999999	Fail	0.991016	0.9883	0.9887	-0.000348	0.03084	0.01129	107	>0.999999999999999	Fail	0.917211	0.9636	0.9585	0.00508	0.04877	0.1042	121	>0.999999999999999	Fail	0.829463	0.9473	0.9585	-0.01115	0.05167	0.2159	121	>0.999999	Fail	0.823243	0.9972	0.9902	0.006985	0.03121	0.2238	137
ACX60_RS04340	WP_000116129.1	K07124	uncharacterized protein	SDR family oxidoreductase	0	Fail	0.566917	0.9846	0.9577	0.02685	0.04667	0.5753	71	>0.999999999999999	Fail	0.242489	0.8971	0.9577	-0.06064	0.05144	1.179	70	>0.999999999999999	Fail	0.733777	1.015	0.9928	0.0221	0.06476	0.3413	78	>0.999999999999999	Fail	0.871636	0.9825	0.9928	-0.01023	0.06311	0.1621	76	>0.999999	Fail	0.470076	1.025	1.067	-0.04193	0.0578	0.7255	88
ACX60_RS04345	WP_000868731.1	nemR	TetR/AcrR family transcriptional regulator, transcriptional repressor for nem operon	Bacterial regulatory s, tetR family protein	0	Fail	0.748793	0.9731	0.9548	0.01835	0.05705	0.3217	61	>0.999999999999999	Fail	0.317211	0.9041	0.9548	-0.0507	0.05026	1.009	58	>0.999999999999999	Fail	0.678742	1.047	1.02	0.02704	0.06496	0.4162	59	>0.999999999999999	Fail	0.934566	1.025	1.02	0.005616	0.06812	0.08245	59	>0.999999	Fail	0.910001	1.006	1	0.005937	0.05233	0.1134	71
ACX60_RS04350	WP_000869506.1	glxK, garK	glycerate 2-kinase	Glycerate kinase	0	Fail	0.411499	1.029	0.9973	0.03139	0.03811	0.8238	134	>0.999999999999999	Fail	0.939385	0.9999	0.9973	0.00261	0.03425	0.07619	134	>0.999999999999999	Fail	0.405451	0.9764	1.019	-0.04282	0.05132	0.8344	142	>0.999999999999999	Fail	0.84988	1.01	1.019	-0.009254	0.0488	0.1896	140	>0.999999	Fail	0.854799	1.006	0.9994	0.006702	0.03656	0.1833	159
ACX60_RS04355	WP_000370438.1			CbbBc protein	0	Fail	0.426542	0.9272	0.9613	-0.03403	0.04271	0.7969	185	>0.999999999999999	Fail	0.397997	0.9975	0.9613	0.03625	0.04279	0.8471	189	>0.999999999999999	Fail	0.991609	0.9918	0.9912	0.0005702	0.05414	0.01053	171	>0.999999999999999	Fail	0.866903	0.9822	0.9912	-0.009032	0.05381	0.1679	165	>0.999999	Fail	0.609666	1.009	0.9899	0.01899	0.03715	0.5113	218
ACX60_RS04360	WP_000187645.1	fdhD	FdhD protein	Sulfur carrier protein FdhD	0	Fail	0.655059	0.9535	0.9272	0.02631	0.05867	0.4485	78	>0.999999999999999	Fail	0.760042	0.9449	0.9272	0.0177	0.05776	0.3065	76	>0.999999999999999	Fail	0.789709	0.925	0.9439	-0.01893	0.07074	0.2676	75	>0.999999999999999	Fail	0.700395	0.9194	0.9439	-0.02451	0.06346	0.3862	76	>0.999999	Fail	0.67208	0.973	0.9896	-0.01663	0.03915	0.4247	92
ACX60_RS04365	WP_000119198.1			Uncharacterized protein	0	Fail	0.953353	0.9744	0.9768	-0.002387	0.04064	0.05873	62	>0.999999999999999	Fail	0.955334	0.9801	0.9768	0.003287	0.05845	0.05623	63	>0.999999999999999	Fail	0.294065	1.011	0.9535	0.05725	0.05408	1.059	59	>0.999999999999999	Fail	0.227718	1.015	0.9535	0.06122	0.05021	1.219	58	>0.999999	Fail	0.451364	0.9568	0.9995	-0.04268	0.05635	0.7573	71
ACX60_RS04370	WP_000706087.1	pdxB	erythronate-4-phosphate dehydrogenase	Erythronate-4-phosphate dehydrogenase (EC 1.1.1.290)	0	Fail									Fail									Fail			0.07625						Fail			0.07625						Fail	0.197898	0.1998	0	0.1998	0.138	1.448	6
ACX60_RS04375	WP_000059542.1	epmA, poxA	elongation factor P--(R)-beta-lysine ligase	Elongation factor P--(R)-beta-lysine ligase (EC 6.3.1.-)	0	Fail	0.364953	0.1217	0.1951	-0.07337	0.08014	0.9154	44	0.994392	Fail	0.0564061	0.4114	0.1951	0.2163	0.1105	1.958	45	>0.999999999999999	Fail	0.464737	0.1306	0.1964	-0.06583	0.08906	0.7392	35	>0.999999999999999	Fail	0.187282	0.09069	0.1964	-0.1057	0.07862	1.345	35	>0.999999	Fail	0.883947	0.3274	0.3131	0.01423	0.09703	0.1466	57
ACX60_RS04380	WP_000451853.1			Tim44-like domain protein	1	Fail	0.90675	0.9625	0.9719	-0.009356	0.07944	0.1178	47	>0.999999999999999	Fail	0.774163	0.9492	0.9719	-0.02267	0.07854	0.2886	46	>0.999999999999999	Fail	0.499338	0.9045	0.9738	-0.06936	0.1018	0.6814	42	>0.999999999999999	Fail	0.846208	0.9536	0.9738	-0.02022	0.1036	0.1952	42	>0.999999	Fail	0.489537	1.004	0.9494	0.05462	0.07843	0.6964	48
ACX60_RS04385	WP_000048860.1	radA, sms	DNA repair protein RadA/Sms	DNA repair protein RadA	2	Fail	0.803209	1.036	1.023	0.01246	0.04983	0.2499	89	>0.999999999999999	Fail	0.692112	1.002	1.023	-0.0209	0.05261	0.3973	87	>0.999999999999999	Fail	0.844428	0.9807	0.9684	0.01228	0.06241	0.1968	96	>0.999999999999999	Fail	0.604013	0.9998	0.9684	0.03137	0.06029	0.5204	96	>0.999999	Fail	0.874874	1.005	0.996	0.008536	0.05408	0.1578	110
ACX60_RS04390	WP_000070815.1	cycA	D-serine/D-alanine/glycine transporter	Amino acid permease family protein	0	Fail	0.516765	0.9743	1.007	-0.03317	0.05101	0.6503	116	>0.999999999999999	Fail	0.705572	0.9874	1.007	-0.02004	0.05291	0.3787	115	>0.999999999999999	Fail	0.592159	0.9684	0.9901	-0.02166	0.0403	0.5373	108	>0.999999999999999	Fail	0.850074	0.9985	0.9901	0.008443	0.04456	0.1895	108	>0.999999	Fail	0.300286	0.9432	0.99	-0.04674	0.04496	1.04	140
ACX60_RS04395	WP_001255202.1			Uncharacterized protein	0	Fail									Fail									Fail		0.8747							Fail									Fail		0.4138	0.9559	-0.5421
ACX60_RS04400	WP_000011145.1	lysA	diaminopimelate decarboxylase	Diaminopimelate decarboxylase (DAP decarboxylase) (DAPDC) (EC 4.1.1.20)	0	Fail	0.0894728	1.028	0.9006	0.1271	0.07332	1.733	48	0.787303	Fail	0.27415	0.8175	0.9006	-0.08315	0.07515	1.106	47	>0.999999999999999	Fail	0.61348	0.7885	0.7387	0.04973	0.09784	0.5083	50	>0.999999999999999	Fail	0.805554	0.7618	0.7387	0.02308	0.09325	0.2475	50	>0.999999	Fail	0.209171	0.923	0.8193	0.1036	0.08161	1.27	58
ACX60_RS04405	WP_000923478.1	dapF	diaminopimelate epimerase	Diaminopimelate epimerase (DAP epimerase) (EC 5.1.1.7) (PLP-independent amino acid racemase)	0	Fail									Fail									Fail									Fail									Fail
ACX60_RS04410	WP_000207640.1			LysE type translocator family protein	0	Fail	0.507003	0.9437	1.002	-0.05819	0.08698	0.669	44	>0.999999999999999	Fail	0.855018	0.9821	1.002	-0.01979	0.1077	0.1837	47	>0.999999999999999	Fail	0.951301	0.9681	0.9625	0.005601	0.09118	0.06143	43	>0.999999999999999	Fail	0.996198	0.963	0.9625	0.0004535	0.09464	0.004792	44	>0.999999	Fail	0.229071	0.8832	0.974	-0.09083	0.07461	1.217	51
ACX60_RS04415	WP_000445485.1	xerC	integrase/recombinase XerC	Tyrosine recombinase XerC	0	Fail	0.0579913	0.9195	0.7757	0.1438	0.07471	1.925	76	0.709712	Fail	0.760525	0.7968	0.7757	0.0211	0.06897	0.306	71	>0.999999999999999	Fail	0.831395	0.8228	0.8063	0.01648	0.07711	0.2137	67	>0.999999999999999	Fail	0.583293	0.7613	0.8063	-0.04502	0.08166	0.5513	67	>0.999999	Fail	0.0142485	0.9468	0.8338	0.113	0.04513	2.504	83
ACX60_RS04420	WP_000646179.1	fixA, etfB	electron transfer flavoprotein beta subunit	Electron transfer flavodomain protein	0	Fail									Fail									Fail									Fail									Fail
ACX60_RS04425	WP_000025985.1	fixB, etfA	electron transfer flavoprotein alpha subunit	Electron transfer flavoFAD-binding domain protein	0	Fail									Fail									Fail									Fail									Fail
ACX60_RS04430	WP_000116449.1	gyrA	DNA gyrase subunit A	DNA gyrase subunit A (EC 5.99.1.3)	0	Fail									Fail									Fail									Fail									Fail
ACX60_RS04435	WP_001188105.1			Dolichyl-phosphate-mannose--protein mannosyltransferase	0	Fail	0.937183	0.9525	0.9555	-0.002958	0.03747	0.07894	153	>0.999999999999999	Fail	0.875723	0.9498	0.9555	-0.005687	0.0363	0.1567	154	>0.999999999999999	Fail	0.940543	1.043	1.046	-0.003255	0.04357	0.07471	149	>0.999999999999999	Fail	0.568466	1.023	1.046	-0.02319	0.04058	0.5716	143	>0.999999	Fail	0.788916	1.006	0.9967	0.008799	0.03282	0.2681	178
ACX60_RS04440	WP_000457360.1			Polysaccharide biosynthesis protein GtrA	0	Fail	0.688734	1.095	1.131	-0.03668	0.09066	0.4046	29	>0.999999999999999	Fail	0.166687	0.9883	1.131	-0.1428	0.1006	1.42	28	>0.999999999999999	Fail	0.943206	1.036	1.03	0.006085	0.08459	0.07193	26	>0.999999999999999	Fail	0.69676	1.067	1.03	0.03649	0.09265	0.3939	27	>0.999999	Fail	0.299505	0.9684	1.038	-0.0697	0.06619	1.053	35
ACX60_RS04445	WP_005134882.1	gtrB, csbB	polyisoprenyl-phosphate glycosyltransferase	Glycosyl transferase family 2	0	Fail	0.884629	0.9758	0.9824	-0.006626	0.04555	0.1455	102	>0.999999999999999	Fail	0.309223	0.9305	0.9824	-0.05187	0.05075	1.022	100	>0.999999999999999	Fail	0.914352	0.9612	0.9674	-0.006187	0.05738	0.1078	100	>0.999999999999999	Fail	0.732296	0.9852	0.9674	0.01777	0.0518	0.3431	97	>0.999999	Fail	0.363363	0.9875	1.02	-0.03265	0.03578	0.9126	115
ACX60_RS04450	WP_001140942.1			Uncharacterized protein	0	Fail	0.223356	0.9921	0.8203	0.1718	0.1378	1.247	26	0.938157	Fail	0.314148	0.635	0.8203	-0.1853	0.1805	1.026	26	>0.999999999999999	Fail	0.762501	1.144	1.104	0.03928	0.1286	0.3055	25	>0.999999999999999	Fail	0.996788	1.104	1.104	-0.0005386	0.1325	0.004065	26	>0.999999	Fail	0.60916	0.9778	1.045	-0.06686	0.1292	0.5173	27
ACX60_RS04455	WP_000657706.1	ABC-2.P	ABC-2 type transport system permease protein	Multidrug ABC transporter permease	0	Fail	0.339834	0.9111	1.051	-0.14	0.1425	0.9821	17	0.983204	Fail	0.179388	0.9279	1.051	-0.1232	0.08776	1.404	16	>0.999999999999999	Fail	0.559839	0.9256	0.9797	-0.05409	0.09129	0.5925	21	>0.999999999999999	Fail	0.023259	0.6687	0.9797	-0.3109	0.126	2.468	19	>0.999999	Fail	0.64075	0.9787	0.917	0.06175	0.1307	0.4724	25
ACX60_RS04460	WP_000258029.1	ABC-2.P	ABC-2 type transport system permease protein	ABC-2 transporter family protein	0	Fail	0.986849	0.8488	0.8508	-0.001948	0.1168	0.01667	22	>0.999999999999999	Fail	0.817836	0.8248	0.8508	-0.02596	0.1114	0.2331	22	>0.999999999999999	Fail	0.462249	0.8957	0.998	-0.1023	0.1369	0.7471	24	>0.999999999999999	Fail	0.470612	0.9134	0.998	-0.08465	0.1154	0.7336	23	>0.999999	Fail	0.503507	1.05	1.012	0.03831	0.05637	0.6797	23
ACX60_RS04465	WP_001070866.1	ABC-2.TX	HlyD family secretion protein	RND transporter	0	Fail	0.891819	1.039	1.03	0.008473	0.06187	0.1369	37	>0.999999999999999	Fail	0.655005	0.9999	1.03	-0.03057	0.06787	0.4504	38	>0.999999999999999	Fail	0.280077	1.027	0.9872	0.04023	0.03668	1.097	36	>0.999999999999999	Fail	0.434162	1.013	0.9872	0.02627	0.03321	0.7909	36	>0.999999	Fail	0.53286	1.031	0.9899	0.04152	0.06607	0.6285	45
ACX60_RS04470	WP_001142049.1			Outer membrane efflux protein (TolC family protein) (Transporter)	0	Fail	0.864684	0.984	0.9711	0.01284	0.07505	0.1711	67	>0.999999999999999	Fail	0.803552	0.9506	0.9711	-0.02048	0.08203	0.2497	68	>0.999999999999999	Fail	0.493744	0.8595	0.911	-0.05151	0.07483	0.6884	63	>0.999999999999999	Fail	0.838751	0.8964	0.911	-0.01464	0.07167	0.2043	65	>0.999999	Fail	0.976183	0.9855	0.9839	0.001603	0.05354	0.02995	81
ACX60_RS04475	WP_001203181.1	serC, PSAT1	phosphoserine aminotransferase	Phosphoserine aminotransferase (EC 2.6.1.52) (Phosphohydroxythreonine aminotransferase) (PSAT)	0	Fail									Fail									Fail									Fail									Fail
ACX60_RS04480	WP_000795877.1			Uncharacterized protein	0	Fail	0.743787	1.098	1.147	-0.04898	0.1469	0.3334	14	>0.999999999999999	Fail	0.275267	0.9815	1.147	-0.1651	0.1454	1.135	14	>0.999999999999999	Fail	0.46779	0.9824	0.8671	0.1154	0.1555	0.7418	18	>0.999999999999999	Fail	0.526965	0.959	0.8671	0.09195	0.1422	0.6467	16	>0.999999	Fail	0.590286	0.9452	0.917	0.02821	0.05158	0.5468	21
ACX60_RS04485	WP_000936552.1	K09768	uncharacterized protein	UPF0178 protein J517_0859	0	Fail	0.957118	0.9345	0.9382	-0.003658	0.06753	0.05417	34	>0.999999999999999	Fail	0.649686	0.9102	0.9382	-0.02792	0.06092	0.4583	34	>0.999999999999999	Fail	0.215731	0.9611	0.8647	0.09639	0.07653	1.26	37	>0.999999999999999	Fail	0.644692	0.906	0.8647	0.04134	0.08891	0.465	37	>0.999999	Fail	0.367241	0.962	1.012	-0.05028	0.05516	0.9115	42
ACX60_RS04490	WP_001140078.1			EamA-like transporter family protein	0	Fail	0.232068	1.032	0.9217	0.1099	0.09078	1.211	46	0.938157	Fail	0.247849	1.026	0.9217	0.104	0.0889	1.17	47	>0.999999999999999	Fail	0.679595	1.01	1.034	-0.02452	0.059	0.4157	46	>0.999999999999999	Fail	0.24118	1.111	1.034	0.07697	0.06484	1.187	47	>0.999999	Fail	0.217297	1.068	0.978	0.08988	0.07212	1.246	63
ACX60_RS04495	WP_001984636.1	lolC_E	lipoprotein-releasing system permease protein	Liporeleasing system, transmembrane, LolC/E family protein	0	Fail									Fail									Fail									Fail									Fail
ACX60_RS04500	WP_000049406.1	lolD	lipoprotein-releasing system ATP-binding protein	Lipoprotein-releasing system ATP-binding protein LolD (EC 3.6.3.-)	0	Fail									Fail									Fail									Fail									Fail
ACX60_RS04505	WP_000472702.1	comEC	competence protein ComEC	DNA internalization-related competence protein ComEC/Rec2	0	Fail	0.311951	1.024	0.9799	0.04462	0.04394	1.016	114	0.96619	Fail	0.651186	0.9993	0.9799	0.01945	0.0429	0.4533	115	>0.999999999999999	Fail	0.770545	1.007	1.023	-0.01644	0.05621	0.2924	103	>0.999999999999999	Fail	0.992315	1.024	1.023	0.0005139	0.05323	0.009655	105	>0.999999	Fail	0.759119	0.9588	0.9698	-0.01105	0.03595	0.3072	138
ACX60_RS04510	WP_001109113.1	lpxL, htrB	Kdo2-lipid IVA lauroyltransferase	Bacterial lipid A biosynthesis acyltransferase family protein	2	Pass	0.000389854	0.1175	0.9211	-0.8036	0.1131	7.107	6	0.0284031	Fail	0.138037	0.561	0.9211	-0.3601	0.2105	1.71	6	>0.999999999999999	Fail	0.882983	0.6908	0.6362	0.05456	0.3553	0.1536	6	>0.999999999999999	Fail	0.223997	1.044	0.6362	0.4077	0.3094	1.318	8	>0.999999	Fail	0.220161	0.4772	0.7155	-0.2384	0.1851	1.288	13
ACX60_RS04515	WP_001286612.1	sppA	protease IV	Signal peptide peptidase SppA, 36K type (EC 3.4.-.-)	1	Fail	0.386628	0.9553	0.8932	0.06217	0.07122	0.873	53	0.997487	Fail	0.297458	0.9727	0.8932	0.07951	0.07557	1.052	54	>0.999999999999999	Fail	0.349724	1.012	0.9018	0.1099	0.1165	0.9432	55	>0.999999999999999	Fail	0.368524	1.003	0.9018	0.1013	0.1117	0.9068	54	>0.999999	Fail	0.0965867	0.9133	1.016	-0.1028	0.06097	1.687	63
ACX60_RS04520	WP_000114071.1			Alpha/beta hydrolase family protein	0	Fail	0.935714	0.9602	0.9558	0.004425	0.0535	0.08271	10	>0.999999999999999	Fail	0.178227	0.8579	0.9558	-0.09797	0.06766	1.448	10	>0.999999999999999	Fail	0.833043	0.8652	0.8979	-0.03268	0.1522	0.2148	14	>0.999999999999999	Fail	0.957541	0.8905	0.8979	-0.00743	0.1371	0.0542	14	>0.999999	Fail	0.765688	0.9543	0.9397	0.0146	0.0481	0.3035	15
ACX60_RS04525	WP_000975525.1	purN	phosphoribosylglycinamide formyltransferase 1		0	Fail	0.0974526	1.05	0.9262	0.1238	0.07293	1.697	40	0.813212	Fail	0.501735	0.9735	0.9262	0.04731	0.06981	0.6776	42	>0.999999999999999	Fail	0.459007	0.9623	0.884	0.07839	0.1047	0.7485	36	>0.999999999999999	Fail	0.424661	0.9628	0.884	0.07883	0.09762	0.8075	36	>0.999999	Fail	0.0922362	0.8109	0.9074	-0.09646	0.05584	1.727	38
ACX60_RS04530	WP_000071984.1	purM	phosphoribosylformylglycinamidine cyclo-ligase	Phosphoribosylformylglycinamidine cyclo-ligase (EC 6.3.3.1) (AIR synthase) (AIRS) (Phosphoribosyl-aminoimidazole synthetase)	1	Fail	0.0642277	0.6365	0.8397	-0.2032	0.1058	1.921	30	0.723068	Fail	0.381944	0.765	0.8397	-0.07476	0.08425	0.8874	30	>0.999999999999999	Fail	0.464454	0.7508	0.6565	0.09439	0.1271	0.7425	26	>0.999999999999999	Fail	0.130169	0.8452	0.6565	0.1888	0.1208	1.563	26	>0.999999	Fail	0.820161	0.6162	0.6419	-0.02576	0.1123	0.2294	29
ACX60_RS04535	WP_001153980.1			Uncharacterized protein	3	Fail	0.0522397	0.8457	0.9839	-0.1381	0.06411	2.154	12	0.675767	Fail	0.00117469	0.4938	0.9839	-0.49	0.1159	4.227	12	0.424161	Fail	0.523134	0.9456	0.8995	0.04618	0.06979	0.6617	10	>0.999999999999999	Fail	0.478441	0.8593	0.8995	-0.04019	0.05458	0.7363	10	>0.999999	Fail	0.132346	0.8444	0.9798	-0.1354	0.08473	1.598	14
ACX60_RS04540	WP_001249535.1	hda	DnaA-homolog protein	DnaA regulatory inactivator Hda	0	Fail	0.43236	1.02	0.9314	0.08836	0.1108	0.7975	26	>0.999999999999999	Fail	0.376771	1.033	0.9314	0.1015	0.1127	0.9006	24	>0.999999999999999	Fail	0.937742	0.8101	0.8208	-0.01074	0.1362	0.07887	26	>0.999999999999999	Fail	0.960961	0.8279	0.8208	0.007044	0.1425	0.04942	26	>0.999999	Fail	0.327269	0.8803	0.991	-0.1107	0.1113	0.9939	34
ACX60_RS04545	WP_000920027.1			Rhombotarget A	0	Fail	0.621911	1.02	0.9972	0.02272	0.04591	0.4948	92	>0.999999999999999	Fail	0.646886	0.9712	0.9972	-0.02596	0.05649	0.4596	92	>0.999999999999999	Fail	0.592726	1.017	1.053	-0.03612	0.06732	0.5366	100	>0.999999999999999	Fail	0.26088	0.9786	1.053	-0.07434	0.06575	1.131	99	>0.999999	Fail	0.167691	0.9367	1.008	-0.07169	0.0516	1.389	105
ACX60_RS04550	WP_000760139.1			Uncharacterized protein	0	Fail	0.942396	0.9705	0.974	-0.003525	0.04865	0.07247	88	>0.999999999999999	Fail	0.783717	0.9605	0.974	-0.01353	0.04915	0.2753	89	>0.999999999999999	Fail	0.676304	0.9995	1.019	-0.01908	0.04556	0.4189	91	>0.999999999999999	Fail	0.430096	0.9859	1.019	-0.0327	0.04126	0.7926	90	>0.999999	Fail	0.575734	0.9706	0.9935	-0.02289	0.04079	0.5612	118
ACX60_RS04555	WP_000225919.1			Uncharacterized protein	0	Fail	0.250451	0.95	0.6841	0.2659	0.2165	1.228	9	0.941218	Fail	0.82712	0.6358	0.6841	-0.04828	0.2147	0.2248	9	>0.999999999999999	Fail	0.0180597	0.5132	0.9733	-0.4601	0.1553	2.963	8	>0.999999999999999	Fail	0.409878	0.8933	0.9733	-0.08003	0.09204	0.8695	8	>0.999999	Fail	0.634705	0.9325	0.8918	0.04071	0.0835	0.4875	12
ACX60_RS04560	WP_001015075.1			Uncharacterized protein	0	Fail									Fail									Fail									Fail									Fail
ACX60_RS04565	WP_000362312.1	rpoE	RNA polymerase sigma-70 factor, ECF subfamily	RNA polymerase sigma factor, sigma-70 family protein	0	Fail	0.895153	0.3362	0.2976	0.03861	0.2809	0.1375	6	>0.999999999999999	Fail	0.991572	0.3006	0.2976	0.003073	0.2791	0.01101	6	>0.999999999999999	Fail	0.212252	0.07448	0.4928	-0.4183	0.2821	1.483	4	>0.999999999999999	Fail	0.867618	0.4211	0.4928	-0.07172	0.4037	0.1777	4	>0.999999	Fail	0.129499	0.2841	0.8245	-0.5404	0.2837	1.905	4
ACX60_RS04570	WP_000268350.1	spoU	RNA methyltransferase, TrmH family	SpoU rRNA Methylase family protein	1	Fail	0.215262	1.068	0.7354	0.3323	0.2122	1.566	3	0.938157	Fail	0.710332	0.7803	0.7354	0.04494	0.105	0.428	2	>0.999999999999999	Fail	0.71667	0.4706	0.5584	-0.08785	0.2336	0.376	8	>0.999999999999999	Fail	0.819013	0.6197	0.5584	0.0613	0.2602	0.2356	9	>0.999999	Fail	0.452639	0.9778	0.8116	0.1662	0.209	0.7952	7
ACX60_RS04575	WP_049594876.1	FBP, fbp	fructose-1,6-bisphosphatase I	Fructose-1,6-bisphosphatase class 1 (FBPase class 1) (EC 3.1.3.11) (D-fructose-1,6-bisphosphate 1-phosphohydrolase class 1)	0	Fail									Fail									Fail									Fail									Fail
ACX60_RS04580	WP_000208542.1			Uncharacterized protein	0	Fail	0.528148	1.131	1.023	0.1088	0.1529	0.7114	3	>0.999999999999999	Fail	0.79846	0.9801	1.023	-0.04253	0.1525	0.2789	3	>0.999999999999999	Fail		1.603							Fail		1.596							Fail		0.965	1.096	-0.1313
ACX60_RS04585	WP_000836015.1	pal	peptidoglycan-associated lipoprotein	Peptidoglycan-associated lipoprotein	0	Fail	0.187588	0.8939	0.9679	-0.07406	0.04981	1.487	6	0.892562	Fail	0.65862	0.944	0.9679	-0.02395	0.05154	0.4646	6	>0.999999999999999	Fail	0.378788	1.197	0.8436	0.3529	0.3657	0.9652	5	>0.999999999999999	Fail	0.437524	1.142	0.8436	0.2981	0.3535	0.8433	5	>0.999999	Fail	0.3252	0.9629	1.244	-0.2815	0.2399	1.174	3
ACX60_RS04590	WP_000858381.1	tolB	TolB protein	Protein TolB	1	Fail	0.687286	1.029	1.002	0.02696	0.06664	0.4045	61	>0.999999999999999	Fail	0.666695	0.969	1.002	-0.03347	0.07733	0.4328	61	>0.999999999999999	Fail	0.692842	1.035	1.065	-0.03026	0.07627	0.3967	66	>0.999999999999999	Fail	0.88094	1.054	1.065	-0.01122	0.0746	0.1503	68	>0.999999	Fail	0.753307	1.016	0.9991	0.01677	0.05316	0.3154	79
ACX60_RS04595	WP_001039161.1	tolA	colicin import membrane protein	Protein TolA	0	Fail	0.521623	0.9699	1.039	-0.06934	0.107	0.6478	33	>0.999999999999999	Fail	0.0636283	0.8205	1.039	-0.2187	0.114	1.919	33	>0.999999999999999	Fail	0.870822	0.8968	0.9248	-0.02801	0.1709	0.1639	32	>0.999999999999999	Fail	0.923884	0.9083	0.9248	-0.01647	0.171	0.0963	32	>0.999999	Fail	0.659785	1.035	0.9885	0.04642	0.1045	0.4442	33
ACX60_RS04600	WP_001007562.1	tolR	biopolymer transport protein TolR	Protein TolR	1	Fail	0.846678	1.044	1.02	0.02416	0.1239	0.195	30	>0.999999999999999	Fail	0.8324	0.9972	1.02	-0.02308	0.1081	0.2135	29	>0.999999999999999	Fail	0.683812	0.8787	0.9274	-0.04873	0.1184	0.4117	27	>0.999999999999999	Fail	0.570799	1.003	0.9274	0.07531	0.1313	0.5734	29	>0.999999	Fail	0.565945	1.009	0.9656	0.04366	0.07542	0.579	39
ACX60_RS04605	WP_000224630.1	tolQ	biopolymer transport protein TolQ	Protein TolQ	0	Fail	0.97663	1.039	1.034	0.004697	0.1559	0.03012	9	>0.999999999999999	Fail	0.838578	0.9982	1.034	-0.03588	0.1705	0.2104	8	>0.999999999999999	Fail	0.743555	0.9839	1.011	-0.02758	0.0805	0.3426	6	>0.999999999999999	Fail	0.914669	1.019	1.011	0.007454	0.0667	0.1117	6	>0.999999	Fail	0.44136	0.9586	1.014	-0.05558	0.06861	0.81	8
ACX60_RS04610	WP_001273591.1	ybgC	acyl-CoA thioester hydrolase	Tol-pal system-associated acyl-CoA thioesterase (EC 3.1.2.-)	0	Fail									Fail									Fail									Fail									Fail
ACX60_RS04615	WP_000277197.1			N-acyl-L-amino acid amidohydrolase	0	Fail	0.587959	0.9935	0.9661	0.02743	0.05043	0.544	81	>0.999999999999999	Fail	0.569331	0.931	0.9661	-0.03504	0.06134	0.5713	83	>0.999999999999999	Fail	0.915331	1.027	1.02	0.007565	0.07094	0.1066	84	>0.999999999999999	Fail	0.705803	0.9901	1.02	-0.02946	0.07775	0.3788	80	>0.999999	Fail	0.757513	0.9592	0.9749	-0.01578	0.05096	0.3096	104
ACX60_RS04620	WP_001154002.1	ruvB	holliday junction DNA helicase RuvB	Holliday junction ATP-dependent DNA helicase RuvB (EC 3.6.4.12)	4	Fail	0.299709	0.8542	0.9811	-0.1269	0.1205	1.054	33	0.95939	Fail	0.039639	0.7549	0.9811	-0.2263	0.1055	2.145	32	>0.999999999999999	Fail	0.0748129	0.7054	0.8967	-0.1913	0.1041	1.838	34	>0.999999999999999	Fail	0.756895	0.8664	0.8967	-0.03033	0.09723	0.3119	36	>0.999999	Fail	0.963926	0.9369	0.9402	-0.003326	0.07312	0.04549	44
ACX60_RS04625	WP_000578663.1	ruvA	holliday junction DNA helicase RuvA	Holliday junction ATP-dependent DNA helicase RuvA (EC 3.6.4.12)	4	Fail	0.993046	0.9734	0.9737	-0.0003205	0.03671	0.008732	131	>0.999999999999999	Fail	0.947165	0.971	0.9737	-0.002687	0.04047	0.06639	133	>0.999999999999999	Fail	0.211229	0.8808	0.939	-0.05822	0.04634	1.256	132	>0.999999999999999	Fail	0.150405	0.8724	0.939	-0.0666	0.04604	1.447	131	>0.999999	Fail	0.0442483	0.8707	0.9361	-0.0654	0.03226	2.027	165
ACX60_RS04630	WP_000437078.1	dgt	dGTPase	Putative deoxyguanosinetriphosphate triphosphohydrolase	0	Fail	0.999534	1.022	1.022	2.912e-05	0.04972	0.0005857	123	>0.999999999999999	Fail	0.577533	0.9925	1.022	-0.02942	0.05268	0.5585	121	>0.999999999999999	Fail	0.869008	1.014	1.007	0.007155	0.04329	0.1653	109	>0.999999999999999	Fail	0.658116	1.026	1.007	0.01841	0.04148	0.4437	108	>0.999999	Fail	0.496919	1.021	0.9998	0.02088	0.03065	0.6812	136
ACX60_RS04635	WP_000471073.1	purL, PFAS	phosphoribosylformylglycinamidine synthase	Phosphoribosylformylglycinamidine synthase (FGAM synthase) (FGAMS) (EC 6.3.5.3) (Formylglycinamide ribonucleotide amidotransferase) (FGAR amidotransferase) (FGAR-AT)	2	Fail	0.264231	0.7429	0.816	-0.07308	0.06508	1.123	96	0.952671	Fail	0.480496	0.7721	0.816	-0.04384	0.06189	0.7083	94	>0.999999999999999	Fail	0.742286	0.7801	0.7565	0.02361	0.07156	0.3299	86	>0.999999999999999	Fail	0.881488	0.7667	0.7565	0.01018	0.06805	0.1495	83	>0.999999	Fail	0.173123	0.7428	0.6602	0.08265	0.0603	1.371	115
ACX60_RS04640					0	Fail	0.727148	0.9772	0.9617	0.0155	0.04429	0.3499	96	>0.999999999999999	Fail	0.580844	0.9863	0.9617	0.02467	0.04453	0.5541	95	>0.999999999999999	Fail	0.317118	0.9163	0.9689	-0.05252	0.05223	1.006	97	>0.999999999999999	Fail	0.623443	0.9409	0.9689	-0.02797	0.0568	0.4926	97	>0.999999	Fail	0.371949	0.9952	0.97	0.0252	0.02812	0.8964	114
ACX60_RS04645	WP_000057883.1			Uncharacterized protein	0	Fail	0.853731	1.008	0.9961	0.01211	0.06523	0.1857	37	>0.999999999999999	Fail	0.856536	1.007	0.9961	0.01045	0.0574	0.1821	36	>0.999999999999999	Fail	0.684344	0.9343	0.9747	-0.04048	0.09881	0.4097	38	>0.999999999999999	Fail	0.674561	1.008	0.9747	0.03318	0.07843	0.4231	39	>0.999999	Fail	0.327924	0.9863	1.04	-0.05412	0.05475	0.9886	47
ACX60_RS04650					0	Fail	0.494553	0.9664	1.016	-0.05008	0.07209	0.6946	22	>0.999999999999999	Fail	0.276411	0.9172	1.016	-0.09927	0.08895	1.116	22	>0.999999999999999	Fail	0.837748	0.9167	0.9534	-0.03667	0.1769	0.2073	21	>0.999999999999999	Fail	0.7399	0.8954	0.9534	-0.05806	0.1725	0.3366	20	>0.999999	Fail	0.538636	0.9781	1.042	-0.0639	0.1027	0.622	30
ACX60_RS04655	WP_000029750.1			AraC family transcriptional regulator	0	Fail	0.738524	0.9336	0.9597	-0.02614	0.07783	0.3359	45	>0.999999999999999	Fail	0.606056	0.9223	0.9597	-0.03747	0.07213	0.5194	44	>0.999999999999999	Fail	0.486747	0.909	0.9758	-0.06679	0.09502	0.7029	35	>0.999999999999999	Fail	0.575899	0.9278	0.9758	-0.04803	0.08507	0.5645	36	>0.999999	Fail	0.976766	1.004	1.006	-0.001912	0.06524	0.02931	40
ACX60_RS04660	WP_001108695.1	entC	isochorismate synthase	Uncharacterized protein	0	Fail	0.995843	0.9755	0.976	-0.0004255	0.0812	0.00524	45	>0.999999999999999	Fail	0.447693	1.039	0.976	0.06353	0.08294	0.766	45	>0.999999999999999	Fail	0.442443	0.8777	0.9518	-0.0741	0.09585	0.7731	61	>0.999999999999999	Fail	0.818874	0.9309	0.9518	-0.02086	0.09069	0.23	61	>0.999999	Fail	0.644266	0.994	1.022	-0.02755	0.05934	0.4643	54
ACX60_RS04665	WP_000997094.1	entB, dhbB, vibB, mxcF	bifunctional isochorismate lyase / aryl carrier protein	Uncharacterized protein	0	Fail	0.40878	1.069	0.9944	0.07433	0.08912	0.834	44	>0.999999999999999	Fail	0.97957	0.9968	0.9944	0.002433	0.09446	0.02575	44	>0.999999999999999	Fail	0.822937	0.957	0.9745	-0.01744	0.07752	0.225	49	>0.999999999999999	Fail	0.421123	0.9101	0.9745	-0.06435	0.07929	0.8116	47	>0.999999	Fail	0.936784	0.9597	0.9532	0.00646	0.08105	0.0797	51
ACX60_RS04670	WP_000656488.1	entA	2,3-dihydro-2,3-dihydroxybenzoate dehydrogenase	2,3-dihydro-2,3-dihydroxybenzoate dehydrogenase (EC 1.3.1.28)	0	Fail	0.377364	1.017	0.9628	0.05457	0.0615	0.8874	86	0.997487	Fail	0.818596	0.9488	0.9628	-0.01401	0.06088	0.2301	82	>0.999999999999999	Fail	0.748934	0.9512	0.9707	-0.01946	0.06056	0.3213	69	>0.999999999999999	Fail	0.902536	0.9636	0.9707	-0.007099	0.05776	0.1229	70	>0.999999	Fail	0.69039	1.007	0.9865	0.0205	0.05131	0.3995	96
ACX60_RS04675	WP_001176910.1			Peptide synthetase	0	Fail	0.442122	1.008	0.9848	0.02285	0.02965	0.7705	162	>0.999999999999999	Fail	0.597341	0.9678	0.9848	-0.01693	0.032	0.5293	162	>0.999999999999999	Fail	0.929349	0.9837	0.9866	-0.002854	0.03214	0.08881	156	>0.999999999999999	Fail	0.846984	0.981	0.9866	-0.00558	0.02887	0.1933	154	>0.999999	Fail	0.140664	1.009	0.9595	0.04961	0.03353	1.479	196
ACX60_RS04680	WP_005181288.1			Non-ribosomal peptide synthetase	0	Fail	0.890775	0.9949	0.9907	0.004245	0.03087	0.1375	223	>0.999999999999999	Fail	0.458602	0.9677	0.9907	-0.023	0.03098	0.7424	223	>0.999999999999999	Fail	0.912625	0.9557	0.9602	-0.004485	0.04083	0.1098	240	>0.999999999999999	Fail	0.999368	0.9603	0.9602	3.359e-05	0.04236	0.0007929	240	>0.999999	Fail	0.663013	0.993	1.004	-0.01141	0.02616	0.4363	259
ACX60_RS04685	WP_000019486.1			Peptide synthetase	0	Fail	0.41175	1.026	1.008	0.01849	0.02249	0.8219	306	>0.999999999999999	Fail	0.753286	1.015	1.008	0.007201	0.02289	0.3146	306	>0.999999999999999	Fail	0.222506	0.9718	0.998	-0.02624	0.02146	1.222	299	>0.999999999999999	Fail	0.991401	0.9978	0.998	-0.0002407	0.02231	0.01079	303	>0.999999	Fail	0.668661	1.009	1.017	-0.008356	0.01951	0.4283	366
ACX60_RS04690	WP_049594809.1	entE, dhbE, vibE, mxcE	2,3-dihydroxybenzoate-AMP ligase	2,3-dihydroxybenzoate-AMP ligase	0	Fail	0.599047	1.029	1.009	0.01993	0.03778	0.5276	93	>0.999999999999999	Fail	0.698731	0.9938	1.009	-0.01514	0.03899	0.3882	93	>0.999999999999999	Fail	0.9402	0.9909	0.9875	0.003392	0.04511	0.07521	101	>0.999999999999999	Fail	0.960847	0.9897	0.9875	0.002169	0.04407	0.04921	100	>0.999999	Fail	0.518079	0.9988	1.028	-0.02886	0.04452	0.6482	119
ACX60_RS04695	WP_001088061.1	iucD	lysine N6-hydroxylase	L-lysine 6-monooxygenase (NADPH-requiring)	0	Fail	0.675246	0.9331	0.9552	-0.02206	0.05248	0.4203	89	>0.999999999999999	Fail	0.395473	0.9109	0.9552	-0.04425	0.05183	0.8539	89	>0.999999999999999	Fail	0.80071	0.9551	0.939	0.01607	0.06346	0.2532	90	>0.999999999999999	Fail	0.847319	0.9516	0.939	0.01255	0.06499	0.1931	88	>0.999999	Fail	0.851992	0.9858	0.9954	-0.009633	0.05149	0.1871	97
ACX60_RS04700	WP_001010592.1	E4.1.1.17, ODC1, speC, speF	ornithine decarboxylase	Pyridoxal-dependent decarboxylase, pyridoxal-binding domain protein	0	Fail	0.752342	0.9921	0.9798	0.01233	0.039	0.3161	148	>0.999999999999999	Fail	0.594165	0.9995	0.9798	0.01974	0.03697	0.534	150	>0.999999999999999	Fail	0.911125	1.021	1.016	0.005234	0.04682	0.1118	152	>0.999999999999999	Fail	0.752528	1.001	1.016	-0.01468	0.04646	0.3159	147	>0.999999	Fail	0.955212	0.9978	0.996	0.001782	0.03168	0.05624	179
ACX60_RS04705	WP_000988323.1			Acetyltransferase (GNAT) domain protein	0	Fail	0.765915	0.9642	0.9786	-0.01435	0.04795	0.2991	57	>0.999999999999999	Fail	0.673798	0.9601	0.9786	-0.01843	0.04356	0.4232	56	>0.999999999999999	Fail	0.218743	0.9829	0.9119	0.07103	0.05706	1.245	52	>0.999999999999999	Fail	0.476501	0.9579	0.9119	0.04603	0.0642	0.717	53	>0.999999	Fail	0.881018	0.9971	1.004	-0.006811	0.04533	0.1503	66
ACX60_RS04710					0	Fail	0.424096	1.014	0.9642	0.04976	0.06184	0.8047	62	>0.999999999999999	Fail	0.218273	0.8902	0.9642	-0.07396	0.05946	1.244	61	>0.999999999999999	Fail	0.390744	0.9786	1.017	-0.03865	0.04473	0.864	65	>0.999999999999999	Fail	0.628482	0.9954	1.017	-0.02194	0.04512	0.4862	65	>0.999999	Fail	0.399867	0.9895	0.9569	0.03261	0.0385	0.8472	68
ACX60_RS04715					0	Fail	0.125067	0.8893	1.085	-0.1956	0.07655	2.555	2	0.826641	Fail	0.807417	1.009	1.085	-0.07587	0.2733	0.2775	2	>0.999999999999999	Fail	0.865887	1.048	0.9509	0.09748	0.5415	0.18	4	>0.999999999999999	Fail	0.790085	1.105	0.9509	0.1539	0.5409	0.2846	4	>0.999999	Fail		0.9698	1.019	-0.04931
ACX60_RS04720	WP_000336209.1			Phosphopantetheinyl transferase	0	Fail	0.94326	1.012	1.008	0.003114	0.04365	0.07133	112	>0.999999999999999	Fail	0.694696	1.026	1.008	0.01713	0.04355	0.3935	114	>0.999999999999999	Fail	0.831515	0.9802	0.9897	-0.009455	0.04434	0.2133	111	>0.999999999999999	Fail	0.328903	1.034	0.9897	0.04464	0.04553	0.9805	114	>0.999999	Fail	0.505188	1.034	1.014	0.02022	0.03025	0.6682	127
ACX60_RS04725	WP_000200755.1			Thioesterase domain protein	0	Fail	0.970297	0.9126	0.9149	-0.00228	0.05996	0.03802	12	>0.999999999999999	Fail	0.588628	0.8639	0.9149	-0.05098	0.09173	0.5557	12	>0.999999999999999	Fail	0.319284	0.9097	0.9772	-0.06746	0.06437	1.048	10	>0.999999999999999	Fail	0.541638	0.9418	0.9772	-0.03533	0.05591	0.6319	10	>0.999999	Fail	0.589389	0.8665	0.959	-0.09251	0.1672	0.5534	13
ACX60_RS04730	WP_049594810.1	TC.FEV.OM	iron complex outermembrane recepter protein	Ligand-gated channel protein	0	Fail	0.860633	1.009	1.003	0.006125	0.03485	0.1757	263	>0.999999999999999	Fail	0.673368	1.018	1.003	0.01478	0.03502	0.422	262	>0.999999999999999	Fail	0.798486	1.036	1.027	0.009229	0.03611	0.2556	270	>0.999999999999999	Fail	0.850552	1.034	1.027	0.007002	0.03713	0.1886	268	>0.999999	Fail	0.527086	1.01	1.027	-0.01708	0.02698	0.6331	322
ACX60_RS04735	WP_000790349.1			MFS transporter	0	Fail	0.9739	0.9955	0.9943	0.00117	0.03564	0.03281	84	>0.999999999999999	Fail	0.208229	0.9324	0.9943	-0.06192	0.04882	1.268	83	>0.999999999999999	Fail	0.994296	1.001	1.001	-0.0003807	0.05309	0.00717	86	>0.999999999999999	Fail	0.833595	1.012	1.001	0.01021	0.04845	0.2107	88	>0.999999	Fail	0.0997133	0.9165	0.9916	-0.07502	0.04519	1.66	111
ACX60_RS04740	WP_049594811.1			Phage tail protein	0	Fail	0.991475	1.017	1.018	-0.0004062	0.03793	0.01071	117	>0.999999999999999	Fail	0.266181	0.972	1.018	-0.04562	0.04083	1.117	113	>0.999999999999999	Fail	0.474368	0.9311	0.9661	-0.03502	0.04878	0.7178	113	>0.999999999999999	Fail	0.776275	0.9524	0.9661	-0.01376	0.04829	0.2849	110	>0.999999	Fail	0.517259	0.9913	1.019	-0.02804	0.04318	0.6494	124
ACX60_RS04745	WP_001056739.1	TC.MATE, SLC47A, norM, mdtK, dinF	multidrug resistance protein, MATE family	MATE family efflux transporter	0	Fail	0.760168	0.9827	0.9678	0.01488	0.04861	0.306	106	>0.999999999999999	Fail	0.36879	1.018	0.9678	0.05032	0.05575	0.9026	106	>0.999999999999999	Fail	0.301912	0.9943	0.9337	0.06056	0.05836	1.038	101	>0.999999999999999	Fail	0.341797	0.9945	0.9337	0.06075	0.06361	0.9551	102	>0.999999	Fail	0.219781	1.017	0.9655	0.05127	0.04158	1.233	131
ACX60_RS04750	WP_001269710.1	raxB, cvaB	ATP-binding cassette, subfamily B, bacterial RaxB	Peptidase, C39 family	0	Fail	0.820348	1.001	1.011	-0.009702	0.04261	0.2277	106	>0.999999999999999	Fail	0.441897	0.9777	1.011	-0.03347	0.04336	0.7719	105	>0.999999999999999	Fail	0.659614	0.9686	0.9877	-0.01913	0.04331	0.4418	101	>0.999999999999999	Fail	0.424016	1.025	0.9877	0.0371	0.04622	0.8027	103	>0.999999	Fail	0.944643	1.017	1.019	-0.002076	0.02983	0.06957	125
ACX60_RS04755	WP_000097731.1	raxA	membrane fusion protein	HlyD family secretion protein	0	Fail	0.85322	1.11	1.134	-0.02415	0.1283	0.1882	15	>0.999999999999999	Fail	0.550066	1.058	1.134	-0.07663	0.1255	0.6106	16	>0.999999999999999	Fail	0.926977	0.9144	0.9272	-0.01284	0.1378	0.0932	15	>0.999999999999999	Fail	0.845872	0.9011	0.9272	-0.02606	0.1317	0.1978	15	>0.999999	Fail	0.644018	0.9409	0.8761	0.06476	0.1379	0.4696	19
ACX60_RS04760	WP_000925820.1			Cupin	0	Fail	0.177424	0.9537	0.5852	0.3685	0.2254	1.635	4	0.879953	Fail	0.345358	0.8941	0.5852	0.3089	0.2765	1.117	3	>0.999999999999999	Fail	0.728749	1.07	1.138	-0.06759	0.1696	0.3985	2	>0.999999999999999	Fail	0.407951	0.9843	1.138	-0.1538	0.148	1.039	2	>0.999999	Fail	0.299422	0.8412	1.054	-0.2128	0.1786	1.191	4
ACX60_RS04765	WP_001208763.1			Uncharacterized protein	0	Fail	0.148079	1.014	0.5532	0.4612	0.2779	1.66	6	0.864149	Fail	0.278864	0.881	0.5532	0.3278	0.2754	1.19	6	>0.999999999999999	Fail	0.673107	1.023	1.131	-0.1078	0.2432	0.4433	6	>0.999999999999999	Fail	0.429922	0.9472	1.131	-0.1834	0.2168	0.8461	6	>0.999999	Fail	0.977792	1.022	1.033	-0.01085	0.3741	0.02902	6
ACX60_RS04770	WP_049594878.1			Transposase	0	Fail	0.118348	1.011	0.9754	0.03572	0.02254	1.584	60	0.826641	Fail	0.194935	1.005	0.9754	0.0299	0.0228	1.311	58	>0.999999999999999	Fail	0.53349	0.9654	0.9986	-0.03316	0.05299	0.6257	71	>0.999999999999999	Fail	0.461517	0.9629	0.9986	-0.03574	0.04827	0.7404	70	>0.999999	Fail	0.845155	0.9895	0.985	0.004503	0.02298	0.1959	79
ACX60_RS04775					0	Fail	0.527591	1.091	1.011	0.0802	0.1196	0.6703	6	>0.999999999999999	Fail	0.914993	1.026	1.011	0.01524	0.1369	0.1113	6	>0.999999999999999	Fail	0.352751	0.8599	0.9437	-0.08382	0.08323	1.007	6	>0.999999999999999	Fail	0.463248	0.9908	0.9437	0.04703	0.06005	0.7833	6	>0.999999	Fail	0.152925	0.994	0.8302	0.1638	0.1001	1.636	6
ACX60_RS04780					0	Fail	0.59631	1.025	1.037	-0.01238	0.0233	0.5313	109	>0.999999999999999	Fail	0.753157	1.044	1.037	0.006907	0.02191	0.3153	108	>0.999999999999999	Fail	0.917657	0.9576	0.9533	0.004327	0.04176	0.1036	114	>0.999999999999999	Fail	0.980586	0.9543	0.9533	0.0009716	0.03984	0.02439	113	>0.999999	Fail	0.619881	1.045	1.034	0.01084	0.02181	0.4972	131
ACX60_RS04785	WP_000547725.1			Uncharacterized protein	0	Fail	0.444221	0.9304	0.9545	-0.0241	0.03141	0.7674	131	>0.999999999999999	Fail	0.482529	0.9334	0.9545	-0.02105	0.02989	0.7043	130	>0.999999999999999	Fail	0.489318	0.9803	1.008	-0.02755	0.03973	0.6934	127	>0.999999999999999	Fail	0.968356	1.006	1.008	-0.001429	0.03595	0.03975	128	>0.999999	Fail	0.20034	1.029	0.9924	0.03617	0.02812	1.286	156
ACX60_RS04790	WP_000187966.1				0	Fail	0.615307	1.02	1.05	-0.02922	0.05787	0.5049	65	>0.999999999999999	Fail	0.447314	1.009	1.05	-0.04024	0.05262	0.7648	61	>0.999999999999999	Fail	0.330793	0.9345	1.005	-0.07057	0.0721	0.9788	76	>0.999999999999999	Fail	0.721009	0.9836	1.005	-0.02147	0.05989	0.3585	74	>0.999999	Fail	0.0522673	1.04	0.9443	0.09527	0.04833	1.971	78
ACX60_RS04795	WP_000742756.1			Transposase, IS4 family	0	Fail	0.96314	0.9759	0.9783	-0.002433	0.05255	0.0463	133	>0.999999999999999	Fail	0.75857	0.9951	0.9783	0.01672	0.0543	0.308	134	>0.999999999999999	Fail	0.946309	1.003	0.9995	0.00331	0.04905	0.06748	128	>0.999999999999999	Fail	0.221363	1.059	0.9995	0.05912	0.04811	1.229	126	>0.999999	Fail	0.666816	1.067	1.091	-0.02352	0.05453	0.4313	156
ACX60_RS04800					0	Fail	0.907712	1.01	1.006	0.004231	0.03641	0.1162	102	>0.999999999999999	Fail	0.848474	0.9977	1.006	-0.008221	0.04292	0.1915	104	>0.999999999999999	Fail	0.696183	1.015	1.028	-0.01342	0.03428	0.3916	104	>0.999999999999999	Fail	0.569327	1.009	1.028	-0.01864	0.03265	0.5709	104	>0.999999	Fail	0.716384	1.007	0.9952	0.01198	0.0329	0.3641	122
ACX60_RS04805	WP_001061231.1			ATPase	0	Fail	0.691653	0.9957	0.983	0.0127	0.03197	0.3973	166	>0.999999999999999	Fail	0.928733	0.9801	0.983	-0.002873	0.03207	0.08958	164	>0.999999999999999	Fail	0.957847	1.026	1.028	-0.001951	0.03685	0.05294	160	>0.999999999999999	Fail	0.723916	1.041	1.028	0.01321	0.03733	0.3539	157	>0.999999	Fail	0.984284	1.007	1.006	0.0005369	0.02722	0.01972	198
ACX60_RS04810	WP_000269331.1			Integrase core domain protein	0	Fail	0.299911	0.9983	0.9644	0.03389	0.03254	1.041	111	0.95939	Fail	0.366527	0.996	0.9644	0.0316	0.03485	0.9066	113	>0.999999999999999	Fail	0.519702	0.9773	1.01	-0.03259	0.05044	0.646	105	>0.999999999999999	Fail	0.976769	1.011	1.01	0.001292	0.04426	0.02919	106	>0.999999	Fail	0.907492	0.9752	0.979	-0.003767	0.03236	0.1164	142
ACX60_RS04815	WP_011859944.1			Heteromeric transposase endonuclease subunit TnsA (Transposon Tn7 transposition protein TnsA)	0	Fail	0.9763	0.9222	0.925	-0.002782	0.09304	0.0299	39	>0.999999999999999	Fail	0.529825	0.9703	0.925	0.04523	0.07134	0.6341	38	>0.999999999999999	Fail	0.405937	0.9488	0.8609	0.08788	0.1043	0.8422	32	>0.999999999999999	Fail	0.3071	0.9709	0.8609	0.1099	0.1059	1.038	31	>0.999999	Fail	0.871077	0.9693	0.9636	0.005659	0.03461	0.1635	34
ACX60_RS04820					0	Fail		1.006	0.9666	0.03981					Fail		1.161	0.9666	0.1941					Fail	0.736814	1.073	1.133	-0.06095	0.1715	0.3554	5	>0.999999999999999	Fail	0.896575	1.089	1.133	-0.04481	0.3171	0.1413	3	>0.999999	Fail		1.127	1.193	-0.06596
ACX60_RS04825	WP_000916029.1			Uncharacterized protein	0	Fail	0.746368	1.158	1.121	0.03696	0.1119	0.3304	13	>0.999999999999999	Fail	0.359118	1.049	1.121	-0.07193	0.07544	0.9536	12	>0.999999999999999	Fail	0.472012	0.9946	1.139	-0.1449	0.1951	0.7426	12	>0.999999999999999	Fail	0.706925	1.078	1.139	-0.06148	0.1597	0.3851	12	>0.999999	Fail	0.826721	1.003	1.024	-0.02117	0.0954	0.222	19
ACX60_RS04830	WP_000175545.1			Enoyl-CoA hydratase	0	Fail	0.853251	0.9584	0.9455	0.01289	0.06941	0.1857	63	>0.999999999999999	Fail	0.688171	0.9157	0.9455	-0.02975	0.07381	0.4031	66	>0.999999999999999	Fail	0.951781	1.056	1.059	-0.003418	0.05627	0.06074	56	>0.999999999999999	Fail	0.478033	1.022	1.059	-0.03705	0.05185	0.7145	53	>0.999999	Fail	0.69779	0.9039	0.929	-0.02508	0.06432	0.3899	72
ACX60_RS04835	WP_000117223.1			Bifunctional NMN adenylyltransferase/Nudix hydrolase (Nicotinamide-nucleotide adenylyltransferase)	0	Fail		0.7354	0.4705	0.2649					Fail		0.5662	0.4705	0.09576					Fail		0.5904	0.5695	0.0209					Fail			0.5695						Fail	0.999022	0.6234	0.623	0.0004	0.2603	0.001537	1
ACX60_RS04840	WP_001050696.1			Uncharacterized protein	0	Fail	0.691781	0.9989	0.9654	0.03346	0.08255	0.4054	13	>0.999999999999999	Fail	0.918261	0.9804	0.9654	0.01499	0.1435	0.1045	14	>0.999999999999999	Fail	0.421772	0.9052	1.04	-0.1347	0.1623	0.8295	13	>0.999999999999999	Fail	0.776966	1.009	1.04	-0.03045	0.1051	0.2897	12	>0.999999	Fail	0.965756	0.9889	0.9822	0.006688	0.1537	0.0435	19
ACX60_RS04845	WP_001293525.1	BCP, PRXQ, DOT5	peroxiredoxin Q/BCP	Peroxiredoxin	0	Fail	0.976458	1.102	1.104	-0.001845	0.06215	0.02969	42	>0.999999999999999	Fail	0.858157	1.091	1.104	-0.01296	0.07207	0.1798	43	>0.999999999999999	Fail	0.529788	0.957	0.9041	0.05291	0.08349	0.6337	41	>0.999999999999999	Fail	0.490059	0.9679	0.9041	0.06383	0.09163	0.6966	40	>0.999999	Fail	0.309214	0.9704	1.038	-0.06778	0.066	1.027	52
ACX60_RS04850	WP_049594812.1			ATPase	0	Fail	0.579556	0.9567	0.9014	0.05535	0.09891	0.5596	33	>0.999999999999999	Fail	0.544432	0.962	0.9014	0.06057	0.09887	0.6127	32	>0.999999999999999	Fail	0.439692	1.02	1.074	-0.05438	0.06933	0.7843	27	>0.999999999999999	Fail	0.456732	1.02	1.074	-0.05425	0.07185	0.7551	27	>0.999999	Fail	0.982349	1.042	1.04	0.002206	0.09901	0.02228	35
ACX60_RS04855	WP_000771345.1			Uncharacterized protein	0	Fail	0.662722	0.8314	0.9151	-0.08369	0.1875	0.4463	13	>0.999999999999999	Fail	0.672067	0.8446	0.9151	-0.07047	0.1627	0.4331	13	>0.999999999999999	Fail	0.93147	0.9342	0.9607	-0.02652	0.3007	0.08819	10	>0.999999999999999	Fail	0.462807	0.7582	0.9607	-0.2026	0.2653	0.7635	10	>0.999999	Fail	0.0760826	0.7469	1.044	-0.2973	0.1484	2.004	9
ACX60_RS04860	WP_001984660.1	queC	7-cyano-7-deazaguanine synthase	7-cyano-7-deazaguanine synthase (EC 6.3.4.20) (7-cyano-7-carbaguanine synthase) (PreQ(0) synthase) (Queuosine biosynthesis protein QueC)	1	Fail	0.443569	1.222	1.082	0.1404	0.1785	0.7869	15	>0.999999999999999	Fail	0.933066	1.068	1.082	-0.01415	0.1657	0.08541	15	>0.999999999999999	Fail	0.835133	1.004	0.9721	0.03221	0.1524	0.2113	17	>0.999999999999999	Fail	0.794532	0.9298	0.9721	-0.04226	0.1597	0.2646	17	>0.999999	Fail	0.411174	0.7793	0.6652	0.1141	0.1359	0.8394	20
ACX60_RS04865	WP_000157724.1	queE	7-carboxy-7-deazaguanine synthase	7-carboxy-7-deazaguanine synthase (CDG synthase) (EC 4.3.99.3) (Queuosine biosynthesis protein QueE)	0	Fail	0.910172	1.016	1.059	-0.04265	0.355	0.1201	4	>0.999999999999999	Fail	0.779941	0.9061	1.059	-0.153	0.5121	0.2988	4	>0.999999999999999	Fail	0.564418	0.9556	0.8578	0.09787	0.1587	0.6167	5	>0.999999999999999	Fail	0.40769	0.784	0.8578	-0.0738	0.07985	0.9242	4	>0.999999	Fail	0.311901	1.048	1.322	-0.2747	0.2443	1.124	5
ACX60_RS04870	WP_000080867.1	dapD	2,3,4,5-tetrahydropyridine-2,6-dicarboxylate N-succinyltransferase	2,3,4,5-tetrahydropyridine-2,6-dicarboxylate N-succinyltransferase (EC 2.3.1.117) (Tetrahydrodipicolinate N-succinyltransferase) (THDP succinyltransferase) (THP succinyltransferase) (Tetrahydropicolinate succinylase)	0	Fail									Fail									Fail									Fail									Fail
ACX60_RS04875	WP_000866520.1			Uncharacterized protein	3	Pass	1.41343e-05	0.7989	0.9989	-0.2	0.04269	4.685	67	0.0016182	Fail	0.649944	1.02	0.9989	0.02098	0.04602	0.4558	69	>0.999999999999999	Fail	0.794872	0.9682	0.9542	0.01402	0.05375	0.2609	74	>0.999999999999999	Fail	0.947311	0.9576	0.9542	0.003482	0.05251	0.06631	73	>0.999999	Fail	0.872732	0.9949	0.99	0.004933	0.0307	0.1607	80
ACX60_RS04880	WP_001011052.1	cbl	LysR family transcriptional regulator, cys regulon transcriptional activator	Bacterial regulatory helix-turn-helix, lysR family protein	0	Fail	0.805575	1.01	0.9878	0.02173	0.08787	0.2473	55	>0.999999999999999	Fail	0.645001	0.9423	0.9878	-0.04555	0.0983	0.4633	54	>0.999999999999999	Fail	0.858643	0.8134	0.7929	0.02055	0.1148	0.179	51	>0.999999999999999	Fail	0.442972	0.8813	0.7929	0.08845	0.1144	0.7732	51	>0.999999	Fail	0.555917	0.8769	0.9166	-0.03969	0.06702	0.5922	61
ACX60_RS04885	WP_000027499.1	cysA	sulfate transport system ATP-binding protein	Sulfate/thiosulfate import ATP-binding protein CysA (EC 3.6.3.25) (Sulfate-transporting ATPase)	0	Fail	0.483507	0.9992	1.066	-0.06661	0.09426	0.7067	44	>0.999999999999999	Fail	0.64388	1.025	1.066	-0.04085	0.08773	0.4656	43	>0.999999999999999	Fail	0.897353	0.9349	0.9453	-0.0104	0.08008	0.1299	36	>0.999999999999999	Fail	0.574983	0.9896	0.9453	0.04431	0.07832	0.5657	37	>0.999999	Fail	0.702639	1.008	0.9803	0.028	0.07285	0.3843	43
ACX60_RS04890	WP_001048807.1	cysW	sulfate transport system permease protein	Sulfate ABC transporter, permease protein CysW	0	Fail	0.534543	1.051	0.9963	0.05477	0.08765	0.6249	57	>0.999999999999999	Fail	0.359533	1.076	0.9963	0.07996	0.08656	0.9237	57	>0.999999999999999	Fail	0.757117	1.028	1.006	0.02218	0.07131	0.3111	47	>0.999999999999999	Fail	0.432089	1.046	1.006	0.0408	0.05149	0.7924	47	>0.999999	Fail	0.134827	0.9624	1.05	-0.08755	0.05782	1.514	65
ACX60_RS04895	WP_000083115.1	cysU	sulfate transport system permease protein	Sulfate ABC transporter, permease protein CysT	0	Fail	0.825406	0.8558	0.8756	-0.01976	0.08902	0.2219	43	>0.999999999999999	Fail	0.973427	0.8722	0.8756	-0.003355	0.1001	0.03351	43	>0.999999999999999	Fail	0.966888	0.7634	0.7689	-0.005523	0.1322	0.04176	42	>0.999999999999999	Fail	0.649086	0.8293	0.7689	0.06044	0.1319	0.4583	42	>0.999999	Fail	0.451081	0.9677	0.9954	-0.02765	0.03631	0.7613	39
ACX60_RS04900	WP_000149917.1	K07002	uncharacterized protein	Alpha/beta hydrolase fold family protein	0	Fail	0.260023	0.9065	0.9825	-0.07603	0.06702	1.134	81	0.951624	Fail	0.575193	0.9492	0.9825	-0.03337	0.0593	0.5627	81	>0.999999999999999	Fail	0.882369	0.9934	1.004	-0.01048	0.07063	0.1484	86	>0.999999999999999	Fail	0.677461	0.9737	1.004	-0.03019	0.07233	0.4174	84	>0.999999	Fail	0.808354	1.039	1.025	0.01409	0.05793	0.2432	104
ACX60_RS04905	WP_001212600.1	cysP, sbp	sulfate transport system substrate-binding protein	Sulfate ABC transporter, sulfate-binding family protein	0	Fail	0.915871	0.9536	0.9477	0.005865	0.05533	0.106	74	>0.999999999999999	Fail	0.227116	0.8689	0.9477	-0.07885	0.06473	1.218	73	>0.999999999999999	Fail	0.311867	0.9262	0.9878	-0.06161	0.0605	1.018	73	>0.999999999999999	Fail	0.450902	1.028	0.9878	0.03992	0.05265	0.7582	70	>0.999999	Fail	0.0150592	0.9432	1.039	-0.09597	0.03856	2.489	74
ACX60_RS04910	WP_000263427.1	pabC	4-amino-4-deoxychorismate lyase	Aminodeoxychorismate lyase (EC 4.1.3.38)	0	Fail	0.866898	0.8798	0.8926	-0.01276	0.0757	0.1686	43	>0.999999999999999	Fail	0.264516	0.9567	0.8926	0.06413	0.05675	1.13	44	>0.999999999999999	Fail	0.344688	0.9136	0.9855	-0.07189	0.07528	0.955	45	>0.999999999999999	Fail	0.906899	0.9765	0.9855	-0.009005	0.07657	0.1176	45	>0.999999	Fail	0.154829	1.055	0.9802	0.07513	0.05201	1.445	50
ACX60_RS04915	WP_001125860.1	K07082	UPF0755 protein	Endolytic murein transglycosylase (EC 4.2.2.-) (Peptidoglycan polymerization terminase)	0	Fail									Fail									Fail									Fail									Fail
ACX60_RS04920	WP_000470765.1	tmk, DTYMK	dTMP kinase	Thymidylate kinase (EC 2.7.4.9) (dTMP kinase)	0	Fail									Fail									Fail									Fail									Fail
ACX60_RS04925	WP_000842540.1			Phenylacetic acid degradation-related protein	0	Fail	0.906531	1.043	1.055	-0.01136	0.09377	0.1212	8	>0.999999999999999	Fail	0.588007	1.016	1.055	-0.03922	0.0695	0.5643	8	>0.999999999999999	Fail	0.375843	0.9948	0.9564	0.03842	0.04098	0.9377	8	>0.999999999999999	Fail	0.226682	1.018	0.9564	0.06199	0.04733	1.31	8	>0.999999	Fail	0.373178	0.9512	1.013	-0.06128	0.06573	0.9322	10
ACX60_RS04930	WP_000367540.1	nadB	L-aspartate oxidase	L-aspartate oxidase (EC 1.4.3.16)	0	Fail	0.824546	0.9196	0.9419	-0.02231	0.1001	0.2229	49	>0.999999999999999	Fail	0.7549	0.9121	0.9419	-0.02976	0.0948	0.314	48	>0.999999999999999	Fail	0.364643	0.8858	0.9863	-0.1005	0.1098	0.9146	52	>0.999999999999999	Fail	0.309414	0.8788	0.9863	-0.1075	0.1047	1.026	52	>0.999999	Fail	0.767542	1.05	1.028	0.02173	0.07312	0.2971	53
ACX60_RS04935	WP_000842416.1	degP, htrA	serine protease Do	Periplasmic serine endoprotease DegP-like (EC 3.4.21.107)	0	Fail	0.0427768	1.037	0.8992	0.1377	0.06571	2.096	38	0.623681	Fail	0.171131	1.001	0.8992	0.1016	0.0728	1.395	38	>0.999999999999999	Fail	0.865838	0.9575	0.9432	0.01428	0.08402	0.17	43	>0.999999999999999	Fail	0.740761	0.9746	0.9432	0.03137	0.09421	0.3329	44	>0.999999	Fail	0.730137	0.987	0.9557	0.03137	0.09047	0.3467	54
ACX60_RS04940	WP_000094835.1	ybgC	acyl-CoA thioester hydrolase	Thioesterase superfamily protein	0	Fail	0.986671	0.9432	0.9441	-0.0009261	0.05519	0.01678	56	>0.999999999999999	Fail	0.431535	0.9907	0.9441	0.04652	0.05875	0.7918	61	>0.999999999999999	Fail	0.842758	0.921	0.9049	0.01601	0.08036	0.1992	60	>0.999999999999999	Fail	0.881627	0.8924	0.9049	-0.01259	0.08422	0.1495	61	>0.999999	Fail	0.447591	0.9731	1.01	-0.03696	0.04838	0.7641	65
ACX60_RS04945	WP_005134895.1	rimJ	ribosomal-protein-alanine N-acetyltransferase	Alanine acetyltransferase	0	Fail	0.670464	1.088	1.173	-0.0844	0.1925	0.4383	10	>0.999999999999999	Fail	0.759538	1.113	1.173	-0.06002	0.1908	0.3146	10	>0.999999999999999	Fail	0.648803	0.783	0.8654	-0.08235	0.1774	0.4641	16	>0.999999999999999	Fail	0.66561	0.7903	0.8654	-0.07511	0.1706	0.4403	16	>0.999999	Fail	0.53592	1.143	1.057	0.08567	0.1347	0.6358	13
ACX60_RS04950	WP_000035781.1			Elongation factor 4 (EF-4) (EC 3.6.5.n1) (Ribosomal back-translocase LepA)	0	Fail		0.6054							Fail									Fail									Fail									Fail	0.28744	0	0.1055	-0.1055	0.08607	1.226	4
ACX60_RS04955	WP_000344900.1	lepB	signal peptidase I	Signal peptidase I (EC 3.4.21.89)	0	Fail									Fail									Fail									Fail									Fail
ACX60_RS04960	WP_001224039.1			Uncharacterized protein	0	Fail	0.175611	0.006239	0.0757	-0.06946	0.04226	1.644	4	0.878335	Fail	0.00230718	0.6867	0.0757	0.611	0.08849	6.905	4	0.535554	Fail	0.685125	0.4835	0.1538	0.3298	0.7029	0.4692	2	>0.999999999999999	Fail	0.263324	0.8678	0.1538	0.7141	0.4635	1.541	2	>0.999999	Fail	0.848723	0.2205	0.1669	0.0536	0.2669	0.2009	5
ACX60_RS04965	WP_000160699.1	rnc, DROSHA, RNT1	ribonuclease III	Ribonuclease 3 (EC 3.1.26.3) (Ribonuclease III) (RNase III)	3	Pass	1.47781e-05	0.08874	0.4805	-0.3917	0.08125	4.821	48	0.00163357	Fail	0.254232	0.5829	0.4805	0.1024	0.08878	1.154	48	>0.999999999999999	Fail	0.106159	0.4696	0.3247	0.1449	0.08793	1.648	46	>0.999999999999999	Fail	0.008426	0.5919	0.3247	0.2672	0.09715	2.75	47	>0.999999	Fail	0.00783749	0.2437	0.472	-0.2282	0.08281	2.756	57
ACX60_RS04970	WP_000061702.1	era, ERAL1	GTPase	GTPase Era	0	Fail									Fail									Fail									Fail									Fail
ACX60_RS04975	WP_004840396.1			Uncharacterized protein	0	Fail		0.5363	0.0139	0.5224					Fail		0.6216	0.0139	0.6078					Fail		0.4012	0.9437	-0.5425					Fail		0.5066	0.9437	-0.4371					Fail			1.338
ACX60_RS04980	WP_000985104.1	recO	DNA repair protein RecO (recombination protein O)	DNA repair protein RecO	0	Fail	0.363931	1.01	0.9814	0.02833	0.03097	0.915	59	0.993732	Fail	0.745835	0.9703	0.9814	-0.01105	0.03392	0.3257	57	>0.999999999999999	Fail	0.273395	1.002	1.065	-0.06242	0.05649	1.105	63	>0.999999999999999	Fail	0.674484	1.043	1.065	-0.02204	0.05222	0.422	61	>0.999999	Fail	0.411656	0.9706	1.001	-0.03026	0.03665	0.8256	75
ACX60_RS04985	WP_000729414.1	pdxJ	pyridoxine 5-phosphate synthase	Pyridoxine 5'-phosphate synthase (PNP synthase) (EC 2.6.99.2)	0	Fail									Fail									Fail									Fail									Fail
ACX60_RS04990	WP_000095056.1	miaE	tRNA-(ms[2]io[6]A)-hydroxylase	Putative tRNA-(Ms(2)io(6)a)-hydroxylase	0	Fail	0.944982	0.9749	0.9708	0.00402	0.05808	0.06922	81	>0.999999999999999	Fail	0.481298	0.9334	0.9708	-0.03746	0.05295	0.7075	81	>0.999999999999999	Fail	0.372164	0.9436	1.004	-0.06015	0.06704	0.8972	84	>0.999999999999999	Fail	0.528804	0.9634	1.004	-0.04035	0.06381	0.6325	84	>0.999999	Fail	0.373974	1.097	1.053	0.0437	0.04893	0.8932	97
ACX60_RS04995	WP_000880601.1			Short chain dehydrogenase family protein	0	Fail	0.942807	1.064	1.07	-0.006526	0.09043	0.07217	42	>0.999999999999999	Fail	0.909924	1.06	1.07	-0.009849	0.08653	0.1138	42	>0.999999999999999	Fail	0.212671	0.9244	1.088	-0.164	0.1298	1.263	47	>0.999999999999999	Fail	0.487931	1.005	1.088	-0.08313	0.1189	0.699	48	>0.999999	Fail	0.0499049	1.084	0.9319	0.1518	0.07553	2.009	50
ACX60_RS05000					0	Fail									Fail									Fail									Fail									Fail
ACX60_RS05005	WP_000855164.1			Uncharacterized protein	0	Fail	0.668662	0.9788	1	-0.02123	0.0489	0.4341	21	>0.999999999999999	Fail	0.290481	0.9299	1	-0.07007	0.06453	1.086	20	>0.999999999999999	Fail	0.460987	0.9286	0.9981	-0.0695	0.09269	0.7498	23	>0.999999999999999	Fail	0.858504	1.012	0.9981	0.01362	0.07563	0.1801	25	>0.999999	Fail	0.0742172	0.9209	1.015	-0.09433	0.05053	1.867	24
ACX60_RS05010	WP_000795395.1			Uncharacterized protein	0	Fail	0.886204	1.046	1.053	-0.007264	0.04825	0.1506	5	>0.999999999999999	Fail	0.129525	0.9203	1.053	-0.133	0.06984	1.905	4	>0.999999999999999	Fail	0.762597	0.8008	0.8763	-0.07547	0.2414	0.3126	8	>0.999999999999999	Fail	0.913613	0.8956	0.8763	0.01937	0.173	0.112	8	>0.999999	Fail	0.664841	0.8465	0.8947	-0.04821	0.1059	0.4554	6
ACX60_RS05015	WP_001014252.1			Glutathione-dependent formaldehyde-activating enzyme (S-(Hydroxymethyl)glutathione synthase)	0	Fail	0.779595	0.9299	0.9613	-0.03143	0.1108	0.2836	20	>0.999999999999999	Fail	0.710141	0.9097	0.9613	-0.0516	0.1368	0.3773	19	>0.999999999999999	Fail	0.533168	0.9797	0.8773	0.1024	0.1608	0.6369	16	>0.999999999999999	Fail	0.370326	1.052	0.8773	0.1747	0.1902	0.9188	18	>0.999999	Fail	0.677395	0.9813	1.037	-0.0557	0.1313	0.4243	15
ACX60_RS05020	WP_000567434.1	hscC	molecular chaperone HscC	Molecular chaperone	0	Fail	0.292434	1.014	0.9859	0.02839	0.02686	1.057	133	0.958187	Fail	0.565846	1.005	0.9859	0.01881	0.03267	0.5756	132	>0.999999999999999	Fail	0.180645	0.9915	1.044	-0.05235	0.03891	1.345	141	>0.999999999999999	Fail	0.167176	0.9898	1.044	-0.05407	0.03894	1.388	142	>0.999999	Fail	0.773148	0.9901	0.9997	-0.009552	0.03308	0.2887	170
ACX60_RS05025	WP_000127907.1			Molecular chaperone	0	Fail	0.608763	0.9651	0.9903	-0.02517	0.04897	0.514	75	>0.999999999999999	Fail	0.739747	1.002	0.9903	0.01218	0.03653	0.3334	76	>0.999999999999999	Fail	0.286047	1.012	1.054	-0.04135	0.03848	1.075	74	>0.999999999999999	Fail	0.555751	1.03	1.054	-0.02407	0.04066	0.5919	72	>0.999999	Fail	0.165178	0.9833	1.015	-0.03195	0.02284	1.399	92
ACX60_RS05030	WP_000383206.1	aspB	aspartate aminotransferase	Aminotransferase (EC 2.6.1.-)	0	Fail	0.853345	1.028	1.039	-0.01147	0.06169	0.186	43	>0.999999999999999	Fail	0.64613	1.01	1.039	-0.02944	0.06365	0.4626	41	>0.999999999999999	Fail	0.153526	0.9919	1.097	-0.1048	0.07192	1.457	37	>0.999999999999999	Fail	0.80237	1.077	1.097	-0.01999	0.07933	0.252	38	>0.999999	Fail	0.883492	0.9188	0.9086	0.01013	0.06876	0.1473	52
ACX60_RS05035	WP_000139632.1			Uncharacterized protein	0	Fail									Fail									Fail									Fail									Fail			0.7573
ACX60_RS05040	WP_005134897.1			PAS/PAC sensor-containing diguanylate cyclase/phosphodiesterase (EC 2.7.7.65)	0	Fail	0.875398	0.9756	0.9658	0.00978	0.06217	0.1573	80	>0.999999999999999	Fail	0.514422	0.9267	0.9658	-0.03911	0.05972	0.6548	81	>0.999999999999999	Fail	0.378392	0.9966	1.037	-0.04079	0.04604	0.886	76	>0.999999999999999	Fail	0.592746	1.059	1.037	0.02121	0.03949	0.5371	77	>0.999999	Fail	0.260049	0.9447	0.9923	-0.04762	0.04203	1.133	94
ACX60_RS05045	WP_000222202.1			Uncharacterized protein	0	Fail	0.104135	1.028	0.9457	0.08182	0.04765	1.717	17	0.813212	Fail	0.525826	0.9858	0.9457	0.04012	0.06186	0.6486	16	>0.999999999999999	Fail	0.580345	1.03	0.988	0.04171	0.074	0.5637	17	>0.999999999999999	Fail	0.987692	0.9894	0.988	0.001304	0.08322	0.01567	16	>0.999999	Fail	0.889454	1.079	1.063	0.01655	0.1178	0.1405	23
ACX60_RS05050	WP_001004983.1	uvrB	excinuclease ABC subunit B	UvrABC system protein B (Protein UvrB) (Excinuclease ABC subunit B)	1	Fail	0.971506	0.9839	0.9823	0.001553	0.04337	0.0358	114	>0.999999999999999	Fail	0.787388	0.9699	0.9823	-0.01243	0.04599	0.2703	113	>0.999999999999999	Fail	0.33864	0.9601	1.013	-0.05279	0.05493	0.9611	109	>0.999999999999999	Fail	0.947888	1.009	1.013	-0.00349	0.05327	0.06551	109	>0.999999	Fail	0.165199	0.9287	0.9827	-0.05397	0.03867	1.396	132
ACX60_RS05055	WP_000885644.1	APOD	apolipoprotein D and lipocalin family protein	Outer membrane lipoprotein Blc	0	Fail	0.904598	1.028	1.033	-0.005136	0.04222	0.1217	17	>0.999999999999999	Fail	0.89153	1.027	1.033	-0.006016	0.04342	0.1386	16	>0.999999999999999	Fail	0.25736	0.8316	0.99	-0.1584	0.1359	1.166	20	>0.999999999999999	Fail	0.70407	0.9408	0.99	-0.04922	0.1277	0.3853	20	>0.999999	Fail	0.409103	0.9889	0.9103	0.07858	0.0936	0.8396	25
ACX60_RS05060	WP_000912037.1	rarD	chloramphenicol-sensitive protein RarD	EamA-like transporter family protein	0	Fail	0.347775	1.03	0.9894	0.04059	0.04292	0.9458	65	0.988338	Fail	0.967799	0.9911	0.9894	0.001711	0.04223	0.04053	65	>0.999999999999999	Fail	0.908993	0.99	0.995	-0.005018	0.04374	0.1147	69	>0.999999999999999	Fail	0.698018	1.012	0.995	0.01678	0.04306	0.3896	69	>0.999999	Fail	0.830535	0.9612	0.9496	0.01161	0.0541	0.2146	90
ACX60_RS05065	WP_000031230.1	GAPDH, gapA	glyceraldehyde 3-phosphate dehydrogenase	Glyceraldehyde-3-phosphate dehydrogenase (EC 1.2.1.-)	0	Fail									Fail									Fail									Fail									Fail
ACX60_RS05070	WP_001183840.1			MFS transporter	0	Fail	0.756996	1.022	1.035	-0.01304	0.04179	0.312	33	>0.999999999999999	Fail	0.355424	0.9959	1.035	-0.03882	0.0414	0.9377	32	>0.999999999999999	Fail	0.581361	1.003	1.051	-0.04722	0.08473	0.5572	31	>0.999999999999999	Fail	0.137255	0.9197	1.051	-0.131	0.08578	1.527	30	>0.999999	Fail	0.847403	0.9474	0.9626	-0.01526	0.07888	0.1935	48
ACX60_RS05075	WP_000468065.1			Uncharacterized protein	0	Fail	0.89165	0.9898	0.9967	-0.006938	0.05064	0.137	44	>0.999999999999999	Fail	0.503789	1.027	0.9967	0.03039	0.04507	0.6742	43	>0.999999999999999	Fail	0.896885	1.01	1.019	-0.009386	0.07203	0.1303	47	>0.999999999999999	Fail	0.786351	1.04	1.019	0.02105	0.0772	0.2727	45	>0.999999	Fail	0.579478	1.005	1.043	-0.03771	0.06761	0.5578	50
ACX60_RS05080	WP_001212949.1	obgE, cgtA	GTPase	GTPase Obg (EC 3.6.5.-) (GTP-binding protein Obg)	0	Fail									Fail									Fail									Fail									Fail
ACX60_RS05085	WP_000573844.1	proB	glutamate 5-kinase	Glutamate 5-kinase (EC 2.7.2.11) (Gamma-glutamyl kinase) (GK)	1	Fail	0.583289	0.8713	0.7823	0.08906	0.1576	0.5652	11	>0.999999999999999	Fail	0.962751	0.7727	0.7823	-0.009617	0.2013	0.04778	11	>0.999999999999999	Fail	0.852726	0.9253	0.9708	-0.04554	0.2384	0.1911	9	>0.999999999999999	Fail	0.799891	0.917	0.9708	-0.05374	0.2058	0.2611	9	>0.999999	Fail	0.575473	0.7901	0.663	0.1271	0.2195	0.5789	10
ACX60_RS05090	WP_000271369.1			Phosphoserine phosphatase	0	Fail	0.9905	1.036	1.035	0.000911	0.07581	0.01202	27	>0.999999999999999	Fail	0.48203	0.9575	1.035	-0.07748	0.1087	0.7125	28	>0.999999999999999	Fail	0.357182	0.961	1.077	-0.1155	0.1229	0.9396	23	>0.999999999999999	Fail	0.557602	0.9998	1.077	-0.07676	0.129	0.5951	23	>0.999999	Fail	0.256748	1.097	0.991	0.1063	0.09177	1.159	27
ACX60_RS05095	WP_001039857.1			Uncharacterized protein	0	Fail	0.432695	0.9484	0.9103	0.03809	0.04692	0.8118	12	>0.999999999999999	Fail	0.104203	0.9915	0.9103	0.08121	0.0462	1.758	12	>0.999999999999999	Fail	0.424074	0.9271	1.001	-0.07436	0.08956	0.8302	11	>0.999999999999999	Fail	0.93636	1.008	1.001	0.006711	0.08215	0.08169	11	>0.999999	Fail	0.590836	1.068	1.03	0.03787	0.06894	0.5494	15
ACX60_RS05100	WP_000275423.1	dusB	tRNA-dihydrouridine synthase B	tRNA-dihydrouridine synthase B (EC 1.3.1.-)	0	Fail	0.402769	0.9446	0.9984	-0.05378	0.06379	0.8431	56	>0.999999999999999	Fail	0.266302	0.9312	0.9984	-0.0672	0.05985	1.123	56	>0.999999999999999	Fail	0.425408	0.9608	1.025	-0.06379	0.07944	0.803	55	>0.999999999999999	Fail	0.457014	1.078	1.025	0.05363	0.07161	0.7489	57	>0.999999	Fail	0.315592	0.9847	1.013	-0.02793	0.02761	1.012	62
ACX60_RS05105	WP_000055180.1	ncd2, npd	nitronate monooxygenase	2-nitropropane dioxygenase	0	Fail	0.348666	1.003	0.985	0.01837	0.01948	0.9427	80	0.989116	Fail	0.914079	0.9824	0.985	-0.002623	0.02424	0.1082	81	>0.999999999999999	Fail	0.94936	0.9515	0.955	-0.003528	0.05535	0.06374	71	>0.999999999999999	Fail	0.055571	1.036	0.955	0.08093	0.04159	1.946	72	>0.999999	Fail	0.972534	1.029	1.03	-0.001217	0.03524	0.03452	93
ACX60_RS05110	WP_000885357.1			Uncharacterized protein	0	Fail	0.91367	1.031	1.041	-0.01048	0.09619	0.1089	54	>0.999999999999999	Fail	0.581684	0.9949	1.041	-0.04629	0.08349	0.5544	52	>0.999999999999999	Fail	0.514048	0.9497	1.001	-0.05084	0.07732	0.6574	48	>0.999999999999999	Fail	0.551045	1.047	1.001	0.04633	0.07715	0.6004	48	>0.999999	Fail	0.602097	1.029	0.9962	0.03263	0.06223	0.5243	58
ACX60_RS05115	WP_079269854.1				0	Fail	0.667541	1.007	0.9914	0.01596	0.03707	0.4307	109	>0.999999999999999	Fail	0.493341	0.9654	0.9914	-0.02602	0.03785	0.6874	107	>0.999999999999999	Fail	0.933558	1.009	1.013	-0.003916	0.04687	0.08355	114	>0.999999999999999	Fail	0.930053	1.017	1.013	0.003683	0.04187	0.08797	113	>0.999999	Fail	0.705123	0.9545	0.941	0.01349	0.03558	0.3792	143
ACX60_RS05120					0	Fail	0.667442	1.005	0.9872	0.01779	0.04128	0.431	98	>0.999999999999999	Fail	0.755862	0.9994	0.9872	0.0121	0.03881	0.3118	96	>0.999999999999999	Fail	0.789403	0.9959	1.008	-0.01252	0.04674	0.2678	104	>0.999999999999999	Fail	0.871114	1.015	1.008	0.006936	0.04265	0.1626	105	>0.999999	Fail	0.793635	0.9985	0.9871	0.01138	0.04341	0.2621	129
ACX60_RS05125	WP_000744217.1			Uncharacterized protein	0	Fail	0.888412	0.8752	0.8919	-0.01666	0.1181	0.1411	45	>0.999999999999999	Fail	0.878504	0.9086	0.8919	0.01671	0.1087	0.1537	45	>0.999999999999999	Fail	0.510548	0.9096	0.9792	-0.06954	0.1047	0.6639	40	>0.999999999999999	Fail	0.783643	0.9501	0.9792	-0.02908	0.1052	0.2763	42	>0.999999	Fail	0.482308	1.027	1.064	-0.03752	0.053	0.708	49
ACX60_RS05130	WP_000750598.1			Uncharacterized protein	0	Fail	0.978723	0.9812	0.9825	-0.00134	0.05014	0.02673	112	>0.999999999999999	Fail	0.421258	0.9409	0.9825	-0.04168	0.05164	0.8072	111	>0.999999999999999	Fail	0.345581	0.9488	0.9951	-0.04631	0.04891	0.947	119	>0.999999999999999	Fail	0.677512	0.9729	0.9951	-0.02223	0.05333	0.4169	120	>0.999999	Fail	0.447671	0.9773	1.005	-0.0275	0.03611	0.7615	139
ACX60_RS05135	WP_000035257.1			Glycosyl transferase 2 family protein	0	Fail	0.921622	0.9874	0.9835	0.003914	0.03968	0.09864	99	>0.999999999999999	Fail	0.788913	0.9716	0.9835	-0.01194	0.0445	0.2684	101	>0.999999999999999	Fail	0.679237	1.006	1.027	-0.02024	0.0488	0.4148	93	>0.999999999999999	Fail	0.180848	0.9564	1.027	-0.07028	0.05212	1.348	92	>0.999999	Fail	0.689194	1.033	1.018	0.01447	0.0361	0.401	113
ACX60_RS05140	WP_000067469.1			Uncharacterized protein	0	Fail	0.800201	0.9844	0.9612	0.02327	0.09108	0.2555	28	>0.999999999999999	Fail	0.367404	0.873	0.9612	-0.08813	0.09625	0.9156	29	>0.999999999999999	Fail	0.159976	1.088	0.8963	0.192	0.1326	1.448	25	>0.999999999999999	Fail	0.849925	0.8695	0.8963	-0.02682	0.1403	0.1912	25	>0.999999	Fail	0.873679	0.8071	0.825	-0.01789	0.1115	0.1604	28
ACX60_RS05145	WP_001186266.1			Uncharacterized protein	0	Fail	0.545324	0.9935	0.9715	0.02202	0.03629	0.6067	107	>0.999999999999999	Fail	0.964991	0.97	0.9715	-0.00152	0.03454	0.04399	108	>0.999999999999999	Fail	0.842758	0.9985	1.005	-0.00679	0.03414	0.1989	99	>0.999999999999999	Fail	0.950823	1.008	1.005	0.002316	0.03747	0.06183	100	>0.999999	Fail	0.219475	1.02	0.9839	0.03662	0.02968	1.234	129
ACX60_RS05150	WP_000063719.1	phrB	deoxyribodipyrimidine photo-lyase	Deoxyribodipyrimidine photolyase	0	Fail	0.769141	1.009	1.023	-0.01446	0.04904	0.2949	57	>0.999999999999999	Fail	0.0566869	0.9258	1.023	-0.09737	0.05002	1.947	55	>0.999999999999999	Fail	0.325095	0.963	1.019	-0.05602	0.0564	0.9933	53	>0.999999999999999	Fail	0.149193	0.9453	1.019	-0.07375	0.05036	1.465	51	>0.999999	Fail	0.502147	1.012	0.9756	0.03685	0.05462	0.6748	67
ACX60_RS05155	WP_000123995.1	slyD	FKBP-type peptidyl-prolyl cis-trans isomerase SlyD	Peptidyl-prolyl cis-trans isomerase (EC 5.2.1.8)	0	Fail									Fail									Fail		0.326	0.9296	-0.6036					Fail			0.9296						Fail
ACX60_RS05160	WP_000193160.1	ndh	NADH dehydrogenase	NADH dehydrogenase	0	Fail	0.981414	0.9603	0.9617	-0.001372	0.05863	0.0234	56	>0.999999999999999	Fail	0.193941	0.8757	0.9617	-0.08596	0.06535	1.315	54	>0.999999999999999	Fail	0.513087	0.8657	0.9298	-0.06408	0.0974	0.658	60	>0.999999999999999	Fail	0.956433	0.9245	0.9298	-0.005318	0.09696	0.05485	63	>0.999999	Fail	0.880575	0.9532	0.9609	-0.007731	0.05126	0.1508	65
ACX60_RS05165	WP_000667907.1	dacC, dacA, dacD	serine-type D-Ala-D-Ala carboxypeptidase (penicillin-binding protein 5/6)	D-alanyl-D-alanine carboxypeptidase family protein	0	Fail	0.644433	0.9988	1.041	-0.04237	0.09122	0.4645	47	>0.999999999999999	Fail	0.552082	0.9864	1.041	-0.05477	0.09142	0.599	46	>0.999999999999999	Fail	0.618032	0.8606	0.9087	-0.04816	0.096	0.5016	52	>0.999999999999999	Fail	0.587643	0.8551	0.9087	-0.05366	0.09834	0.5456	52	>0.999999	Fail	0.64326	0.9426	0.973	-0.03045	0.0654	0.4656	58
ACX60_RS05170	WP_000903512.1			M61 glycyl aminopeptidase family protein	0	Fail	0.752919	0.9241	0.9468	-0.02272	0.07185	0.3162	60	>0.999999999999999	Fail	0.656736	0.9184	0.9468	-0.0284	0.06358	0.4467	59	>0.999999999999999	Fail	0.659792	0.9191	0.9543	-0.0352	0.07959	0.4422	66	>0.999999999999999	Fail	0.930324	0.9607	0.9543	0.006415	0.07308	0.08778	65	>0.999999	Fail	0.66382	0.9418	0.9661	-0.02427	0.05557	0.4366	65
ACX60_RS05175	WP_000896679.1	IDH1, IDH2, icd	isocitrate dehydrogenase	Isocitrate dehydrogenase, NADP-dependent (EC 1.1.1.42)	2	Fail	0.171372	0.5273	0.7374	-0.2101	0.1497	1.404	28	0.878335	Fail	0.571136	0.6553	0.7374	-0.08209	0.1432	0.5731	28	>0.999999999999999	Fail	0.30977	0.6077	0.7862	-0.1785	0.1723	1.036	26	>0.999999999999999	Fail	0.365677	0.6317	0.7862	-0.1544	0.1676	0.9213	25	>0.999999	Fail	0.880632	0.7342	0.7177	0.01654	0.1092	0.1515	29
ACX60_RS05180	WP_000706554.1	rluE	23S rRNA pseudouridine2457 synthase	Pseudouridine synthase (EC 5.4.99.-)	0	Fail	0.598669	0.9318	0.8755	0.05632	0.1061	0.5309	37	>0.999999999999999	Fail	0.895725	0.8912	0.8755	0.01562	0.1184	0.132	36	>0.999999999999999	Fail	0.990547	0.9514	0.9504	0.0009461	0.07929	0.01193	35	>0.999999999999999	Fail	0.331119	1.021	0.9504	0.07051	0.07158	0.9852	36	>0.999999	Fail	0.70669	0.9679	0.993	-0.02506	0.06615	0.3789	42
ACX60_RS05185	WP_000542121.1	IDH1, IDH2, icd	isocitrate dehydrogenase	Isocitrate dehydrogenase [NADP] (EC 1.1.1.42)	0	Fail	0.152683	0.9557	0.8885	0.06712	0.0466	1.44	106	0.869378	Fail	0.220186	0.9496	0.8885	0.06106	0.04951	1.233	106	>0.999999999999999	Fail	0.865415	0.9736	0.9649	0.008701	0.05121	0.1699	105	>0.999999999999999	Fail	0.325353	1.014	0.9649	0.049	0.0496	0.9881	107	>0.999999	Fail	0.853869	0.9929	0.9873	0.005643	0.03058	0.1846	127
ACX60_RS05190	WP_001218091.1			Uncharacterized protein	0	Fail	0.700487	1.053	1.028	0.02498	0.06457	0.3868	51	>0.999999999999999	Fail	0.915939	1.021	1.028	-0.006746	0.06359	0.1061	51	>0.999999999999999	Fail	0.742914	0.9393	0.9604	-0.02112	0.06407	0.3297	53	>0.999999999999999	Fail	0.616467	0.9867	0.9604	0.02626	0.05212	0.5038	53	>0.999999	Fail	0.41026	0.9911	0.9378	0.05334	0.06436	0.8287	66
ACX60_RS05195	WP_000069673.1			Putative membrane protein	0	Fail		1.008	1.031	-0.0228					Fail		1.05	1.031	0.01871					Fail	0.524948	0.9061	0.7787	0.1274	0.1669	0.7635	2	>0.999999999999999	Fail	0.608422	0.8825	0.7787	0.1038	0.1725	0.6018	2	>0.999999	Fail	0.263321	1.134	1.055	0.07888	0.05745	1.373	3
ACX60_RS05200	WP_017897594.1			MFS transporter	0	Fail	0.482471	1.018	0.9895	0.02869	0.04075	0.7042	144	>0.999999999999999	Fail	0.771555	1.002	0.9895	0.01214	0.04174	0.2909	144	>0.999999999999999	Fail	0.946424	0.9553	0.9584	-0.003082	0.04579	0.06731	149	>0.999999999999999	Fail	0.319935	1.005	0.9584	0.04645	0.04655	0.9979	151	>0.999999	Fail	0.970398	1.024	1.025	-0.001212	0.03263	0.03716	176
ACX60_RS05205	WP_000925116.1			Bacterial regulatory helix-turn-helix, lysR family protein	0	Fail	0.630921	1.009	1.038	-0.02835	0.05847	0.4848	34	>0.999999999999999	Fail	0.805101	1.025	1.038	-0.01272	0.05115	0.2487	34	>0.999999999999999	Fail	0.820178	1.095	1.073	0.02202	0.09596	0.2295	28	>0.999999999999999	Fail	0.858449	1.087	1.073	0.01432	0.07956	0.18	28	>0.999999	Fail	0.98299	0.9805	0.9817	-0.001127	0.05255	0.02145	42
ACX60_RS05210	WP_001025081.1	K06956	uncharacterized protein	Dicarboxylate symporter family protein	0	Fail	0.930416	0.8746	0.8638	0.01083	0.1231	0.08799	33	>0.999999999999999	Fail	0.816632	0.8353	0.8638	-0.02845	0.1217	0.2337	33	>0.999999999999999	Fail	0.740567	0.8441	0.8783	-0.03417	0.1022	0.3343	29	>0.999999999999999	Fail	0.77393	0.8448	0.8783	-0.03344	0.1154	0.2899	29	>0.999999	Fail	0.83709	0.885	0.9076	-0.02264	0.1093	0.2072	34
ACX60_RS05215	WP_000784951.1			Phenazine biosynthesis protein PhzF	0	Fail	0.60038	1.078	0.9968	0.08118	0.1526	0.5319	21	>0.999999999999999	Fail	0.963513	1.004	0.9968	0.007072	0.1527	0.04632	20	>0.999999999999999	Fail	0.634163	0.9291	0.8375	0.09163	0.1895	0.4836	19	>0.999999999999999	Fail	0.724556	0.9066	0.8375	0.0691	0.1929	0.3583	17	>0.999999	Fail	0.930103	1.011	1.002	0.008276	0.09332	0.08868	23
ACX60_RS05220	WP_000480983.1	pqqL	zinc protease	Peptidase M16 inactive domain protein	0	Fail	0.16852	0.9944	0.9409	0.05351	0.0386	1.386	109	0.878335	Fail	0.554628	0.9637	0.9409	0.02287	0.0386	0.5927	109	>0.999999999999999	Fail	0.809806	1.013	1.025	-0.0117	0.04851	0.2413	109	>0.999999999999999	Fail	0.666027	1.044	1.025	0.01983	0.04582	0.4328	110	>0.999999	Fail	0.836441	0.9988	0.9912	0.007635	0.03691	0.2069	133
ACX60_RS05225	WP_000078676.1			Uncharacterized protein	0	Fail	0.0481969	1.057	0.9591	0.0982	0.03969	2.474	6	0.665959	Fail	0.220928	0.7487	0.9591	-0.2104	0.154	1.366	6	>0.999999999999999	Fail	0.374807	1.506	1.305	0.2005	0.2059	0.974	5	>0.999999999999999	Fail	0.326998	1.548	1.305	0.2432	0.218	1.116	4	>0.999999	Fail	0.781371	1.033	1.079	-0.04647	0.1619	0.287	8
ACX60_RS05230	WP_001150004.1			Uncharacterized protein	0	Fail	0.752683	1.055	1.085	-0.03002	0.09342	0.3214	14	>0.999999999999999	Fail	0.72226	1.053	1.085	-0.03157	0.08706	0.3627	14	>0.999999999999999	Fail	0.845421	0.925	0.8955	0.02956	0.1497	0.1974	21	>0.999999999999999	Fail	0.696967	0.9513	0.8955	0.05579	0.1412	0.3951	20	>0.999999	Fail	0.580579	1.015	0.992	0.02329	0.04146	0.5617	20
ACX60_RS05235	WP_000230496.1			Metal-binding protein	0	Fail	0.419417	0.9496	1.024	-0.07467	0.09141	0.8168	36	>0.999999999999999	Fail	0.85331	1.008	1.024	-0.01652	0.08869	0.1862	36	>0.999999999999999	Fail	0.997119	0.9804	0.9807	-0.0003089	0.08499	0.003634	38	>0.999999999999999	Fail	0.575533	1.02	0.9807	0.03969	0.07023	0.5652	35	>0.999999	Fail	0.375218	1.033	0.9419	0.09148	0.102	0.8965	41
ACX60_RS05240	WP_000993528.1			Uncharacterized protein	0	Fail	0.438891	1.006	0.9536	0.05256	0.06713	0.783	35	>0.999999999999999	Fail	0.634931	0.9858	0.9536	0.03217	0.06716	0.479	35	>0.999999999999999	Fail	0.748724	0.8887	0.8533	0.03538	0.1096	0.3227	37	>0.999999999999999	Fail	0.30145	0.9691	0.8533	0.1158	0.1106	1.047	39	>0.999999	Fail	0.89523	0.9731	0.9649	0.008193	0.06187	0.1324	45
ACX60_RS05245	WP_001214807.1	thiE	thiamine-phosphate pyrophosphorylase	Thiamine-phosphate synthase (TP synthase) (TPS) (EC 2.5.1.3) (Thiamine-phosphate pyrophosphorylase) (TMP pyrophosphorylase) (TMP-PPase)	0	Fail									Fail									Fail									Fail									Fail
ACX60_RS05250	WP_000059223.1	hemL	glutamate-1-semialdehyde 2,1-aminomutase	Glutamate-1-semialdehyde 2,1-aminomutase (GSA) (EC 5.4.3.8) (Glutamate-1-semialdehyde aminotransferase) (GSA-AT)	0	Fail									Fail									Fail									Fail									Fail
ACX60_RS05255	WP_000500061.1			Isochorismatase	0	Fail	0.807515	0.9493	0.9243	0.02499	0.1019	0.2452	41	>0.999999999999999	Fail	0.623424	0.9764	0.9243	0.05208	0.1053	0.4947	42	>0.999999999999999	Fail	0.512197	0.8982	0.9732	-0.07497	0.1134	0.661	42	>0.999999999999999	Fail	0.747163	0.94	0.9732	-0.03317	0.1022	0.3245	43	>0.999999	Fail	0.544055	1.005	0.9593	0.04536	0.07421	0.6113	45
ACX60_RS05260	WP_001279315.1	rluA	tRNA pseudouridine32 synthase / 23S rRNA pseudouridine746 synthase	RNA pseudouridylate synthase family protein	0	Fail	0.686692	1.082	1.056	0.02598	0.06343	0.4096	19	>0.999999999999999	Fail	0.895616	1.064	1.056	0.00753	0.05667	0.1329	20	>0.999999999999999	Fail	0.581061	0.9648	1.006	-0.04152	0.07402	0.561	20	>0.999999999999999	Fail	0.472314	0.9468	1.006	-0.0595	0.08114	0.7333	19	>0.999999	Fail	0.247886	0.7276	0.8698	-0.1421	0.1207	1.178	31
ACX60_RS05265	WP_002060735.1	hepA	ATP-dependent helicase HepA		2	Fail	0.088905	0.9479	0.8659	0.08192	0.04776	1.715	118	0.787303	Fail	0.100721	0.941	0.8659	0.075	0.04534	1.654	119	>0.999999999999999	Fail	0.638278	0.9415	0.9666	-0.02503	0.05309	0.4714	108	>0.999999999999999	Fail	0.252791	1.029	0.9666	0.06246	0.05433	1.15	109	>0.999999	Fail	0.855429	0.946	0.9378	0.008183	0.04483	0.1825	134
ACX60_RS05270	WP_001191205.1			Uncharacterized protein	0	Fail	0.255871	0.9123	0.9765	-0.06423	0.05551	1.157	32	0.951089	Fail	0.118548	0.8409	0.9765	-0.1356	0.08463	1.603	33	>0.999999999999999	Fail	0.470858	0.953	1.022	-0.0688	0.09407	0.7314	27	>0.999999999999999	Fail	0.861048	1.036	1.022	0.01381	0.07818	0.1766	29	>0.999999	Fail	0.390883	0.9354	0.9812	-0.04573	0.05262	0.8691	34
ACX60_RS05275	WP_000195202.1	fabR	TetR/AcrR family transcriptional regulator, fatty acid biosynthesis regulator	Bacterial regulatory s, tetR family protein	0	Fail	0.317456	1.053	0.938	0.1155	0.1125	1.027	19	0.970116	Fail	0.666848	0.8922	0.938	-0.04585	0.1048	0.4373	19	>0.999999999999999	Fail	0.422715	0.9998	1.1	-0.1007	0.1227	0.8204	18	>0.999999999999999	Fail	0.750918	1.065	1.1	-0.03579	0.111	0.3223	18	>0.999999	Fail	0.858196	0.9664	0.9501	0.01625	0.08998	0.1806	24
ACX60_RS05280	WP_001147894.1			Ferredoxin reductase (Oxidoreductase)	0	Fail		1.174	1.128	0.04626					Fail		1.134	1.128	0.005852					Fail		1.075	1.019	0.05618					Fail		1.102	1.019	0.08321					Fail	0.266824	1.051	0.9665	0.08412	0.03748	2.245	1
ACX60_RS05285	WP_001057073.1	E1.14.19.3	linoleoyl-CoA desaturase	Fatty acid desaturase family protein	0	Fail									Fail									Fail									Fail									Fail
ACX60_RS05290	WP_001039795.1			NAD(P)H dehydrogenase	0	Fail	0.892563	1.019	1.014	0.005463	0.04028	0.1356	60	>0.999999999999999	Fail	0.500142	1.033	1.014	0.01942	0.02864	0.6783	61	>0.999999999999999	Fail	0.28291	0.9471	1.014	-0.06681	0.06172	1.083	67	>0.999999999999999	Fail	0.496727	0.9743	1.014	-0.03962	0.05798	0.6834	66	>0.999999	Fail	0.611908	1.011	0.996	0.01503	0.0295	0.5095	74
ACX60_RS05295	WP_001041365.1			LysR family transcriptional regulator	0	Fail	0.516464	1.016	0.9877	0.02819	0.04333	0.6506	126	>0.999999999999999	Fail	0.727207	0.9742	0.9877	-0.01352	0.03866	0.3496	124	>0.999999999999999	Fail	0.837849	1.017	1.006	0.01048	0.05109	0.2051	118	>0.999999999999999	Fail	0.621002	1.029	1.006	0.02243	0.04524	0.4958	115	>0.999999	Fail	0.576189	1.009	0.9896	0.01938	0.03459	0.5602	151
ACX60_RS05300	WP_001259423.1			Uncharacterized protein	0	Fail	0.812424	1.037	1.004	0.03266	0.1361	0.2399	24	>0.999999999999999	Fail	0.871476	1.026	1.004	0.02163	0.1323	0.1635	25	>0.999999999999999	Fail	0.807693	0.9199	0.9635	-0.04364	0.1771	0.2464	22	>0.999999999999999	Fail	0.810463	0.9221	0.9635	-0.04139	0.1704	0.2429	21	>0.999999	Fail	0.870808	0.9955	1.014	-0.01878	0.1145	0.1641	29
ACX60_RS05305	WP_000117540.1	ectB, dat	diaminobutyrate-2-oxoglutarate transaminase	Diaminobutyrate--2-oxoglutarate aminotransferase (EC 2.6.1.76)	8	Fail	0.330678	0.4587	0.3944	0.06436	0.06584	0.9775	101	0.977678	Pass	3.16997e-08	0.7817	0.3944	0.3873	0.06465	5.99	102	3.43387e-05	Fail	0.906584	0.3812	0.3732	0.007974	0.06777	0.1177	95	>0.999999999999999	Fail	0.059042	0.4966	0.3732	0.1233	0.06454	1.911	95	>0.999999	Fail	0.856901	0.4061	0.3959	0.01019	0.05636	0.1807	114
ACX60_RS05310	WP_000227387.1	ddc	L-2,4-diaminobutyrate decarboxylase	L-2,4-diaminobutyrate decarboxylase (EC 4.1.1.86)	2	Fail	0.146057	0.4259	0.267	0.1589	0.106	1.498	26	0.864149	Fail	0.2231	0.4091	0.267	0.1421	0.1138	1.248	26	>0.999999999999999	Fail	0.687203	0.4424	0.4853	-0.04295	0.1051	0.4086	20	>0.999999999999999	Fail	0.835334	0.4589	0.4853	-0.02646	0.1257	0.2106	20	>0.999999	Fail	0.0372642	0.5654	0.3126	0.2528	0.1151	2.195	26
ACX60_RS05315	WP_001183474.1			Aldehyde dehydrogenase	0	Fail	0.965923	1.029	1.031	-0.002089	0.04877	0.04282	105	>0.999999999999999	Fail	0.659361	1.053	1.031	0.02213	0.05006	0.4421	105	>0.999999999999999	Fail	0.796146	0.9759	0.9894	-0.01345	0.05193	0.259	107	>0.999999999999999	Fail	0.614729	1.012	0.9894	0.02257	0.0447	0.5048	106	>0.999999	Fail	0.987138	0.9851	0.9843	0.0007592	0.047	0.01615	128
ACX60_RS05320	WP_000357090.1			AsnC family protein	0	Fail	0.621843	1.06	1.037	0.02332	0.04683	0.4979	33	>0.999999999999999	Fail	0.87772	1.029	1.037	-0.00792	0.05106	0.1551	32	>0.999999999999999	Fail	0.674456	0.9568	0.9939	-0.03711	0.08769	0.4232	39	>0.999999999999999	Fail	0.924922	0.9851	0.9939	-0.008758	0.09233	0.09485	39	>0.999999	Fail	0.198831	1.156	1.029	0.1268	0.09699	1.308	38
ACX60_RS05325	WP_000469459.1			Pyruvate decarboxylase isozyme 3 (EC 4.1.1.1)	0	Fail	0.638062	0.9726	0.9576	0.015	0.03183	0.4714	149	>0.999999999999999	Fail	0.779472	0.9662	0.9576	0.008604	0.03067	0.2805	149	>0.999999999999999	Fail	0.161375	0.9514	1.005	-0.05398	0.03835	1.408	148	>0.999999999999999	Fail	0.978996	1.004	1.005	-0.0009315	0.03532	0.02637	149	>0.999999	Fail	0.469271	0.982	0.9653	0.0167	0.02303	0.7252	181
ACX60_RS05330	WP_000339846.1	aroP	aromatic amino acid transport protein AroP	Amino acid permease family protein	0	Fail	0.467924	1.019	0.9978	0.02123	0.0291	0.7294	78	>0.999999999999999	Fail	0.674488	1.013	0.9978	0.01569	0.03721	0.4216	79	>0.999999999999999	Fail	0.819922	0.9738	0.9866	-0.01286	0.05631	0.2284	81	>0.999999999999999	Fail	0.420971	0.9401	0.9866	-0.0465	0.05749	0.8088	81	>0.999999	Fail	0.517356	1.022	0.9995	0.02298	0.03536	0.6499	95
ACX60_RS05335	WP_001238909.1	pstS	phosphate transport system substrate-binding protein	PBP superfamily domain protein	1	Fail	0.00235927	0.725	0.9554	-0.2304	0.07248	3.178	59	0.116685	Fail	0.920556	0.9606	0.9554	0.005194	0.05186	0.1002	60	>0.999999999999999	Fail	0.274001	0.909	0.9987	-0.08969	0.08102	1.107	46	>0.999999999999999	Fail	0.663984	0.9636	0.9987	-0.03512	0.08031	0.4373	45	>0.999999	Fail	0.438076	0.9307	0.9746	-0.04392	0.05631	0.7799	70
ACX60_RS05340	WP_001050723.1	pstC	phosphate transport system permease protein	Phosphate transport system permease protein	0	Fail	0.24303	0.7387	0.8577	-0.1191	0.1011	1.178	67	0.938157	Fail	0.929859	0.8663	0.8577	0.008591	0.09723	0.08835	67	>0.999999999999999	Fail	0.379334	0.7231	0.8015	-0.07838	0.08849	0.8858	59	>0.999999999999999	Fail	0.619497	0.7534	0.8015	-0.04808	0.09632	0.4992	59	>0.999999	Fail	0.187001	0.8735	0.9687	-0.09516	0.07132	1.334	62
ACX60_RS05345	WP_000107954.1	pstA	phosphate transport system permease protein	Phosphate transport system permease protein PstA	0	Fail	0.0796554	0.8489	0.9515	-0.1026	0.05739	1.787	53	0.761362	Fail	0.533478	0.9865	0.9515	0.035	0.05586	0.6267	55	>0.999999999999999	Fail	0.142072	0.801	0.936	-0.135	0.0908	1.486	64	>0.999999999999999	Fail	0.364149	0.8574	0.936	-0.07861	0.08602	0.9139	65	>0.999999	Fail	0.476809	1.005	0.9591	0.04565	0.06382	0.7152	71
[truncated: 2,727 more rows]
[truncated: 136 more columns]

## Sheet: B-Susceptibility determinants
Supplementary Data 2.
spreadsheet B: Candidate antibiotic susceptibility determinants showing significantly increased or decreased Tn-seq fitness when mutated
[truncated: 328 more rows]
[truncated: 136 more columns]

## Sheet: C-Tn decreases fitness with abx
Supplementary Data 2.
spreadsheet C: Candidate antibiotic susceptibility determinants showing significantly decreased Tn-seq fitness when mutated
[truncated: 246 more rows]
[truncated: 136 more columns]

## Sheet: D-Tn increases fitness with abx
Supplementary Data 2.
spreadsheet D: Candidate antibiotic susceptibility determinants showing significantly increased Tn-seq fitness when mutated
[truncated: 123 more rows]
[truncated: 136 more columns]

## Sheet: Legend
Supplementary Data 2. Candidate antibiotic susceptibility determinants identified by Tn-seq fitness differences. (A) Data used to identify candidate determinants of susceptibility to 20 antibiotic conditions are listed. Fitness (Mean) in treated and untreated (untx) conditions; difference in mean fitness (treated-untreated, Wdiff); and statistical analysis of fitness comparisons are listed for ea…
