# Supplementary material for: Antibiotic susceptibility signatures identify potential antimicrobial targets in the Acinetobacter baumannii cell envelope
Source: Nat Commun. 2020 Sep 9;11:4522. doi: 10.1038/s41467-020-18301-2 (PMC7481262; doi:10.1038/s41467-020-18301-2)
Supplement: Supplementary file 5 — Supplementary Data 3 [file 41467_2020_18301_MOESM5_ESM.xlsx]

## Sheet: Supp Data 3
Supplementary Data 3. Functional information on ATCC 17978 genes obtained from querying KEGG and UNIPROT databases.
Gene	Protein ID	K Number	Global Gene	Global Product	Tag1	Tag2	Tag3	Category1	Category2	Category3	Global Path	Entry	query	Entry name	Protein names	Gene names	Organism	Length	Gene names (primary )	EC number	Gene ontology (biological process)	Gene ontology (cellular component)	Gene ontology (GO)	Gene ontology (molecular function)	Gene ontology IDs	Organism ID
ACX60_RS00005	WP_000964767.1	K02313	dnaA	chromosomal replication initiator protein	Environmental Information Processing	Genetic Information Processing	Cellular Processes	Signal transduction	Replication and repair	Cell growth and death	ko02020, ko04112, ko03030	A0A1E3M505	WP_000964767.1	A0A1E3M505_ACIBA	Chromosomal replication initiator protein DnaA	dnaA BGC29_18730	Acinetobacter baumannii	465	dnaA		DNA replication initiation [GO:0006270]; regulation of DNA replication [GO:0006275]	cytoplasm [GO:0005737]	cytoplasm [GO:0005737]; ATP binding [GO:0005524]; DNA replication origin binding [GO:0003688]; DNA replication initiation [GO:0006270]; regulation of DNA replication [GO:0006275]	ATP binding [GO:0005524]; DNA replication origin binding [GO:0003688]	GO:0003688; GO:0005524; GO:0005737; GO:0006270; GO:0006275	470
ACX60_RS00010	WP_001237350.1	K02338	dnaN	DNA polymerase III subunit beta	Genetic Information Processing	Metabolism		Nucleotide metabolism	Replication and repair		ko00240, ko00230, ko03440, ko03030, ko03460, ko03430	A0A009G5Y3	WP_001237350.1	A0A009G5Y3_ACIBA	Beta sliding clamp	dnaN J517_2273	Acinetobacter baumannii 118362	382	dnaN		DNA replication [GO:0006260]	cytoplasm [GO:0005737]; DNA polymerase III complex [GO:0009360]	cytoplasm [GO:0005737]; DNA polymerase III complex [GO:0009360]; 3'-5' exonuclease activity [GO:0008408]; DNA binding [GO:0003677]; DNA-directed DNA polymerase activity [GO:0003887]; DNA replication [GO:0006260]	3'-5' exonuclease activity [GO:0008408]; DNA binding [GO:0003677]; DNA-directed DNA polymerase activity [GO:0003887]	GO:0003677; GO:0003887; GO:0005737; GO:0006260; GO:0008408; GO:0009360	1310618
ACX60_RS00015	WP_000550808.1	K03629	recF	DNA replication and repair protein RecF	Genetic Information Processing			Replication and repair			ko03460, ko03440	A0A1E3M4Y4	WP_000550808.1	A0A1E3M4Y4_ACIBA	DNA replication and repair protein RecF	recF BGC29_18740	Acinetobacter baumannii	360	recF		DNA repair [GO:0006281]; DNA replication [GO:0006260]; SOS response [GO:0009432]	cytoplasm [GO:0005737]	cytoplasm [GO:0005737]; ATP binding [GO:0005524]; single-stranded DNA binding [GO:0003697]; DNA repair [GO:0006281]; DNA replication [GO:0006260]; SOS response [GO:0009432]	ATP binding [GO:0005524]; single-stranded DNA binding [GO:0003697]	GO:0003697; GO:0005524; GO:0005737; GO:0006260; GO:0006281; GO:0009432	470
ACX60_RS00020	WP_000093728.1	K02470	gyrB	DNA gyrase subunit B	Genetic Information Processing			Replication and repair			ko03460, ko03030	A0A1E3M6R0	WP_000093728.1	A0A1E3M6R0_ACIBA	DNA gyrase subunit B (EC 5.99.1.3)	gyrB BGC29_18745	Acinetobacter baumannii	822	gyrB	5.99.1.3	DNA-dependent DNA replication [GO:0006261]; DNA topological change [GO:0006265]	chromosome [GO:0005694]; cytoplasm [GO:0005737]	chromosome [GO:0005694]; cytoplasm [GO:0005737]; ATP binding [GO:0005524]; DNA binding [GO:0003677]; DNA topoisomerase type II (ATP-hydrolyzing) activity [GO:0003918]; metal ion binding [GO:0046872]; DNA topological change [GO:0006265]; DNA-dependent DNA replication [GO:0006261]	ATP binding [GO:0005524]; DNA binding [GO:0003677]; DNA topoisomerase type II (ATP-hydrolyzing) activity [GO:0003918]; metal ion binding [GO:0046872]	GO:0003677; GO:0003918; GO:0005524; GO:0005694; GO:0005737; GO:0006261; GO:0006265; GO:0046872	470
ACX60_RS00025	WP_000987637.1	K15536	cybC	soluble cytochrome b562	Unclassified			Metabolism			ko01522	A0A062IFF3	WP_000987637.1	A0A062IFF3_ACIBA	Cytochrome b562 family protein	J596_2746	Acinetobacter baumannii 21072	130				periplasmic space [GO:0042597]	periplasmic space [GO:0042597]; electron transfer activity [GO:0009055]; heme binding [GO:0020037]; iron ion binding [GO:0005506]	electron transfer activity [GO:0009055]; heme binding [GO:0020037]; iron ion binding [GO:0005506]	GO:0005506; GO:0009055; GO:0020037; GO:0042597	1310697
ACX60_RS00030	WP_001009202.1											A0A009H167	WP_001009202.1	A0A009H167_ACIBA	Uncharacterized protein	J517_2269	Acinetobacter baumannii 118362	185				integral component of membrane [GO:0016021]	integral component of membrane [GO:0016021]		GO:0016021	1310618
ACX60_RS00035	WP_000613974.1	K06158	ABCF3	ATP-binding cassette, subfamily F, member 3	Genetic Information Processing			Translation			ko03008	A0A1E3M4V1	WP_000613974.1	A0A1E3M4V1_ACIBA	ABC transporter ATP-binding protein	BGC29_18760	Acinetobacter baumannii	643					ATP binding [GO:0005524]; ATPase activity [GO:0016887]	ATPase activity [GO:0016887]; ATP binding [GO:0005524]	GO:0005524; GO:0016887	470
ACX60_RS00040	WP_000746550.1											A0A1E3M4X3	WP_000746550.1	A0A1E3M4X3_ACIBA	RND transporter	BGC29_18765	Acinetobacter baumannii	334								470
ACX60_RS00045	WP_000724999.1											A0A009GID5	WP_000724999.1	A0A009GID5_ACIBA	Putative rND type efflux pump	J517_2266	Acinetobacter baumannii 118362	335								1310618
ACX60_RS00050	WP_001212536.1											A0A009G2K9	WP_001212536.1	A0A009G2K9_ACIBA	Putative rND type efflux pump	J517_2265	Acinetobacter baumannii 118362	334								1310618
ACX60_RS00055	WP_000993572.1	K15724	erpA	iron-sulfur cluster insertion protein	Unclassified			Poorly characterized			ko01522	A0A009H197	WP_000993572.1	A0A009H197_ACIBA	Iron-sulfur cluster insertion protein ErpA	erpA J517_2264	Acinetobacter baumannii 118362	111	erpA		iron-sulfur cluster assembly [GO:0016226]; protein maturation by iron-sulfur cluster transfer [GO:0097428]		iron ion binding [GO:0005506]; iron-sulfur cluster binding [GO:0051536]; structural molecule activity [GO:0005198]; iron-sulfur cluster assembly [GO:0016226]; protein maturation by iron-sulfur cluster transfer [GO:0097428]	iron ion binding [GO:0005506]; iron-sulfur cluster binding [GO:0051536]; structural molecule activity [GO:0005198]	GO:0005198; GO:0005506; GO:0016226; GO:0051536; GO:0097428	1310618
ACX60_RS00060	WP_000366384.1											A0A1E3M527	WP_000366384.1	A0A1E3M527_ACIBA	Hydrolase	BGC29_18785	Acinetobacter baumannii	281					hydrolase activity [GO:0016787]	hydrolase activity [GO:0016787]	GO:0016787	470
ACX60_RS00065	WP_001274576.1	K09001	anmK	anhydro-N-acetylmuramic acid kinase	Unclassified			Poorly characterized			ko01522	A0A1E3M4Z3	WP_001274576.1	A0A1E3M4Z3_ACIBA	Anhydro-N-acetylmuramic acid kinase (EC 2.7.1.170) (AnhMurNAc kinase)	anmK BGC29_18790	Acinetobacter baumannii	375	anmK	2.7.1.170	1,6-anhydro-N-acetyl-beta-muramic acid catabolic process [GO:0097175]; amino sugar metabolic process [GO:0006040]; carbohydrate metabolic process [GO:0005975]; peptidoglycan turnover [GO:0009254]		ATP binding [GO:0005524]; kinase activity [GO:0016301]; phosphotransferase activity, alcohol group as acceptor [GO:0016773]; 1,6-anhydro-N-acetyl-beta-muramic acid catabolic process [GO:0097175]; amino sugar metabolic process [GO:0006040]; carbohydrate metabolic process [GO:0005975]; peptidoglycan turnover [GO:0009254]	ATP binding [GO:0005524]; kinase activity [GO:0016301]; phosphotransferase activity, alcohol group as acceptor [GO:0016773]	GO:0005524; GO:0005975; GO:0006040; GO:0009254; GO:0016301; GO:0016773; GO:0097175	470
ACX60_RS00070	WP_000064514.1	K01866	YARS, tyrS	tyrosyl-tRNA synthetase	Genetic Information Processing	Metabolism		Amino acid metabolism	Translation		ko00400, ko03010, ko03008, ko00970	A0A009T286	WP_000064514.1	A0A009T286_ACIBA	Tyrosine--tRNA ligase (EC 6.1.1.1) (Tyrosyl-tRNA synthetase) (TyrRS)	tyrS J529_3742	Acinetobacter baumannii 99063	404	tyrS	6.1.1.1	tyrosyl-tRNA aminoacylation [GO:0006437]	cytoplasm [GO:0005737]	cytoplasm [GO:0005737]; ATP binding [GO:0005524]; RNA binding [GO:0003723]; tyrosine-tRNA ligase activity [GO:0004831]; tyrosyl-tRNA aminoacylation [GO:0006437]	ATP binding [GO:0005524]; RNA binding [GO:0003723]; tyrosine-tRNA ligase activity [GO:0004831]	GO:0003723; GO:0004831; GO:0005524; GO:0005737; GO:0006437	1310630
ACX60_RS00100	WP_000587876.1	K00799	GST, gst	glutathione S-transferase	Environmental Information Processing	Metabolism		Metabolism of other amino acids	Membrane transport	Xenobiotics biodegradation and metabolism	ko03460, ko00982, ko00980, ko00983, ko00480	A0A1E3MD29	WP_000587876.1	A0A1E3MD29_ACIBA	Glutathione S-transferase	BGC29_12370	Acinetobacter baumannii	199					transferase activity [GO:0016740]	transferase activity [GO:0016740]	GO:0016740	470
ACX60_RS00105	WP_000698062.1											A0A009IUC6	WP_000698062.1	A0A009IUC6_ACIBA	Outer membrane family protein	J512_0254	Acinetobacter baumannii 1295743	230								1310613
ACX60_RS00110	WP_000132725.1	K03308	TC.NSS	neurotransmitter:Na+ symporter, NSS family	Unclassified			Cellular processes and signaling			ko01522	A0A009GXT3	WP_000132725.1	A0A009GXT3_ACIBA	Transporter	J517_3194	Acinetobacter baumannii 118362	492				integral component of membrane [GO:0016021]	integral component of membrane [GO:0016021]; neurotransmitter:sodium symporter activity [GO:0005328]	neurotransmitter:sodium symporter activity [GO:0005328]	GO:0005328; GO:0016021	1310618
ACX60_RS00115	WP_001097630.1											A0A009GE06	WP_001097630.1	A0A009GE06_ACIBA	Uncharacterized protein	J517_3195	Acinetobacter baumannii 118362	47				integral component of membrane [GO:0016021]	integral component of membrane [GO:0016021]		GO:0016021	1310618
ACX60_RS00120	WP_001077672.1	K03500	rsmB, sun	16S rRNA (cytosine967-C5)-methyltransferase	Genetic Information Processing			Translation			ko03008	A0A1E3MAE3	WP_001077672.1	A0A1E3MAE3_ACIBA	16S rRNA (Cytosine(967)-C(5))-methyltransferase	BGC29_12350	Acinetobacter baumannii	434			regulation of transcription, DNA-templated [GO:0006355]	cytoplasm [GO:0005737]	cytoplasm [GO:0005737]; RNA binding [GO:0003723]; rRNA methyltransferase activity [GO:0008649]; regulation of transcription, DNA-templated [GO:0006355]	RNA binding [GO:0003723]; rRNA methyltransferase activity [GO:0008649]	GO:0003723; GO:0005737; GO:0006355; GO:0008649	470
ACX60_RS00125	WP_000691200.1	K00604	MTFMT, fmt	methionyl-tRNA formyltransferase	Genetic Information Processing	Metabolism		Metabolism of cofactors and vitamins	Translation		ko00970, ko00670	A0A062FS35	WP_000691200.1	A0A062FS35_ACIBA	Methionyl-tRNA formyltransferase (EC 2.1.2.9)	fmt J532_1270	Acinetobacter baumannii 940793	320	fmt	2.1.2.9			methionyl-tRNA formyltransferase activity [GO:0004479]	methionyl-tRNA formyltransferase activity [GO:0004479]	GO:0004479	1310633
ACX60_RS00130	WP_001113592.1	K01687	ilvD	dihydroxy-acid dehydratase	Metabolism			Metabolism of cofactors and vitamins	Amino acid metabolism		ko00290, ko00770	A0A1E3MAB1	WP_001113592.1	A0A1E3MAB1_ACIBA	Dihydroxy-acid dehydratase (DAD) (EC 4.2.1.9)	ilvD BGC29_12340	Acinetobacter baumannii	609	ilvD	4.2.1.9	isoleucine biosynthetic process [GO:0009097]; valine biosynthetic process [GO:0009099]		4 iron, 4 sulfur cluster binding [GO:0051539]; dihydroxy-acid dehydratase activity [GO:0004160]; metal ion binding [GO:0046872]; isoleucine biosynthetic process [GO:0009097]; valine biosynthetic process [GO:0009099]	4 iron, 4 sulfur cluster binding [GO:0051539]; dihydroxy-acid dehydratase activity [GO:0004160]; metal ion binding [GO:0046872]	GO:0004160; GO:0009097; GO:0009099; GO:0046872; GO:0051539	470
ACX60_RS00135	WP_000055250.1											A0A009HWU6	WP_000055250.1	A0A009HWU6_ACIBA	Uncharacterized protein	J512_0261	Acinetobacter baumannii 1295743	429								1310613
ACX60_RS00140	WP_000143320.1	K07090	K07090	uncharacterized protein	Unclassified			Poorly characterized			ko01522	A0A1E3MAG2	WP_000143320.1	A0A1E3MAG2_ACIBA	Probable membrane transporter protein	A7N09_07980 BGC29_12330	Acinetobacter baumannii	243				integral component of membrane [GO:0016021]; plasma membrane [GO:0005886]	integral component of membrane [GO:0016021]; plasma membrane [GO:0005886]		GO:0005886; GO:0016021	470
ACX60_RS00145	WP_001209842.1											A0A1E3MAH0	WP_001209842.1	A0A1E3MAH0_ACIBA	Transcriptional regulator	BGC29_12325	Acinetobacter baumannii	296			transcription, DNA-templated [GO:0006351]		DNA binding [GO:0003677]; DNA binding transcription factor activity [GO:0003700]; transcription, DNA-templated [GO:0006351]	DNA binding [GO:0003677]; DNA binding transcription factor activity [GO:0003700]	GO:0003677; GO:0003700; GO:0006351	470
ACX60_RS00150	WP_000073451.1											A0A009RFB5	WP_000073451.1	A0A009RFB5_ACIBA	Putative pyrimidine permease RutG	J552_1650	Acinetobacter baumannii 951631	431				integral component of membrane [GO:0016021]	integral component of membrane [GO:0016021]; transmembrane transporter activity [GO:0022857]	transmembrane transporter activity [GO:0022857]	GO:0016021; GO:0022857	1310653
ACX60_RS00155	WP_000250585.1	K01595	ppc	phosphoenolpyruvate carboxylase	Metabolism			Carbohydrate metabolism	Energy metabolism		ko00620, ko00680, ko00710, ko00720	A0A009GWZ1	WP_000250585.1	A0A009GWZ1_ACIBA	Phosphoenolpyruvate carboxylase (PEPC) (PEPCase) (EC 4.1.1.31)	ppc J517_3203	Acinetobacter baumannii 118362	894	ppc	4.1.1.31	carbon fixation [GO:0015977]; oxaloacetate metabolic process [GO:0006107]; tricarboxylic acid cycle [GO:0006099]		magnesium ion binding [GO:0000287]; phosphoenolpyruvate carboxylase activity [GO:0008964]; carbon fixation [GO:0015977]; oxaloacetate metabolic process [GO:0006107]; tricarboxylic acid cycle [GO:0006099]	magnesium ion binding [GO:0000287]; phosphoenolpyruvate carboxylase activity [GO:0008964]	GO:0000287; GO:0006099; GO:0006107; GO:0008964; GO:0015977	1310618
ACX60_RS00160	WP_001195317.1	K18301	mexL	TetR/AcrR family transcriptional regulator, mexJK operon transcriptional repressor	Genetic Information Processing			Transcription			ko03022	A0A1E3MAG7	WP_001195317.1	A0A1E3MAG7_ACIBA	TetR family transcriptional regulator	BGC29_12310	Acinetobacter baumannii	207			regulation of transcription, DNA-templated [GO:0006355]; transcription, DNA-templated [GO:0006351]		DNA binding [GO:0003677]; regulation of transcription, DNA-templated [GO:0006355]; transcription, DNA-templated [GO:0006351]	DNA binding [GO:0003677]	GO:0003677; GO:0006351; GO:0006355	470
ACX60_RS00165	WP_001050652.1	K18302	mexJ	membrane fusion protein, multidrug efflux system	Environmental Information Processing			Membrane transport			ko03460	A0A081GUF4	WP_001050652.1	A0A081GUF4_ACIBA	Efflux RND transporter periplasmic adaptor subunit (Efflux transporter periplasmic adaptor subunit) (Macrolide export protein MacA) (RND transporter)	macA_2 A388_03809 A7N09_07955 B9X91_23060 B9X95_13850 BGC29_12305 BWP00_06995 CEJ63_12950 CHQ89_13190 IX87_14280	Acinetobacter baumannii	366	macA_2		transmembrane transport [GO:0055085]	membrane [GO:0016020]	membrane [GO:0016020]; transporter activity [GO:0005215]; transmembrane transport [GO:0055085]	transporter activity [GO:0005215]	GO:0005215; GO:0016020; GO:0055085	470
ACX60_RS00170	WP_000671288.1	K18303	mexK	multidrug efflux pump	Environmental Information Processing			Membrane transport			ko03460	A0A077GTS2	WP_000671288.1	A0A077GTS2_ACIBA	MMPL family protein (Multidrug transporter AcrB)	AB895_1455 B9X95_13855 BGC29_12300 IX87_14275	Acinetobacter baumannii	1041				integral component of membrane [GO:0016021]	integral component of membrane [GO:0016021]; transmembrane transporter activity [GO:0022857]	transmembrane transporter activity [GO:0022857]	GO:0016021; GO:0022857	470
ACX60_RS00175	WP_000529425.1											A0A009GWY3	WP_000529425.1	A0A009GWY3_ACIBA	Putative membrane protein	J517_3207	Acinetobacter baumannii 118362	125				integral component of membrane [GO:0016021]	integral component of membrane [GO:0016021]		GO:0016021	1310618
ACX60_RS00180	WP_001119029.1	K03686	dnaJ	molecular chaperone DnaJ	Genetic Information Processing			Folding sorting and degradation	Translation		ko03008	A0A009GXS3	WP_001119029.1	A0A009GXS3_ACIBA	Chaperone protein DnaJ	dnaJ J517_3208	Acinetobacter baumannii 118362	370	dnaJ		DNA replication [GO:0006260]; protein folding [GO:0006457]; response to heat [GO:0009408]	cytoplasm [GO:0005737]	cytoplasm [GO:0005737]; ATP binding [GO:0005524]; heat shock protein binding [GO:0031072]; unfolded protein binding [GO:0051082]; zinc ion binding [GO:0008270]; DNA replication [GO:0006260]; protein folding [GO:0006457]; response to heat [GO:0009408]	ATP binding [GO:0005524]; heat shock protein binding [GO:0031072]; unfolded protein binding [GO:0051082]; zinc ion binding [GO:0008270]	GO:0005524; GO:0005737; GO:0006260; GO:0006457; GO:0008270; GO:0009408; GO:0031072; GO:0051082	1310618
ACX60_RS00185	WP_000555686.1											A0A062J163	WP_000555686.1	A0A062J163_ACIBA	Uncharacterized protein	J635_0849	Acinetobacter baumannii 233846	115								1310736
ACX60_RS00190	WP_001271389.1	K00215	dapB	4-hydroxy-tetrahydrodipicolinate reductase	Metabolism			Biosynthesis of other secondary metabolites	Amino acid metabolism		ko00300, ko00261	A0A009GAS2	WP_001271389.1	A0A009GAS2_ACIBA	4-hydroxy-tetrahydrodipicolinate reductase (HTPA reductase) (EC 1.17.1.8)	dapB J517_1463	Acinetobacter baumannii 118362	273	dapB	1.17.1.8	diaminopimelate biosynthetic process [GO:0019877]; lysine biosynthetic process via diaminopimelate [GO:0009089]	cytoplasm [GO:0005737]	cytoplasm [GO:0005737]; 4-hydroxy-tetrahydrodipicolinate reductase [GO:0008839]; NAD binding [GO:0051287]; NADP binding [GO:0050661]; oxidoreductase activity, acting on CH or CH2 groups, NAD or NADP as acceptor [GO:0016726]; diaminopimelate biosynthetic process [GO:0019877]; lysine biosynthetic process via diaminopimelate [GO:0009089]	4-hydroxy-tetrahydrodipicolinate reductase [GO:0008839]; NAD binding [GO:0051287]; NADP binding [GO:0050661]; oxidoreductase activity, acting on CH or CH2 groups, NAD or NADP as acceptor [GO:0016726]	GO:0005737; GO:0008839; GO:0009089; GO:0016726; GO:0019877; GO:0050661; GO:0051287	1310618
ACX60_RS00195	WP_001036017.1											A0A009GMT5	WP_001036017.1	A0A009GMT5_ACIBA	Polyketide cyclase / dehydrase and lipid transport family protein	J517_1462	Acinetobacter baumannii 118362	217					lipid binding [GO:0008289]	lipid binding [GO:0008289]	GO:0008289	1310618
ACX60_RS00200	WP_001097137.1	K19577	ydhP	MFS transporter, DHA1 family, inner membrane transport protein	Environmental Information Processing			Membrane transport			ko03460	A0A1E3MD03	WP_001097137.1	A0A1E3MD03_ACIBA	MFS transporter	BGC29_12270	Acinetobacter baumannii	396			transmembrane transport [GO:0055085]	integral component of membrane [GO:0016021]	integral component of membrane [GO:0016021]; transmembrane transport [GO:0055085]		GO:0016021; GO:0055085	470
ACX60_RS00205	WP_001025237.1	K06222	dkgB	2,5-diketo-D-gluconate reductase B	Unclassified			Metabolism			ko01522	A0A1E3MAF2	WP_001025237.1	A0A1E3MAF2_ACIBA	2,5-didehydrogluconate reductase B	BGC29_12265	Acinetobacter baumannii	267					oxidoreductase activity [GO:0016491]	oxidoreductase activity [GO:0016491]	GO:0016491	470
ACX60_RS00210	WP_000843076.1											A0A1E3MAF5	WP_000843076.1	A0A1E3MAF5_ACIBA	LysR family transcriptional regulator	BGC29_12260	Acinetobacter baumannii	300			transcription, DNA-templated [GO:0006351]		DNA binding [GO:0003677]; DNA binding transcription factor activity [GO:0003700]; transcription, DNA-templated [GO:0006351]	DNA binding [GO:0003677]; DNA binding transcription factor activity [GO:0003700]	GO:0003677; GO:0003700; GO:0006351	470
ACX60_RS00215	WP_000770096.1											A0A1E3MAC1	WP_000770096.1	A0A1E3MAC1_ACIBA	Uncharacterized protein	BGC29_12255	Acinetobacter baumannii	124								470
ACX60_RS00220	WP_000143932.1											A0A1E3MAB2	WP_000143932.1	A0A1E3MAB2_ACIBA	GntR family transcriptional regulator	BGC29_12250	Acinetobacter baumannii	474			transcription, DNA-templated [GO:0006351]		catalytic activity [GO:0003824]; DNA binding [GO:0003677]; DNA binding transcription factor activity [GO:0003700]; pyridoxal phosphate binding [GO:0030170]; transcription, DNA-templated [GO:0006351]	catalytic activity [GO:0003824]; DNA binding [GO:0003677]; DNA binding transcription factor activity [GO:0003700]; pyridoxal phosphate binding [GO:0030170]	GO:0003677; GO:0003700; GO:0003824; GO:0006351; GO:0030170	470
ACX60_RS00225	WP_000069827.1	K12957	yjgB	uncharacterized zinc-type alcohol dehydrogenase-like protein	Unclassified			Poorly characterized			ko01522	A0A1E3MC83	WP_000069827.1	A0A1E3MC83_ACIBA	Alcohol dehydrogenase	A7M79_16640 BGC29_12245	Acinetobacter baumannii	342					oxidoreductase activity [GO:0016491]; zinc ion binding [GO:0008270]	oxidoreductase activity [GO:0016491]; zinc ion binding [GO:0008270]	GO:0008270; GO:0016491	470
ACX60_RS00230	WP_000857022.1	K01246	tag	DNA-3-methyladenine glycosylase I	Genetic Information Processing			Replication and repair			ko03460, ko03410	A0A1E3MA90	WP_000857022.1	A0A1E3MA90_ACIBA	DNA-3-methyladenine glycosidase	BGC29_12240	Acinetobacter baumannii	186			base-excision repair [GO:0006284]		DNA-3-methyladenine glycosylase activity [GO:0008725]; base-excision repair [GO:0006284]	DNA-3-methyladenine glycosylase activity [GO:0008725]	GO:0006284; GO:0008725	470
ACX60_RS00235	WP_001287365.1											A0A009H716	WP_001287365.1	A0A009H716_ACIBA	Uncharacterized protein	J517_1454	Acinetobacter baumannii 118362	81								1310618
ACX60_RS00240	WP_009517919.1	K21472	lytH	peptidoglycan LD-endopeptidase LytH	Metabolism			Glycan biosynthesis and metabolism	Enzyme families		ko00983, ko00550	A0A1E3MAE0	WP_009517919.1	A0A1E3MAE0_ACIBA	Peptidase M23	BGC29_12230	Acinetobacter baumannii	178								470
ACX60_RS00245	WP_001113875.1	K03575	mutY	A/G-specific adenine glycosylase	Genetic Information Processing			Replication and repair			ko03460, ko03410	A0A009GAS6	WP_001113875.1	A0A009GAS6_ACIBA	A/G-specific adenine glycosylase (EC 3.2.2.-)	mutY J517_1452	Acinetobacter baumannii 118362	344	mutY	3.2.2.-	base-excision repair [GO:0006284]		4 iron, 4 sulfur cluster binding [GO:0051539]; DNA binding [GO:0003677]; DNA N-glycosylase activity [GO:0019104]; base-excision repair [GO:0006284]	4 iron, 4 sulfur cluster binding [GO:0051539]; DNA binding [GO:0003677]; DNA N-glycosylase activity [GO:0019104]	GO:0003677; GO:0006284; GO:0019104; GO:0051539	1310618
ACX60_RS00250	WP_000130110.1											A0A009G7A6	WP_000130110.1	A0A009G7A6_ACIBA	HIT domain protein	J517_1451	Acinetobacter baumannii 118362	120					catalytic activity [GO:0003824]	catalytic activity [GO:0003824]	GO:0003824	1310618
ACX60_RS00255	WP_000100767.1											A0A009IRV3	WP_000100767.1	A0A009IRV3_ACIBA	Prolyl oligopeptidase family protein	J512_0285	Acinetobacter baumannii 1295743	245					hydrolase activity [GO:0016787]	hydrolase activity [GO:0016787]	GO:0016787	1310613
ACX60_RS00260	WP_000490267.1											A0A009H5S5	WP_000490267.1	A0A009H5S5_ACIBA	UPF0391 membrane protein J517_1449	J517_1449	Acinetobacter baumannii 118362	52				integral component of membrane [GO:0016021]; plasma membrane [GO:0005886]	integral component of membrane [GO:0016021]; plasma membrane [GO:0005886]		GO:0005886; GO:0016021	1310618
ACX60_RS00265	WP_000102817.1	K09160	K09160	uncharacterized protein	Unclassified			Poorly characterized			ko01522	A0A009H712	WP_000102817.1	A0A009H712_ACIBA	UPF0260 protein J517_1448	J517_1448	Acinetobacter baumannii 118362	152					methyltransferase activity [GO:0008168]	methyltransferase activity [GO:0008168]	GO:0008168	1310618
ACX60_RS00270	WP_041171853.1
ACX60_RS00275	WP_001285406.1	K07478	ycaJ	putative ATPase	Unclassified			Genetic information processing			ko01522	A0A009PXA8	WP_001285406.1	A0A009PXA8_ACIBA	Sigma-54 interaction domain protein	J506_2248	Acinetobacter baumannii 625974	421			DNA replication [GO:0006260]		ATP binding [GO:0005524]; DNA binding [GO:0003677]; DNA replication [GO:0006260]	ATP binding [GO:0005524]; DNA binding [GO:0003677]	GO:0003677; GO:0005524; GO:0006260	1310607
ACX60_RS00280	WP_000349490.1	K21990	yfdC	formate-nitrite transporter family protein	Unclassified			Cellular processes and signaling			ko01522	A0A1E3MA77	WP_000349490.1	A0A1E3MA77_ACIBA	Formate transporter	BGC29_12190	Acinetobacter baumannii	279				integral component of membrane [GO:0016021]	integral component of membrane [GO:0016021]; transmembrane transporter activity [GO:0022857]	transmembrane transporter activity [GO:0022857]	GO:0016021; GO:0022857	470
ACX60_RS00285	WP_000418560.1											A0A009GMV9	WP_000418560.1	A0A009GMV9_ACIBA	Uncharacterized protein	J517_1443	Acinetobacter baumannii 118362	67								1310618
ACX60_RS00290	WP_000917863.1	K01923	purC	phosphoribosylaminoimidazole-succinocarboxamide synthase	Metabolism			Nucleotide metabolism			ko00230	A0A009H5W1	WP_000917863.1	A0A009H5W1_ACIBA	Phosphoribosylaminoimidazole-succinocarboxamide synthase (EC 6.3.2.6) (SAICAR synthetase)	purC J517_1442	Acinetobacter baumannii 118362	239	purC	6.3.2.6	'de novo' IMP biosynthetic process [GO:0006189]; cobalamin biosynthetic process [GO:0009236]		ATP binding [GO:0005524]; phosphoribosylaminoimidazolesuccinocarboxamide synthase activity [GO:0004639]; 'de novo' IMP biosynthetic process [GO:0006189]; cobalamin biosynthetic process [GO:0009236]	ATP binding [GO:0005524]; phosphoribosylaminoimidazolesuccinocarboxamide synthase activity [GO:0004639]	GO:0004639; GO:0005524; GO:0006189; GO:0009236	1310618
ACX60_RS00295	WP_000983397.1											A0A009KTT9	WP_000983397.1	A0A009KTT9_ACIBA	Putative lipoprotein-34	J518_0987	Acinetobacter baumannii 1419130	201								1310619
ACX60_RS00300	WP_000193600.1	K01714	dapA	4-hydroxy-tetrahydrodipicolinate synthase	Metabolism			Biosynthesis of other secondary metabolites	Amino acid metabolism		ko00300, ko00261	A0A009H5V1	WP_000193600.1	A0A009H5V1_ACIBA	4-hydroxy-tetrahydrodipicolinate synthase (HTPA synthase) (EC 4.3.3.7)	dapA J517_1440	Acinetobacter baumannii 118362	297	dapA	4.3.3.7	diaminopimelate biosynthetic process [GO:0019877]; lysine biosynthetic process via diaminopimelate [GO:0009089]	cytoplasm [GO:0005737]	cytoplasm [GO:0005737]; 4-hydroxy-tetrahydrodipicolinate synthase [GO:0008840]; diaminopimelate biosynthetic process [GO:0019877]; lysine biosynthetic process via diaminopimelate [GO:0009089]	4-hydroxy-tetrahydrodipicolinate synthase [GO:0008840]	GO:0005737; GO:0008840; GO:0009089; GO:0019877	1310618
ACX60_RS00305	WP_001985076.1	K08281	pncA	nicotinamidase/pyrazinamidase	Metabolism			Metabolism of cofactors and vitamins			ko00760	A0A009PDT0	WP_001985076.1	A0A009PDT0_ACIBA	Isochorismatase family protein	J506_2254	Acinetobacter baumannii 625974	214			metabolic process [GO:0008152]		catalytic activity [GO:0003824]; metabolic process [GO:0008152]	catalytic activity [GO:0003824]	GO:0003824; GO:0008152	1310607
ACX60_RS00310	WP_001275071.1	K03453	TC.BASS	bile acid:Na+ symporter, BASS family	Unclassified			Cellular processes and signaling			ko01522	A0A009GAT2	WP_001275071.1	A0A009GAT2_ACIBA	Sodium Bile acid symporter family protein	J517_1438	Acinetobacter baumannii 118362	312				integral component of membrane [GO:0016021]	integral component of membrane [GO:0016021]		GO:0016021	1310618
ACX60_RS00315	WP_001071757.1	K03327	TC.MATE, SLC47A, norM, mdtK, dinF	multidrug resistance protein, MATE family	Environmental Information Processing			Membrane transport			ko03460	A0A1E3MA99	WP_001071757.1	A0A1E3MA99_ACIBA	MATE family efflux transporter	BGC29_12155	Acinetobacter baumannii	447				integral component of membrane [GO:0016021]	integral component of membrane [GO:0016021]; antiporter activity [GO:0015297]; drug transmembrane transporter activity [GO:0015238]	antiporter activity [GO:0015297]; drug transmembrane transporter activity [GO:0015238]	GO:0015238; GO:0015297; GO:0016021	470
ACX60_RS00320	WP_000924626.1											A0A059ZEQ4	WP_000924626.1	A0A059ZEQ4_ACIBA	DUF523 domain-containing protein	A7A65_04930 B9X91_22905 BGC29_12150 CAS83_15285 CEJ63_13110 CV954_00230 LV38_00557	Acinetobacter baumannii	156								470
ACX60_RS00325	WP_000353163.1	K00457	HPD, hppD	4-hydroxyphenylpyruvate dioxygenase	Cellular Processes	Metabolism		Metabolism of cofactors and vitamins	Amino acid metabolism	Transport and catabolism	ko00350, ko00130, ko04144, ko00360	A0A009GAQ5	WP_000353163.1	A0A009GAQ5_ACIBA	4-hydroxyphenylpyruvate dioxygenase (EC 1.13.11.27)	hppD J517_1434	Acinetobacter baumannii 118362	351	hppD	1.13.11.27	aromatic amino acid family metabolic process [GO:0009072]		4-hydroxyphenylpyruvate dioxygenase activity [GO:0003868]; metal ion binding [GO:0046872]; aromatic amino acid family metabolic process [GO:0009072]	4-hydroxyphenylpyruvate dioxygenase activity [GO:0003868]; metal ion binding [GO:0046872]	GO:0003868; GO:0009072; GO:0046872	1310618
ACX60_RS00330	WP_000568800.1											A0A009H5X1	WP_000568800.1	A0A009H5X1_ACIBA	Bacterial transcriptional regulator family protein	J517_1433	Acinetobacter baumannii 118362	259			regulation of transcription, DNA-templated [GO:0006355]; transcription, DNA-templated [GO:0006351]		DNA binding [GO:0003677]; regulation of transcription, DNA-templated [GO:0006355]; transcription, DNA-templated [GO:0006351]	DNA binding [GO:0003677]	GO:0003677; GO:0006351; GO:0006355	1310618
ACX60_RS00335	WP_000141645.1											A0A009GMZ2	WP_000141645.1	A0A009GMZ2_ACIBA	Glyoxalase/Bleomycin resistance /Dioxygenase superfamily protein	J517_1432	Acinetobacter baumannii 118362	182			aromatic compound catabolic process [GO:0019439]		dioxygenase activity [GO:0051213]; ferrous iron binding [GO:0008198]; aromatic compound catabolic process [GO:0019439]	dioxygenase activity [GO:0051213]; ferrous iron binding [GO:0008198]	GO:0008198; GO:0019439; GO:0051213	1310618
ACX60_RS00340	WP_000781240.1	K01800	maiA, GSTZ1	maleylacetoacetate isomerase	Metabolism			Amino acid metabolism	Xenobiotics biodegradation and metabolism		ko00350, ko00643	A0A0B9W5M8	WP_000781240.1	A0A0B9W5M8_ACIBA	Maleylacetoacetate isomerase	BGC29_12130 IX87_14105	Acinetobacter baumannii	210			aromatic amino acid family metabolic process [GO:0009072]	cytoplasm [GO:0005737]	cytoplasm [GO:0005737]; isomerase activity [GO:0016853]; aromatic amino acid family metabolic process [GO:0009072]	isomerase activity [GO:0016853]	GO:0005737; GO:0009072; GO:0016853	470
ACX60_RS00345	WP_000435855.1	K01555	FAH, fahA	fumarylacetoacetase	Cellular Processes	Metabolism		Amino acid metabolism	Xenobiotics biodegradation and metabolism	Transport and catabolism	ko00350, ko00643, ko04144	A0A1E3MAD1	WP_000435855.1	A0A1E3MAD1_ACIBA	Fumarylacetoacetase	BGC29_12125	Acinetobacter baumannii	435			aromatic amino acid family metabolic process [GO:0009072]		fumarylacetoacetase activity [GO:0004334]; aromatic amino acid family metabolic process [GO:0009072]	fumarylacetoacetase activity [GO:0004334]	GO:0004334; GO:0009072	470
ACX60_RS00350	WP_000107088.1	K11734	aroP	aromatic amino acid transport protein AroP	Environmental Information Processing			Membrane transport			ko03460	A0A009IRX9	WP_000107088.1	A0A009IRX9_ACIBA	Amino acid permease family protein	J512_0305	Acinetobacter baumannii 1295743	462			amino acid transport [GO:0006865]	integral component of membrane [GO:0016021]	integral component of membrane [GO:0016021]; transmembrane transporter activity [GO:0022857]; amino acid transport [GO:0006865]	transmembrane transporter activity [GO:0022857]	GO:0006865; GO:0016021; GO:0022857	1310613
ACX60_RS00355	WP_000833243.1											A0A1E3MAC3	WP_000833243.1	A0A1E3MAC3_ACIBA	Peptidase M15	BGC29_12115	Acinetobacter baumannii	227								470
ACX60_RS00360	WP_000556602.1											A0A1E3MD38	WP_000556602.1	A0A1E3MD38_ACIBA	Uncharacterized protein	BGC29_12110	Acinetobacter baumannii	409								470
ACX60_RS00365	WP_025467426.1											A0A1E3MAC7	WP_025467426.1	A0A1E3MAC7_ACIBA	Acyltransferase	BGC29_12105	Acinetobacter baumannii	370				integral component of membrane [GO:0016021]	integral component of membrane [GO:0016021]; transferase activity, transferring acyl groups other than amino-acyl groups [GO:0016747]	transferase activity, transferring acyl groups other than amino-acyl groups [GO:0016747]	GO:0016021; GO:0016747	470
ACX60_RS00370	WP_001138322.1	K05836	hutC	GntR family transcriptional regulator, histidine utilization repressor	Genetic Information Processing			Transcription			ko03022	A0A1E3MA89	WP_001138322.1	A0A1E3MA89_ACIBA	Histidine utilization repressor	BGC29_12100	Acinetobacter baumannii	250			histidine metabolic process [GO:0006547]; negative regulation of transcription, DNA-templated [GO:0045892]; transcription, DNA-templated [GO:0006351]		DNA binding [GO:0003677]; DNA binding transcription factor activity [GO:0003700]; histidine metabolic process [GO:0006547]; negative regulation of transcription, DNA-templated [GO:0045892]; transcription, DNA-templated [GO:0006351]	DNA binding [GO:0003677]; DNA binding transcription factor activity [GO:0003700]	GO:0003677; GO:0003700; GO:0006351; GO:0006547; GO:0045892	470
ACX60_RS00375	WP_000571159.1	K09975	K09975	uncharacterized protein	Unclassified			Poorly characterized			ko01522	A0A1E3MA82	WP_000571159.1	A0A1E3MA82_ACIBA	Uncharacterized protein	BGC29_12095	Acinetobacter baumannii	191								470
ACX60_RS00380	WP_000214181.1	K01712	hutU, UROC1	urocanate hydratase	Metabolism			Amino acid metabolism			ko00340	A0A009G7A0	WP_000214181.1	A0A009G7A0_ACIBA	Urocanate hydratase (Urocanase) (EC 4.2.1.49) (Imidazolonepropionate hydrolase)	hutU J517_1423	Acinetobacter baumannii 118362	558	hutU	4.2.1.49	histidine catabolic process to glutamate and formamide [GO:0019556]; histidine catabolic process to glutamate and formate [GO:0019557]	cytoplasm [GO:0005737]	cytoplasm [GO:0005737]; urocanate hydratase activity [GO:0016153]; histidine catabolic process to glutamate and formamide [GO:0019556]; histidine catabolic process to glutamate and formate [GO:0019557]	urocanate hydratase activity [GO:0016153]	GO:0005737; GO:0016153; GO:0019556; GO:0019557	1310618
ACX60_RS00385	WP_000421600.1	K01745	hutH, HAL	histidine ammonia-lyase	Metabolism			Amino acid metabolism			ko00340	A0A009G796	WP_000421600.1	A0A009G796_ACIBA	Histidine ammonia-lyase (Histidase) (EC 4.3.1.3)	hutH J517_1422	Acinetobacter baumannii 118362	512	hutH	4.3.1.3	histidine catabolic process to glutamate and formamide [GO:0019556]; histidine catabolic process to glutamate and formate [GO:0019557]	cytoplasm [GO:0005737]	cytoplasm [GO:0005737]; histidine ammonia-lyase activity [GO:0004397]; histidine catabolic process to glutamate and formamide [GO:0019556]; histidine catabolic process to glutamate and formate [GO:0019557]	histidine ammonia-lyase activity [GO:0004397]	GO:0004397; GO:0005737; GO:0019556; GO:0019557	1310618
ACX60_RS00390	WP_000081464.1	K16234	hutT	histidine transporter	Environmental Information Processing			Membrane transport			ko03460	A0A009G7B1	WP_000081464.1	A0A009G7B1_ACIBA	Amino acid permease family protein	J517_1421	Acinetobacter baumannii 118362	470			amino acid transport [GO:0006865]	integral component of membrane [GO:0016021]	integral component of membrane [GO:0016021]; transmembrane transporter activity [GO:0022857]; amino acid transport [GO:0006865]	transmembrane transporter activity [GO:0022857]	GO:0006865; GO:0016021; GO:0022857	1310618
ACX60_RS00395	WP_000737795.1	K01468	hutI, AMDHD1	imidazolonepropionase	Metabolism			Amino acid metabolism			ko00340	A0A009IUI4	WP_000737795.1	A0A009IUI4_ACIBA	Imidazolonepropionase (EC 3.5.2.7) (Imidazolone-5-propionate hydrolase)	hutI J512_0314	Acinetobacter baumannii 1295743	401	hutI	3.5.2.7	histidine catabolic process to glutamate and formamide [GO:0019556]; histidine catabolic process to glutamate and formate [GO:0019557]	cytoplasm [GO:0005737]	cytoplasm [GO:0005737]; imidazolonepropionase activity [GO:0050480]; iron ion binding [GO:0005506]; zinc ion binding [GO:0008270]; histidine catabolic process to glutamate and formamide [GO:0019556]; histidine catabolic process to glutamate and formate [GO:0019557]	imidazolonepropionase activity [GO:0050480]; iron ion binding [GO:0005506]; zinc ion binding [GO:0008270]	GO:0005506; GO:0005737; GO:0008270; GO:0019556; GO:0019557; GO:0050480	1310613
ACX60_RS00400	WP_001016890.1	K01479	hutG	formiminoglutamase	Metabolism			Amino acid metabolism			ko00340	A0A1E3MAC0	WP_001016890.1	A0A1E3MAC0_ACIBA	Formimidoylglutamase (EC 3.5.3.8) (Formiminoglutamase) (Formiminoglutamate hydrolase)	hutG BGC29_12070	Acinetobacter baumannii	306	hutG	3.5.3.8	histidine catabolic process to glutamate and formamide [GO:0019556]; histidine catabolic process to glutamate and formate [GO:0019557]		formimidoylglutamase activity [GO:0050415]; manganese ion binding [GO:0030145]; histidine catabolic process to glutamate and formamide [GO:0019556]; histidine catabolic process to glutamate and formate [GO:0019557]	formimidoylglutamase activity [GO:0050415]; manganese ion binding [GO:0030145]	GO:0019556; GO:0019557; GO:0030145; GO:0050415	470
ACX60_RS00405	WP_009517991.1											A0A1E3MCW3	WP_009517991.1	A0A1E3MCW3_ACIBA	Uncharacterized protein	BGC29_12065	Acinetobacter baumannii	608								470
ACX60_RS00410	WP_009517953.1	K01091	gph	phosphoglycolate phosphatase	Metabolism			Carbohydrate metabolism			ko00630	A0A1E3MAI6	WP_009517953.1	A0A1E3MAI6_ACIBA	Haloacid dehalogenase	BGC29_12060	Acinetobacter baumannii	212			metabolic process [GO:0008152]		hydrolase activity [GO:0016787]; metabolic process [GO:0008152]	hydrolase activity [GO:0016787]	GO:0008152; GO:0016787	470
ACX60_RS00415	WP_001063725.1	K01776	murI	glutamate racemase	Metabolism			Glycan biosynthesis and metabolism	Metabolism of other amino acids		ko00550, ko00471	A0A1E3MAB0	WP_001063725.1	A0A1E3MAB0_ACIBA	Glutamate racemase (EC 5.1.1.3)	murI BGC29_12055	Acinetobacter baumannii	266	murI	5.1.1.3	cell wall organization [GO:0071555]; peptidoglycan biosynthetic process [GO:0009252]; regulation of cell shape [GO:0008360]		glutamate racemase activity [GO:0008881]; cell wall organization [GO:0071555]; peptidoglycan biosynthetic process [GO:0009252]; regulation of cell shape [GO:0008360]	glutamate racemase activity [GO:0008881]	GO:0008360; GO:0008881; GO:0009252; GO:0071555	470
ACX60_RS00420	WP_000624236.1											A0A1E3MAB6	WP_000624236.1	A0A1E3MAB6_ACIBA	Amino acid transporter	BGC29_12050	Acinetobacter baumannii	207			amino acid transport [GO:0006865]	integral component of membrane [GO:0016021]; plasma membrane [GO:0005886]	integral component of membrane [GO:0016021]; plasma membrane [GO:0005886]; amino acid transport [GO:0006865]		GO:0005886; GO:0006865; GO:0016021	470
ACX60_RS00425	WP_001273438.1											A0A1E3MA81	WP_001273438.1	A0A1E3MA81_ACIBA	Uncharacterized protein	BGC29_12045	Acinetobacter baumannii	404								470
ACX60_RS00430
ACX60_RS00435	WP_000625514.1											A0A1E3MA71	WP_000625514.1	A0A1E3MA71_ACIBA	Uncharacterized protein	BGC29_12035 CV954_00345	Acinetobacter baumannii	74								470
ACX60_RS00440	WP_009517977.1	K00820	glmS, GFPT	glucosamine---fructose-6-phosphate aminotransferase (isomerizing)	Metabolism			Carbohydrate metabolism	Enzyme families	Amino acid metabolism	ko00250, ko00520, ko00983	A0A1E3MC42	WP_009517977.1	A0A1E3MC42_ACIBA	Glutamine--fructose-6-phosphate aminotransferase [isomerizing] (EC 2.6.1.16) (D-fructose-6-phosphate amidotransferase) (GFAT) (Glucosamine-6-phosphate synthase) (Hexosephosphate aminotransferase) (L-glutamine--D-fructose-6-phosphate amidotransferase)	glmS BGC29_12030	Acinetobacter baumannii	612	glmS	2.6.1.16	carbohydrate derivative biosynthetic process [GO:1901137]; carbohydrate metabolic process [GO:0005975]	cytoplasm [GO:0005737]	cytoplasm [GO:0005737]; carbohydrate derivative binding [GO:0097367]; glutamine-fructose-6-phosphate transaminase (isomerizing) activity [GO:0004360]; carbohydrate derivative biosynthetic process [GO:1901137]; carbohydrate metabolic process [GO:0005975]	carbohydrate derivative binding [GO:0097367]; glutamine-fructose-6-phosphate transaminase (isomerizing) activity [GO:0004360]	GO:0004360; GO:0005737; GO:0005975; GO:0097367; GO:1901137	470
ACX60_RS00445	WP_000108581.1	K04042	glmU	bifunctional UDP-N-acetylglucosamine pyrophosphorylase / Glucosamine-1-phosphate N-acetyltransferase	Metabolism			Carbohydrate metabolism			ko00520	A0A009SEG3	WP_000108581.1	A0A009SEG3_ACIBA	Bifunctional protein GlmU [Includes: UDP-N-acetylglucosamine pyrophosphorylase (EC 2.7.7.23) (N-acetylglucosamine-1-phosphate uridyltransferase); Glucosamine-1-phosphate N-acetyltransferase (EC 2.3.1.157)]	glmU J529_1942	Acinetobacter baumannii 99063	454	glmU	2.7.7.23; 2.3.1.157	cell morphogenesis [GO:0000902]; cell wall organization [GO:0071555]; lipid A biosynthetic process [GO:0009245]; lipopolysaccharide biosynthetic process [GO:0009103]; peptidoglycan biosynthetic process [GO:0009252]; regulation of cell shape [GO:0008360]; UDP-N-acetylglucosamine biosynthetic process [GO:0006048]	cytoplasm [GO:0005737]	cytoplasm [GO:0005737]; glucosamine-1-phosphate N-acetyltransferase activity [GO:0019134]; magnesium ion binding [GO:0000287]; UDP-N-acetylglucosamine diphosphorylase activity [GO:0003977]; cell morphogenesis [GO:0000902]; cell wall organization [GO:0071555]; lipid A biosynthetic process [GO:0009245]; lipopolysaccharide biosynthetic process [GO:0009103]; peptidoglycan biosynthetic process [GO:000…	glucosamine-1-phosphate N-acetyltransferase activity [GO:0019134]; magnesium ion binding [GO:0000287]; UDP-N-acetylglucosamine diphosphorylase activity [GO:0003977]	GO:0000287; GO:0000902; GO:0003977; GO:0005737; GO:0006048; GO:0008360; GO:0009103; GO:0009245; GO:0009252; GO:0019134; GO:0071555	1310630
ACX60_RS00450	WP_000380676.1	K01095	pgpA	phosphatidylglycerophosphatase A	Metabolism			Lipid metabolism			ko00564	A0A0D5YDR4	WP_000380676.1	A0A0D5YDR4_ACIBA	Phosphatidylglycerophosphatase A (EC 3.1.3.27) (Phosphatidylglycerolphosphate phosphatase A)	pgpA A388_03752 ABUW_0091 BGC29_12020 CBI29_03782 CV949_17975 CV951_18670 CV952_18905	Acinetobacter baumannii	171	pgpA	3.1.3.27	phosphatidylglycerol biosynthetic process [GO:0006655]; phospholipid catabolic process [GO:0009395]	integral component of membrane [GO:0016021]; plasma membrane [GO:0005886]	integral component of membrane [GO:0016021]; plasma membrane [GO:0005886]; metal ion binding [GO:0046872]; phosphatidylglycerophosphatase activity [GO:0008962]; phosphatidylglycerol biosynthetic process [GO:0006655]; phospholipid catabolic process [GO:0009395]	metal ion binding [GO:0046872]; phosphatidylglycerophosphatase activity [GO:0008962]	GO:0005886; GO:0006655; GO:0008962; GO:0009395; GO:0016021; GO:0046872	470
ACX60_RS00455	WP_000807401.1	K00946	thiL	thiamine-monophosphate kinase	Metabolism			Metabolism of cofactors and vitamins			ko00730	A0A1E3MAA0	WP_000807401.1	A0A1E3MAA0_ACIBA	Thiamine-monophosphate kinase (TMP kinase) (Thiamine-phosphate kinase) (EC 2.7.4.16)	thiL BGC29_12015	Acinetobacter baumannii	305	thiL	2.7.4.16	thiamine biosynthetic process [GO:0009228]; thiamine diphosphate biosynthetic process [GO:0009229]		ATP binding [GO:0005524]; magnesium ion binding [GO:0000287]; thiamine-phosphate kinase activity [GO:0009030]; thiamine biosynthetic process [GO:0009228]; thiamine diphosphate biosynthetic process [GO:0009229]	ATP binding [GO:0005524]; magnesium ion binding [GO:0000287]; thiamine-phosphate kinase activity [GO:0009030]	GO:0000287; GO:0005524; GO:0009030; GO:0009228; GO:0009229	470
ACX60_RS00460	WP_000084188.1	K03625	nusB	N utilization substance protein B	Genetic Information Processing			Translation	Transcription		ko03008, ko03022	A0A009GAU0	WP_000084188.1	A0A009GAU0_ACIBA	Transcription antitermination protein NusB (Antitermination factor NusB)	nusB J517_1405	Acinetobacter baumannii 118362	149	nusB		DNA-templated transcription, termination [GO:0006353]; transcription antitermination [GO:0031564]		RNA binding [GO:0003723]; DNA-templated transcription, termination [GO:0006353]; transcription antitermination [GO:0031564]	RNA binding [GO:0003723]	GO:0003723; GO:0006353; GO:0031564	1310618
ACX60_RS00465	WP_001007829.1	K00794	ribH, RIB4	6,7-dimethyl-8-ribityllumazine synthase	Metabolism			Metabolism of cofactors and vitamins			ko00740	A0A009GMY1	WP_001007829.1	A0A009GMY1_ACIBA	6,7-dimethyl-8-ribityllumazine synthase (DMRL synthase) (LS) (Lumazine synthase) (EC 2.5.1.78)	ribH J517_1404	Acinetobacter baumannii 118362	156	ribH	2.5.1.78	riboflavin biosynthetic process [GO:0009231]	riboflavin synthase complex [GO:0009349]	riboflavin synthase complex [GO:0009349]; 6,7-dimethyl-8-ribityllumazine synthase activity [GO:0000906]; ligase activity [GO:0016874]; riboflavin biosynthetic process [GO:0009231]	6,7-dimethyl-8-ribityllumazine synthase activity [GO:0000906]; ligase activity [GO:0016874]	GO:0000906; GO:0009231; GO:0009349; GO:0016874	1310618
ACX60_RS00470	WP_001131392.1	K14652	ribBA	3,4-dihydroxy 2-butanone 4-phosphate synthase / GTP cyclohydrolase II	Metabolism			Metabolism of cofactors and vitamins			ko00790, ko00740	A0A009GAR1	WP_001131392.1	A0A009GAR1_ACIBA	3,4-dihydroxy-2-butanone 4-phosphate synthase (DHBP synthase) (EC 4.1.99.12)	ribB J517_1403	Acinetobacter baumannii 118362	373	ribB	4.1.99.12	riboflavin biosynthetic process [GO:0009231]		3,4-dihydroxy-2-butanone-4-phosphate synthase activity [GO:0008686]; magnesium ion binding [GO:0000287]; manganese ion binding [GO:0030145]; riboflavin biosynthetic process [GO:0009231]	3,4-dihydroxy-2-butanone-4-phosphate synthase activity [GO:0008686]; magnesium ion binding [GO:0000287]; manganese ion binding [GO:0030145]	GO:0000287; GO:0008686; GO:0009231; GO:0030145	1310618
ACX60_RS00475	WP_000561451.1											A0A009IAS5	WP_000561451.1	A0A009IAS5_ACIBA	Uncharacterized protein	J512_0327	Acinetobacter baumannii 1295743	429								1310613
ACX60_RS00480	WP_001206799.1	K01079	serB, PSPH	phosphoserine phosphatase	Metabolism			Enzyme families	Amino acid metabolism	Energy metabolism	ko00983, ko00680, ko00260	A0A062FNM8	WP_001206799.1	A0A062FNM8_ACIBA	Phosphoserine phosphatase SerB (EC 3.1.3.3)	serB J532_1586	Acinetobacter baumannii 940793	407	serB	3.1.3.3			phosphoserine phosphatase activity [GO:0004647]	phosphoserine phosphatase activity [GO:0004647]	GO:0004647	1310633
ACX60_RS00485	WP_000255593.1											A0A009GMW8	WP_000255593.1	A0A009GMW8_ACIBA	Putative membrane protein	J517_1400	Acinetobacter baumannii 118362	111				integral component of membrane [GO:0016021]	integral component of membrane [GO:0016021]		GO:0016021	1310618
ACX60_RS00490	WP_000778126.1											A0A009H704	WP_000778126.1	A0A009H704_ACIBA	Uncharacterized protein	J517_1399	Acinetobacter baumannii 118362	159								1310618
ACX60_RS00495	WP_001202017.1	K07560	dtd, DTD1	D-tyrosyl-tRNA(Tyr) deacylase	Genetic Information Processing			Translation			ko03010	A0A1E3MA37	WP_001202017.1	A0A1E3MA37_ACIBA	D-aminoacyl-tRNA deacylase (DTD) (EC 3.1.1.96) (Gly-tRNA(Ala) deacylase) (EC 3.1.1.-)	dtd BGC29_11975	Acinetobacter baumannii	147	dtd	3.1.1.96; 3.1.1.-	D-amino acid catabolic process [GO:0019478]	cytoplasm [GO:0005737]	cytoplasm [GO:0005737]; D-aminoacyl-tRNA deacylase activity [GO:0051499]; Gly-tRNA(Ala) hydrolase activity [GO:0106026]; Ser(Gly)-tRNA(Ala) hydrolase activity [GO:0043908]; tRNA binding [GO:0000049]; D-amino acid catabolic process [GO:0019478]	D-aminoacyl-tRNA deacylase activity [GO:0051499]; Gly-tRNA(Ala) hydrolase activity [GO:0106026]; Ser(Gly)-tRNA(Ala) hydrolase activity [GO:0043908]; tRNA binding [GO:0000049]	GO:0000049; GO:0005737; GO:0019478; GO:0043908; GO:0051499; GO:0106026	470
ACX60_RS00500	WP_000476843.1	K03781	katE, CAT, catB, srpA	catalase	Various			Various			ko04016, ko04068, ko04011, ko04146, ko00380, ko00630	A0A1E3MAI2	WP_000476843.1	A0A1E3MAI2_ACIBA	Catalase (EC 1.11.1.6)	BGC29_11970 CV954_00415	Acinetobacter baumannii	507		1.11.1.6	hydrogen peroxide catabolic process [GO:0042744]; response to oxidative stress [GO:0006979]		catalase activity [GO:0004096]; heme binding [GO:0020037]; metal ion binding [GO:0046872]; hydrogen peroxide catabolic process [GO:0042744]; response to oxidative stress [GO:0006979]	catalase activity [GO:0004096]; heme binding [GO:0020037]; metal ion binding [GO:0046872]	GO:0004096; GO:0006979; GO:0020037; GO:0042744; GO:0046872	470
ACX60_RS00505	WP_000639068.1	K06867	K06867	uncharacterized protein	Unclassified			Poorly characterized			ko01522	A0A009G7C7	WP_000639068.1	A0A009G7C7_ACIBA	Ankyrin repeat family protein	J517_1396	Acinetobacter baumannii 118362	161								1310618
ACX60_RS00510	WP_000074557.1	K00763	pncB, NAPRT1	nicotinate phosphoribosyltransferase	Metabolism			Metabolism of cofactors and vitamins			ko00760	A0A009GAR5	WP_000074557.1	A0A009GAR5_ACIBA	Nicotinate phosphoribosyltransferase (NAPRTase) (EC 6.3.4.21)	pncB J517_1395	Acinetobacter baumannii 118362	404	pncB	6.3.4.21	NAD biosynthetic process [GO:0009435]; nicotinate nucleotide biosynthetic process [GO:0019357]		nicotinate phosphoribosyltransferase activity [GO:0004516]; nicotinate-nucleotide diphosphorylase (carboxylating) activity [GO:0004514]; NAD biosynthetic process [GO:0009435]; nicotinate nucleotide biosynthetic process [GO:0019357]	nicotinate-nucleotide diphosphorylase (carboxylating) activity [GO:0004514]; nicotinate phosphoribosyltransferase activity [GO:0004516]	GO:0004514; GO:0004516; GO:0009435; GO:0019357	1310618
ACX60_RS00515	WP_000174475.1	K01011	TST, MPST, sseA	thiosulfate/3-mercaptopyruvate sulfurtransferase	Genetic Information Processing	Metabolism		Folding sorting and degradation	Amino acid metabolism	Energy metabolism	ko00920, ko04122, ko00270	A0A009IS24	WP_000174475.1	A0A009IS24_ACIBA	Sulfurtransferase	J512_0335	Acinetobacter baumannii 1295743	282					thiosulfate sulfurtransferase activity [GO:0004792]	thiosulfate sulfurtransferase activity [GO:0004792]	GO:0004792	1310613
ACX60_RS00520	WP_000011220.1	K01613	psd, PISD	phosphatidylserine decarboxylase	Metabolism			Lipid metabolism			ko00564	A0A062J144	WP_000011220.1	A0A062J144_ACIBA	Phosphatidylserine decarboxylase proenzyme (EC 4.1.1.65) [Cleaved into: Phosphatidylserine decarboxylase beta chain; Phosphatidylserine decarboxylase alpha chain]	psd J635_0913	Acinetobacter baumannii 233846	283	psd	4.1.1.65	phosphatidylethanolamine biosynthetic process [GO:0006646]	plasma membrane [GO:0005886]	plasma membrane [GO:0005886]; phosphatidylserine decarboxylase activity [GO:0004609]; phosphatidylethanolamine biosynthetic process [GO:0006646]	phosphatidylserine decarboxylase activity [GO:0004609]	GO:0004609; GO:0005886; GO:0006646	1310736
ACX60_RS00525	WP_000619868.1											A0A1E3MA98	WP_000619868.1	A0A1E3MA98_ACIBA	Lipase	BGC29_11945	Acinetobacter baumannii	398			lipid catabolic process [GO:0016042]		triglyceride lipase activity [GO:0004806]; lipid catabolic process [GO:0016042]	triglyceride lipase activity [GO:0004806]	GO:0004806; GO:0016042	470
ACX60_RS00530	WP_000273191.1	K07636	phoR	two-component system, OmpR family, phosphate regulon sensor histidine kinase PhoR	Environmental Information Processing	Metabolism		Enzyme families	Signal transduction		ko00983, ko02020	A0A009G792	WP_000273191.1	A0A009G792_ACIBA	Phosphate regulon sensor kinase PhoR (EC 2.7.3.-)	phoR J517_1391	Acinetobacter baumannii 118362	452	phoR	2.7.3.-		integral component of membrane [GO:0016021]; intracellular [GO:0005622]	integral component of membrane [GO:0016021]; intracellular [GO:0005622]; ATP binding [GO:0005524]; phosphoprotein phosphatase activity [GO:0004721]; phosphorelay sensor kinase activity [GO:0000155]	ATP binding [GO:0005524]; phosphoprotein phosphatase activity [GO:0004721]; phosphorelay sensor kinase activity [GO:0000155]	GO:0000155; GO:0004721; GO:0005524; GO:0005622; GO:0016021	1310618
ACX60_RS00535	WP_000650776.1	K07657	phoB	two-component system, OmpR family, phosphate regulon response regulator PhoB	Environmental Information Processing			Signal transduction			ko02020	A0A009H700	WP_000650776.1	A0A009H700_ACIBA	Phosphate regulon transcriptional regulatory protein PhoB	phoB J517_1390	Acinetobacter baumannii 118362	236	phoB		phosphate ion transport [GO:0006817]; regulation of transcription, DNA-templated [GO:0006355]; transcription, DNA-templated [GO:0006351]	intracellular [GO:0005622]	intracellular [GO:0005622]; DNA binding [GO:0003677]; phosphorelay response regulator activity [GO:0000156]; phosphate ion transport [GO:0006817]; regulation of transcription, DNA-templated [GO:0006355]; transcription, DNA-templated [GO:0006351]	DNA binding [GO:0003677]; phosphorelay response regulator activity [GO:0000156]	GO:0000156; GO:0003677; GO:0005622; GO:0006351; GO:0006355; GO:0006817	1310618
ACX60_RS00540	WP_000224581.1											A0A009H5X5	WP_000224581.1	A0A009H5X5_ACIBA	Transcriptional regulator	J517_1389	Acinetobacter baumannii 118362	223					DNA binding [GO:0003677]	DNA binding [GO:0003677]	GO:0003677	1310618
ACX60_RS00545	WP_000787753.1											A0A009H741	WP_000787753.1	A0A009H741_ACIBA	Short chain dehydrogenase family protein	J517_1388	Acinetobacter baumannii 118362	277					oxidoreductase activity [GO:0016491]	oxidoreductase activity [GO:0016491]	GO:0016491	1310618
ACX60_RS00550	WP_001135124.1											A0A062J0Q1	WP_001135124.1	A0A062J0Q1_ACIBA	MATE efflux family protein	J635_0919	Acinetobacter baumannii 233846	455				integral component of membrane [GO:0016021]	integral component of membrane [GO:0016021]; antiporter activity [GO:0015297]; drug transmembrane transporter activity [GO:0015238]	antiporter activity [GO:0015297]; drug transmembrane transporter activity [GO:0015238]	GO:0015238; GO:0015297; GO:0016021	1310736
ACX60_RS00555	WP_000939861.1	K14287	ybdL	methionine transaminase	Metabolism			Amino acid metabolism			ko00400	A0A1E3MA79	WP_000939861.1	A0A1E3MA79_ACIBA	Aminotransferase	BGC29_11915	Acinetobacter baumannii	384			biosynthetic process [GO:0009058]		pyridoxal phosphate binding [GO:0030170]; transaminase activity [GO:0008483]; biosynthetic process [GO:0009058]	pyridoxal phosphate binding [GO:0030170]; transaminase activity [GO:0008483]	GO:0008483; GO:0009058; GO:0030170	470
ACX60_RS00560	WP_001055481.1											A0A009IUM8	WP_001055481.1	A0A009IUM8_ACIBA	Uncharacterized protein	J512_0344	Acinetobacter baumannii 1295743	436				integral component of membrane [GO:0016021]	integral component of membrane [GO:0016021]		GO:0016021	1310613
ACX60_RS00565	WP_000876371.1											A0A009IS39	WP_000876371.1	A0A009IS39_ACIBA	Uncharacterized protein	J512_0345	Acinetobacter baumannii 1295743	187								1310613
ACX60_RS00570	WP_000999594.1											A0A062IM17	WP_000999594.1	A0A062IM17_ACIBA	Uncharacterized protein	J596_1761	Acinetobacter baumannii 21072	179								1310697
ACX60_RS00575	WP_000082281.1	K01919	gshA	glutamate--cysteine ligase	Metabolism			Metabolism of other amino acids	Amino acid metabolism		ko00480, ko00270	A0A009JW14	WP_000082281.1	A0A009JW14_ACIBA	Glutamate--cysteine ligase (EC 6.3.2.2) (Gamma-ECS) (GCS) (Gamma-glutamylcysteine synthetase)	gshA J518_1040	Acinetobacter baumannii 1419130	525	gshA	6.3.2.2	glutathione biosynthetic process [GO:0006750]		ATP binding [GO:0005524]; glutamate-cysteine ligase activity [GO:0004357]; glutathione biosynthetic process [GO:0006750]	ATP binding [GO:0005524]; glutamate-cysteine ligase activity [GO:0004357]	GO:0004357; GO:0005524; GO:0006750	1310619
ACX60_RS00580	WP_001240040.1	K03611	dsbB	disulfide bond formation protein DsbB	Genetic Information Processing			Folding sorting and degradation			ko03008	A0A009HAT9	WP_001240040.1	A0A009HAT9_ACIBA	Disulfide bond formation protein B (Disulfide oxidoreductase)	dsbB J517_0383	Acinetobacter baumannii 118362	171	dsbB			integral component of membrane [GO:0016021]; plasma membrane [GO:0005886]	integral component of membrane [GO:0016021]; plasma membrane [GO:0005886]; electron transfer activity [GO:0009055]; protein disulfide oxidoreductase activity [GO:0015035]	electron transfer activity [GO:0009055]; protein disulfide oxidoreductase activity [GO:0015035]	GO:0005886; GO:0009055; GO:0015035; GO:0016021	1310618
ACX60_RS00585
ACX60_RS00590
ACX60_RS00600	WP_049594792.1
ACX60_RS00605	WP_049594793.1
ACX60_RS00610	WP_000598979.1											A0A1E3MC10	WP_000598979.1	A0A1E3MC10_ACIBA	Uncharacterized protein	BGC29_11875 CHQ89_12780	Acinetobacter baumannii	268								470
ACX60_RS00615	WP_001045997.1											A0A1E3MA18	WP_001045997.1	A0A1E3MA18_ACIBA	SH3 domain-containing protein	BGC29_11870 CHQ89_12775	Acinetobacter baumannii	241								470
ACX60_RS00620
ACX60_RS00625	WP_031978810.1											A0A1E3MAJ4	WP_031978810.1	A0A1E3MAJ4_ACIBA	Uncharacterized protein	BGC29_11865	Acinetobacter baumannii	69								470
ACX60_RS00630	WP_000659468.1	K18697	pgpC	phosphatidylglycerophosphatase C	Metabolism			Lipid metabolism			ko00564	A0A1E3MAG6	WP_000659468.1	A0A1E3MAG6_ACIBA	Haloacid dehalogenase	BGC29_11860	Acinetobacter baumannii	218				integral component of membrane [GO:0016021]	integral component of membrane [GO:0016021]		GO:0016021	470
ACX60_RS00635	WP_000787566.1											A0A1E3MA65	WP_000787566.1	A0A1E3MA65_ACIBA	Uncharacterized protein	BGC29_11855	Acinetobacter baumannii	118								470
ACX60_RS00640	WP_001139630.1											A0A009RHX6	WP_001139630.1	A0A009RHX6_ACIBA	Alpha/beta hydrolase family protein	J552_0925	Acinetobacter baumannii 951631	447					hydrolase activity, acting on ester bonds [GO:0016788]	hydrolase activity, acting on ester bonds [GO:0016788]	GO:0016788	1310653
ACX60_RS00645	WP_001021720.1	K07000	K07000	uncharacterized protein	Unclassified			Poorly characterized			ko01522	A0A062IEK8	WP_001021720.1	A0A062IEK8_ACIBA	Alpha/beta hydrolase family protein	J596_2216	Acinetobacter baumannii 21072	193					hydrolase activity [GO:0016787]	hydrolase activity [GO:0016787]	GO:0016787	1310697
ACX60_RS00650	WP_000195974.1	K02622	parE	topoisomerase IV subunit B	Cellular Processes	Genetic Information Processing		Replication and repair	Transport and catabolism		ko04139, ko03030	A0A009GBW6	WP_000195974.1	A0A009GBW6_ACIBA	DNA topoisomerase 4 subunit B (EC 5.99.1.3) (Topoisomerase IV subunit B)	parE J517_0398	Acinetobacter baumannii 118362	627	parE	5.99.1.3	chromosome segregation [GO:0007059]; DNA topological change [GO:0006265]	chromosome [GO:0005694]	chromosome [GO:0005694]; ATP binding [GO:0005524]; DNA binding [GO:0003677]; DNA topoisomerase type II (ATP-hydrolyzing) activity [GO:0003918]; chromosome segregation [GO:0007059]; DNA topological change [GO:0006265]	ATP binding [GO:0005524]; DNA binding [GO:0003677]; DNA topoisomerase type II (ATP-hydrolyzing) activity [GO:0003918]	GO:0003677; GO:0003918; GO:0005524; GO:0005694; GO:0006265; GO:0007059	1310618
ACX60_RS00655	WP_000605493.1	K01483	allA	ureidoglycolate lyase	Metabolism			Nucleotide metabolism			ko00230	A0A1E3MA78	WP_000605493.1	A0A1E3MA78_ACIBA	Ureidoglycolate lyase (EC 4.3.2.3)	BGC29_11835	Acinetobacter baumannii	167		4.3.2.3	allantoin catabolic process [GO:0000256]; purine nucleobase metabolic process [GO:0006144]		ureidoglycolate hydrolase activity [GO:0004848]; ureidoglycolate lyase activity [GO:0050385]; allantoin catabolic process [GO:0000256]; purine nucleobase metabolic process [GO:0006144]	ureidoglycolate hydrolase activity [GO:0004848]; ureidoglycolate lyase activity [GO:0050385]	GO:0000256; GO:0004848; GO:0006144; GO:0050385	470
ACX60_RS00660	WP_000212407.1	K01477	alc, ALLC	allantoicase	Metabolism			Nucleotide metabolism			ko00230	A0A1E3MA42	WP_000212407.1	A0A1E3MA42_ACIBA	Probable allantoicase (EC 3.5.3.4) (Allantoate amidinohydrolase)	alc BGC29_11830	Acinetobacter baumannii	336	alc	3.5.3.4	allantoin catabolic process [GO:0000256]; purine nucleobase metabolic process [GO:0006144]		allantoicase activity [GO:0004037]; allantoin catabolic process [GO:0000256]; purine nucleobase metabolic process [GO:0006144]	allantoicase activity [GO:0004037]	GO:0000256; GO:0004037; GO:0006144	470
ACX60_RS00665	WP_001103537.1	K16839	hpxO	FAD-dependent urate hydroxylase	Metabolism			Nucleotide metabolism			ko00230	A0A009IAX6	WP_001103537.1	A0A009IAX6_ACIBA	FAD binding domain protein	J512_0357	Acinetobacter baumannii 1295743	385					FAD binding [GO:0071949]	FAD binding [GO:0071949]	GO:0071949	1310613
ACX60_RS00670	WP_001176272.1											A0A0D7QWF7	WP_001176272.1	A0A0D7QWF7_ACIBA	Ion channel protein Tsx	B9X91_22600 BGC29_11820 CEJ63_03595 CUC62_03910	Acinetobacter baumannii	241				cell outer membrane [GO:0009279]	cell outer membrane [GO:0009279]		GO:0009279	470
ACX60_RS00675	WP_001016443.1											A0A1E3MA08	WP_001016443.1	A0A1E3MA08_ACIBA	Uracil permease	BGC29_11815	Acinetobacter baumannii	455				integral component of membrane [GO:0016021]	integral component of membrane [GO:0016021]; transmembrane transporter activity [GO:0022857]	transmembrane transporter activity [GO:0022857]	GO:0016021; GO:0022857	470
ACX60_RS00680	WP_000626023.1	K07127	uraH, pucM, hiuH	5-hydroxyisourate hydrolase	Environmental Information Processing	Metabolism		Membrane transport	Nucleotide metabolism		ko03460, ko00230	A0A1E3MAF7	WP_000626023.1	A0A1E3MAF7_ACIBA	5-hydroxyisourate hydrolase (HIU hydrolase) (HIUHase) (EC 3.5.2.17)	BGC29_11810	Acinetobacter baumannii	107		3.5.2.17	purine nucleobase metabolic process [GO:0006144]		hydroxyisourate hydrolase activity [GO:0033971]; purine nucleobase metabolic process [GO:0006144]	hydroxyisourate hydrolase activity [GO:0033971]	GO:0006144; GO:0033971	470
ACX60_RS00685	WP_000477669.1	K16840	hpxQ	2-oxo-4-hydroxy-4-carboxy-5-ureidoimidazoline decarboxylase	Metabolism			Nucleotide metabolism			ko00230	A0A009HC96	WP_000477669.1	A0A009HC96_ACIBA	OHCU decarboxylase (EC 4.1.1.-)	uraD J517_0407	Acinetobacter baumannii 118362	167	uraD	4.1.1.-			lyase activity [GO:0016829]	lyase activity [GO:0016829]	GO:0016829	1310618
ACX60_RS00690	WP_000004719.1	K16842	hpxB	allantoinase	Metabolism			Nucleotide metabolism			ko00230	A0A009PHG9	WP_000004719.1	A0A009PHG9_ACIBA	Polysaccharide deacetylase family protein	J506_1133	Acinetobacter baumannii 625974	321			carbohydrate metabolic process [GO:0005975]		hydrolase activity, acting on carbon-nitrogen (but not peptide) bonds [GO:0016810]; carbohydrate metabolic process [GO:0005975]	hydrolase activity, acting on carbon-nitrogen (but not peptide) bonds [GO:0016810]	GO:0005975; GO:0016810	1310607
ACX60_RS00695	WP_001019316.1											A0A009HAN0	WP_001019316.1	A0A009HAN0_ACIBA	Sigma 54 modulation / S30EA ribosomal family protein	J517_0409	Acinetobacter baumannii 118362	116			primary metabolic process [GO:0044238]		primary metabolic process [GO:0044238]		GO:0044238	1310618
ACX60_RS00700	WP_000958427.1											A0A009GT16	WP_000958427.1	A0A009GT16_ACIBA	Ankyrin repeats family protein	J517_0410	Acinetobacter baumannii 118362	181								1310618
ACX60_RS00705	WP_001258758.1											A0A009IS86	WP_001258758.1	A0A009IS86_ACIBA	MetA-pathway of phenol degradation family protein	J512_0365	Acinetobacter baumannii 1295743	255								1310613
ACX60_RS00710	WP_009517911.1	K04084	dsbD	thiol:disulfide interchange protein DsbD	Genetic Information Processing			Folding sorting and degradation			ko03008	A0A1E3MA33	WP_009517911.1	A0A1E3MA33_ACIBA	Thiol:disulfide interchange protein	BGC29_11780	Acinetobacter baumannii	604			cell redox homeostasis [GO:0045454]; cytochrome complex assembly [GO:0017004]	cell [GO:0005623]; integral component of membrane [GO:0016021]	cell [GO:0005623]; integral component of membrane [GO:0016021]; protein-disulfide reductase activity [GO:0047134]; cell redox homeostasis [GO:0045454]; cytochrome complex assembly [GO:0017004]	protein-disulfide reductase activity [GO:0047134]	GO:0005623; GO:0016021; GO:0017004; GO:0045454; GO:0047134	470
ACX60_RS00715	WP_000702273.1											A0A009GBT9	WP_000702273.1	A0A009GBT9_ACIBA	Diguanylate cyclase domain protein	J517_0413	Acinetobacter baumannii 118362	397				integral component of membrane [GO:0016021]	integral component of membrane [GO:0016021]		GO:0016021	1310618
ACX60_RS00720	WP_001025107.1											A0A009QM59	WP_001025107.1	A0A009QM59_ACIBA	Alpha/beta hydrolase fold family protein	J506_1139	Acinetobacter baumannii 625974	303			metabolic process [GO:0008152]		hydrolase activity [GO:0016787]; metabolic process [GO:0008152]	hydrolase activity [GO:0016787]	GO:0008152; GO:0016787	1310607
ACX60_RS00725	WP_000717015.1											A0A009IUS9	WP_000717015.1	A0A009IUS9_ACIBA	Uncharacterized protein	J512_0369	Acinetobacter baumannii 1295743	145								1310613
ACX60_RS00730	WP_000913166.1											A0A171EF09	WP_000913166.1	A0A171EF09_ACIBA	Transcriptional regulator, Spx/MgsR family	ACINNAV82_3775	Acinetobacter baumannii Naval-82	116								903921
ACX60_RS00735	WP_000612365.1	K01142	E3.1.11.2, xthA	exodeoxyribonuclease III	Genetic Information Processing			Replication and repair			ko03460, ko03410	A0A009HAR3	WP_000612365.1	A0A009HAR3_ACIBA	Exodeoxyribonuclease III (EC 3.1.11.2)	xth J517_0417	Acinetobacter baumannii 118362	274	xth	3.1.11.2	DNA repair [GO:0006281]		exodeoxyribonuclease III activity [GO:0008853]; DNA repair [GO:0006281]	exodeoxyribonuclease III activity [GO:0008853]	GO:0006281; GO:0008853	1310618
ACX60_RS00740	WP_000211305.1	K00762	pyrE	orotate phosphoribosyltransferase	Metabolism			Nucleotide metabolism			ko00240	A0A009H3M6	WP_000211305.1	A0A009H3M6_9GAMM	Orotate phosphoribosyltransferase (OPRT) (OPRTase) (EC 2.4.2.10)	pyrE J508_3193	Acinetobacter sp. 1289694	216	pyrE	2.4.2.10	'de novo' UMP biosynthetic process [GO:0044205]		magnesium ion binding [GO:0000287]; orotate phosphoribosyltransferase activity [GO:0004588]; 'de novo' UMP biosynthetic process [GO:0044205]	magnesium ion binding [GO:0000287]; orotate phosphoribosyltransferase activity [GO:0004588]	GO:0000287; GO:0004588; GO:0044205	1310609
ACX60_RS00745	WP_000166297.1											A0A1E3MCQ2	WP_000166297.1	A0A1E3MCQ2_ACIBA	Uncharacterized protein	BGC29_11745	Acinetobacter baumannii	64								470
ACX60_RS00750	WP_031978803.1	K02014	TC.FEV.OM	iron complex outermembrane recepter protein	Environmental Information Processing			Membrane transport			ko03460	A0A1E3MA54	WP_031978803.1	A0A1E3MA54_ACIBA	Ligand-gated channel protein	BGC29_11740	Acinetobacter baumannii	729			siderophore transport [GO:0015891]	cell outer membrane [GO:0009279]; integral component of membrane [GO:0016021]	cell outer membrane [GO:0009279]; integral component of membrane [GO:0016021]; iron ion binding [GO:0005506]; receptor activity [GO:0004872]; siderophore transport [GO:0015891]	iron ion binding [GO:0005506]; receptor activity [GO:0004872]	GO:0004872; GO:0005506; GO:0009279; GO:0015891; GO:0016021	470
ACX60_RS00755	WP_000781166.1											A0A009HAY2	WP_000781166.1	A0A009HAY2_ACIBA	Uncharacterized protein	J517_0421	Acinetobacter baumannii 118362	70								1310618
ACX60_RS00760	WP_001265495.1	K01920	gshB	glutathione synthase	Metabolism			Metabolism of other amino acids	Amino acid metabolism		ko00480, ko00270	A0A1E3MA25	WP_001265495.1	A0A1E3MA25_ACIBA	Glutathione synthetase (EC 6.3.2.3) (GSH synthetase) (GSH-S) (GSHase) (Glutathione synthase)	gshB BGC29_11730	Acinetobacter baumannii	314	gshB	6.3.2.3		cytosol [GO:0005829]	cytosol [GO:0005829]; ATP binding [GO:0005524]; glutathione synthase activity [GO:0004363]; metal ion binding [GO:0046872]	ATP binding [GO:0005524]; glutathione synthase activity [GO:0004363]; metal ion binding [GO:0046872]	GO:0004363; GO:0005524; GO:0005829; GO:0046872	470
ACX60_RS00765	WP_000132430.1	K02563	murG	UDP-N-acetylglucosamine--N-acetylmuramyl-(pentapeptide) pyrophosphoryl-undecaprenol N-acetylglucosamine transferase	Cellular Processes	Metabolism		Glycan biosynthesis and metabolism	Cell growth and death		ko00550, ko04112	A0A1E3MA13	WP_000132430.1	A0A1E3MA13_ACIBA	UDP-N-acetylglucosamine--N-acetylmuramyl-(pentapeptide) pyrophosphoryl-undecaprenol N-acetylglucosamine transferase (EC 2.4.1.227) (Undecaprenyl-PP-MurNAc-pentapeptide-UDPGlcNAc GlcNAc transferase)	murG BGC29_11725	Acinetobacter baumannii	365	murG	2.4.1.227	carbohydrate metabolic process [GO:0005975]; cell cycle [GO:0007049]; cell division [GO:0051301]; cell wall organization [GO:0071555]; lipid glycosylation [GO:0030259]; peptidoglycan biosynthetic process [GO:0009252]; regulation of cell shape [GO:0008360]	plasma membrane [GO:0005886]	plasma membrane [GO:0005886]; UDP-N-acetyl-D-glucosamine:N-acetylmuramoyl-L-alanyl-D-glutamyl-meso-2,6-diaminopimelyl-D-alanyl-D-alanine-diphosphoundecaprenol 4-beta-N-acetylglucosaminlytransferase activity [GO:0051991]; undecaprenyldiphospho-muramoylpentapeptide beta-N-acetylglucosaminyltransferase activity [GO:0050511]; carbohydrate metabolic process [GO:0005975]; cell cycle [GO:0007049]; cell …	UDP-N-acetyl-D-glucosamine:N-acetylmuramoyl-L-alanyl-D-glutamyl-meso-2,6-diaminopimelyl-D-alanyl-D-alanine-diphosphoundecaprenol 4-beta-N-acetylglucosaminlytransferase activity [GO:0051991]; undecaprenyldiphospho-muramoylpentapeptide beta-N-acetylglucosaminyltransferase activity [GO:0050511]	GO:0005886; GO:0005975; GO:0007049; GO:0008360; GO:0009252; GO:0030259; GO:0050511; GO:0051301; GO:0051991; GO:0071555	470
ACX60_RS00770	WP_000075472.1	K01924	murC	UDP-N-acetylmuramate--alanine ligase	Metabolism			Glycan biosynthesis and metabolism	Metabolism of other amino acids		ko00550, ko00471	A0A009HC65	WP_000075472.1	A0A009HC65_ACIBA	UDP-N-acetylmuramate--L-alanine ligase (EC 6.3.2.8) (UDP-N-acetylmuramoyl-L-alanine synthetase)	murC J517_0424	Acinetobacter baumannii 118362	482	murC	6.3.2.8	cell cycle [GO:0007049]; cell division [GO:0051301]; cell wall organization [GO:0071555]; peptidoglycan biosynthetic process [GO:0009252]; regulation of cell shape [GO:0008360]	cytoplasm [GO:0005737]	cytoplasm [GO:0005737]; ATP binding [GO:0005524]; UDP-N-acetylmuramate-L-alanine ligase activity [GO:0008763]; cell cycle [GO:0007049]; cell division [GO:0051301]; cell wall organization [GO:0071555]; peptidoglycan biosynthetic process [GO:0009252]; regulation of cell shape [GO:0008360]	ATP binding [GO:0005524]; UDP-N-acetylmuramate-L-alanine ligase activity [GO:0008763]	GO:0005524; GO:0005737; GO:0007049; GO:0008360; GO:0008763; GO:0009252; GO:0051301; GO:0071555	1310618
ACX60_RS00775	WP_000063661.1	K01921	ddl	D-alanine-D-alanine ligase	Metabolism			Glycan biosynthesis and metabolism	Metabolism of other amino acids		ko00473, ko00550	A0A009HC73	WP_000063661.1	A0A009HC73_ACIBA	D-alanine--D-alanine ligase (EC 6.3.2.4) (D-Ala-D-Ala ligase) (D-alanylalanine synthetase)	ddl J517_0425	Acinetobacter baumannii 118362	308	ddl	6.3.2.4	cell wall organization [GO:0071555]; peptidoglycan biosynthetic process [GO:0009252]; regulation of cell shape [GO:0008360]	cytoplasm [GO:0005737]	cytoplasm [GO:0005737]; ATP binding [GO:0005524]; D-alanine-D-alanine ligase activity [GO:0008716]; metal ion binding [GO:0046872]; cell wall organization [GO:0071555]; peptidoglycan biosynthetic process [GO:0009252]; regulation of cell shape [GO:0008360]	ATP binding [GO:0005524]; D-alanine-D-alanine ligase activity [GO:0008716]; metal ion binding [GO:0046872]	GO:0005524; GO:0005737; GO:0008360; GO:0008716; GO:0009252; GO:0046872; GO:0071555	1310618
ACX60_RS00780	WP_000057903.1	K03589	ftsQ	cell division protein FtsQ	Cellular Processes	Genetic Information Processing		Replication and repair	Cell growth and death		ko04112, ko03030	A0A062EUJ9	WP_000057903.1	A0A062EUJ9_ACIBA	Cell division protein FtsQ	ftsQ J560_1029	Acinetobacter baumannii 855125	284	ftsQ		cell septum assembly [GO:0090529]; FtsZ-dependent cytokinesis [GO:0043093]	cell division site [GO:0032153]; integral component of plasma membrane [GO:0005887]	cell division site [GO:0032153]; integral component of plasma membrane [GO:0005887]; cell septum assembly [GO:0090529]; FtsZ-dependent cytokinesis [GO:0043093]		GO:0005887; GO:0032153; GO:0043093; GO:0090529	1310661
ACX60_RS00785	WP_001287630.1	K03590	ftsA	cell division protein FtsA	Cellular Processes	Genetic Information Processing		Cell motility	Replication and repair	Cell growth and death	ko04810, ko04112, ko03030	A0A009GSW9	WP_001287630.1	A0A009GSW9_ACIBA	Cell division protein FtsA	ftsA J517_0427	Acinetobacter baumannii 118362	420	ftsA		FtsZ-dependent cytokinesis [GO:0043093]	cell division site [GO:0032153]; cytoplasmic side of plasma membrane [GO:0009898]	cell division site [GO:0032153]; cytoplasmic side of plasma membrane [GO:0009898]; FtsZ-dependent cytokinesis [GO:0043093]		GO:0009898; GO:0032153; GO:0043093	1310618
ACX60_RS00790	WP_000135734.1	K03531	ftsZ	cell division protein FtsZ	Cellular Processes	Genetic Information Processing		Various			ko04810, ko04139, ko04112, ko03030	A0A009HCB6	WP_000135734.1	A0A009HCB6_ACIBA	Cell division protein FtsZ	ftsZ J517_0428	Acinetobacter baumannii 118362	391	ftsZ		cell septum assembly [GO:0090529]; FtsZ-dependent cytokinesis [GO:0043093]; protein polymerization [GO:0051258]	cell division site [GO:0032153]; cytoplasm [GO:0005737]	cell division site [GO:0032153]; cytoplasm [GO:0005737]; GTP binding [GO:0005525]; GTPase activity [GO:0003924]; cell septum assembly [GO:0090529]; FtsZ-dependent cytokinesis [GO:0043093]; protein polymerization [GO:0051258]	GTPase activity [GO:0003924]; GTP binding [GO:0005525]	GO:0003924; GO:0005525; GO:0005737; GO:0032153; GO:0043093; GO:0051258; GO:0090529	1310618
ACX60_RS00795	WP_000240697.1	K02535	lpxC	UDP-3-O-[3-hydroxymyristoyl] N-acetylglucosamine deacetylase	Metabolism			Glycan biosynthesis and metabolism			ko00540	A0A1E3MCP2	WP_000240697.1	A0A1E3MCP2_ACIBA	UDP-3-O-acyl-N-acetylglucosamine deacetylase (UDP-3-O-acyl-GlcNAc deacetylase) (EC 3.5.1.108) (UDP-3-O-[R-3-hydroxymyristoyl]-N-acetylglucosamine deacetylase)	lpxC BGC29_11695	Acinetobacter baumannii	300	lpxC	3.5.1.108	lipid A biosynthetic process [GO:0009245]		metal ion binding [GO:0046872]; UDP-3-O-[3-hydroxymyristoyl] N-acetylglucosamine deacetylase activity [GO:0008759]; UDP-3-O-acyl-N-acetylglucosamine deacetylase activity [GO:0103117]; lipid A biosynthetic process [GO:0009245]	metal ion binding [GO:0046872]; UDP-3-O-[3-hydroxymyristoyl] N-acetylglucosamine deacetylase activity [GO:0008759]; UDP-3-O-acyl-N-acetylglucosamine deacetylase activity [GO:0103117]	GO:0008759; GO:0009245; GO:0046872; GO:0103117	470
ACX60_RS00800	WP_000042455.1											A0A009HCE6	WP_000042455.1	A0A009HCE6_ACIBA	Uncharacterized protein	J517_0430	Acinetobacter baumannii 118362	146								1310618
ACX60_RS00805	WP_000557460.1											A0A009GFI7	WP_000557460.1	A0A009GFI7_ACIBA	Peptidase M23 family protein	J517_0431	Acinetobacter baumannii 118362	230								1310618
ACX60_RS00810	WP_000896433.1	K00163	aceE	pyruvate dehydrogenase E1 component	Metabolism			Carbohydrate metabolism			ko00620, ko00020, ko00010	A0A009GFG5	WP_000896433.1	A0A009GFG5_ACIBA	Pyruvate dehydrogenase E1 component (EC 1.2.4.1)	aceE J517_0432	Acinetobacter baumannii 118362	905	aceE	1.2.4.1			pyruvate dehydrogenase (acetyl-transferring) activity [GO:0004739]	pyruvate dehydrogenase (acetyl-transferring) activity [GO:0004739]	GO:0004739	1310618
ACX60_RS00815	WP_001166132.1	K00627	DLAT, aceF, pdhC	pyruvate dehydrogenase E2 component (dihydrolipoamide acetyltransferase)	Metabolism			Carbohydrate metabolism			ko00620, ko00020, ko00010	A0A1E3MA01	WP_001166132.1	A0A1E3MA01_ACIBA	Dihydrolipoamide acetyltransferase component of pyruvate dehydrogenase complex (EC 2.3.1.-)	BGC29_11675	Acinetobacter baumannii	662		2.3.1.-	glycolytic process [GO:0006096]	pyruvate dehydrogenase complex [GO:0045254]	pyruvate dehydrogenase complex [GO:0045254]; dihydrolipoyllysine-residue acetyltransferase activity [GO:0004742]; glycolytic process [GO:0006096]	dihydrolipoyllysine-residue acetyltransferase activity [GO:0004742]	GO:0004742; GO:0006096; GO:0045254	470
ACX60_RS00820	WP_000900285.1											A0A009HTJ8	WP_000900285.1	A0A009HTJ8_ACIBA	Putative membrane protein	J512_0388	Acinetobacter baumannii 1295743	90				integral component of membrane [GO:0016021]	integral component of membrane [GO:0016021]		GO:0016021	1310613
ACX60_RS00825	WP_001154984.1											A0A009GSY2	WP_001154984.1	A0A009GSY2_ACIBA	Uncharacterized protein	J517_0435	Acinetobacter baumannii 118362	191				integral component of membrane [GO:0016021]	integral component of membrane [GO:0016021]		GO:0016021	1310618
ACX60_RS00830	WP_049594794.1	K02014	TC.FEV.OM	iron complex outermembrane recepter protein	Environmental Information Processing			Membrane transport			ko03460	A0A1E3MAD0	WP_049594794.1	A0A1E3MAD0_ACIBA	Ligand-gated channel protein	BGC29_11660	Acinetobacter baumannii	718			siderophore transport [GO:0015891]	cell outer membrane [GO:0009279]	cell outer membrane [GO:0009279]; iron ion binding [GO:0005506]; receptor activity [GO:0004872]; siderophore transport [GO:0015891]	iron ion binding [GO:0005506]; receptor activity [GO:0004872]	GO:0004872; GO:0005506; GO:0009279; GO:0015891	470
ACX60_RS00835	WP_000505322.1											A0A009Q1D5	WP_000505322.1	A0A009Q1D5_ACIBA	Metallo-beta-lactamase superfamily protein	J506_1162	Acinetobacter baumannii 625974	265								1310607
ACX60_RS00840	WP_000952249.1	K06940	K06940	uncharacterized protein	Unclassified			Poorly characterized			ko01522	A0A009K0H9	WP_000952249.1	A0A009K0H9_ACIBA	Flagellin N-methylase family protein	J518_0309	Acinetobacter baumannii 1419130	121					methyltransferase activity [GO:0008168]	methyltransferase activity [GO:0008168]	GO:0008168	1310619
ACX60_RS00845	WP_000956023.1	K00088	IMPDH, guaB	IMP dehydrogenase	Cellular Processes	Metabolism		Nucleotide metabolism	Xenobiotics biodegradation and metabolism	Transport and catabolism	ko00983, ko04144, ko00230	A0A009HCC2	WP_000956023.1	A0A009HCC2_ACIBA	Inosine-5'-monophosphate dehydrogenase (IMP dehydrogenase) (IMPD) (IMPDH) (EC 1.1.1.205)	guaB J517_0439	Acinetobacter baumannii 118362	488	guaB	1.1.1.205	GMP biosynthetic process [GO:0006177]		IMP dehydrogenase activity [GO:0003938]; metal ion binding [GO:0046872]; nucleotide binding [GO:0000166]; GMP biosynthetic process [GO:0006177]	IMP dehydrogenase activity [GO:0003938]; metal ion binding [GO:0046872]; nucleotide binding [GO:0000166]	GO:0000166; GO:0003938; GO:0006177; GO:0046872	1310618
ACX60_RS00850	WP_000119868.1	K03431	glmM	phosphoglucosamine mutase	Metabolism			Carbohydrate metabolism			ko00520	A0A009K335	WP_000119868.1	A0A009K335_ACIBA	Phosphoglucosamine mutase (EC 5.4.2.10)	glmM J518_0307	Acinetobacter baumannii 1419130	445	glmM	5.4.2.10	carbohydrate metabolic process [GO:0005975]		magnesium ion binding [GO:0000287]; phosphoglucosamine mutase activity [GO:0008966]; carbohydrate metabolic process [GO:0005975]	magnesium ion binding [GO:0000287]; phosphoglucosamine mutase activity [GO:0008966]	GO:0000287; GO:0005975; GO:0008966	1310619
ACX60_RS00855	WP_001286115.1	K00275	pdxH, PNPO	pyridoxamine 5'-phosphate oxidase	Metabolism			Metabolism of cofactors and vitamins			ko00750	A0A009ISB0	WP_001286115.1	A0A009ISB0_ACIBA	Pyridoxine/pyridoxamine 5'-phosphate oxidase (EC 1.4.3.5) (PNP/PMP oxidase) (PNPOx) (Pyridoxal 5'-phosphate synthase)	pdxH J512_0395	Acinetobacter baumannii 1295743	218	pdxH	1.4.3.5	pyridoxine biosynthetic process [GO:0008615]		FMN binding [GO:0010181]; pyridoxamine-phosphate oxidase activity [GO:0004733]; pyridoxine biosynthetic process [GO:0008615]	FMN binding [GO:0010181]; pyridoxamine-phosphate oxidase activity [GO:0004733]	GO:0004733; GO:0008615; GO:0010181	1310613
ACX60_RS00860	WP_000161612.1	K07462	recJ	single-stranded-DNA-specific exonuclease	Genetic Information Processing			Replication and repair			ko03460, ko03410, ko03440, ko03430	A0A1E3MA04	WP_000161612.1	A0A1E3MA04_ACIBA	Single-stranded-DNA-specific exonuclease RecJ	BGC29_11630	Acinetobacter baumannii	565			DNA recombination [GO:0006310]; DNA repair [GO:0006281]		5'-3' exonuclease activity [GO:0008409]; nucleic acid binding [GO:0003676]; DNA recombination [GO:0006310]; DNA repair [GO:0006281]	5'-3' exonuclease activity [GO:0008409]; nucleic acid binding [GO:0003676]	GO:0003676; GO:0006281; GO:0006310; GO:0008409	470
ACX60_RS00865	WP_000731729.1											A0A009TPL9	WP_000731729.1	A0A009TPL9_ACIBA	Putative porin	J529_0542	Acinetobacter baumannii 99063	255								1310630
ACX60_RS00870	WP_077670325.1	K02836	prfB	peptide chain release factor 2	Genetic Information Processing			Translation			ko03008
ACX60_RS00875	WP_000350419.1											A0A009GFG9	WP_000350419.1	A0A009GFG9_ACIBA	Bacterial regulatory, arsR family protein	J517_0446	Acinetobacter baumannii 118362	100					DNA binding transcription factor activity [GO:0003700]	DNA binding transcription factor activity [GO:0003700]	GO:0003700	1310618
ACX60_RS00880	WP_000819048.1											A0A009GC24	WP_000819048.1	A0A009GC24_ACIBA	Flavin oxidoreductase / NADH oxidase family protein	J517_0447	Acinetobacter baumannii 118362	352					FMN binding [GO:0010181]; oxidoreductase activity [GO:0016491]	FMN binding [GO:0010181]; oxidoreductase activity [GO:0016491]	GO:0010181; GO:0016491	1310618
ACX60_RS00885	WP_000224848.1	K02527	kdtA, waaA	3-deoxy-D-manno-octulosonic-acid transferase	Metabolism			Glycan biosynthesis and metabolism			ko00480, ko00540	A0A1E3MA21	WP_000224848.1	A0A1E3MA21_ACIBA	3-deoxy-D-manno-2-octulosonate transferase	BGC29_11605	Acinetobacter baumannii	430					transferase activity [GO:0016740]	transferase activity [GO:0016740]	GO:0016740	470
ACX60_RS00890	WP_001028398.1											A0A1E3MA38	WP_001028398.1	A0A1E3MA38_ACIBA	Ribosomal RNA small subunit methyltransferase E (EC 2.1.1.193)	BGC29_11600	Acinetobacter baumannii	235		2.1.1.193	rRNA processing [GO:0006364]	cytoplasm [GO:0005737]	cytoplasm [GO:0005737]; methyltransferase activity [GO:0008168]; rRNA processing [GO:0006364]	methyltransferase activity [GO:0008168]	GO:0005737; GO:0006364; GO:0008168	470
ACX60_RS00895	WP_000752852.1											A0A1E3MCM4	WP_000752852.1	A0A1E3MCM4_ACIBA	Transporter	BGC29_11595	Acinetobacter baumannii	326			transmembrane transport [GO:0055085]	integral component of membrane [GO:0016021]	integral component of membrane [GO:0016021]; transmembrane transport [GO:0055085]		GO:0016021; GO:0055085	470
ACX60_RS00900	WP_000457177.1											A0A1E3MA26	WP_000457177.1	A0A1E3MA26_ACIBA	Uncharacterized protein	BGC29_11590	Acinetobacter baumannii	191				integral component of membrane [GO:0016021]	integral component of membrane [GO:0016021]		GO:0016021	470
ACX60_RS00905	WP_001002959.1	K01895	ACSS, acs	acetyl-CoA synthetase	Metabolism			Lipid metabolism	Carbohydrate metabolism	Energy metabolism	ko00680, ko00010, ko00720, ko00620, ko00640, ko01040	A0A062IYK2	WP_001002959.1	A0A062IYK2_ACIBA	Acetyl-coenzyme A synthetase (AcCoA synthetase) (Acs) (EC 6.2.1.1) (Acetate--CoA ligase) (Acyl-activating enzyme)	acs acsA J635_0993	Acinetobacter baumannii 233846	649	acs	6.2.1.1	acetyl-CoA biosynthetic process from acetate [GO:0019427]		acetate-CoA ligase activity [GO:0003987]; AMP binding [GO:0016208]; ATP binding [GO:0005524]; metal ion binding [GO:0046872]; acetyl-CoA biosynthetic process from acetate [GO:0019427]	acetate-CoA ligase activity [GO:0003987]; AMP binding [GO:0016208]; ATP binding [GO:0005524]; metal ion binding [GO:0046872]	GO:0003987; GO:0005524; GO:0016208; GO:0019427; GO:0046872	1310736
ACX60_RS00910	WP_000806365.1											A0A1E3M9Z5	WP_000806365.1	A0A1E3M9Z5_ACIBA	Isochorismatase	BGC29_11580	Acinetobacter baumannii	180			metabolic process [GO:0008152]		catalytic activity [GO:0003824]; metabolic process [GO:0008152]	catalytic activity [GO:0003824]	GO:0003824; GO:0008152	470
ACX60_RS00915	WP_001019410.1											A0A1E3M9Y1	WP_001019410.1	A0A1E3M9Y1_ACIBA	AsnC family protein (Transcriptional regulator)	BGC29_11575 BWP00_19560	Acinetobacter baumannii	137			transcription, DNA-templated [GO:0006351]	intracellular [GO:0005622]	intracellular [GO:0005622]; DNA binding transcription factor activity [GO:0003700]; sequence-specific DNA binding [GO:0043565]; transcription, DNA-templated [GO:0006351]	DNA binding transcription factor activity [GO:0003700]; sequence-specific DNA binding [GO:0043565]	GO:0003700; GO:0005622; GO:0006351; GO:0043565	470
ACX60_RS00920	WP_000192767.1	K17228	sfnG	dimethylsulfone monooxygenase	Metabolism			Energy metabolism			ko00920	A0A062F071	WP_000192767.1	A0A062F071_ACIBA	Dimethyl sulfone monooxygenase SfnG (EC 1.14.-.-)	sfnG J560_1061	Acinetobacter baumannii 855125	370	sfnG	1.14.-.-			monooxygenase activity [GO:0004497]; oxidoreductase activity, acting on paired donors, with incorporation or reduction of molecular oxygen [GO:0016705]	monooxygenase activity [GO:0004497]; oxidoreductase activity, acting on paired donors, with incorporation or reduction of molecular oxygen [GO:0016705]	GO:0004497; GO:0016705	1310661
ACX60_RS00925	WP_000145704.1	K00299	ssuE	FMN reductase	Metabolism			Metabolism of cofactors and vitamins	Energy metabolism		ko00920, ko00740	A0A009HXB6	WP_000145704.1	A0A009HXB6_ACIBA	FMN reductase (EC 1.5.1.-)	J512_0411	Acinetobacter baumannii 1295743	245		1.5.1.-			oxidoreductase activity [GO:0016491]	oxidoreductase activity [GO:0016491]	GO:0016491	1310613
ACX60_RS00930	WP_001023261.1											A0A009HAU4	WP_001023261.1	A0A009HAU4_ACIBA	Bacterial regulatory s, luxR family protein	J517_0461	Acinetobacter baumannii 118362	216			phosphorelay signal transduction system [GO:0000160]; regulation of transcription, DNA-templated [GO:0006355]; transcription, DNA-templated [GO:0006351]	intracellular [GO:0005622]	intracellular [GO:0005622]; DNA binding [GO:0003677]; phosphorelay signal transduction system [GO:0000160]; regulation of transcription, DNA-templated [GO:0006355]; transcription, DNA-templated [GO:0006351]	DNA binding [GO:0003677]	GO:0000160; GO:0003677; GO:0005622; GO:0006351; GO:0006355	1310618
ACX60_RS00935	WP_001026735.1											A0A009HTL4	WP_001026735.1	A0A009HTL4_ACIBA	Uncharacterized protein	J512_0413	Acinetobacter baumannii 1295743	255								1310613
ACX60_RS00940	WP_001089744.1											A0A009GT24	WP_001089744.1	A0A009GT24_ACIBA	Response regulator	J517_0463	Acinetobacter baumannii 118362	1165				integral component of membrane [GO:0016021]; intracellular [GO:0005622]	integral component of membrane [GO:0016021]; intracellular [GO:0005622]; phosphorelay sensor kinase activity [GO:0000155]; transmembrane transporter activity [GO:0022857]	phosphorelay sensor kinase activity [GO:0000155]; transmembrane transporter activity [GO:0022857]	GO:0000155; GO:0005622; GO:0016021; GO:0022857	1310618
ACX60_RS00945	WP_000372818.1											A0A009H5N7	WP_000372818.1	A0A009H5N7_9GAMM	Uncharacterized protein	J508_2719	Acinetobacter sp. 1289694	110				integral component of membrane [GO:0016021]	integral component of membrane [GO:0016021]		GO:0016021	1310609
ACX60_RS00950	WP_000871883.1	K14393	actP	cation/acetate symporter	Environmental Information Processing			Membrane transport			ko03460
ACX60_RS00955	WP_001256565.1											A0A009GFL0	WP_001256565.1	A0A009GFL0_ACIBA	Ion channel family protein	J517_0466	Acinetobacter baumannii 118362	230				integral component of membrane [GO:0016021]	integral component of membrane [GO:0016021]		GO:0016021	1310618
ACX60_RS00960	WP_001139472.1	K02168	betT, betS	choline/glycine/proline betaine transport protein	Environmental Information Processing			Membrane transport			ko03460	A0A009GT21	WP_001139472.1	A0A009GT21_ACIBA	Transporter, betaine/carnitine/choline transporter family protein	J517_0467	Acinetobacter baumannii 118362	655			nitrogen compound transport [GO:0071705]	integral component of membrane [GO:0016021]; plasma membrane [GO:0005886]	integral component of membrane [GO:0016021]; plasma membrane [GO:0005886]; transmembrane transporter activity [GO:0022857]; nitrogen compound transport [GO:0071705]	transmembrane transporter activity [GO:0022857]	GO:0005886; GO:0016021; GO:0022857; GO:0071705	1310618
ACX60_RS00965	WP_000733006.1											A0A1E3M9X1	WP_000733006.1	A0A1E3M9X1_ACIBA	Putative porin	BGC29_11525	Acinetobacter baumannii	299								470
ACX60_RS00970	WP_000016106.1											A0A0H4U9Z6	WP_000016106.1	A0A0H4U9Z6_ACIBA	Diguanylate cyclase (GGDEF domain-containing protein)	AZE33_19025 BGC29_11520 CV954_00855	Acinetobacter baumannii	568				integral component of membrane [GO:0016021]	integral component of membrane [GO:0016021]		GO:0016021	470
ACX60_RS00975	WP_000083355.1	K03701	uvrA	excinuclease ABC subunit A	Genetic Information Processing			Replication and repair			ko03460, ko03420	A0A009HCB1	WP_000083355.1	A0A009HCB1_ACIBA	UvrABC system protein A (UvrA protein) (Excinuclease ABC subunit A)	uvrA J517_0470	Acinetobacter baumannii 118362	944	uvrA		nucleotide-excision repair [GO:0006289]; SOS response [GO:0009432]	cytoplasm [GO:0005737]; excinuclease repair complex [GO:0009380]	cytoplasm [GO:0005737]; excinuclease repair complex [GO:0009380]; ATP binding [GO:0005524]; ATPase activity [GO:0016887]; DNA binding [GO:0003677]; excinuclease ABC activity [GO:0009381]; zinc ion binding [GO:0008270]; nucleotide-excision repair [GO:0006289]; SOS response [GO:0009432]	ATPase activity [GO:0016887]; ATP binding [GO:0005524]; DNA binding [GO:0003677]; excinuclease ABC activity [GO:0009381]; zinc ion binding [GO:0008270]	GO:0003677; GO:0005524; GO:0005737; GO:0006289; GO:0008270; GO:0009380; GO:0009381; GO:0009432; GO:0016887	1310618
ACX60_RS00980	WP_000826315.1	K16137	nemR	TetR/AcrR family transcriptional regulator, transcriptional repressor for nem operon	Genetic Information Processing			Transcription			ko03022	A0A1E3MAA8	WP_000826315.1	A0A1E3MAA8_ACIBA	TetR family transcriptional regulator	BGC29_11510	Acinetobacter baumannii	200			regulation of transcription, DNA-templated [GO:0006355]; transcription, DNA-templated [GO:0006351]		DNA binding [GO:0003677]; regulation of transcription, DNA-templated [GO:0006355]; transcription, DNA-templated [GO:0006351]	DNA binding [GO:0003677]	GO:0003677; GO:0006351; GO:0006355	470
ACX60_RS00985	WP_001256571.1	K00344	qor, CRYZ	NADPH2:quinone reductase	Unclassified			Metabolism			ko01522	A0A1E3MA00	WP_001256571.1	A0A1E3MA00_ACIBA	NADPH:quinone oxidoreductase	BGC29_11505	Acinetobacter baumannii	325					oxidoreductase activity [GO:0016491]	oxidoreductase activity [GO:0016491]	GO:0016491	470
ACX60_RS00990	WP_000580168.1	K08987	K08987	putative membrane protein	Unclassified			Poorly characterized			ko01522	A0A0D5YCH0	WP_000580168.1	A0A0D5YCH0_ACIBA	DUF1304 domain-containing protein	A388_03651 ABUW_0192 BGC29_11500 CBI29_03681 CV949_17470 CV951_18165 CV952_18400	Acinetobacter baumannii	117				integral component of membrane [GO:0016021]	integral component of membrane [GO:0016021]		GO:0016021	470
ACX60_RS00995	WP_000263328.1	K02442	glpM	membrane protein GlpM	Unclassified			Poorly characterized			ko01522	A0A1E3MCK3	WP_000263328.1	A0A1E3MCK3_ACIBA	Uncharacterized protein	BGC29_11495	Acinetobacter baumannii	113				integral component of membrane [GO:0016021]	integral component of membrane [GO:0016021]		GO:0016021	470
ACX60_RS01000	WP_000899418.1	K03707	tenA	thiaminase (transcriptional activator TenA)	Genetic Information Processing	Metabolism		Metabolism of cofactors and vitamins	Transcription		ko03022, ko00730	A0A009L2F5	WP_000899418.1	A0A009L2F5_ACIBA	Aminopyrimidine aminohydrolase (EC 3.5.99.2)	tenA J518_0275	Acinetobacter baumannii 1419130	224	tenA	3.5.99.2	thiamine biosynthetic process [GO:0009228]; thiamine diphosphate biosynthetic process [GO:0009229]		thiaminase activity [GO:0050334]; thiamine biosynthetic process [GO:0009228]; thiamine diphosphate biosynthetic process [GO:0009229]	thiaminase activity [GO:0050334]	GO:0009228; GO:0009229; GO:0050334	1310619
ACX60_RS01005	WP_004833586.1	K09799	K09799	uncharacterized protein	Unclassified			Poorly characterized			ko01522	A0A158LY22	WP_004833586.1	A0A158LY22_ACIBA	Uncharacterized protein	F962_00206	Acinetobacter baumannii NIPH 190	360				integral component of membrane [GO:0016021]	integral component of membrane [GO:0016021]		GO:0016021	1217640
ACX60_RS01010	WP_000980462.1											A0A1E3M9X9	WP_000980462.1	A0A1E3M9X9_ACIBA	MFS transporter	BGC29_11480	Acinetobacter baumannii	454			transmembrane transport [GO:0055085]	integral component of membrane [GO:0016021]	integral component of membrane [GO:0016021]; transmembrane transport [GO:0055085]		GO:0016021; GO:0055085	470
ACX60_RS01015	WP_001215080.1	K03111	ssb	single-strand DNA-binding protein	Genetic Information Processing			Replication and repair	Translation		ko03440, ko03030, ko03460, ko03008, ko03430	A0A009GT35	WP_001215080.1	A0A009GT35_ACIBA	Single-stranded DNA-binding protein (SSB)	ssb J517_0478	Acinetobacter baumannii 118362	193	ssb		DNA recombination [GO:0006310]; DNA repair [GO:0006281]; DNA replication [GO:0006260]		single-stranded DNA binding [GO:0003697]; DNA recombination [GO:0006310]; DNA repair [GO:0006281]; DNA replication [GO:0006260]	single-stranded DNA binding [GO:0003697]	GO:0003697; GO:0006260; GO:0006281; GO:0006310	1310618
ACX60_RS01020	WP_000082714.1											A0A009GBX5	WP_000082714.1	A0A009GBX5_ACIBA	Branched-chain amino acid transport family protein	J517_0479	Acinetobacter baumannii 118362	107				integral component of membrane [GO:0016021]	integral component of membrane [GO:0016021]		GO:0016021	1310618
ACX60_RS01025	WP_000431605.1											A0A1E3M9U0	WP_000431605.1	A0A1E3M9U0_ACIBA	Branched-chain amino acid ABC transporter permease	BGC29_11465	Acinetobacter baumannii	231				integral component of membrane [GO:0016021]	integral component of membrane [GO:0016021]		GO:0016021	470
ACX60_RS01030	WP_000081859.1											A0A009HNN5	WP_000081859.1	A0A009HNN5_ACIBA	Helix-turn-helix family protein	J512_2972	Acinetobacter baumannii 1295743	182					sequence-specific DNA binding [GO:0043565]	sequence-specific DNA binding [GO:0043565]	GO:0043565	1310613
ACX60_RS01035	WP_000718865.1	K11735	gabP	GABA permease	Environmental Information Processing			Membrane transport			ko03460	A0A009GC60	WP_000718865.1	A0A009GC60_ACIBA	Amino acid permease family protein	J517_0482	Acinetobacter baumannii 118362	480			amino acid transport [GO:0006865]	integral component of membrane [GO:0016021]	integral component of membrane [GO:0016021]; transmembrane transporter activity [GO:0022857]; amino acid transport [GO:0006865]	transmembrane transporter activity [GO:0022857]	GO:0006865; GO:0016021; GO:0022857	1310618
ACX60_RS01040	WP_001257159.1	K00375	K00375	GntR family transcriptional regulator / MocR family aminotransferase	Genetic Information Processing			Transcription			ko03022	A0A1E3MAG4	WP_001257159.1	A0A1E3MAG4_ACIBA	DNA-binding protein	BGC29_11450	Acinetobacter baumannii	499			transcription, DNA-templated [GO:0006351]		catalytic activity [GO:0003824]; DNA binding [GO:0003677]; DNA binding transcription factor activity [GO:0003700]; pyridoxal phosphate binding [GO:0030170]; transcription, DNA-templated [GO:0006351]	catalytic activity [GO:0003824]; DNA binding [GO:0003677]; DNA binding transcription factor activity [GO:0003700]; pyridoxal phosphate binding [GO:0030170]	GO:0003677; GO:0003700; GO:0003824; GO:0006351; GO:0030170	470
ACX60_RS01045	WP_000380902.1	K00823	puuE	4-aminobutyrate aminotransferase	Metabolism			Carbohydrate metabolism	Metabolism of other amino acids	Amino acid metabolism	ko00400, ko00250, ko00410, ko00640, ko00650	A0A1E3MA12	WP_000380902.1	A0A1E3MA12_ACIBA	4-aminobutyrate transaminase	BGC29_11445	Acinetobacter baumannii	430			gamma-aminobutyric acid metabolic process [GO:0009448]		4-aminobutyrate transaminase activity [GO:0003867]; pyridoxal phosphate binding [GO:0030170]; gamma-aminobutyric acid metabolic process [GO:0009448]	4-aminobutyrate transaminase activity [GO:0003867]; pyridoxal phosphate binding [GO:0030170]	GO:0003867; GO:0009448; GO:0030170	470
ACX60_RS01050	WP_000615696.1	K00135	gabD	succinate-semialdehyde dehydrogenase / glutarate-semialdehyde dehydrogenase	Metabolism			Carbohydrate metabolism	Metabolism of cofactors and vitamins	Amino acid metabolism	ko00310, ko00350, ko00250, ko00760, ko00650	A0A1E3MCJ3	WP_000615696.1	A0A1E3MCJ3_ACIBA	Succinate-semialdehyde dehydrogenase (NADP(+))	gabD BGC29_11440	Acinetobacter baumannii	482	gabD		gamma-aminobutyric acid catabolic process [GO:0009450]		succinate-semialdehyde dehydrogenase [NAD(P)+] activity [GO:0009013]; gamma-aminobutyric acid catabolic process [GO:0009450]	succinate-semialdehyde dehydrogenase [NAD(P)+] activity [GO:0009013]	GO:0009013; GO:0009450	470
ACX60_RS01055	WP_000912182.1											A0A098SE57	WP_000912182.1	A0A098SE57_ACIBA	LysR family transcriptional regulator	B4R90_18675 BGC29_11435 CHQ89_12340	Acinetobacter baumannii	324			transcription, DNA-templated [GO:0006351]		DNA binding [GO:0003677]; DNA binding transcription factor activity [GO:0003700]; transcription, DNA-templated [GO:0006351]	DNA binding [GO:0003677]; DNA binding transcription factor activity [GO:0003700]	GO:0003677; GO:0003700; GO:0006351	470
ACX60_RS01060	WP_000046156.1											A0A009G773	WP_000046156.1	A0A009G773_9GAMM	Uncharacterized protein	J508_2742	Acinetobacter sp. 1289694	208			metabolic process [GO:0008152]		catalytic activity [GO:0003824]; metabolic process [GO:0008152]	catalytic activity [GO:0003824]	GO:0003824; GO:0008152	1310609
ACX60_RS01065	WP_000713965.1	K06911	K06911	uncharacterized protein	Unclassified			Poorly characterized			ko01522	A0A009GT27	WP_000713965.1	A0A009GT27_ACIBA	Pirin family protein	J517_0488	Acinetobacter baumannii 118362	290								1310618
ACX60_RS01070	WP_000350212.1											A0A009HAW8	WP_000350212.1	A0A009HAW8_ACIBA	Pyridine nucleotide-disulfide oxidoreductase family protein	J517_0491	Acinetobacter baumannii 118362	432					oxidoreductase activity [GO:0016491]	oxidoreductase activity [GO:0016491]	GO:0016491	1310618
ACX60_RS01075	WP_000645054.1											A0A1E3M9V1	WP_000645054.1	A0A1E3M9V1_ACIBA	Methyltransferase	BGC29_11415	Acinetobacter baumannii	275					methyltransferase activity [GO:0008168]	methyltransferase activity [GO:0008168]	GO:0008168	470
ACX60_RS01080	WP_000114351.1											A0A062F333	WP_000114351.1	A0A062F333_ACIBA	Glutathione-dependent formaldehyde-activating enzyme family protein	J560_1095	Acinetobacter baumannii 855125	141			metabolic process [GO:0008152]		carbon-sulfur lyase activity [GO:0016846]; metabolic process [GO:0008152]	carbon-sulfur lyase activity [GO:0016846]	GO:0008152; GO:0016846	1310661
ACX60_RS01085	WP_000777195.1											A0A1E3M9T0	WP_000777195.1	A0A1E3M9T0_ACIBA	Peptide signal protein	BGC29_11405	Acinetobacter baumannii	127								470
ACX60_RS01095	WP_001089017.1	K08224	ynfM	MFS transporter, YNFM family, putative membrane transport protein	Environmental Information Processing			Membrane transport			ko03460	A0A1E3MA87	WP_001089017.1	A0A1E3MA87_ACIBA	MFS transporter	B4R90_06135 BGC29_11395	Acinetobacter baumannii	414			transmembrane transport [GO:0055085]	integral component of membrane [GO:0016021]	integral component of membrane [GO:0016021]; transmembrane transport [GO:0055085]		GO:0016021; GO:0055085	470
ACX60_RS01100	WP_000423157.1											A0A1E3M9X8	WP_000423157.1	A0A1E3M9X8_ACIBA	Transcriptional regulator	BGC29_11390	Acinetobacter baumannii	306			transcription, DNA-templated [GO:0006351]		DNA binding [GO:0003677]; DNA binding transcription factor activity [GO:0003700]; transcription, DNA-templated [GO:0006351]	DNA binding [GO:0003677]; DNA binding transcription factor activity [GO:0003700]	GO:0003677; GO:0003700; GO:0006351	470
ACX60_RS01105	WP_001061082.1											A0A1E3MA03	WP_001061082.1	A0A1E3MA03_ACIBA	Permease	BGC29_11385	Acinetobacter baumannii	295				integral component of membrane [GO:0016021]	integral component of membrane [GO:0016021]		GO:0016021	470
ACX60_RS01110	WP_002048124.1											A0A1E3MCI9	WP_002048124.1	A0A1E3MCI9_ACIBA	Uncharacterized protein	BGC29_11380	Acinetobacter baumannii	247								470
ACX60_RS01115	WP_000789141.1											A0A0E1FQD4	WP_000789141.1	A0A0E1FQD4_ACIBA	Signal peptide protein	BGC29_11375 IX87_13295	Acinetobacter baumannii	130								470
ACX60_RS01120
ACX60_RS01125	WP_000447716.1											A0A009RXY8	WP_000447716.1	A0A009RXY8_ACIBA	Bacterial regulatory helix-turn-helix s, AraC family protein	J529_3680	Acinetobacter baumannii 99063	300			transcription, DNA-templated [GO:0006351]		DNA binding transcription factor activity [GO:0003700]; sequence-specific DNA binding [GO:0043565]; transcription, DNA-templated [GO:0006351]	DNA binding transcription factor activity [GO:0003700]; sequence-specific DNA binding [GO:0043565]	GO:0003700; GO:0006351; GO:0043565	1310630
ACX60_RS01130	WP_000584338.1											A0A1E3M9V8	WP_000584338.1	A0A1E3M9V8_ACIBA	GNAT family N-acetyltransferase	BGC29_11360	Acinetobacter baumannii	266					N-acetyltransferase activity [GO:0008080]	N-acetyltransferase activity [GO:0008080]	GO:0008080	470
ACX60_RS01135	WP_009517923.1											A0A1E3M9T9	WP_009517923.1	A0A1E3M9T9_ACIBA	TetR family transcriptional regulator	BGC29_11355	Acinetobacter baumannii	183			regulation of transcription, DNA-templated [GO:0006355]; transcription, DNA-templated [GO:0006351]		DNA binding [GO:0003677]; regulation of transcription, DNA-templated [GO:0006355]; transcription, DNA-templated [GO:0006351]	DNA binding [GO:0003677]	GO:0003677; GO:0006351; GO:0006355	470
ACX60_RS01140	WP_000455804.1											A0A1E3MBQ5	WP_000455804.1	A0A1E3MBQ5_ACIBA	Alkyl hydroperoxide reductase AhpD (EC 1.11.1.15)	BGC29_11350	Acinetobacter baumannii	138		1.11.1.15			peroxidase activity [GO:0004601]; peroxiredoxin activity [GO:0051920]	peroxidase activity [GO:0004601]; peroxiredoxin activity [GO:0051920]	GO:0004601; GO:0051920	470
ACX60_RS01145	WP_000654307.1											A0A0D5YCL9	WP_000654307.1	A0A0D5YCL9_ACIBA	HxlR family transcriptional regulator (Putative HTH-type transcriptional regulator YybR) (Transcriptional regulator) (Transcriptional regulator, HxlR family)	yybR_1 yybR_4 A388_00284 ABUW_0224 B4R90_06185 BGC29_11345 CBI29_03651 CHQ89_09965 CV949_17320 CV951_18015 CV952_18250	Acinetobacter baumannii	104	yybR_1		regulation of transcription, DNA-templated [GO:0006355]; transcription, DNA-templated [GO:0006351]		regulation of transcription, DNA-templated [GO:0006355]; transcription, DNA-templated [GO:0006351]		GO:0006351; GO:0006355	470
ACX60_RS01150	WP_000142811.1											A0A0H4UAP9	WP_000142811.1	A0A0H4UAP9_ACIBA	Uncharacterized protein	BGC29_11340 CHQ89_09960	Acinetobacter baumannii	220								470
ACX60_RS01155	WP_000897078.1											A0A0H4U668	WP_000897078.1	A0A0H4U668_ACIBA	Uncharacterized protein	BGC29_11335 CAS83_09635 CHQ89_09955 LV38_00409	Acinetobacter baumannii	120								470
ACX60_RS01160	WP_000016867.1											A0A0H4USL7	WP_000016867.1	A0A0H4USL7_ACIBA	Uncharacterized protein	BGC29_11330 CAS83_09640 CHQ89_09950 LV38_00410	Acinetobacter baumannii	383								470
ACX60_RS01165	WP_025467427.1											A0A1E3MCE9	WP_025467427.1	A0A1E3MCE9_ACIBA	Uncharacterized protein	BGC29_11325	Acinetobacter baumannii	293								470
ACX60_RS01170	WP_001215540.1											A0A1E3M9X6	WP_001215540.1	A0A1E3M9X6_ACIBA	Uncharacterized protein	BGC29_11320	Acinetobacter baumannii	68								470
ACX60_RS01175	WP_000128772.1											A0A009PHU4	WP_000128772.1	A0A009PHU4_ACIBA	HxlR-like helix-turn-helix family protein	J506_1234	Acinetobacter baumannii 625974	111			regulation of transcription, DNA-templated [GO:0006355]; transcription, DNA-templated [GO:0006351]		regulation of transcription, DNA-templated [GO:0006355]; transcription, DNA-templated [GO:0006351]		GO:0006351; GO:0006355	1310607
ACX60_RS01180	WP_000753357.1											A0A009I9J0	WP_000753357.1	A0A009I9J0_ACIBA	General stress protein 14	J512_0674	Acinetobacter baumannii 1295743	185								1310613
ACX60_RS01185	WP_000492972.1											A0A1E3M9S8	WP_000492972.1	A0A1E3M9S8_ACIBA	Restriction endonuclease	BGC29_11305	Acinetobacter baumannii	318					endonuclease activity [GO:0004519]	endonuclease activity [GO:0004519]	GO:0004519	470
ACX60_RS01190	WP_000917506.1											A0A1E3MBP8	WP_000917506.1	A0A1E3MBP8_ACIBA	Uncharacterized protein	BGC29_11300	Acinetobacter baumannii	152								470
ACX60_RS01195	WP_001017477.1											A0A1E3M9R2	WP_001017477.1	A0A1E3M9R2_ACIBA	Uncharacterized protein	BGC29_11295	Acinetobacter baumannii	113								470
ACX60_RS01200	WP_000754784.1											A0A1E3MA72	WP_000754784.1	A0A1E3MA72_ACIBA	Isoprenoid biosynthesis protein ElbB	BGC29_11290	Acinetobacter baumannii	220								470
ACX60_RS01205	WP_000793078.1											A0A1E3M9V6	WP_000793078.1	A0A1E3M9V6_ACIBA	AraC family transcriptional regulator	BGC29_11285	Acinetobacter baumannii	270			transcription, DNA-templated [GO:0006351]		DNA binding transcription factor activity [GO:0003700]; sequence-specific DNA binding [GO:0043565]; transcription, DNA-templated [GO:0006351]	DNA binding transcription factor activity [GO:0003700]; sequence-specific DNA binding [GO:0043565]	GO:0003700; GO:0006351; GO:0043565	470
ACX60_RS01215	WP_001181667.1	K03549	kup	KUP system potassium uptake protein	Environmental Information Processing			Membrane transport			ko03460	A0A009G3C1	WP_001181667.1	A0A009G3C1_ACIBA	Probable potassium transport system protein kup	kup J517_2819	Acinetobacter baumannii 118362	625	kup			integral component of membrane [GO:0016021]; plasma membrane [GO:0005886]	integral component of membrane [GO:0016021]; plasma membrane [GO:0005886]; potassium ion transmembrane transporter activity [GO:0015079]	potassium ion transmembrane transporter activity [GO:0015079]	GO:0005886; GO:0015079; GO:0016021	1310618
ACX60_RS01220	WP_011860463.1											A0A1E3MCD7	WP_011860463.1	A0A1E3MCD7_ACIBA	Uncharacterized protein	BGC29_11270	Acinetobacter baumannii	147								470
ACX60_RS01225	WP_000157128.1	K01173	ENDOG	endonuclease G, mitochondrial	Cellular Processes	Genetic Information Processing		Translation	Cell growth and death		ko03008, ko04210	A0A009ITB8	WP_000157128.1	A0A009ITB8_ACIBA	DNA/RNA non-specific endonuclease family protein	J512_0683	Acinetobacter baumannii 1295743	359					endonuclease activity [GO:0004519]; metal ion binding [GO:0046872]; nucleic acid binding [GO:0003676]	endonuclease activity [GO:0004519]; metal ion binding [GO:0046872]; nucleic acid binding [GO:0003676]	GO:0003676; GO:0004519; GO:0046872	1310613
ACX60_RS01230	WP_000458293.1											A0A062IVR5	WP_000458293.1	A0A062IVR5_ACIBA	LysE type translocator family protein	J635_1053	Acinetobacter baumannii 233846	199			amino acid transport [GO:0006865]	integral component of membrane [GO:0016021]; plasma membrane [GO:0005886]	integral component of membrane [GO:0016021]; plasma membrane [GO:0005886]; amino acid transport [GO:0006865]		GO:0005886; GO:0006865; GO:0016021	1310736
ACX60_RS01235	WP_000476055.1											A0A009JV58	WP_000476055.1	A0A009JV58_ACIBA	Uncharacterized protein	J518_3876	Acinetobacter baumannii 1419130	80								1310619
ACX60_RS01240	WP_001045987.1	K06188	aqpZ	aquaporin Z	Environmental Information Processing			Membrane transport			ko03460	A0A009GPG9	WP_001045987.1	A0A009GPG9_9GAMM	Aquaporin Z	aqpZ J508_2493	Acinetobacter sp. 1289694	229	aqpZ			integral component of membrane [GO:0016021]; plasma membrane [GO:0005886]	integral component of membrane [GO:0016021]; plasma membrane [GO:0005886]; water channel activity [GO:0015250]	water channel activity [GO:0015250]	GO:0005886; GO:0015250; GO:0016021	1310609
ACX60_RS01245	WP_001135873.1											A0A1E3MBN7	WP_001135873.1	A0A1E3MBN7_ACIBA	AraC family transcriptional regulator	BGC29_11245	Acinetobacter baumannii	334			transcription, DNA-templated [GO:0006351]		DNA binding transcription factor activity [GO:0003700]; sequence-specific DNA binding [GO:0043565]; transcription, DNA-templated [GO:0006351]	DNA binding transcription factor activity [GO:0003700]; sequence-specific DNA binding [GO:0043565]	GO:0003700; GO:0006351; GO:0043565	470
ACX60_RS01250	WP_000911628.1											A0A009GFN8	WP_000911628.1	A0A009GFN8_ACIBA	Fatty acid hydroxylase superfamily protein	J517_2826	Acinetobacter baumannii 118362	212								1310618
ACX60_RS01255	WP_000880078.1	K02500	hisF	cyclase	Metabolism			Amino acid metabolism			ko00340	A0A009G3C6	WP_000880078.1	A0A009G3C6_ACIBA	Imidazole glycerol phosphate synthase subunit HisF (EC 4.1.3.-) (IGP synthase cyclase subunit) (IGP synthase subunit HisF) (ImGP synthase subunit HisF) (IGPS subunit HisF)	hisF J517_2827	Acinetobacter baumannii 118362	252	hisF	4.1.3.-	histidine biosynthetic process [GO:0000105]	cytoplasm [GO:0005737]	cytoplasm [GO:0005737]; imidazoleglycerol-phosphate synthase activity [GO:0000107]; lyase activity [GO:0016829]; histidine biosynthetic process [GO:0000105]	imidazoleglycerol-phosphate synthase activity [GO:0000107]; lyase activity [GO:0016829]	GO:0000105; GO:0000107; GO:0005737; GO:0016829	1310618
ACX60_RS01260	WP_000118182.1	K02204	thrB2	homoserine kinase type II	Metabolism			Amino acid metabolism			ko00260	A0A0H4U684	WP_000118182.1	A0A0H4U684_ACIBA	Homoserine kinase (HK) (HSK) (EC 2.7.1.39)	thrB BGC29_11230	Acinetobacter baumannii	316	thrB	2.7.1.39	threonine biosynthetic process [GO:0009088]		ATP binding [GO:0005524]; homoserine kinase activity [GO:0004413]; threonine biosynthetic process [GO:0009088]	ATP binding [GO:0005524]; homoserine kinase activity [GO:0004413]	GO:0004413; GO:0005524; GO:0009088	470
ACX60_RS01265	WP_001205591.1											A0A009GYP7	WP_001205591.1	A0A009GYP7_ACIBA	'Cold-shock' DNA-binding domain protein	J517_2829	Acinetobacter baumannii 118362	209			regulation of transcription, DNA-templated [GO:0006355]	integral component of membrane [GO:0016021]	integral component of membrane [GO:0016021]; DNA binding [GO:0003677]; regulation of transcription, DNA-templated [GO:0006355]	DNA binding [GO:0003677]	GO:0003677; GO:0006355; GO:0016021	1310618
ACX60_RS01270	WP_001088854.1											A0A009KB15	WP_001088854.1	A0A009KB15_ACIBA	Putative membrane protein	J518_3884	Acinetobacter baumannii 1419130	130				integral component of membrane [GO:0016021]	integral component of membrane [GO:0016021]		GO:0016021	1310619
ACX60_RS01275	WP_000021008.1											A0A1E3M9V7	WP_000021008.1	A0A1E3M9V7_ACIBA	Antibiotic biosynthesis monooxygenase	BGC29_11215	Acinetobacter baumannii	103					monooxygenase activity [GO:0004497]	monooxygenase activity [GO:0004497]	GO:0004497	470
ACX60_RS01280	WP_000938127.1											A0A1E3M9V9	WP_000938127.1	A0A1E3M9V9_ACIBA	Transporter	BGC29_11210	Acinetobacter baumannii	300				integral component of membrane [GO:0016021]	integral component of membrane [GO:0016021]		GO:0016021	470
ACX60_RS01285	WP_000083600.1											A0A009HVT5	WP_000083600.1	A0A009HVT5_ACIBA	Helix-turn-helix family protein	J512_0695	Acinetobacter baumannii 1295743	183					sequence-specific DNA binding [GO:0043565]	sequence-specific DNA binding [GO:0043565]	GO:0043565	1310613
ACX60_RS01290	WP_000905538.1	K01814	hisA	phosphoribosylformimino-5-aminoimidazole carboxamide ribotide isomerase	Metabolism			Amino acid metabolism			ko00340	A0A009G3G9	WP_000905538.1	A0A009G3G9_ACIBA	1-(5-phosphoribosyl)-5-[(5-phosphoribosylamino)methylideneamino] imidazole-4-carboxamide isomerase (EC 5.3.1.16) (Phosphoribosylformimino-5-aminoimidazole carboxamide ribotide isomerase)	hisA J517_2835	Acinetobacter baumannii 118362	243	hisA	5.3.1.16	histidine biosynthetic process [GO:0000105]	cytoplasm [GO:0005737]	cytoplasm [GO:0005737]; 1-(5-phosphoribosyl)-5-[(5-phosphoribosylamino)methylideneamino]imidazole-4-carboxamide isomerase activity [GO:0003949]; histidine biosynthetic process [GO:0000105]	1-(5-phosphoribosyl)-5-[(5-phosphoribosylamino)methylideneamino]imidazole-4-carboxamide isomerase activity [GO:0003949]	GO:0000105; GO:0003949; GO:0005737	1310618
ACX60_RS01295	WP_001287564.1											A0A1E3MBM8	WP_001287564.1	A0A1E3MBM8_ACIBA	Exonuclease	BGC29_11195	Acinetobacter baumannii	213					3'-5' exonuclease activity [GO:0008408]; nucleic acid binding [GO:0003676]	3'-5' exonuclease activity [GO:0008408]; nucleic acid binding [GO:0003676]	GO:0003676; GO:0008408	470
ACX60_RS01300	WP_001087822.1											A0A1E3M9P2	WP_001087822.1	A0A1E3M9P2_ACIBA	Uncharacterized protein	BGC29_11190	Acinetobacter baumannii	182				integral component of membrane [GO:0016021]	integral component of membrane [GO:0016021]		GO:0016021	470
ACX60_RS01305	WP_000196732.1	K02501	hisH	glutamine amidotransferase	Metabolism			Amino acid metabolism			ko00340	A0A009GZG9	WP_000196732.1	A0A009GZG9_ACIBA	Imidazole glycerol phosphate synthase subunit HisH (EC 2.4.2.-) (IGP synthase glutamine amidotransferase subunit) (IGP synthase subunit HisH) (ImGP synthase subunit HisH) (IGPS subunit HisH)	hisH J517_2838	Acinetobacter baumannii 118362	205	hisH	2.4.2.-	glutamine metabolic process [GO:0006541]; histidine biosynthetic process [GO:0000105]	cytoplasm [GO:0005737]	cytoplasm [GO:0005737]; imidazoleglycerol-phosphate synthase activity [GO:0000107]; glutamine metabolic process [GO:0006541]; histidine biosynthetic process [GO:0000105]	imidazoleglycerol-phosphate synthase activity [GO:0000107]	GO:0000105; GO:0000107; GO:0005737; GO:0006541	1310618
ACX60_RS01310	WP_000194096.1	K01693	hisB	imidazoleglycerol-phosphate dehydratase	Metabolism			Amino acid metabolism			ko00340	A0A009FZY0	WP_000194096.1	A0A009FZY0_ACIBA	Imidazoleglycerol-phosphate dehydratase (IGPD) (EC 4.2.1.19)	hisB J517_2839	Acinetobacter baumannii 118362	197	hisB	4.2.1.19	histidine biosynthetic process [GO:0000105]	cytoplasm [GO:0005737]	cytoplasm [GO:0005737]; imidazoleglycerol-phosphate dehydratase activity [GO:0004424]; histidine biosynthetic process [GO:0000105]	imidazoleglycerol-phosphate dehydratase activity [GO:0004424]	GO:0000105; GO:0004424; GO:0005737	1310618
ACX60_RS01315	WP_001123236.1											A0A1E3M9W4	WP_001123236.1	A0A1E3M9W4_ACIBA	GNAT family N-acetyltransferase	BGC29_11175	Acinetobacter baumannii	127					N-acetyltransferase activity [GO:0008080]	N-acetyltransferase activity [GO:0008080]	GO:0008080	470
ACX60_RS01330	WP_000469967.1											A0A009KFG5	WP_000469967.1	A0A009KFG5_ACIBA	Acetyltransferase family protein	J518_3672	Acinetobacter baumannii 1419130	143					N-acetyltransferase activity [GO:0008080]	N-acetyltransferase activity [GO:0008080]	GO:0008080	1310619
ACX60_RS01335	WP_000059340.1	K18118	aarC, cat1	succinyl-CoA:acetate CoA-transferase	Metabolism			Carbohydrate metabolism			ko00620, ko00020, ko00650	A0A1E3M9U6	WP_000059340.1	A0A1E3M9U6_ACIBA	Acetyl-CoA hydrolase (Propionyl-CoA--succinate CoA transferase)	B4R90_06360 BGC29_11155	Acinetobacter baumannii	504			acetyl-CoA metabolic process [GO:0006084]		hydrolase activity [GO:0016787]; transferase activity [GO:0016740]; acetyl-CoA metabolic process [GO:0006084]	hydrolase activity [GO:0016787]; transferase activity [GO:0016740]	GO:0006084; GO:0016740; GO:0016787	470
ACX60_RS01340	WP_000051217.1	K07638	envZ	two-component system, OmpR family, osmolarity sensor histidine kinase EnvZ	Environmental Information Processing	Cellular Processes	Metabolism	Cellular community - prokaryotes	Enzyme families	Signal transduction	ko00983, ko02020, ko02026	A0A009G253	WP_000051217.1	A0A009G253_ACIBA	HAMP domain protein	J517_3129	Acinetobacter baumannii 118362	485				integral component of membrane [GO:0016021]; intracellular [GO:0005622]	integral component of membrane [GO:0016021]; intracellular [GO:0005622]; ATP binding [GO:0005524]; phosphorelay sensor kinase activity [GO:0000155]	ATP binding [GO:0005524]; phosphorelay sensor kinase activity [GO:0000155]	GO:0000155; GO:0005524; GO:0005622; GO:0016021	1310618
ACX60_RS01345	WP_000060753.1	K07659	ompR	two-component system, OmpR family, phosphate regulon response regulator OmpR	Environmental Information Processing	Cellular Processes		Cellular community - prokaryotes	Signal transduction		ko02020, ko02026	A0A009G8Q6	WP_000060753.1	A0A009G8Q6_9GAMM	Transcriptional regulatory protein ompR	ompR J508_2516	Acinetobacter sp. 1289694	254	ompR		phosphorelay signal transduction system [GO:0000160]; regulation of transcription, DNA-templated [GO:0006355]; transcription, DNA-templated [GO:0006351]	intracellular [GO:0005622]	intracellular [GO:0005622]; DNA binding [GO:0003677]; phosphorelay signal transduction system [GO:0000160]; regulation of transcription, DNA-templated [GO:0006355]; transcription, DNA-templated [GO:0006351]	DNA binding [GO:0003677]	GO:0000160; GO:0003677; GO:0005622; GO:0006351; GO:0006355	1310609
ACX60_RS01350	WP_002048094.1	K06959	tex	protein Tex	Unclassified			Genetic information processing			ko01522	A0A1E3M9P5	WP_002048094.1	A0A1E3M9P5_ACIBA	RNA-binding transcriptional accessory protein	BGC29_11140	Acinetobacter baumannii	782			nucleobase-containing compound metabolic process [GO:0006139]		nucleic acid binding [GO:0003676]; nucleobase-containing compound metabolic process [GO:0006139]	nucleic acid binding [GO:0003676]	GO:0003676; GO:0006139	470
ACX60_RS01355	WP_025467428.1	K01673	cynT, can	carbonic anhydrase	Metabolism			Energy metabolism			ko00910	A0A1E3MBM0	WP_025467428.1	A0A1E3MBM0_ACIBA	Sulfate permease	BGC29_11135	Acinetobacter baumannii	729				integral component of membrane [GO:0016021]	integral component of membrane [GO:0016021]; carbonate dehydratase activity [GO:0004089]; secondary active sulfate transmembrane transporter activity [GO:0008271]; zinc ion binding [GO:0008270]	carbonate dehydratase activity [GO:0004089]; secondary active sulfate transmembrane transporter activity [GO:0008271]; zinc ion binding [GO:0008270]	GO:0004089; GO:0008270; GO:0008271; GO:0016021	470
ACX60_RS01360	WP_001035489.1											A0A1E3M9N3	WP_001035489.1	A0A1E3M9N3_ACIBA	Fatty acyl-CoA reductase	BGC29_11130	Acinetobacter baumannii	296					oxidoreductase activity [GO:0016491]	oxidoreductase activity [GO:0016491]	GO:0016491	470
ACX60_RS01365	WP_000571053.1											A0A1E3MA41	WP_000571053.1	A0A1E3MA41_ACIBA	Uncharacterized protein	BGC29_11125	Acinetobacter baumannii	141				integral component of membrane [GO:0016021]	integral component of membrane [GO:0016021]		GO:0016021	470
ACX60_RS01370	WP_000002986.1											A0A1E3M9S6	WP_000002986.1	A0A1E3M9S6_ACIBA	Uncharacterized protein	BGC29_11120	Acinetobacter baumannii	111				integral component of membrane [GO:0016021]	integral component of membrane [GO:0016021]		GO:0016021	470
ACX60_RS01375	WP_000557642.1											A0A1E3M9V4	WP_000557642.1	A0A1E3M9V4_ACIBA	AraC family transcriptional regulator	BGC29_11115	Acinetobacter baumannii	315			transcription, DNA-templated [GO:0006351]		DNA binding transcription factor activity [GO:0003700]; sequence-specific DNA binding [GO:0043565]; transcription, DNA-templated [GO:0006351]	DNA binding transcription factor activity [GO:0003700]; sequence-specific DNA binding [GO:0043565]	GO:0003700; GO:0006351; GO:0043565	470
ACX60_RS01380	WP_000221161.1	K01740	metY	O-acetylhomoserine (thiol)-lyase	Metabolism			Amino acid metabolism			ko00270	A0A1E3MCA8	WP_000221161.1	A0A1E3MCA8_ACIBA	O-acetylhomoserine aminocarboxypropyltransferase	BGC29_11110	Acinetobacter baumannii	425			cellular amino acid metabolic process [GO:0006520]		pyridoxal phosphate binding [GO:0030170]; transferase activity, transferring alkyl or aryl (other than methyl) groups [GO:0016765]; cellular amino acid metabolic process [GO:0006520]	pyridoxal phosphate binding [GO:0030170]; transferase activity, transferring alkyl or aryl (other than methyl) groups [GO:0016765]	GO:0006520; GO:0016765; GO:0030170	470
ACX60_RS01385	WP_000090021.1											A0A009GY57	WP_000090021.1	A0A009GY57_ACIBA	Heme ABC exporter, ATP-binding protein CcmA (EC 3.6.3.41)	J517_3123	Acinetobacter baumannii 118362	553		3.6.3.41	negative regulation of translational elongation [GO:0045900]		ATP binding [GO:0005524]; heme-transporting ATPase activity [GO:0015439]; protoheme IX ABC transporter activity [GO:0103115]; negative regulation of translational elongation [GO:0045900]	ATP binding [GO:0005524]; heme-transporting ATPase activity [GO:0015439]; protoheme IX ABC transporter activity [GO:0103115]	GO:0005524; GO:0015439; GO:0045900; GO:0103115	1310618
ACX60_RS01390	WP_001056512.1											A0A1E3M9U3	WP_001056512.1	A0A1E3M9U3_ACIBA	Uncharacterized protein	BGC29_11100	Acinetobacter baumannii	126								470
ACX60_RS01395	WP_000278579.1											A0A1E3M9Q9	WP_000278579.1	A0A1E3M9Q9_ACIBA	Uncharacterized protein	BGC29_11095	Acinetobacter baumannii	230				integral component of membrane [GO:0016021]	integral component of membrane [GO:0016021]		GO:0016021	470
ACX60_RS01400	WP_001138085.1											A0A009SA91	WP_001138085.1	A0A009SA91_ACIBA	Putative cation efflux system protein	J529_2676	Acinetobacter baumannii 99063	132								1310630
ACX60_RS01405	WP_049594795.1	K15725	czcC	outer membrane protein, cobalt-zinc-cadmium efflux system	Environmental Information Processing			Membrane transport			ko03460	A0A1E3M9N8	WP_049594795.1	A0A1E3M9N8_ACIBA	RND transporter	BGC29_11085	Acinetobacter baumannii	471					efflux transmembrane transporter activity [GO:0015562]	efflux transmembrane transporter activity [GO:0015562]	GO:0015562	470
ACX60_RS01410	WP_001275654.1	K15727	czcB	membrane fusion protein, cobalt-zinc-cadmium efflux system	Environmental Information Processing			Membrane transport			ko03460	A0A1E3MBL0	WP_001275654.1	A0A1E3MBL0_ACIBA	Efflux transporter periplasmic adaptor subunit	BGC29_11080	Acinetobacter baumannii	405			transmembrane transport [GO:0055085]	integral component of membrane [GO:0016021]	integral component of membrane [GO:0016021]; transporter activity [GO:0005215]; transmembrane transport [GO:0055085]	transporter activity [GO:0005215]	GO:0005215; GO:0016021; GO:0055085	470
ACX60_RS01415	WP_000353985.1	K15726	czcA	cobalt-zinc-cadmium resistance protein CzcA	Environmental Information Processing			Membrane transport			ko03460	A0A1E3M9M2	WP_000353985.1	A0A1E3M9M2_ACIBA	Cation transporter	BGC29_11075	Acinetobacter baumannii	1052				integral component of membrane [GO:0016021]	integral component of membrane [GO:0016021]; cation transmembrane transporter activity [GO:0008324]	cation transmembrane transporter activity [GO:0008324]	GO:0008324; GO:0016021	470
ACX60_RS01420	WP_000508762.1	K16264	czcD, zitB	cobalt-zinc-cadmium efflux system protein	Environmental Information Processing			Membrane transport			ko03460	A0A009FYN0	WP_000508762.1	A0A009FYN0_ACIBA	Cation diffusion facilitator transporter family protein	J517_3112	Acinetobacter baumannii 118362	318				integral component of membrane [GO:0016021]	integral component of membrane [GO:0016021]; cation transmembrane transporter activity [GO:0008324]	cation transmembrane transporter activity [GO:0008324]	GO:0008324; GO:0016021	1310618
ACX60_RS01425	WP_001200011.1											A0A009G243	WP_001200011.1	A0A009G243_ACIBA	Uncharacterized protein	J517_3111	Acinetobacter baumannii 118362	112				integral component of membrane [GO:0016021]	integral component of membrane [GO:0016021]		GO:0016021	1310618
ACX60_RS01430	WP_000529524.1											A0A009RPI0	WP_000529524.1	A0A009RPI0_ACIBA	Uncharacterized protein	J552_3725 J552_3861 J552_4017	Acinetobacter baumannii 951631	315								1310653
ACX60_RS01445	WP_011860438.1											A0A1E3MC99	WP_011860438.1	A0A1E3MC99_ACIBA	Uncharacterized protein	BGC29_11045	Acinetobacter baumannii	294								470
ACX60_RS01450	WP_001183126.1	K16235	mmuP	S-methylmethionine transporter	Environmental Information Processing			Membrane transport			ko03460	A0A009GAT8	WP_001183126.1	A0A009GAT8_ACIBA	Amino acid permease family protein	J517_4035	Acinetobacter baumannii 118362	472			amino acid transport [GO:0006865]	integral component of membrane [GO:0016021]	integral component of membrane [GO:0016021]; transmembrane transporter activity [GO:0022857]; amino acid transport [GO:0006865]	transmembrane transporter activity [GO:0022857]	GO:0006865; GO:0016021; GO:0022857	1310618
ACX60_RS01465	WP_000868422.1	K01885	EARS, gltX	glutamyl-tRNA synthetase	Various			Various			ko00400, ko04139, ko00970, ko03010, ko00860	A0A009H445	WP_000868422.1	A0A009H445_ACIBA	Glutamate--tRNA ligase (EC 6.1.1.17) (Glutamyl-tRNA synthetase) (GluRS)	gltX J517_1738	Acinetobacter baumannii 118362	502	gltX	6.1.1.17	glutamyl-tRNA aminoacylation [GO:0006424]	cytoplasm [GO:0005737]	cytoplasm [GO:0005737]; ATP binding [GO:0005524]; glutamate-tRNA ligase activity [GO:0004818]; tRNA binding [GO:0000049]; zinc ion binding [GO:0008270]; glutamyl-tRNA aminoacylation [GO:0006424]	ATP binding [GO:0005524]; glutamate-tRNA ligase activity [GO:0004818]; tRNA binding [GO:0000049]; zinc ion binding [GO:0008270]	GO:0000049; GO:0004818; GO:0005524; GO:0005737; GO:0006424; GO:0008270	1310618
ACX60_RS01470	WP_000690905.1											A0A009H546	WP_000690905.1	A0A009H546_ACIBA	Putative signal peptide containing protein	J517_1739	Acinetobacter baumannii 118362	99								1310618
ACX60_RS01475	WP_001988040.1	K02048	cysP, sbp	sulfate transport system substrate-binding protein	Environmental Information Processing	Metabolism		Membrane transport	Energy metabolism		ko00920, ko03460, ko02010	A0A009SJ44	WP_001988040.1	A0A009SJ44_ACIBA	Sulfate ABC transporter, sulfate-binding family protein	J552_1743	Acinetobacter baumannii 951631	333					ATPase-coupled sulfate transmembrane transporter activity [GO:0015419]	ATPase-coupled sulfate transmembrane transporter activity [GO:0015419]	GO:0015419	1310653
ACX60_RS01480	WP_000018346.1	K03438	mraW, rsmH	16S rRNA (cytosine1402-N4)-methyltransferase	Genetic Information Processing			Translation			ko03008	A0A009G5I3	WP_000018346.1	A0A009G5I3_ACIBA	Ribosomal RNA small subunit methyltransferase H (EC 2.1.1.199) (16S rRNA m(4)C1402 methyltransferase) (rRNA (cytosine-N(4)-)-methyltransferase RsmH)	rsmH J517_1741	Acinetobacter baumannii 118362	307	rsmH	2.1.1.199	rRNA base methylation [GO:0070475]	cytoplasm [GO:0005737]	cytoplasm [GO:0005737]; rRNA (cytosine-N4-)-methyltransferase activity [GO:0071424]; rRNA base methylation [GO:0070475]	rRNA (cytosine-N4-)-methyltransferase activity [GO:0071424]	GO:0005737; GO:0070475; GO:0071424	1310618
ACX60_RS01485	WP_000842465.1	K03586	ftsL	cell division protein FtsL	Genetic Information Processing			Replication and repair			ko03030	A0A009G8W1	WP_000842465.1	A0A009G8W1_ACIBA	Cell division protein FtsL	ftsL J517_1742	Acinetobacter baumannii 118362	110	ftsL		FtsZ-dependent cytokinesis [GO:0043093]	cell division site [GO:0032153]; integral component of plasma membrane [GO:0005887]	cell division site [GO:0032153]; integral component of plasma membrane [GO:0005887]; FtsZ-dependent cytokinesis [GO:0043093]		GO:0005887; GO:0032153; GO:0043093	1310618
ACX60_RS01490	WP_000227936.1	K03587	ftsI	cell division protein FtsI (penicillin-binding protein 3)	Genetic Information Processing	Metabolism		Glycan biosynthesis and metabolism	Replication and repair		ko00550, ko03030	A0A009H437	WP_000227936.1	A0A009H437_ACIBA	Peptidoglycan D,D-transpeptidase FtsI (EC 3.4.16.4) (Penicillin-binding protein 3) (PBP-3)	ftsI J517_1743	Acinetobacter baumannii 118362	610	ftsI	3.4.16.4	cell wall organization [GO:0071555]; FtsZ-dependent cytokinesis [GO:0043093]; peptidoglycan biosynthetic process [GO:0009252]; regulation of cell shape [GO:0008360]	integral component of plasma membrane [GO:0005887]	integral component of plasma membrane [GO:0005887]; penicillin binding [GO:0008658]; peptidoglycan glycosyltransferase activity [GO:0008955]; serine-type D-Ala-D-Ala carboxypeptidase activity [GO:0009002]; cell wall organization [GO:0071555]; FtsZ-dependent cytokinesis [GO:0043093]; peptidoglycan biosynthetic process [GO:0009252]; regulation of cell shape [GO:0008360]	penicillin binding [GO:0008658]; peptidoglycan glycosyltransferase activity [GO:0008955]; serine-type D-Ala-D-Ala carboxypeptidase activity [GO:0009002]	GO:0005887; GO:0008360; GO:0008658; GO:0008955; GO:0009002; GO:0009252; GO:0043093; GO:0071555	1310618
ACX60_RS01495	WP_000218539.1	K01928	murE	UDP-N-acetylmuramoyl-L-alanyl-D-glutamate--2,6-diaminopimelate ligase	Metabolism			Glycan biosynthesis and metabolism	Amino acid metabolism		ko00300, ko00550	A0A059ZKH5	WP_000218539.1	A0A059ZKH5_ACIBA	UDP-N-acetylmuramoyl-L-alanyl-D-glutamate--2,6-diaminopimelate ligase (EC 6.3.2.13) (Meso-A2pm-adding enzyme) (Meso-diaminopimelate-adding enzyme) (UDP-MurNAc-L-Ala-D-Glu:meso-diaminopimelate ligase) (UDP-MurNAc-tripeptide synthetase) (UDP-N-acetylmuramyl-tripeptide synthetase)	murE B9X91_12265 BGC29_10995 CBE85_06545 CEJ63_14510 CUC62_16820	Acinetobacter baumannii	499	murE	6.3.2.13	cell cycle [GO:0007049]; cell division [GO:0051301]; cell wall organization [GO:0071555]; peptidoglycan biosynthetic process [GO:0009252]; regulation of cell shape [GO:0008360]	cytoplasm [GO:0005737]	cytoplasm [GO:0005737]; ATP binding [GO:0005524]; magnesium ion binding [GO:0000287]; UDP-N-acetylmuramoylalanyl-D-glutamate-2,6-diaminopimelate ligase activity [GO:0008765]; cell cycle [GO:0007049]; cell division [GO:0051301]; cell wall organization [GO:0071555]; peptidoglycan biosynthetic process [GO:0009252]; regulation of cell shape [GO:0008360]	ATP binding [GO:0005524]; magnesium ion binding [GO:0000287]; UDP-N-acetylmuramoylalanyl-D-glutamate-2,6-diaminopimelate ligase activity [GO:0008765]	GO:0000287; GO:0005524; GO:0005737; GO:0007049; GO:0008360; GO:0008765; GO:0009252; GO:0051301; GO:0071555	470
ACX60_RS01500	WP_000557503.1	K01929	murF	UDP-N-acetylmuramoyl-tripeptide--D-alanyl-D-alanine ligase	Metabolism			Glycan biosynthesis and metabolism	Amino acid metabolism		ko00300, ko00550	A0A1E3M9T4	WP_000557503.1	A0A1E3M9T4_ACIBA	UDP-N-acetylmuramoyl-tripeptide--D-alanyl-D-alanine ligase (EC 6.3.2.10) (D-alanyl-D-alanine-adding enzyme)	murF BGC29_10990	Acinetobacter baumannii	466	murF	6.3.2.10	cell cycle [GO:0007049]; cell division [GO:0051301]; cell wall organization [GO:0071555]; peptidoglycan biosynthetic process [GO:0009252]; regulation of cell shape [GO:0008360]	cytoplasm [GO:0005737]	cytoplasm [GO:0005737]; ATP binding [GO:0005524]; UDP-N-acetylmuramoyl-tripeptide-D-alanyl-D-alanine ligase activity [GO:0047480]; cell cycle [GO:0007049]; cell division [GO:0051301]; cell wall organization [GO:0071555]; peptidoglycan biosynthetic process [GO:0009252]; regulation of cell shape [GO:0008360]	ATP binding [GO:0005524]; UDP-N-acetylmuramoyl-tripeptide-D-alanyl-D-alanine ligase activity [GO:0047480]	GO:0005524; GO:0005737; GO:0007049; GO:0008360; GO:0009252; GO:0047480; GO:0051301; GO:0071555	470
ACX60_RS01505	WP_000928089.1	K01000	mraY	phospho-N-acetylmuramoyl-pentapeptide-transferase	Metabolism			Glycan biosynthesis and metabolism			ko00550	A0A009H422	WP_000928089.1	A0A009H422_ACIBA	Phospho-N-acetylmuramoyl-pentapeptide-transferase (EC 2.7.8.13) (UDP-MurNAc-pentapeptide phosphotransferase)	mraY J517_1746	Acinetobacter baumannii 118362	372	mraY	2.7.8.13	cell cycle [GO:0007049]; cell division [GO:0051301]; cell wall organization [GO:0071555]; peptidoglycan biosynthetic process [GO:0009252]; regulation of cell shape [GO:0008360]	integral component of membrane [GO:0016021]; plasma membrane [GO:0005886]	integral component of membrane [GO:0016021]; plasma membrane [GO:0005886]; phospho-N-acetylmuramoyl-pentapeptide-transferase activity [GO:0008963]; UDP-N-acetylmuramoyl-L-alanyl-D-glutamyl-meso-2,6-diaminopimelyl-D-alanyl-D-alanine:undecaprenyl-phosphate transferase activity [GO:0051992]; cell cycle [GO:0007049]; cell division [GO:0051301]; cell wall organization [GO:0071555]; peptidoglycan biosy…	phospho-N-acetylmuramoyl-pentapeptide-transferase activity [GO:0008963]; UDP-N-acetylmuramoyl-L-alanyl-D-glutamyl-meso-2,6-diaminopimelyl-D-alanyl-D-alanine:undecaprenyl-phosphate transferase activity [GO:0051992]	GO:0005886; GO:0007049; GO:0008360; GO:0008963; GO:0009252; GO:0016021; GO:0051301; GO:0051992; GO:0071555	1310618
ACX60_RS01510	WP_000169602.1											A0A009H470	WP_000169602.1	A0A009H470_ACIBA	Uncharacterized protein	J517_1747	Acinetobacter baumannii 118362	110								1310618
ACX60_RS01515	WP_000336335.1	K00563	rlmA1	23S rRNA (guanine745-N1)-methyltransferase	Genetic Information Processing			Translation			ko03008	A0A0D7T7C3	WP_000336335.1	A0A0D7T7C3_ACIBA	Methyltransferase (Ribonuclease BN)	A7M90_14305 AZE33_18410 B9X91_12245 BGC29_10975 CBE85_06525	Acinetobacter baumannii	268					metal ion binding [GO:0046872]; methyltransferase activity [GO:0008168]	metal ion binding [GO:0046872]; methyltransferase activity [GO:0008168]	GO:0008168; GO:0046872	470
ACX60_RS01520	WP_000736677.1	K05366	mrcA	penicillin-binding protein 1A	Metabolism			Glycan biosynthesis and metabolism			ko00480, ko00550	A0A0R1C7R5	WP_000736677.1	A0A0R1C7R5_ACINO	Penicillin-binding protein	APC94_17525	Acinetobacter nosocomialis	851				integral component of membrane [GO:0016021]	integral component of membrane [GO:0016021]; penicillin binding [GO:0008658]; transferase activity [GO:0016740]	penicillin binding [GO:0008658]; transferase activity [GO:0016740]	GO:0008658; GO:0016021; GO:0016740	106654
ACX60_RS01525	WP_002014066.1	K02662	pilM	type IV pilus assembly protein PilM	Environmental Information Processing	Cellular Processes		Cell motility	Membrane transport		ko03070, ko02030	A0A077GRE9	WP_002014066.1	A0A077GRE9_ACIBA	Competence protein A (Pilus assembly protein PilM) (Type IV pilus assembly protein PilM)	A388_00350 A7M79_03570 A7M90_14315 ABUW_0290 APD06_19570 B4R90_06530 B9X91_12235 BGC29_10965 BWP00_03160 CAS83_09985 CBE85_06515 CBI29_03585 IX87_12810 LV38_00478	Acinetobacter baumannii	352			cell cycle [GO:0007049]		cell cycle [GO:0007049]		GO:0007049	470
ACX60_RS01530	WP_000201223.1	K02663	pilN	type IV pilus assembly protein PilN	Environmental Information Processing	Cellular Processes		Cell motility	Membrane transport		ko03070, ko02030	A0A062IIV3	WP_000201223.1	A0A062IIV3_ACIBA	Fimbrial assembly family protein	J596_1903	Acinetobacter baumannii 21072	213				integral component of membrane [GO:0016021]	integral component of membrane [GO:0016021]		GO:0016021	1310697
ACX60_RS01535	WP_000076102.1	K02664	pilO	type IV pilus assembly protein PilO	Environmental Information Processing	Cellular Processes		Cell motility	Membrane transport		ko03070, ko02030	A0A1E3MBI9	WP_000076102.1	A0A1E3MBI9_ACIBA	Uncharacterized protein	BGC29_10955	Acinetobacter baumannii	246				integral component of membrane [GO:0016021]	integral component of membrane [GO:0016021]		GO:0016021	470
ACX60_RS01540	WP_000695065.1	K02665	pilP	type IV pilus assembly protein PilP	Environmental Information Processing	Cellular Processes		Cell motility	Membrane transport		ko03070, ko02030	A0A009H457	WP_000695065.1	A0A009H457_ACIBA	Pilus assembly, PilP family protein	J517_1753	Acinetobacter baumannii 118362	175								1310618
ACX60_RS01545	WP_001017031.1	K02666	pilQ	type IV pilus assembly protein PilQ	Environmental Information Processing	Cellular Processes		Cell motility	Membrane transport		ko03070, ko02030	A0A1E3MA05	WP_001017031.1	A0A1E3MA05_ACIBA	Uncharacterized protein	A7N09_05065 BGC29_10945	Acinetobacter baumannii	721			protein secretion [GO:0009306]	cell outer membrane [GO:0009279]	cell outer membrane [GO:0009279]; protein transporter activity [GO:0008565]; protein secretion [GO:0009306]	protein transporter activity [GO:0008565]	GO:0008565; GO:0009279; GO:0009306	470
ACX60_RS01550	WP_000643712.1	K00891	E2.7.1.71, aroK, aroL	shikimate kinase	Metabolism			Amino acid metabolism			ko00400	A0A0E1PSZ1	WP_000643712.1	A0A0E1PSZ1_ACIBA	Shikimate kinase (SK) (EC 2.7.1.71)	aroK AB237_0284	Acinetobacter baumannii NCGM 237	189	aroK	2.7.1.71	aromatic amino acid family biosynthetic process [GO:0009073]; chorismate biosynthetic process [GO:0009423]	cytoplasm [GO:0005737]	cytoplasm [GO:0005737]; ATP binding [GO:0005524]; magnesium ion binding [GO:0000287]; shikimate kinase activity [GO:0004765]; aromatic amino acid family biosynthetic process [GO:0009073]; chorismate biosynthetic process [GO:0009423]	ATP binding [GO:0005524]; magnesium ion binding [GO:0000287]; shikimate kinase activity [GO:0004765]	GO:0000287; GO:0004765; GO:0005524; GO:0005737; GO:0009073; GO:0009423	1401639
ACX60_RS01555	WP_001193998.1	K01735	aroB	3-dehydroquinate synthase	Metabolism			Amino acid metabolism			ko00400	A0A1E3M9S4	WP_001193998.1	A0A1E3M9S4_ACIBA	3-dehydroquinate synthase (DHQS) (EC 4.2.3.4)	aroB BGC29_10935	Acinetobacter baumannii	360	aroB	4.2.3.4	aromatic amino acid family biosynthetic process [GO:0009073]; chorismate biosynthetic process [GO:0009423]	cytoplasm [GO:0005737]	cytoplasm [GO:0005737]; 3-dehydroquinate synthase activity [GO:0003856]; metal ion binding [GO:0046872]; nucleotide binding [GO:0000166]; aromatic amino acid family biosynthetic process [GO:0009073]; chorismate biosynthetic process [GO:0009423]	3-dehydroquinate synthase activity [GO:0003856]; metal ion binding [GO:0046872]; nucleotide binding [GO:0000166]	GO:0000166; GO:0003856; GO:0005737; GO:0009073; GO:0009423; GO:0046872	470
ACX60_RS01560	WP_000218805.1											A0A1E3MC77	WP_000218805.1	A0A1E3MC77_ACIBA	Uncharacterized protein	BGC29_10930	Acinetobacter baumannii	291				integral component of membrane [GO:0016021]	integral component of membrane [GO:0016021]; peptidoglycan binding [GO:0042834]	peptidoglycan binding [GO:0042834]	GO:0016021; GO:0042834	470
ACX60_RS01565	WP_000551066.1	K00265	gltB	glutamate synthase (NADPH/NADH) large chain	Metabolism			Amino acid metabolism	Energy metabolism		ko00910, ko00250	A0A062ILE8	WP_000551066.1	A0A062ILE8_ACIBA	GXGXG motif family protein	J596_1910	Acinetobacter baumannii 21072	1493			glutamate biosynthetic process [GO:0006537]		glutamate synthase activity [GO:0015930]; glutamate biosynthetic process [GO:0006537]	glutamate synthase activity [GO:0015930]	GO:0006537; GO:0015930	1310697
ACX60_RS01570	WP_000840835.1	K00266	gltD	glutamate synthase (NADPH/NADH) small chain	Metabolism			Amino acid metabolism	Energy metabolism		ko00910, ko00250	A0A1E3M9Q8	WP_000840835.1	A0A1E3M9Q8_ACIBA	Glutamate synthase	BGC29_10920	Acinetobacter baumannii	473			glutamate biosynthetic process [GO:0006537]		iron-sulfur cluster binding [GO:0051536]; oxidoreductase activity, acting on the CH-NH2 group of donors, NAD or NADP as acceptor [GO:0016639]; glutamate biosynthetic process [GO:0006537]	iron-sulfur cluster binding [GO:0051536]; oxidoreductase activity, acting on the CH-NH2 group of donors, NAD or NADP as acceptor [GO:0016639]	GO:0006537; GO:0016639; GO:0051536	470
ACX60_RS01575	WP_001017325.1	K07044	K07044	uncharacterized protein	Unclassified			Poorly characterized			ko01522	A0A1E3M9M8	WP_001017325.1	A0A1E3M9M8_ACIBA	Metal-dependent hydrolase	BGC29_10915	Acinetobacter baumannii	295				integral component of membrane [GO:0016021]	integral component of membrane [GO:0016021]; hydrolase activity [GO:0016787]	hydrolase activity [GO:0016787]	GO:0016021; GO:0016787	470
ACX60_RS01580	WP_000846931.1	K03744	lemA	LemA protein	Unclassified			Poorly characterized			ko01522	A0A009GL45	WP_000846931.1	A0A009GL45_ACIBA	LemA family protein	J517_1761	Acinetobacter baumannii 118362	196								1310618
ACX60_RS01585	WP_001246375.1	K06872	K06872	uncharacterized protein	Unclassified			Poorly characterized			ko01522	A0A009H563	WP_001246375.1	A0A009H563_ACIBA	Repair family protein	J517_1762	Acinetobacter baumannii 118362	360				integral component of membrane [GO:0016021]	integral component of membrane [GO:0016021]		GO:0016021	1310618
ACX60_RS01590	WP_000258957.1											A0A062FVA5	WP_000258957.1	A0A062FVA5_ACIBA	Repair family protein	J532_0273	Acinetobacter baumannii 940793	186								1310633
ACX60_RS01595	WP_000993723.1	K02650	pilA	type IV pilus assembly protein PilA	Environmental Information Processing	Cellular Processes		Cell motility	Membrane transport	Signal transduction	ko03070, ko02020, ko02030	A0A1E3M9Z7	WP_000993723.1	A0A1E3M9Z7_ACIBA	Prepilin-type N-terminal cleavage/methylation domain-containing protein	BGC29_10895	Acinetobacter baumannii	154			cell adhesion [GO:0007155]	integral component of membrane [GO:0016021]; pilus [GO:0009289]	integral component of membrane [GO:0016021]; pilus [GO:0009289]; cell adhesion [GO:0007155]		GO:0007155; GO:0009289; GO:0016021	470
ACX60_RS01600	WP_025467430.1											A0A1E3M9N5	WP_025467430.1	A0A1E3M9N5_ACIBA	Uncharacterized protein	BGC29_10890	Acinetobacter baumannii	542				integral component of membrane [GO:0016021]	integral component of membrane [GO:0016021]		GO:0016021	470
ACX60_RS01605	WP_000678124.1	K03594	bfr	bacterioferritin	Metabolism			Metabolism of cofactors and vitamins			ko00860	A0A1E3M9R5	WP_000678124.1	A0A1E3M9R5_ACIBA	Bacterioferritin (EC 1.16.3.1)	BGC29_10885	Acinetobacter baumannii	154		1.16.3.1	cellular iron ion homeostasis [GO:0006879]; iron ion transport [GO:0006826]	cell [GO:0005623]	cell [GO:0005623]; ferric iron binding [GO:0008199]; ferroxidase activity [GO:0004322]; cellular iron ion homeostasis [GO:0006879]; iron ion transport [GO:0006826]	ferric iron binding [GO:0008199]; ferroxidase activity [GO:0004322]	GO:0004322; GO:0005623; GO:0006826; GO:0006879; GO:0008199	470
ACX60_RS01610	WP_000289091.1	K02192	bfd	bacterioferritin-associated ferredoxin	Unclassified			Cellular processes and signaling			ko01522	A0A009H408	WP_000289091.1	A0A009H408_ACIBA	BFD-like [2Fe-2S] binding domain protein	J517_1768	Acinetobacter baumannii 118362	64								1310618
ACX60_RS01615	WP_000090000.1											A0A009H580	WP_000090000.1	A0A009H580_ACIBA	Putative endoribonuclease L-PSP	J517_1769	Acinetobacter baumannii 118362	127								1310618
ACX60_RS01620	WP_001117590.1	K01139	spoT	GTP diphosphokinase / guanosine-3',5'-bis(diphosphate) 3'-diphosphatase	Genetic Information Processing	Metabolism		Nucleotide metabolism	Translation		ko00230, ko03008	A0A009H430	WP_001117590.1	A0A009H430_ACIBA	HD domain protein	J517_1770	Acinetobacter baumannii 118362	701			guanosine tetraphosphate metabolic process [GO:0015969]		nucleotide binding [GO:0000166]; guanosine tetraphosphate metabolic process [GO:0015969]	nucleotide binding [GO:0000166]	GO:0000166; GO:0015969	1310618
ACX60_RS01625	WP_000135049.1	K03060	rpoZ	DNA-directed RNA polymerase subunit omega	Genetic Information Processing	Metabolism		Nucleotide metabolism	Replication and repair	Transcription	ko00240, ko00230, ko03020, ko03460, ko03022	A0A009GL22	WP_000135049.1	A0A009GL22_ACIBA	DNA-directed RNA polymerase subunit omega (RNAP omega subunit) (EC 2.7.7.6) (RNA polymerase omega subunit) (Transcriptase subunit omega)	rpoZ J517_1771	Acinetobacter baumannii 118362	92	rpoZ	2.7.7.6	transcription, DNA-templated [GO:0006351]		DNA binding [GO:0003677]; DNA-directed 5'-3' RNA polymerase activity [GO:0003899]; transcription, DNA-templated [GO:0006351]	DNA binding [GO:0003677]; DNA-directed 5'-3' RNA polymerase activity [GO:0003899]	GO:0003677; GO:0003899; GO:0006351	1310618
ACX60_RS01630	WP_000015937.1	K00942	E2.7.4.8, gmk	guanylate kinase	Metabolism			Nucleotide metabolism			ko00230	A0A009G914	WP_000015937.1	A0A009G914_ACIBA	Guanylate kinase (EC 2.7.4.8) (GMP kinase)	gmk J517_1772	Acinetobacter baumannii 118362	209	gmk	2.7.4.8		cytoplasm [GO:0005737]	cytoplasm [GO:0005737]; ATP binding [GO:0005524]; guanylate kinase activity [GO:0004385]	ATP binding [GO:0005524]; guanylate kinase activity [GO:0004385]	GO:0004385; GO:0005524; GO:0005737	1310618
ACX60_RS01635	WP_000407064.1	K03527	ispH, lytB	4-hydroxy-3-methylbut-2-en-1-yl diphosphate reductase	Metabolism			Metabolism of terpenoids and polyketides			ko00900	A0A009G5E2	WP_000407064.1	A0A009G5E2_ACIBA	4-hydroxy-3-methylbut-2-enyl diphosphate reductase (HMBPP reductase) (EC 1.17.7.4)	ispH J517_1773	Acinetobacter baumannii 118362	316	ispH	1.17.7.4	dimethylallyl diphosphate biosynthetic process [GO:0050992]; isopentenyl diphosphate biosynthetic process, methylerythritol 4-phosphate pathway [GO:0019288]; terpenoid biosynthetic process [GO:0016114]		4 iron, 4 sulfur cluster binding [GO:0051539]; 4-hydroxy-3-methylbut-2-en-1-yl diphosphate reductase activity [GO:0051745]; metal ion binding [GO:0046872]; dimethylallyl diphosphate biosynthetic process [GO:0050992]; isopentenyl diphosphate biosynthetic process, methylerythritol 4-phosphate pathway [GO:0019288]; terpenoid biosynthetic process [GO:0016114]	4-hydroxy-3-methylbut-2-en-1-yl diphosphate reductase activity [GO:0051745]; 4 iron, 4 sulfur cluster binding [GO:0051539]; metal ion binding [GO:0046872]	GO:0016114; GO:0019288; GO:0046872; GO:0050992; GO:0051539; GO:0051745	1310618
ACX60_RS01640	WP_001214058.1	K08084	fimT	type IV fimbrial biogenesis protein FimT	Environmental Information Processing			Membrane transport			ko03070	A0A1E3M9I3	WP_001214058.1	A0A1E3M9I3_ACIBA	Prepilin-type N-terminal cleavage/methylation domain-containing protein	BGC29_10850	Acinetobacter baumannii	157			protein secretion by the type II secretion system [GO:0015628]	integral component of membrane [GO:0016021]; type II protein secretion system complex [GO:0015627]	integral component of membrane [GO:0016021]; type II protein secretion system complex [GO:0015627]; protein transporter activity [GO:0008565]; protein secretion by the type II secretion system [GO:0015628]	protein transporter activity [GO:0008565]	GO:0008565; GO:0015627; GO:0015628; GO:0016021	470
ACX60_RS01645	WP_000546629.1	K02671	pilV	type IV pilus assembly protein PilV	Environmental Information Processing	Cellular Processes		Cell motility	Membrane transport		ko03070, ko02030	A0A009G5H5	WP_000546629.1	A0A009G5H5_ACIBA	Type IV pilus modification protein PilV	pilV J517_1775	Acinetobacter baumannii 118362	184	pilV			integral component of membrane [GO:0016021]	integral component of membrane [GO:0016021]		GO:0016021	1310618
ACX60_RS01650	WP_000079196.1	K02672	pilW	type IV pilus assembly protein PilW	Environmental Information Processing	Cellular Processes		Cell motility	Membrane transport		ko03070, ko02030	A0A1E3M9M7	WP_000079196.1	A0A1E3M9M7_ACIBA	Pilus assembly protein PilW	BGC29_10840	Acinetobacter baumannii	333			type IV pilus biogenesis [GO:0043683]	integral component of membrane [GO:0016021]	integral component of membrane [GO:0016021]; type IV pilus biogenesis [GO:0043683]		GO:0016021; GO:0043683	470
ACX60_RS01655	WP_000149378.1											A0A1E3M9Q5	WP_000149378.1	A0A1E3M9Q5_ACIBA	Pilus assembly protein	BGC29_10835	Acinetobacter baumannii	272				integral component of membrane [GO:0016021]	integral component of membrane [GO:0016021]		GO:0016021	470
ACX60_RS01660	WP_000768958.1	K02674	pilY1	type IV pilus assembly protein PilY1	Environmental Information Processing	Cellular Processes		Cell motility	Membrane transport		ko03070, ko02030	A0A1E3MC55	WP_000768958.1	A0A1E3MC55_ACIBA	Pilus assembly protein PilY	BGC29_10830	Acinetobacter baumannii	1284								470
ACX60_RS01665	WP_001046417.1	K02655	pilE	type IV pilus assembly protein PilE	Environmental Information Processing	Cellular Processes		Cell motility	Membrane transport		ko03070, ko02030	A0A077GUU1	WP_001046417.1	A0A077GUU1_ACIBA	Pilin	A7M90_14455 B9X91_18430 B9X95_19520 BGC29_10825 CBE85_06375 CV950_06075 IX87_12605	Acinetobacter baumannii	160			protein secretion by the type II secretion system [GO:0015628]	integral component of membrane [GO:0016021]; type II protein secretion system complex [GO:0015627]	integral component of membrane [GO:0016021]; type II protein secretion system complex [GO:0015627]; protein transporter activity [GO:0008565]; protein secretion by the type II secretion system [GO:0015628]	protein transporter activity [GO:0008565]	GO:0008565; GO:0015627; GO:0015628; GO:0016021	470
ACX60_RS01670	WP_000788346.1	K02655	pilE	type IV pilus assembly protein PilE	Environmental Information Processing	Cellular Processes		Cell motility	Membrane transport		ko03070, ko02030	A0A0J8T367	WP_000788346.1	A0A0J8T367_ACIBA	Pilus assembly protein PilE	BGC29_10820	Acinetobacter baumannii	141			protein secretion by the type II secretion system [GO:0015628]	type II protein secretion system complex [GO:0015627]	type II protein secretion system complex [GO:0015627]; protein transporter activity [GO:0008565]; protein secretion by the type II secretion system [GO:0015628]	protein transporter activity [GO:0008565]	GO:0008565; GO:0015627; GO:0015628	470
ACX60_RS01675	WP_000937220.1	K02959	RP-S16, MRPS16, rpsP	small subunit ribosomal protein S16	Genetic Information Processing			Translation			ko03010, ko03008	A0A0E1PLX2	WP_000937220.1	A0A0E1PLX2_ACIBA	30S ribosomal protein S16	rpsP AB237_0307	Acinetobacter baumannii NCGM 237	101	rpsP		translation [GO:0006412]	ribosome [GO:0005840]	ribosome [GO:0005840]; structural constituent of ribosome [GO:0003735]; translation [GO:0006412]	structural constituent of ribosome [GO:0003735]	GO:0003735; GO:0005840; GO:0006412	1401639
ACX60_RS01680	WP_000189236.1	K02860	rimM	16S rRNA processing protein RimM	Genetic Information Processing			Translation			ko03008	A0A009G5F1	WP_000189236.1	A0A009G5F1_ACIBA	Ribosome maturation factor RimM	rimM J517_1782	Acinetobacter baumannii 118362	182	rimM		ribosomal small subunit biogenesis [GO:0042274]; rRNA processing [GO:0006364]	ribosome [GO:0005840]	ribosome [GO:0005840]; ribosome binding [GO:0043022]; ribosomal small subunit biogenesis [GO:0042274]; rRNA processing [GO:0006364]	ribosome binding [GO:0043022]	GO:0005840; GO:0006364; GO:0042274; GO:0043022	1310618
ACX60_RS01685	WP_000464596.1	K00554	trmD	tRNA (guanine37-N1)-methyltransferase	Genetic Information Processing			Translation			ko03010	A0A0B9W3R4	WP_000464596.1	A0A0B9W3R4_ACIBA	tRNA (guanine-N(1)-)-methyltransferase (EC 2.1.1.228) (M1G-methyltransferase) (tRNA [GM37] methyltransferase)	trmD B4R90_06700 BGC29_10805 CHQ89_09320 IX87_12585	Acinetobacter baumannii	246	trmD	2.1.1.228		cytoplasm [GO:0005737]	cytoplasm [GO:0005737]; tRNA (guanine(37)-N(1))-methyltransferase activity [GO:0052906]	tRNA (guanine(37)-N(1))-methyltransferase activity [GO:0052906]	GO:0005737; GO:0052906	470
ACX60_RS01690	WP_000014562.1	K02884	RP-L19, MRPL19, rplS	large subunit ribosomal protein L19	Genetic Information Processing			Translation			ko03010	A0A009H585	WP_000014562.1	A0A009H585_ACIBA	50S ribosomal protein L19	rplS J517_1784	Acinetobacter baumannii 118362	122	rplS		translation [GO:0006412]	ribosome [GO:0005840]	ribosome [GO:0005840]; structural constituent of ribosome [GO:0003735]; translation [GO:0006412]	structural constituent of ribosome [GO:0003735]	GO:0003735; GO:0005840; GO:0006412	1310618
ACX60_RS01695	WP_000827944.1	K01046	lip, TGL2	triacylglycerol lipase	Metabolism			Lipid metabolism			ko00561	A0A062IBD1	WP_000827944.1	A0A062IBD1_ACIBA	Lactonizing lipase (EC 3.1.1.3)	lip J596_2081	Acinetobacter baumannii 21072	324	lip	3.1.1.3			triglyceride lipase activity [GO:0004806]	triglyceride lipase activity [GO:0004806]	GO:0004806	1310697
ACX60_RS01700	WP_001189451.1											A0A009R8K6	WP_001189451.1	A0A009R8K6_ACIBA	Lipase chaperone (Lipase activator protein) (Lipase foldase) (Lipase helper protein) (Lipase modulator)	lifO J552_3639	Acinetobacter baumannii 951631	344	lifO		lipid catabolic process [GO:0016042]; protein folding [GO:0006457]	integral component of membrane [GO:0016021]; plasma membrane [GO:0005886]	integral component of membrane [GO:0016021]; plasma membrane [GO:0005886]; unfolded protein binding [GO:0051082]; lipid catabolic process [GO:0016042]; protein folding [GO:0006457]	unfolded protein binding [GO:0051082]	GO:0005886; GO:0006457; GO:0016021; GO:0016042; GO:0051082	1310653
ACX60_RS01705	WP_000208695.1	K03177	truB, PUS4, TRUB1	tRNA pseudouridine55 synthase	Genetic Information Processing			Translation			ko03010	A0A009HNY5	WP_000208695.1	A0A009HNY5_ACIBA	tRNA pseudouridine synthase B (EC 5.4.99.25) (tRNA pseudouridine(55) synthase) (Psi55 synthase) (tRNA pseudouridylate synthase) (tRNA-uridine isomerase)	truB J512_2885	Acinetobacter baumannii 1295743	301	truB	5.4.99.25	tRNA pseudouridine synthesis [GO:0031119]		pseudouridine synthase activity [GO:0009982]; RNA binding [GO:0003723]; tRNA pseudouridine synthesis [GO:0031119]	pseudouridine synthase activity [GO:0009982]; RNA binding [GO:0003723]	GO:0003723; GO:0009982; GO:0031119	1310613
ACX60_RS01710	WP_012296948.1	K07090	K07090	uncharacterized protein	Unclassified			Poorly characterized			ko01522	A0A009H416	WP_012296948.1	A0A009H416_ACIBA	Probable membrane transporter protein	J517_1788	Acinetobacter baumannii 118362	256				integral component of membrane [GO:0016021]; plasma membrane [GO:0005886]	integral component of membrane [GO:0016021]; plasma membrane [GO:0005886]		GO:0005886; GO:0016021	1310618
ACX60_RS01715	WP_001019905.1											A0A009G5C0	WP_001019905.1	A0A009G5C0_ACIBA	Hemerythrin HHE cation binding domain protein	J517_1789	Acinetobacter baumannii 118362	147								1310618
ACX60_RS01720	WP_001180507.1	K11939	rhtA	inner membrane transporter RhtA	Environmental Information Processing			Membrane transport			ko03460	A0A1E3M9M4	WP_001180507.1	A0A1E3M9M4_ACIBA	Transporter	BGC29_10770	Acinetobacter baumannii	286				integral component of membrane [GO:0016021]	integral component of membrane [GO:0016021]		GO:0016021	470
ACX60_RS01725	WP_000098158.1	K11939	rhtA	inner membrane transporter RhtA	Environmental Information Processing			Membrane transport			ko03460	A0A0B9WP41	WP_000098158.1	A0A0B9WP41_ACIBA	EamA family transporter (Transporter)	B4R90_06740 BGC29_10765 IX87_12545	Acinetobacter baumannii	294				integral component of membrane [GO:0016021]	integral component of membrane [GO:0016021]		GO:0016021	470
ACX60_RS01730	WP_000077814.1	K00058	serA, PHGDH	D-3-phosphoglycerate dehydrogenase / 2-oxoglutarate reductase	Cellular Processes	Metabolism		Amino acid metabolism	Energy metabolism	Transport and catabolism	ko00680, ko04144, ko00260	A0A009H464	WP_000077814.1	A0A009H464_ACIBA	ACT domain protein	J517_1792	Acinetobacter baumannii 118362	410			L-serine biosynthetic process [GO:0006564]		NAD binding [GO:0051287]; phosphoglycerate dehydrogenase activity [GO:0004617]; L-serine biosynthetic process [GO:0006564]	NAD binding [GO:0051287]; phosphoglycerate dehydrogenase activity [GO:0004617]	GO:0004617; GO:0006564; GO:0051287	1310618
ACX60_RS01735	WP_000993500.1											A0A1E3M9H5	WP_000993500.1	A0A1E3M9H5_ACIBA	FAD-linked oxidase	BGC29_10755	Acinetobacter baumannii	469					flavin adenine dinucleotide binding [GO:0050660]; oxidoreductase activity, acting on CH-OH group of donors [GO:0016614]	flavin adenine dinucleotide binding [GO:0050660]; oxidoreductase activity, acting on CH-OH group of donors [GO:0016614]	GO:0016614; GO:0050660	470
ACX60_RS01740	WP_001189303.1											A0A062IFC7	WP_001189303.1	A0A062IFC7_ACIBA	Uncharacterized protein	J596_2072	Acinetobacter baumannii 21072	122								1310697
ACX60_RS01745	WP_000955560.1											A0A009H5A0	WP_000955560.1	A0A009H5A0_ACIBA	Putative quinol monooxygenase ygiN	J517_1795	Acinetobacter baumannii 118362	104					monooxygenase activity [GO:0004497]	monooxygenase activity [GO:0004497]	GO:0004497	1310618
ACX60_RS01750	WP_000065455.1	K03923	mdaB	modulator of drug activity B	Unclassified			Poorly characterized			ko01522	A0A1E3M9W6	WP_000065455.1	A0A1E3M9W6_ACIBA	Flavodoxin family protein (NADPH quinone reductase MdaB)	A7M90_14540 BGC29_10740 CPI82_03425	Acinetobacter baumannii	195								470
ACX60_RS01755	WP_000719504.1											A0A1E3M9K6	WP_000719504.1	A0A1E3M9K6_ACIBA	Uncharacterized protein	BGC29_10735	Acinetobacter baumannii	121								470
ACX60_RS01760	WP_000790118.1	K08160	mdfA, cmr	MFS transporter, DHA1 family, multidrug/chloramphenicol efflux transport protein	Environmental Information Processing			Membrane transport			ko03460	A0A009IJ72	WP_000790118.1	A0A009IJ72_ACIBA	Multidrug transporter MdfA	mdfA J512_2874	Acinetobacter baumannii 1295743	409	mdfA		transmembrane transport [GO:0055085]	integral component of membrane [GO:0016021]	integral component of membrane [GO:0016021]; transporter activity [GO:0005215]; transmembrane transport [GO:0055085]	transporter activity [GO:0005215]	GO:0005215; GO:0016021; GO:0055085	1310613
ACX60_RS01765	WP_001061808.1											A0A1E3MC35	WP_001061808.1	A0A1E3MC35_ACIBA	TIGR01666 family membrane protein	BGC29_10725	Acinetobacter baumannii	716				integral component of membrane [GO:0016021]	integral component of membrane [GO:0016021]		GO:0016021	470
ACX60_RS01770	WP_001143885.1	K04565	SOD1	superoxide dismutase, Cu-Zn family	Cellular Processes			Transport and catabolism			ko04146	A0A009G6V2	WP_001143885.1	A0A009G6V2_ACIBA	Superoxide dismutase [Cu-Zn] (EC 1.15.1.1)	J517_2102 J517_4351	Acinetobacter baumannii 118362	191		1.15.1.1			metal ion binding [GO:0046872]; superoxide dismutase activity [GO:0004784]	metal ion binding [GO:0046872]; superoxide dismutase activity [GO:0004784]	GO:0004784; GO:0046872	1310618
ACX60_RS01775	WP_000553808.1											A0A1E3M9M1	WP_000553808.1	A0A1E3M9M1_ACIBA	AI-2E family transporter	BGC29_10715	Acinetobacter baumannii	372				integral component of membrane [GO:0016021]	integral component of membrane [GO:0016021]		GO:0016021	470
ACX60_RS01780	WP_000849145.1	K03496	parA, soj	chromosome partitioning protein	Cellular Processes	Genetic Information Processing		Cell motility	Replication and repair		ko04810, ko03030	A0A009G6S2	WP_000849145.1	A0A009G6S2_ACIBA	CobQ/CobB/MinD/ParA nucleotide binding domain protein	J517_2104	Acinetobacter baumannii 118362	214								1310618
ACX60_RS01785	WP_000118035.1											A0A009H338	WP_000118035.1	A0A009H338_ACIBA	Endonuclease related to archaeal Holliday junction resolvase family protein	J517_2105	Acinetobacter baumannii 118362	155				integral component of membrane [GO:0016021]	integral component of membrane [GO:0016021]; endonuclease activity [GO:0004519]	endonuclease activity [GO:0004519]	GO:0004519; GO:0016021	1310618
ACX60_RS01790	WP_000744750.1											A0A009RPZ5	WP_000744750.1	A0A009RPZ5_ACIBA	Putative secreted protein	J529_0976 J529_4171	Acinetobacter baumannii 99063	187								1310630
ACX60_RS01795	WP_000915012.1											A0A1E3M9E9	WP_000915012.1	A0A1E3M9E9_ACIBA	Uncharacterized protein	BGC29_10695	Acinetobacter baumannii	177								470
ACX60_RS01800	WP_000194458.1											A0A1E3M9V5	WP_000194458.1	A0A1E3M9V5_ACIBA	SAM-dependent methyltransferase	BGC29_10690	Acinetobacter baumannii	264					methyltransferase activity [GO:0008168]	methyltransferase activity [GO:0008168]	GO:0008168	470
ACX60_RS01805	WP_000360741.1											A0A1E3M9J8	WP_000360741.1	A0A1E3M9J8_ACIBA	Uncharacterized protein	BGC29_10685	Acinetobacter baumannii	425								470
ACX60_RS01810	WP_001191140.1	K16235	mmuP	S-methylmethionine transporter	Environmental Information Processing			Membrane transport			ko03460	A0A009IJ65	WP_001191140.1	A0A009IJ65_ACIBA	Amino acid permease family protein	J512_2864	Acinetobacter baumannii 1295743	477			amino acid transport [GO:0006865]	integral component of membrane [GO:0016021]	integral component of membrane [GO:0016021]; transmembrane transporter activity [GO:0022857]; amino acid transport [GO:0006865]	transmembrane transporter activity [GO:0022857]	GO:0006865; GO:0016021; GO:0022857	1310613
ACX60_RS01815	WP_001281781.1	K00261	GLUD1_2, gdhA	glutamate dehydrogenase (NAD(P)+)	Cellular Processes	Metabolism		Various			ko00220, ko04217, ko00910, ko00250, ko04144, ko00471	A0A009H216	WP_001281781.1	A0A009H216_ACIBA	Glutamate dehydrogenase	J517_2112	Acinetobacter baumannii 118362	423			cellular amino acid metabolic process [GO:0006520]		oxidoreductase activity, acting on the CH-NH2 group of donors, NAD or NADP as acceptor [GO:0016639]; cellular amino acid metabolic process [GO:0006520]	oxidoreductase activity, acting on the CH-NH2 group of donors, NAD or NADP as acceptor [GO:0016639]	GO:0006520; GO:0016639	1310618
ACX60_RS01820	WP_009518196.1	K00840	astC	succinylornithine aminotransferase	Metabolism			Amino acid metabolism			ko00330, ko00400	A0A1E3M9K5	WP_009518196.1	A0A1E3M9K5_ACIBA	Acetylornithine aminotransferase (ACOAT) (EC 2.6.1.11)	argD BGC29_10670	Acinetobacter baumannii	404	argD	2.6.1.11	arginine biosynthetic process [GO:0006526]	cytoplasm [GO:0005737]	cytoplasm [GO:0005737]; N2-acetyl-L-ornithine:2-oxoglutarate 5-aminotransferase activity [GO:0003992]; pyridoxal phosphate binding [GO:0030170]; arginine biosynthetic process [GO:0006526]	N2-acetyl-L-ornithine:2-oxoglutarate 5-aminotransferase activity [GO:0003992]; pyridoxal phosphate binding [GO:0030170]	GO:0003992; GO:0005737; GO:0006526; GO:0030170	470
ACX60_RS01825	WP_000973732.1	K00673	astA	arginine N-succinyltransferase	Metabolism			Amino acid metabolism			ko00330	A0A009GNS6	WP_000973732.1	A0A009GNS6_ACIBA	Arginine N-succinyltransferase (EC 2.3.1.109)	J517_1299	Acinetobacter baumannii 118362	343		2.3.1.109	arginine catabolic process to succinate [GO:0019545]		arginine N-succinyltransferase activity [GO:0008791]; arginine catabolic process to succinate [GO:0019545]	arginine N-succinyltransferase activity [GO:0008791]	GO:0008791; GO:0019545	1310618
ACX60_RS01830	WP_000071645.1	K06447	astD	succinylglutamic semialdehyde dehydrogenase	Metabolism			Amino acid metabolism			ko00330	A0A009IJ63	WP_000071645.1	A0A009IJ63_ACIBA	N-succinylglutamate 5-semialdehyde dehydrogenase (EC 1.2.1.71) (Succinylglutamic semialdehyde dehydrogenase) (SGSD)	astD J512_2859	Acinetobacter baumannii 1295743	489	astD	1.2.1.71	arginine catabolic process to glutamate [GO:0019544]; arginine catabolic process to succinate [GO:0019545]		succinylglutamate-semialdehyde dehydrogenase activity [GO:0043824]; arginine catabolic process to glutamate [GO:0019544]; arginine catabolic process to succinate [GO:0019545]	succinylglutamate-semialdehyde dehydrogenase activity [GO:0043824]	GO:0019544; GO:0019545; GO:0043824	1310613
ACX60_RS01835	WP_000679450.1	K01484	astB	succinylarginine dihydrolase	Metabolism			Amino acid metabolism			ko00330	A0A009G862	WP_000679450.1	A0A009G862_ACIBA	N-succinylarginine dihydrolase (EC 3.5.3.23)	astB J517_1297	Acinetobacter baumannii 118362	447	astB	3.5.3.23	arginine catabolic process to glutamate [GO:0019544]; arginine catabolic process to succinate [GO:0019545]		N-succinylarginine dihydrolase activity [GO:0009015]; arginine catabolic process to glutamate [GO:0019544]; arginine catabolic process to succinate [GO:0019545]	N-succinylarginine dihydrolase activity [GO:0009015]	GO:0009015; GO:0019544; GO:0019545	1310618
ACX60_RS01840	WP_001150820.1	K05526	astE	succinylglutamate desuccinylase	Metabolism			Amino acid metabolism			ko00330	A0A0F4ELP7	WP_001150820.1	A0A0F4ELP7_ACIBA	Succinylglutamate desuccinylase (EC 3.5.1.96)	astE B4R90_06855 BGC29_10650 CHQ89_09165	Acinetobacter baumannii	324	astE	3.5.1.96	arginine catabolic process to glutamate [GO:0019544]; arginine catabolic process to succinate [GO:0019545]		hydrolase activity, acting on ester bonds [GO:0016788]; succinylglutamate desuccinylase activity [GO:0009017]; zinc ion binding [GO:0008270]; arginine catabolic process to glutamate [GO:0019544]; arginine catabolic process to succinate [GO:0019545]	hydrolase activity, acting on ester bonds [GO:0016788]; succinylglutamate desuccinylase activity [GO:0009017]; zinc ion binding [GO:0008270]	GO:0008270; GO:0009017; GO:0016788; GO:0019544; GO:0019545	470
ACX60_RS01845	WP_000783285.1											A0A1E3M9E2	WP_000783285.1	A0A1E3M9E2_ACIBA	Uncharacterized protein	BGC29_10645	Acinetobacter baumannii	253								470
ACX60_RS01850	WP_000975692.1											A0A009G820	WP_000975692.1	A0A009G820_ACIBA	Putative signal peptide-containing protein	J517_1294	Acinetobacter baumannii 118362	103								1310618
ACX60_RS01855	WP_001190943.1											A0A0H4USY0	WP_001190943.1	A0A0H4USY0_ACIBA	Peptidase S8	BGC29_10635 BWP00_03495	Acinetobacter baumannii	451					serine-type endopeptidase activity [GO:0004252]	serine-type endopeptidase activity [GO:0004252]	GO:0004252	470
ACX60_RS01860	WP_001088069.1											A0A009G857	WP_001088069.1	A0A009G857_ACIBA	Uncharacterized protein	J517_1292	Acinetobacter baumannii 118362	143								1310618
ACX60_RS01865	WP_000644154.1											A0A009IHA1	WP_000644154.1	A0A009IHA1_ACIBA	Uncharacterized protein	J512_4228	Acinetobacter baumannii 1295743	139								1310613
ACX60_RS01870	WP_000355659.1											A0A1E3M9J5	WP_000355659.1	A0A1E3M9J5_ACIBA	LysR family transcriptional regulator (Transcriptional regulator)	B9X95_19725 BGC29_10620 CV950_05860	Acinetobacter baumannii	288			transcription, DNA-templated [GO:0006351]		DNA binding [GO:0003677]; DNA binding transcription factor activity [GO:0003700]; transcription, DNA-templated [GO:0006351]	DNA binding [GO:0003677]; DNA binding transcription factor activity [GO:0003700]	GO:0003677; GO:0003700; GO:0006351	470
ACX60_RS01875	WP_001018296.1											A0A1E3M9K1	WP_001018296.1	A0A1E3M9K1_ACIBA	Transporter	BGC29_10615	Acinetobacter baumannii	297				integral component of membrane [GO:0016021]	integral component of membrane [GO:0016021]		GO:0016021	470
ACX60_RS01880	WP_001142587.1											A0A1E3M9H1	WP_001142587.1	A0A1E3M9H1_ACIBA	Uncharacterized protein	BGC29_10610	Acinetobacter baumannii	371					serine-type peptidase activity [GO:0008236]	serine-type peptidase activity [GO:0008236]	GO:0008236	470
ACX60_RS01885	WP_049594796.1											A0A1E3M9E1	WP_049594796.1	A0A1E3M9E1_ACIBA	GTP cyclohydrolase	BGC29_10605	Acinetobacter baumannii	69					hydrolase activity [GO:0016787]	hydrolase activity [GO:0016787]	GO:0016787	470
ACX60_RS01890	WP_000793442.1											A0A1E3MBB5	WP_000793442.1	A0A1E3MBB5_ACIBA	Uncharacterized protein	BGC29_10600	Acinetobacter baumannii	276								470
ACX60_RS01895	WP_000033892.1	K01879	glyS	glycyl-tRNA synthetase beta chain	Genetic Information Processing	Metabolism		Amino acid metabolism	Translation		ko00400, ko03010, ko00970	A0A1E3M9C9	WP_000033892.1	A0A1E3M9C9_ACIBA	Glycine--tRNA ligase beta subunit (EC 6.1.1.14) (Glycyl-tRNA synthetase beta subunit) (GlyRS)	glyS BGC29_10595	Acinetobacter baumannii	689	glyS	6.1.1.14	arginyl-tRNA aminoacylation [GO:0006420]; glycyl-tRNA aminoacylation [GO:0006426]	cytoplasm [GO:0005737]	cytoplasm [GO:0005737]; arginine-tRNA ligase activity [GO:0004814]; ATP binding [GO:0005524]; glycine-tRNA ligase activity [GO:0004820]; arginyl-tRNA aminoacylation [GO:0006420]; glycyl-tRNA aminoacylation [GO:0006426]	arginine-tRNA ligase activity [GO:0004814]; ATP binding [GO:0005524]; glycine-tRNA ligase activity [GO:0004820]	GO:0004814; GO:0004820; GO:0005524; GO:0005737; GO:0006420; GO:0006426	470
ACX60_RS01900	WP_000085212.1	K01878	glyQ	glycyl-tRNA synthetase alpha chain	Genetic Information Processing	Metabolism		Amino acid metabolism	Translation		ko00400, ko03010, ko00970	A0A009HUG8	WP_000085212.1	A0A009HUG8_ACIBA	Glycine--tRNA ligase alpha subunit (EC 6.1.1.14) (Glycyl-tRNA synthetase alpha subunit) (GlyRS)	glyQ J512_1227	Acinetobacter baumannii 1295743	325	glyQ	6.1.1.14	glycyl-tRNA aminoacylation [GO:0006426]	cytoplasm [GO:0005737]	cytoplasm [GO:0005737]; ATP binding [GO:0005524]; glycine-tRNA ligase activity [GO:0004820]; glycyl-tRNA aminoacylation [GO:0006426]	ATP binding [GO:0005524]; glycine-tRNA ligase activity [GO:0004820]	GO:0004820; GO:0005524; GO:0005737; GO:0006426	1310613
ACX60_RS01905	WP_001082095.1	K08151	tetA	MFS transporter, DHA1 family, tetracycline resistance protein	Environmental Information Processing			Membrane transport			ko03460	A0A1E3M9I1	WP_001082095.1	A0A1E3M9I1_ACIBA	Tetracycline resistance MFS efflux pump	BGC29_10585	Acinetobacter baumannii	394			transmembrane transport [GO:0055085]	integral component of membrane [GO:0016021]	integral component of membrane [GO:0016021]; transporter activity [GO:0005215]; transmembrane transport [GO:0055085]	transporter activity [GO:0005215]	GO:0005215; GO:0016021; GO:0055085	470
ACX60_RS01910	WP_001283766.1											A0A1C4HMT8	WP_001283766.1	A0A1C4HMT8_ACICA	DNA-binding protein	NCTC7364_03409	Acinetobacter calcoaceticus	420					catalytic activity [GO:0003824]; DNA binding [GO:0003677]; iron-sulfur cluster binding [GO:0051536]	catalytic activity [GO:0003824]; DNA binding [GO:0003677]; iron-sulfur cluster binding [GO:0051536]	GO:0003677; GO:0003824; GO:0051536	471
ACX60_RS01915	WP_000481383.1											A0A1E3MC04	WP_000481383.1	A0A1E3MC04_ACIBA	DNA metabolism protein	BGC29_10575	Acinetobacter baumannii	265								470
ACX60_RS01920	WP_000111462.1	K07168	K07168	CBS domain-containing membrane protein	Unclassified			Cellular processes and signaling			ko01522	A0A009JUD6	WP_000111462.1	A0A009JUD6_ACIBA	CBS domain protein	J518_1519	Acinetobacter baumannii 1419130	366				integral component of membrane [GO:0016021]	integral component of membrane [GO:0016021]		GO:0016021	1310619
ACX60_RS01925	WP_000013717.1											A0A009H6H7	WP_000013717.1	A0A009H6H7_ACIBA	PspC domain protein	J517_1278	Acinetobacter baumannii 118362	84				integral component of membrane [GO:0016021]	integral component of membrane [GO:0016021]		GO:0016021	1310618
ACX60_RS01930	WP_000054175.1											A0A009HUF8	WP_000054175.1	A0A009HUF8_ACIBA	Uncharacterized protein	J512_1212	Acinetobacter baumannii 1295743	215								1310613
ACX60_RS01935	WP_001112080.1											A0A009H7T1	WP_001112080.1	A0A009H7T1_ACIBA	Acyl-CoA dehydrogenase, N-terminal domain protein	J517_1276	Acinetobacter baumannii 118362	607					flavin adenine dinucleotide binding [GO:0050660]; oxidoreductase activity, acting on the CH-CH group of donors [GO:0016627]	flavin adenine dinucleotide binding [GO:0050660]; oxidoreductase activity, acting on the CH-CH group of donors [GO:0016627]	GO:0016627; GO:0050660	1310618
ACX60_RS01940	WP_000550353.1											A0A1E3MBA5	WP_000550353.1	A0A1E3MBA5_ACIBA	Uncharacterized protein	BGC29_10550	Acinetobacter baumannii	767								470
ACX60_RS01945	WP_000166015.1	K00014	aroE	shikimate dehydrogenase	Metabolism			Amino acid metabolism			ko00400	A0A1E3M9C4	WP_000166015.1	A0A1E3M9C4_ACIBA	Shikimate dehydrogenase (NADP(+)) (SDH) (EC 1.1.1.25)	aroE BGC29_10545	Acinetobacter baumannii	262	aroE	1.1.1.25	aromatic amino acid family biosynthetic process [GO:0009073]; chorismate biosynthetic process [GO:0009423]; shikimate metabolic process [GO:0019632]		NADP binding [GO:0050661]; shikimate 3-dehydrogenase (NADP+) activity [GO:0004764]; aromatic amino acid family biosynthetic process [GO:0009073]; chorismate biosynthetic process [GO:0009423]; shikimate metabolic process [GO:0019632]	NADP binding [GO:0050661]; shikimate 3-dehydrogenase (NADP+) activity [GO:0004764]	GO:0004764; GO:0009073; GO:0009423; GO:0019632; GO:0050661	470
ACX60_RS01950	WP_001164616.1	K00228	CPOX, hemF	coproporphyrinogen III oxidase	Metabolism			Metabolism of cofactors and vitamins			ko00860	A0A009I849	WP_001164616.1	A0A009I849_ACIBA	Coproporphyrinogen oxidase (EC 1.3.3.3)	J512_1208	Acinetobacter baumannii 1295743	316		1.3.3.3	protoporphyrinogen IX biosynthetic process [GO:0006782]		coproporphyrinogen oxidase activity [GO:0004109]; protoporphyrinogen IX biosynthetic process [GO:0006782]	coproporphyrinogen oxidase activity [GO:0004109]	GO:0004109; GO:0006782	1310613
ACX60_RS01955	WP_001121174.1	K01497	ribA, RIB1	GTP cyclohydrolase II	Cellular Processes	Metabolism		Cellular community - prokaryotes	Metabolism of cofactors and vitamins		ko02024, ko00790, ko00740	A0A009GBJ8	WP_001121174.1	A0A009GBJ8_ACIBA	GTP cyclohydrolase-2 (EC 3.5.4.25) (GTP cyclohydrolase II)	ribA J517_1272	Acinetobacter baumannii 118362	200	ribA	3.5.4.25	riboflavin biosynthetic process [GO:0009231]		GTP binding [GO:0005525]; GTP cyclohydrolase II activity [GO:0003935]; zinc ion binding [GO:0008270]; riboflavin biosynthetic process [GO:0009231]	GTP binding [GO:0005525]; GTP cyclohydrolase II activity [GO:0003935]; zinc ion binding [GO:0008270]	GO:0003935; GO:0005525; GO:0008270; GO:0009231	1310618
ACX60_RS01960	WP_000967375.1	K01662	dxs	1-deoxy-D-xylulose-5-phosphate synthase	Metabolism			Metabolism of terpenoids and polyketides	Metabolism of cofactors and vitamins		ko00900, ko00730	A0A009H6I9	WP_000967375.1	A0A009H6I9_ACIBA	1-deoxy-D-xylulose-5-phosphate synthase (EC 2.2.1.7) (1-deoxyxylulose-5-phosphate synthase) (DXP synthase) (DXPS)	dxs J517_1271	Acinetobacter baumannii 118362	634	dxs	2.2.1.7	1-deoxy-D-xylulose 5-phosphate biosynthetic process [GO:0052865]; terpenoid biosynthetic process [GO:0016114]; thiamine biosynthetic process [GO:0009228]		1-deoxy-D-xylulose-5-phosphate synthase activity [GO:0008661]; magnesium ion binding [GO:0000287]; thiamine pyrophosphate binding [GO:0030976]; 1-deoxy-D-xylulose 5-phosphate biosynthetic process [GO:0052865]; terpenoid biosynthetic process [GO:0016114]; thiamine biosynthetic process [GO:0009228]	1-deoxy-D-xylulose-5-phosphate synthase activity [GO:0008661]; magnesium ion binding [GO:0000287]; thiamine pyrophosphate binding [GO:0030976]	GO:0000287; GO:0008661; GO:0009228; GO:0016114; GO:0030976; GO:0052865	1310618
ACX60_RS01965	WP_000433617.1	K01092	E3.1.3.25, IMPA, suhB	myo-inositol-1(or 4)-monophosphatase	Environmental Information Processing	Metabolism		Carbohydrate metabolism	Signal transduction	Biosynthesis of other secondary metabolites	ko04070, ko00562, ko00521	A0A009GBJ3	WP_000433617.1	A0A009GBJ3_ACIBA	Inositol-1-monophosphatase (EC 3.1.3.25)	J517_1270	Acinetobacter baumannii 118362	276		3.1.3.25	inositol phosphate dephosphorylation [GO:0046855]; phosphatidylinositol phosphorylation [GO:0046854]		inositol monophosphate 1-phosphatase activity [GO:0008934]; inositol monophosphate 3-phosphatase activity [GO:0052832]; inositol monophosphate 4-phosphatase activity [GO:0052833]; metal ion binding [GO:0046872]; inositol phosphate dephosphorylation [GO:0046855]; phosphatidylinositol phosphorylation [GO:0046854]	inositol monophosphate 1-phosphatase activity [GO:0008934]; inositol monophosphate 3-phosphatase activity [GO:0052832]; inositol monophosphate 4-phosphatase activity [GO:0052833]; metal ion binding [GO:0046872]	GO:0008934; GO:0046854; GO:0046855; GO:0046872; GO:0052832; GO:0052833	1310618
ACX60_RS01970	WP_000047395.1											A0A009GNU9	WP_000047395.1	A0A009GNU9_ACIBA	Helicase domain protein	J517_1269	Acinetobacter baumannii 118362	615					ATP binding [GO:0005524]; helicase activity [GO:0004386]; nucleic acid binding [GO:0003676]	ATP binding [GO:0005524]; helicase activity [GO:0004386]; nucleic acid binding [GO:0003676]	GO:0003676; GO:0004386; GO:0005524	1310618
ACX60_RS01980	WP_002019647.1	K02065	mlaF, linL, mkl	phospholipid/cholesterol/gamma-HCH transport system ATP-binding protein	Environmental Information Processing			Membrane transport			ko03460, ko02010	A0A009H814	WP_002019647.1	A0A009H814_ACIBA	Uncharacterized protein	J517_1267	Acinetobacter baumannii 118362	272					ATP binding [GO:0005524]; ATPase activity [GO:0016887]	ATPase activity [GO:0016887]; ATP binding [GO:0005524]	GO:0005524; GO:0016887	1310618
ACX60_RS01985	WP_001091949.1	K02066	mlaE, linK	phospholipid/cholesterol/gamma-HCH transport system permease protein	Environmental Information Processing			Membrane transport			ko03460, ko02010	A0A009H6I5	WP_001091949.1	A0A009H6I5_ACIBA	Uncharacterized protein	J517_1266	Acinetobacter baumannii 118362	258				ATP-binding cassette (ABC) transporter complex [GO:0043190]	ATP-binding cassette (ABC) transporter complex [GO:0043190]		GO:0043190	1310618
ACX60_RS01990	WP_000842362.1	K02067	mlaD, linM	phospholipid/cholesterol/gamma-HCH transport system substrate-binding protein	Environmental Information Processing			Membrane transport			ko03460, ko02010	A0A009H6N0	WP_000842362.1	A0A009H6N0_ACIBA	Mce related family protein	J517_1265	Acinetobacter baumannii 118362	226				integral component of membrane [GO:0016021]	integral component of membrane [GO:0016021]		GO:0016021	1310618
ACX60_RS01995	WP_009518191.1	K07323	mlaC	phospholipid transport system substrate-binding protein	Environmental Information Processing			Membrane transport			ko03460, ko02010	A0A1E3MB95	WP_009518191.1	A0A1E3MB95_ACIBA	Toluene tolerance protein	BGC29_10495	Acinetobacter baumannii	213								470
ACX60_RS02000	WP_000250997.1	K07122	mlaB	phospholipid transport system transporter-binding protein	Environmental Information Processing			Membrane transport			ko03460, ko02010	A0A009H809	WP_000250997.1	A0A009H809_ACIBA	STAS domain protein	J517_1263	Acinetobacter baumannii 118362	95								1310618
ACX60_RS02005	WP_000888321.1	K03284	corA	magnesium transporter	Environmental Information Processing			Membrane transport			ko03460	A0A009H7U8	WP_000888321.1	A0A009H7U8_ACIBA	Magnesium transport protein CorA	corA J517_1261	Acinetobacter baumannii 118362	337	corA			integral component of membrane [GO:0016021]; plasma membrane [GO:0005886]	integral component of membrane [GO:0016021]; plasma membrane [GO:0005886]; metal ion transmembrane transporter activity [GO:0046873]	metal ion transmembrane transporter activity [GO:0046873]	GO:0005886; GO:0016021; GO:0046873	1310618
ACX60_RS02010	WP_001084310.1	K06966	ppnN	pyrimidine/purine-5'-nucleotide nucleosidase	Metabolism			Nucleotide metabolism			ko00240, ko00230	A0A009H7U2	WP_001084310.1	A0A009H7U2_ACIBA	Cytokinin riboside 5'-monophosphate phosphoribohydrolase (EC 3.2.2.n1)	J517_1260	Acinetobacter baumannii 118362	193		3.2.2.n1	cytokinin biosynthetic process [GO:0009691]		hydrolase activity [GO:0016787]; cytokinin biosynthetic process [GO:0009691]	hydrolase activity [GO:0016787]	GO:0009691; GO:0016787	1310618
ACX60_RS02015	WP_000849701.1	K03574	mutT, NUDT15, MTH2	8-oxo-dGTP diphosphatase	Genetic Information Processing			Replication and repair			ko03460	A0A009JUB4	WP_000849701.1	A0A009JUB4_ACIBA	NUDIX domain protein	J518_1499	Acinetobacter baumannii 1419130	133					hydrolase activity [GO:0016787]	hydrolase activity [GO:0016787]	GO:0016787	1310619
ACX60_RS02020	WP_000472273.1											A0A009GBK9	WP_000472273.1	A0A009GBK9_ACIBA	Phosphoribosyl transferase domain protein	J517_1258	Acinetobacter baumannii 118362	211			nucleoside metabolic process [GO:0009116]		transferase activity [GO:0016740]; nucleoside metabolic process [GO:0009116]	transferase activity [GO:0016740]	GO:0009116; GO:0016740	1310618
ACX60_RS02025	WP_000204953.1	K03655	recG	ATP-dependent DNA helicase RecG	Genetic Information Processing			Replication and repair			ko03460, ko03440	A0A062IJX6	WP_000204953.1	A0A062IJX6_ACIBA	ATP-dependent DNA helicase RecG (EC 3.6.4.12)	recG J635_2650	Acinetobacter baumannii 233846	681	recG	3.6.4.12	DNA recombination [GO:0006310]; DNA repair [GO:0006281]		ATP binding [GO:0005524]; ATP-dependent DNA helicase activity [GO:0004003]; nucleic acid binding [GO:0003676]; DNA recombination [GO:0006310]; DNA repair [GO:0006281]	ATP binding [GO:0005524]; ATP-dependent DNA helicase activity [GO:0004003]; nucleic acid binding [GO:0003676]	GO:0003676; GO:0004003; GO:0005524; GO:0006281; GO:0006310	1310736
ACX60_RS02030	WP_000547780.1											A0A0H4UB60	WP_000547780.1	A0A0H4UB60_ACIBA	NAD(P)-dependent oxidoreductase	A7N09_05555 BGC29_10460 CAS83_02445 LV38_01089	Acinetobacter baumannii	271								470
ACX60_RS02035	WP_000712907.1											A0A009GBG1	WP_000712907.1	A0A009GBG1_ACIBA	Bacterial extracellular solute-binding s, 3 family protein	J517_1255	Acinetobacter baumannii 118362	328			transmembrane transport [GO:0055085]	outer membrane-bounded periplasmic space [GO:0030288]	outer membrane-bounded periplasmic space [GO:0030288]; transmembrane transport [GO:0055085]		GO:0030288; GO:0055085	1310618
ACX60_RS02040	WP_000045404.1	K00631	plsB	glycerol-3-phosphate O-acyltransferase	Metabolism			Lipid metabolism			ko00561, ko00564, ko01040	A0A009HQY7	WP_000045404.1	A0A009HQY7_ACIBA	Glycerol-3-phosphate acyltransferase (GPAT) (EC 2.3.1.15)	plsB J512_1189	Acinetobacter baumannii 1295743	857	plsB	2.3.1.15	CDP-diacylglycerol biosynthetic process [GO:0016024]	plasma membrane [GO:0005886]	plasma membrane [GO:0005886]; glycerol-3-phosphate O-acyltransferase activity [GO:0004366]; sn-1-glycerol-3-phosphate C16:0-DCA-CoA acyl transferase activity [GO:0102420]; CDP-diacylglycerol biosynthetic process [GO:0016024]	glycerol-3-phosphate O-acyltransferase activity [GO:0004366]; sn-1-glycerol-3-phosphate C16:0-DCA-CoA acyl transferase activity [GO:0102420]	GO:0004366; GO:0005886; GO:0016024; GO:0102420	1310613
ACX60_RS02045	WP_000993136.1	K10805	tesB	acyl-CoA thioesterase II	Metabolism			Lipid metabolism			ko01040	A0A009G826	WP_000993136.1	A0A009G826_ACIBA	Thioesterase-like superfamily protein	J517_1253	Acinetobacter baumannii 118362	290			acyl-CoA metabolic process [GO:0006637]		acyl-CoA hydrolase activity [GO:0047617]; acyl-CoA metabolic process [GO:0006637]	acyl-CoA hydrolase activity [GO:0047617]	GO:0006637; GO:0047617	1310618
ACX60_RS02050	WP_031978823.1											A0A1E3MAJ1	WP_031978823.1	A0A1E3MAJ1_ACIBA	Glutamate:proton symporter	BGC29_10440	Acinetobacter baumannii	421				integral component of membrane [GO:0016021]	integral component of membrane [GO:0016021]; symporter activity [GO:0015293]	symporter activity [GO:0015293]	GO:0015293; GO:0016021	470
ACX60_RS02055	WP_000771875.1	K07044	K07044	uncharacterized protein	Unclassified			Poorly characterized			ko01522	A0A1E3M9A4	WP_000771875.1	A0A1E3M9A4_ACIBA	Metal-dependent hydrolase	B4R90_07075 BGC29_10435	Acinetobacter baumannii	315				integral component of membrane [GO:0016021]	integral component of membrane [GO:0016021]; hydrolase activity [GO:0016787]	hydrolase activity [GO:0016787]	GO:0016021; GO:0016787	470
ACX60_RS02060	WP_001254456.1	K03978	engB	GTP-binding protein	Genetic Information Processing			Replication and repair			ko03030	A0A009SD94	WP_001254456.1	A0A009SD94_ACIBA	Probable GTP-binding protein EngB	ysxC engB J529_2230	Acinetobacter baumannii 99063	258	ysxC		cell septum assembly [GO:0090529]		GTP binding [GO:0005525]; metal ion binding [GO:0046872]; cell septum assembly [GO:0090529]	GTP binding [GO:0005525]; metal ion binding [GO:0046872]	GO:0005525; GO:0046872; GO:0090529	1310630
ACX60_RS02065	WP_001176606.1	K13771	nsrR	Rrf2 family transcriptional regulator, nitric oxide-sensitive transcriptional repressor	Genetic Information Processing			Transcription			ko03022	A0A009H7Z5	WP_001176606.1	A0A009H7Z5_ACIBA	Rrf2 family protein	J517_1249	Acinetobacter baumannii 118362	145					DNA binding [GO:0003677]	DNA binding [GO:0003677]	GO:0003677	1310618
ACX60_RS02070	WP_000188888.1	K05916										A0A009I830	WP_000188888.1	A0A009I830_ACIBA	Globin family protein	J512_1183	Acinetobacter baumannii 1295743	254					heme binding [GO:0020037]; oxygen carrier activity [GO:0005344]	heme binding [GO:0020037]; oxygen carrier activity [GO:0005344]	GO:0005344; GO:0020037	1310613
ACX60_RS02075	WP_000537113.1	K06915	K06915	uncharacterized protein	Unclassified			Poorly characterized			ko01522	A0A009KTH5	WP_000537113.1	A0A009KTH5_ACIBA	Type III restriction enzyme, res subunit	J518_1487	Acinetobacter baumannii 1419130	515								1310619
ACX60_RS02080	WP_000716511.1	K01760	metC	cystathionine beta-lyase	Metabolism			Metabolism of other amino acids	Amino acid metabolism		ko00450, ko00270	A0A009JRY9	WP_000716511.1	A0A009JRY9_ACIBA	Cys/Met metabolism PLP-dependent enzyme family protein	J518_1486	Acinetobacter baumannii 1419130	396			cellular amino acid metabolic process [GO:0006520]	cytoplasm [GO:0005737]	cytoplasm [GO:0005737]; cystathionine beta-lyase activity [GO:0004121]; pyridoxal phosphate binding [GO:0030170]; cellular amino acid metabolic process [GO:0006520]	cystathionine beta-lyase activity [GO:0004121]; pyridoxal phosphate binding [GO:0030170]	GO:0004121; GO:0005737; GO:0006520; GO:0030170	1310619
ACX60_RS02085	WP_000835293.1											A0A009GNQ6	WP_000835293.1	A0A009GNQ6_ACIBA	Peptidase C26 family protein	J517_1245	Acinetobacter baumannii 118362	242								1310618
ACX60_RS02090	WP_000070912.1	K02946	RP-S10, MRPS10, rpsJ	small subunit ribosomal protein S10	Genetic Information Processing			Translation			ko03010	A0A009FCQ9	WP_000070912.1	A0A009FCQ9_ACIBA	30S ribosomal protein S10	rpsJ J517_1244 J517_4287	Acinetobacter baumannii 118362	103	rpsJ		translation [GO:0006412]	ribosome [GO:0005840]	ribosome [GO:0005840]; structural constituent of ribosome [GO:0003735]; tRNA binding [GO:0000049]; translation [GO:0006412]	structural constituent of ribosome [GO:0003735]; tRNA binding [GO:0000049]	GO:0000049; GO:0003735; GO:0005840; GO:0006412	1310618
ACX60_RS02095	WP_001982642.1	K02906	RP-L3, MRPL3, rplC	large subunit ribosomal protein L3	Genetic Information Processing			Translation			ko03010	A0A009H7X2	WP_001982642.1	A0A009H7X2_ACIBA	50S ribosomal protein L3	rplC J517_1243	Acinetobacter baumannii 118362	212	rplC		translation [GO:0006412]	ribosome [GO:0005840]	ribosome [GO:0005840]; rRNA binding [GO:0019843]; structural constituent of ribosome [GO:0003735]; translation [GO:0006412]	rRNA binding [GO:0019843]; structural constituent of ribosome [GO:0003735]	GO:0003735; GO:0005840; GO:0006412; GO:0019843	1310618
ACX60_RS02100	WP_001050255.1	K02926	RP-L4, MRPL4, rplD	large subunit ribosomal protein L4	Genetic Information Processing			Translation			ko03010	A0A009GNM8	WP_001050255.1	A0A009GNM8_ACIBA	50S ribosomal protein L4	rplD J517_1242	Acinetobacter baumannii 118362	200	rplD		translation [GO:0006412]	ribosome [GO:0005840]	ribosome [GO:0005840]; rRNA binding [GO:0019843]; structural constituent of ribosome [GO:0003735]; translation [GO:0006412]	rRNA binding [GO:0019843]; structural constituent of ribosome [GO:0003735]	GO:0003735; GO:0005840; GO:0006412; GO:0019843	1310618
ACX60_RS02105	WP_001058538.1	K02892	RP-L23, MRPL23, rplW	large subunit ribosomal protein L23	Genetic Information Processing			Translation			ko03010	A0A009G815	WP_001058538.1	A0A009G815_ACIBA	50S ribosomal protein L23	rplW J517_1241	Acinetobacter baumannii 118362	106	rplW		translation [GO:0006412]	ribosome [GO:0005840]	ribosome [GO:0005840]; rRNA binding [GO:0019843]; structural constituent of ribosome [GO:0003735]; translation [GO:0006412]	rRNA binding [GO:0019843]; structural constituent of ribosome [GO:0003735]	GO:0003735; GO:0005840; GO:0006412; GO:0019843	1310618
ACX60_RS02110	WP_001122317.1	K02886	RP-L2, MRPL2, rplB	large subunit ribosomal protein L2	Genetic Information Processing			Translation			ko03010	A0A009G7X7	WP_001122317.1	A0A009G7X7_ACIBA	50S ribosomal protein L2	rplB J517_1240	Acinetobacter baumannii 118362	274	rplB		translation [GO:0006412]	large ribosomal subunit [GO:0015934]	large ribosomal subunit [GO:0015934]; rRNA binding [GO:0019843]; structural constituent of ribosome [GO:0003735]; transferase activity [GO:0016740]; translation [GO:0006412]	rRNA binding [GO:0019843]; structural constituent of ribosome [GO:0003735]; transferase activity [GO:0016740]	GO:0003735; GO:0006412; GO:0015934; GO:0016740; GO:0019843	1310618
ACX60_RS02115	WP_001138119.1	K02965	RP-S19, rpsS	small subunit ribosomal protein S19	Genetic Information Processing			Translation			ko03010	A0A009GEL6	WP_001138119.1	A0A009GEL6_9GAMM	30S ribosomal protein S19	rpsS J508_1603	Acinetobacter sp. 1289694	91	rpsS		translation [GO:0006412]	small ribosomal subunit [GO:0015935]	small ribosomal subunit [GO:0015935]; rRNA binding [GO:0019843]; structural constituent of ribosome [GO:0003735]; translation [GO:0006412]	rRNA binding [GO:0019843]; structural constituent of ribosome [GO:0003735]	GO:0003735; GO:0006412; GO:0015935; GO:0019843	1310609
ACX60_RS02120	WP_001982638.1	K02890	RP-L22, MRPL22, rplV	large subunit ribosomal protein L22	Genetic Information Processing			Translation			ko03010	A0A009G7Z1	WP_001982638.1	A0A009G7Z1_ACIBA	50S ribosomal protein L22	rplV J517_1238	Acinetobacter baumannii 118362	109	rplV		translation [GO:0006412]	large ribosomal subunit [GO:0015934]	large ribosomal subunit [GO:0015934]; rRNA binding [GO:0019843]; structural constituent of ribosome [GO:0003735]; translation [GO:0006412]	rRNA binding [GO:0019843]; structural constituent of ribosome [GO:0003735]	GO:0003735; GO:0006412; GO:0015934; GO:0019843	1310618
ACX60_RS02125	WP_000529922.1	K02982	RP-S3, rpsC	small subunit ribosomal protein S3	Genetic Information Processing			Translation			ko03010	A0A009H7V8	WP_000529922.1	A0A009H7V8_ACIBA	30S ribosomal protein S3	rpsC J517_1237	Acinetobacter baumannii 118362	250	rpsC		translation [GO:0006412]	small ribosomal subunit [GO:0015935]	small ribosomal subunit [GO:0015935]; mRNA binding [GO:0003729]; rRNA binding [GO:0019843]; structural constituent of ribosome [GO:0003735]; translation [GO:0006412]	mRNA binding [GO:0003729]; rRNA binding [GO:0019843]; structural constituent of ribosome [GO:0003735]	GO:0003729; GO:0003735; GO:0006412; GO:0015935; GO:0019843	1310618
ACX60_RS02130	WP_000941215.1	K02878	RP-L16, MRPL16, rplP	large subunit ribosomal protein L16	Genetic Information Processing			Translation			ko03010	A0A009GBL5	WP_000941215.1	A0A009GBL5_ACIBA	50S ribosomal protein L16	rplP J517_1236	Acinetobacter baumannii 118362	137	rplP		translation [GO:0006412]	ribosome [GO:0005840]	ribosome [GO:0005840]; rRNA binding [GO:0019843]; structural constituent of ribosome [GO:0003735]; tRNA binding [GO:0000049]; translation [GO:0006412]	rRNA binding [GO:0019843]; structural constituent of ribosome [GO:0003735]; tRNA binding [GO:0000049]	GO:0000049; GO:0003735; GO:0005840; GO:0006412; GO:0019843	1310618
ACX60_RS02135	WP_000849928.1	K02904	RP-L29, rpmC	large subunit ribosomal protein L29	Genetic Information Processing			Translation			ko03010	A0A009GVE3	WP_000849928.1	A0A009GVE3_9GAMM	50S ribosomal protein L29	rpmC J508_1607	Acinetobacter sp. 1289694	65	rpmC		translation [GO:0006412]	ribosome [GO:0005840]	ribosome [GO:0005840]; structural constituent of ribosome [GO:0003735]; translation [GO:0006412]	structural constituent of ribosome [GO:0003735]	GO:0003735; GO:0005840; GO:0006412	1310609
ACX60_RS02140	WP_001291845.1	K02961	RP-S17, MRPS17, rpsQ	small subunit ribosomal protein S17	Genetic Information Processing			Translation			ko03010	A0A009JU85	WP_001291845.1	A0A009JU85_ACIBA	30S ribosomal protein S17	rpsQ J518_1474	Acinetobacter baumannii 1419130	85	rpsQ		translation [GO:0006412]	ribosome [GO:0005840]	ribosome [GO:0005840]; rRNA binding [GO:0019843]; structural constituent of ribosome [GO:0003735]; translation [GO:0006412]	rRNA binding [GO:0019843]; structural constituent of ribosome [GO:0003735]	GO:0003735; GO:0005840; GO:0006412; GO:0019843	1310619
ACX60_RS02145	WP_001982634.1	K02874	RP-L14, MRPL14, rplN	large subunit ribosomal protein L14	Genetic Information Processing			Translation			ko03010	A0A009FYD2	WP_001982634.1	A0A009FYD2_ACIBA	50S ribosomal protein L14	rplN J504_0107	Acinetobacter baumannii 348935	122	rplN		translation [GO:0006412]	large ribosomal subunit [GO:0015934]	large ribosomal subunit [GO:0015934]; rRNA binding [GO:0019843]; structural constituent of ribosome [GO:0003735]; translation [GO:0006412]	rRNA binding [GO:0019843]; structural constituent of ribosome [GO:0003735]	GO:0003735; GO:0006412; GO:0015934; GO:0019843	1310605
ACX60_RS02150	WP_001062685.1	K02895	RP-L24, MRPL24, rplX	large subunit ribosomal protein L24	Genetic Information Processing			Translation			ko03010	A0A009H7Z9	WP_001062685.1	A0A009H7Z9_ACIBA	50S ribosomal protein L24	rplX J517_1232	Acinetobacter baumannii 118362	105	rplX		translation [GO:0006412]	ribosome [GO:0005840]	ribosome [GO:0005840]; rRNA binding [GO:0019843]; structural constituent of ribosome [GO:0003735]; translation [GO:0006412]	rRNA binding [GO:0019843]; structural constituent of ribosome [GO:0003735]	GO:0003735; GO:0005840; GO:0006412; GO:0019843	1310618
ACX60_RS02155	WP_000113197.1	K02931	RP-L5, MRPL5, rplE	large subunit ribosomal protein L5	Genetic Information Processing			Translation			ko03010	A0A009H6Q7	WP_000113197.1	A0A009H6Q7_ACIBA	50S ribosomal protein L5	rplE J517_1231	Acinetobacter baumannii 118362	178	rplE		translation [GO:0006412]	ribosome [GO:0005840]	ribosome [GO:0005840]; rRNA binding [GO:0019843]; structural constituent of ribosome [GO:0003735]; tRNA binding [GO:0000049]; translation [GO:0006412]	rRNA binding [GO:0019843]; structural constituent of ribosome [GO:0003735]; tRNA binding [GO:0000049]	GO:0000049; GO:0003735; GO:0005840; GO:0006412; GO:0019843	1310618
ACX60_RS02160	WP_001074624.1	K02954	RP-S14, MRPS14, rpsN	small subunit ribosomal protein S14	Genetic Information Processing			Translation			ko03010	A0A009H6J9	WP_001074624.1	A0A009H6J9_ACIBA	30S ribosomal protein S14	rpsN J517_1230	Acinetobacter baumannii 118362	101	rpsN		translation [GO:0006412]	ribosome [GO:0005840]	ribosome [GO:0005840]; rRNA binding [GO:0019843]; structural constituent of ribosome [GO:0003735]; translation [GO:0006412]	rRNA binding [GO:0019843]; structural constituent of ribosome [GO:0003735]	GO:0003735; GO:0005840; GO:0006412; GO:0019843	1310618
ACX60_RS02165	WP_000062616.1	K02994	RP-S8, rpsH	small subunit ribosomal protein S8	Genetic Information Processing			Translation			ko03010	A0A009H7X8	WP_000062616.1	A0A009H7X8_ACIBA	30S ribosomal protein S8	rpsH J517_1229	Acinetobacter baumannii 118362	131	rpsH		translation [GO:0006412]	ribosome [GO:0005840]	ribosome [GO:0005840]; rRNA binding [GO:0019843]; structural constituent of ribosome [GO:0003735]; translation [GO:0006412]	rRNA binding [GO:0019843]; structural constituent of ribosome [GO:0003735]	GO:0003735; GO:0005840; GO:0006412; GO:0019843	1310618
ACX60_RS02170	WP_000091932.1	K02933	RP-L6, MRPL6, rplF	large subunit ribosomal protein L6	Genetic Information Processing			Translation			ko03010	A0A009GNR7	WP_000091932.1	A0A009GNR7_ACIBA	50S ribosomal protein L6	rplF J517_1228	Acinetobacter baumannii 118362	177	rplF		translation [GO:0006412]	ribosome [GO:0005840]	ribosome [GO:0005840]; rRNA binding [GO:0019843]; structural constituent of ribosome [GO:0003735]; translation [GO:0006412]	rRNA binding [GO:0019843]; structural constituent of ribosome [GO:0003735]	GO:0003735; GO:0005840; GO:0006412; GO:0019843	1310618
ACX60_RS02175	WP_001003194.1	K02881	RP-L18, MRPL18, rplR	large subunit ribosomal protein L18	Genetic Information Processing			Translation			ko03010	A0A009H6J4	WP_001003194.1	A0A009H6J4_ACIBA	50S ribosomal protein L18	rplR J517_1227	Acinetobacter baumannii 118362	116	rplR		translation [GO:0006412]	ribosome [GO:0005840]	ribosome [GO:0005840]; rRNA binding [GO:0019843]; structural constituent of ribosome [GO:0003735]; translation [GO:0006412]	rRNA binding [GO:0019843]; structural constituent of ribosome [GO:0003735]	GO:0003735; GO:0005840; GO:0006412; GO:0019843	1310618
ACX60_RS02180	WP_001141025.1	K02988	RP-S5, MRPS5, rpsE	small subunit ribosomal protein S5	Genetic Information Processing			Translation			ko03010	A0A009GBH7	WP_001141025.1	A0A009GBH7_ACIBA	30S ribosomal protein S5	rpsE J517_1226	Acinetobacter baumannii 118362	165	rpsE		translation [GO:0006412]	small ribosomal subunit [GO:0015935]	small ribosomal subunit [GO:0015935]; rRNA binding [GO:0019843]; structural constituent of ribosome [GO:0003735]; translation [GO:0006412]	rRNA binding [GO:0019843]; structural constituent of ribosome [GO:0003735]	GO:0003735; GO:0006412; GO:0015935; GO:0019843	1310618
ACX60_RS02185	WP_000849088.1	K02907	RP-L30, MRPL30, rpmD	large subunit ribosomal protein L30	Genetic Information Processing			Translation			ko03010	A0A009GBH2	WP_000849088.1	A0A009GBH2_ACIBA	50S ribosomal protein L30	rpmD J517_1225	Acinetobacter baumannii 118362	58	rpmD		translation [GO:0006412]	large ribosomal subunit [GO:0015934]	large ribosomal subunit [GO:0015934]; structural constituent of ribosome [GO:0003735]; translation [GO:0006412]	structural constituent of ribosome [GO:0003735]	GO:0003735; GO:0006412; GO:0015934	1310618
ACX60_RS02190	WP_000175340.1	K02876	RP-L15, MRPL15, rplO	large subunit ribosomal protein L15	Genetic Information Processing			Translation			ko03010	A0A009G7Z9	WP_000175340.1	A0A009G7Z9_ACIBA	50S ribosomal protein L15	rplO J517_1224	Acinetobacter baumannii 118362	146	rplO		translation [GO:0006412]	large ribosomal subunit [GO:0015934]	large ribosomal subunit [GO:0015934]; rRNA binding [GO:0019843]; structural constituent of ribosome [GO:0003735]; translation [GO:0006412]	rRNA binding [GO:0019843]; structural constituent of ribosome [GO:0003735]	GO:0003735; GO:0006412; GO:0015934; GO:0019843	1310618
ACX60_RS02195	WP_000075233.1	K03076	secY	preprotein translocase subunit SecY	Environmental Information Processing	Genetic Information Processing	Cellular Processes	Folding sorting and degradation	Cellular community - prokaryotes	Membrane transport	ko03070, ko03060, ko02024	A0A0R1C051	WP_000075233.1	A0A0R1C051_ACINO	Protein translocase subunit SecY	secY APC94_16190	Acinetobacter nosocomialis	450	secY		intracellular protein transmembrane transport [GO:0065002]; protein targeting [GO:0006605]; protein transport by the Sec complex [GO:0043952]	integral component of membrane [GO:0016021]; intracellular [GO:0005622]; plasma membrane [GO:0005886]	integral component of membrane [GO:0016021]; intracellular [GO:0005622]; plasma membrane [GO:0005886]; intracellular protein transmembrane transport [GO:0065002]; protein targeting [GO:0006605]; protein transport by the Sec complex [GO:0043952]		GO:0005622; GO:0005886; GO:0006605; GO:0016021; GO:0043952; GO:0065002	106654
ACX60_RS02200	WP_000867907.1	K02919	RP-L36, MRPL36, rpmJ	large subunit ribosomal protein L36	Genetic Information Processing			Translation			ko03010	A0A009FFP5	WP_000867907.1	A0A009FFP5_ACIBA	50S ribosomal protein L36	rpmJ J504_0096	Acinetobacter baumannii 348935	38	rpmJ		translation [GO:0006412]	ribosome [GO:0005840]	ribosome [GO:0005840]; structural constituent of ribosome [GO:0003735]; translation [GO:0006412]	structural constituent of ribosome [GO:0003735]	GO:0003735; GO:0005840; GO:0006412	1310605
ACX60_RS02205	WP_000090815.1	K02952	RP-S13, rpsM	small subunit ribosomal protein S13	Genetic Information Processing			Translation			ko03010	A0A009G7Y6	WP_000090815.1	A0A009G7Y6_ACIBA	30S ribosomal protein S13	rpsM J517_1221	Acinetobacter baumannii 118362	118	rpsM		translation [GO:0006412]	ribosome [GO:0005840]	ribosome [GO:0005840]; rRNA binding [GO:0019843]; structural constituent of ribosome [GO:0003735]; tRNA binding [GO:0000049]; translation [GO:0006412]	rRNA binding [GO:0019843]; structural constituent of ribosome [GO:0003735]; tRNA binding [GO:0000049]	GO:0000049; GO:0003735; GO:0005840; GO:0006412; GO:0019843	1310618
ACX60_RS02210	WP_001040166.1	K02948	RP-S11, MRPS11, rpsK	small subunit ribosomal protein S11	Genetic Information Processing			Translation			ko03010	A0A009EZK6	WP_001040166.1	A0A009EZK6_ACIBA	30S ribosomal protein S11	rpsK J504_0094	Acinetobacter baumannii 348935	128	rpsK		translation [GO:0006412]	ribosome [GO:0005840]	ribosome [GO:0005840]; rRNA binding [GO:0019843]; structural constituent of ribosome [GO:0003735]; translation [GO:0006412]	rRNA binding [GO:0019843]; structural constituent of ribosome [GO:0003735]	GO:0003735; GO:0005840; GO:0006412; GO:0019843	1310605
ACX60_RS02215	WP_000135204.1	K02986	RP-S4, rpsD	small subunit ribosomal protein S4	Genetic Information Processing			Translation			ko03010	A0A009G834	WP_000135204.1	A0A009G834_ACIBA	30S ribosomal protein S4	rpsD J517_1219	Acinetobacter baumannii 118362	208	rpsD		translation [GO:0006412]	small ribosomal subunit [GO:0015935]	small ribosomal subunit [GO:0015935]; rRNA binding [GO:0019843]; structural constituent of ribosome [GO:0003735]; translation [GO:0006412]	rRNA binding [GO:0019843]; structural constituent of ribosome [GO:0003735]	GO:0003735; GO:0006412; GO:0015935; GO:0019843	1310618
ACX60_RS02220	WP_000198631.1	K03040	rpoA	DNA-directed RNA polymerase subunit alpha	Genetic Information Processing	Metabolism		Nucleotide metabolism	Replication and repair	Transcription	ko00240, ko00230, ko03020, ko03460, ko03022	A0A009H7Z1	WP_000198631.1	A0A009H7Z1_ACIBA	DNA-directed RNA polymerase subunit alpha (RNAP subunit alpha) (EC 2.7.7.6) (RNA polymerase subunit alpha) (Transcriptase subunit alpha)	rpoA J517_1218	Acinetobacter baumannii 118362	335	rpoA	2.7.7.6	transcription, DNA-templated [GO:0006351]		DNA binding [GO:0003677]; DNA-directed 5'-3' RNA polymerase activity [GO:0003899]; protein dimerization activity [GO:0046983]; transcription, DNA-templated [GO:0006351]	DNA binding [GO:0003677]; DNA-directed 5'-3' RNA polymerase activity [GO:0003899]; protein dimerization activity [GO:0046983]	GO:0003677; GO:0003899; GO:0006351; GO:0046983	1310618
ACX60_RS02225	WP_001216380.1	K02879	RP-L17, MRPL17, rplQ	large subunit ribosomal protein L17	Genetic Information Processing			Translation			ko03010	A0A009GBK3	WP_001216380.1	A0A009GBK3_ACIBA	50S ribosomal protein L17	rplQ J517_1217	Acinetobacter baumannii 118362	125	rplQ		translation [GO:0006412]	ribosome [GO:0005840]	ribosome [GO:0005840]; structural constituent of ribosome [GO:0003735]; translation [GO:0006412]	structural constituent of ribosome [GO:0003735]	GO:0003735; GO:0005840; GO:0006412	1310618
ACX60_RS02230	WP_000415133.1											A0A009GNU3	WP_000415133.1	A0A009GNU3_ACIBA	FAD-containing monooxygenase EthA (EC 1.14.13.-)	ethA J517_1216	Acinetobacter baumannii 118362	496	ethA	1.14.13.-			flavin adenine dinucleotide binding [GO:0050660]; N,N-dimethylaniline monooxygenase activity [GO:0004499]; NADP binding [GO:0050661]	flavin adenine dinucleotide binding [GO:0050660]; N,N-dimethylaniline monooxygenase activity [GO:0004499]; NADP binding [GO:0050661]	GO:0004499; GO:0050660; GO:0050661	1310618
ACX60_RS02235	WP_001190550.1	K00255	ACADL	long-chain-acyl-CoA dehydrogenase	Metabolism			Lipid metabolism			ko00071	A0A0H4UB89	WP_001190550.1	A0A0H4UB89_ACIBA	Acyl-CoA dehydrogenase	BGC29_10255 CPI82_02950	Acinetobacter baumannii	390					acyl-CoA dehydrogenase activity [GO:0003995]; flavin adenine dinucleotide binding [GO:0050660]	acyl-CoA dehydrogenase activity [GO:0003995]; flavin adenine dinucleotide binding [GO:0050660]	GO:0003995; GO:0050660	470
ACX60_RS02240	WP_001288210.1	K09159	cptB	antitoxin CptB	Cellular Processes			Transport and catabolism			ko04139	A0A009GBN4	WP_001288210.1	A0A009GBN4_ACIBA	Flavinator of succinate dehydrogenase family protein	J517_1214	Acinetobacter baumannii 118362	85								1310618
ACX60_RS02245	WP_009518132.1											A0A1E3M967	WP_009518132.1	A0A1E3M967_ACIBA	Uncharacterized protein	BGC29_10245	Acinetobacter baumannii	129				integral component of membrane [GO:0016021]	integral component of membrane [GO:0016021]		GO:0016021	470
ACX60_RS02250	WP_000049106.1											A0A009H6K4	WP_000049106.1	A0A009H6K4_ACIBA	Uncharacterized protein	J517_1212	Acinetobacter baumannii 118362	361								1310618
ACX60_RS02255	WP_000651535.1											A0A1E3M965	WP_000651535.1	A0A1E3M965_ACIBA	Rhombosortase	BGC29_10235	Acinetobacter baumannii	188				integral component of membrane [GO:0016021]	integral component of membrane [GO:0016021]; serine-type endopeptidase activity [GO:0004252]	serine-type endopeptidase activity [GO:0004252]	GO:0004252; GO:0016021	470
ACX60_RS02260	WP_001158904.1											A0A1E3M9L9	WP_001158904.1	A0A1E3M9L9_ACIBA	Uncharacterized protein	BGC29_10230	Acinetobacter baumannii	731				integral component of membrane [GO:0016021]	integral component of membrane [GO:0016021]		GO:0016021	470
ACX60_RS02265	WP_001130980.1											A0A009G804	WP_001130980.1	A0A009G804_ACIBA	Uncharacterized protein	J517_1209	Acinetobacter baumannii 118362	143				integral component of membrane [GO:0016021]	integral component of membrane [GO:0016021]		GO:0016021	1310618
ACX60_RS02270	WP_000745518.1	K07070	K07070	uncharacterized protein	Unclassified			Poorly characterized			ko01522	A0A009H805	WP_000745518.1	A0A009H805_ACIBA	Uncharacterized protein	J517_1208	Acinetobacter baumannii 118362	69								1310618
ACX60_RS02275	WP_025467431.1	K01414	prlC	oligopeptidase A	Metabolism			Enzyme families			ko00983	A0A1E3MBT3	WP_025467431.1	A0A1E3MBT3_ACIBA	Oligopeptidase A	BGC29_10215	Acinetobacter baumannii	684					metal ion binding [GO:0046872]; metalloendopeptidase activity [GO:0004222]	metal ion binding [GO:0046872]; metalloendopeptidase activity [GO:0004222]	GO:0004222; GO:0046872	470
ACX60_RS02280	WP_000165345.1	K12573	rnr, vacB	ribonuclease R	Genetic Information Processing			Folding sorting and degradation	Translation		ko03015, ko03010, ko03018	A0A1E3M9B2	WP_000165345.1	A0A1E3M9B2_ACIBA	Ribonuclease R (RNase R) (EC 3.1.13.1)	rnr A7N09_05805 BGC29_10210	Acinetobacter baumannii	805	rnr	3.1.13.1		cytoplasm [GO:0005737]	cytoplasm [GO:0005737]; exoribonuclease II activity [GO:0008859]; RNA binding [GO:0003723]	exoribonuclease II activity [GO:0008859]; RNA binding [GO:0003723]	GO:0003723; GO:0005737; GO:0008859	470
ACX60_RS02300	WP_001046660.1											A0A1E3M9B5	WP_001046660.1	A0A1E3M9B5_ACIBA	Hydrolase	BGC29_10195	Acinetobacter baumannii	197					hydrolase activity [GO:0016787]	hydrolase activity [GO:0016787]	GO:0016787	470
ACX60_RS02305	WP_000479323.1											A0A1E3M987	WP_000479323.1	A0A1E3M987_ACIBA	Uncharacterized protein	BGC29_10190	Acinetobacter baumannii	788								470
ACX60_RS02315	WP_000007404.1	K07078	K07078	uncharacterized protein	Unclassified			Poorly characterized			ko01522	A0A1E3M957	WP_000007404.1	A0A1E3M957_ACIBA	Nitroreductase	BGC29_10180	Acinetobacter baumannii	230			cellular response to oxidative stress [GO:0034599]		oxidoreductase activity, acting on NAD(P)H, nitrogenous group as acceptor [GO:0016657]; cellular response to oxidative stress [GO:0034599]	oxidoreductase activity, acting on NAD(P)H, nitrogenous group as acceptor [GO:0016657]	GO:0016657; GO:0034599	470
ACX60_RS02320	WP_000139385.1											A0A009GX36	WP_000139385.1	A0A009GX36_ACIBA	YcxB-like family protein	J517_3395	Acinetobacter baumannii 118362	165				integral component of membrane [GO:0016021]	integral component of membrane [GO:0016021]		GO:0016021	1310618
ACX60_RS02325	WP_000857681.1											A0A1E3M951	WP_000857681.1	A0A1E3M951_ACIBA	Fumarylacetoacetate hydrolase	BGC29_10170	Acinetobacter baumannii	213			metabolic process [GO:0008152]		hydrolase activity [GO:0016787]; metabolic process [GO:0008152]	hydrolase activity [GO:0016787]	GO:0008152; GO:0016787	470
ACX60_RS02330	WP_000747869.1											A0A1E3M9K8	WP_000747869.1	A0A1E3M9K8_ACIBA	AraC family transcriptional regulator	BGC29_10165	Acinetobacter baumannii	264			transcription, DNA-templated [GO:0006351]	cytoplasm [GO:0005737]	cytoplasm [GO:0005737]; DNA binding transcription factor activity [GO:0003700]; sequence-specific DNA binding [GO:0043565]; transcription, DNA-templated [GO:0006351]	DNA binding transcription factor activity [GO:0003700]; sequence-specific DNA binding [GO:0043565]	GO:0003700; GO:0005737; GO:0006351; GO:0043565	470
ACX60_RS02335	WP_000392678.1											A0A1E3M988	WP_000392678.1	A0A1E3M988_ACIBA	Uncharacterized protein	A7N09_05860 BGC29_10160	Acinetobacter baumannii	304				integral component of membrane [GO:0016021]	integral component of membrane [GO:0016021]		GO:0016021	470
ACX60_RS02340	WP_000893466.1	K07058	K07058	membrane protein	Unclassified			Poorly characterized			ko01522	A0A009G114	WP_000893466.1	A0A009G114_ACIBA	UPF0761 membrane protein J517_3391	yihY J517_3391	Acinetobacter baumannii 118362	415	yihY			integral component of plasma membrane [GO:0005887]	integral component of plasma membrane [GO:0005887]		GO:0005887	1310618
ACX60_RS02345	WP_001183347.1	K03809	wrbA	NAD(P)H dehydrogenase (quinone)	Metabolism			Metabolism of cofactors and vitamins			ko00130	A0A009G106	WP_001183347.1	A0A009G106_ACIBA	Quinone oxidoreductase, type IV (EC 1.6.5.2)	wrbA J517_3390	Acinetobacter baumannii 118362	197	wrbA	1.6.5.2			electron transfer activity [GO:0009055]; FMN binding [GO:0010181]; NAD(P)H dehydrogenase (quinone) activity [GO:0003955]	electron transfer activity [GO:0009055]; FMN binding [GO:0010181]; NAD(P)H dehydrogenase (quinone) activity [GO:0003955]	GO:0003955; GO:0009055; GO:0010181	1310618
ACX60_RS02350	WP_000543071.1	K03816	xpt	xanthine phosphoribosyltransferase	Metabolism			Nucleotide metabolism			ko00230	A0A009GDA0	WP_000543071.1	A0A009GDA0_ACIBA	Xanthine phosphoribosyltransferase (XPRTase) (EC 2.4.2.22)	xpt J517_3389	Acinetobacter baumannii 118362	191	xpt	2.4.2.22	purine ribonucleoside salvage [GO:0006166]; xanthine metabolic process [GO:0046110]; XMP salvage [GO:0032265]	cytoplasm [GO:0005737]	cytoplasm [GO:0005737]; xanthine phosphoribosyltransferase activity [GO:0000310]; purine ribonucleoside salvage [GO:0006166]; xanthine metabolic process [GO:0046110]; XMP salvage [GO:0032265]	xanthine phosphoribosyltransferase activity [GO:0000310]	GO:0000310; GO:0005737; GO:0006166; GO:0032265; GO:0046110	1310618
ACX60_RS02355	WP_000201544.1											A0A009HMD1	WP_000201544.1	A0A009HMD1_ACIBA	Uncharacterized protein	J512_3395	Acinetobacter baumannii 1295743	237								1310613
ACX60_RS02360	WP_001193955.1											A0A062ES77	WP_001193955.1	A0A062ES77_ACIBA	Uncharacterized protein	J560_3151	Acinetobacter baumannii 855125	223								1310661
ACX60_RS02365	WP_000914771.1	K03832	tonB	periplasmic protein TonB	Environmental Information Processing			Membrane transport			ko03460	A0A1E3M948	WP_000914771.1	A0A1E3M948_ACIBA	Energy transducer TonB	BGC29_10130	Acinetobacter baumannii	294				integral component of membrane [GO:0016021]	integral component of membrane [GO:0016021]		GO:0016021	470
ACX60_RS02370	WP_000703571.1	K07042	ybeY, yqfG	probable rRNA maturation factor	Genetic Information Processing			Translation			ko03008	A0A009G110	WP_000703571.1	A0A009G110_ACIBA	Endoribonuclease YbeY (EC 3.1.-.-)	ybeY J517_3385	Acinetobacter baumannii 118362	158	ybeY	3.1.-.-	rRNA processing [GO:0006364]	cytoplasm [GO:0005737]	cytoplasm [GO:0005737]; endoribonuclease activity [GO:0004521]; metalloendopeptidase activity [GO:0004222]; zinc ion binding [GO:0008270]; rRNA processing [GO:0006364]	endoribonuclease activity [GO:0004521]; metalloendopeptidase activity [GO:0004222]; zinc ion binding [GO:0008270]	GO:0004222; GO:0004521; GO:0005737; GO:0006364; GO:0008270	1310618
ACX60_RS02375	WP_000122983.1	K06217	phoH, phoL	phosphate starvation-inducible protein PhoH and related proteins	Unclassified			Cellular processes and signaling			ko01522	A0A009FXE6	WP_000122983.1	A0A009FXE6_ACIBA	ATPase associated with various cellular activities family protein	J517_3384	Acinetobacter baumannii 118362	362					ATP binding [GO:0005524]; RNA binding [GO:0003723]	ATP binding [GO:0005524]; RNA binding [GO:0003723]	GO:0003723; GO:0005524	1310618
ACX60_RS02380	WP_049594797.1	K06168	miaB	tRNA-2-methylthio-N6-dimethylallyladenosine synthase	Genetic Information Processing			Translation			ko03010	A0A1E3M9J6	WP_049594797.1	A0A1E3M9J6_ACIBA	tRNA-2-methylthio-N(6)-dimethylallyladenosine synthase (EC 2.8.4.3) ((Dimethylallyl)adenosine tRNA methylthiotransferase MiaB) (tRNA-i(6)A37 methylthiotransferase)	miaB BGC29_10115	Acinetobacter baumannii	483	miaB	2.8.4.3	tRNA modification [GO:0006400]	cytoplasm [GO:0005737]	cytoplasm [GO:0005737]; 4 iron, 4 sulfur cluster binding [GO:0051539]; metal ion binding [GO:0046872]; transferase activity [GO:0016740]; tRNA modification [GO:0006400]	4 iron, 4 sulfur cluster binding [GO:0051539]; metal ion binding [GO:0046872]; transferase activity [GO:0016740]	GO:0005737; GO:0006400; GO:0016740; GO:0046872; GO:0051539	470
ACX60_RS02385	WP_000792526.1	K08309	slt	soluble lytic murein transglycosylase	Metabolism			Glycan biosynthesis and metabolism			ko00550	A0A009IK72	WP_000792526.1	A0A009IK72_ACIBA	Transglycosylase SLT domain protein	J512_3388	Acinetobacter baumannii 1295743	647				periplasmic space [GO:0042597]	periplasmic space [GO:0042597]; hydrolase activity, hydrolyzing O-glycosyl compounds [GO:0004553]	hydrolase activity, hydrolyzing O-glycosyl compounds [GO:0004553]	GO:0004553; GO:0042597	1310613
ACX60_RS02390	WP_000877281.1	K01166	E3.1.27.1	ribonuclease T2	Genetic Information Processing			Translation			ko03010	A0A009GW50	WP_000877281.1	A0A009GW50_ACIBA	Ribonuclease T2 family protein	J517_3381	Acinetobacter baumannii 118362	220					ribonuclease T2 activity [GO:0033897]; RNA binding [GO:0003723]	ribonuclease T2 activity [GO:0033897]; RNA binding [GO:0003723]	GO:0003723; GO:0033897	1310618
ACX60_RS02395	WP_000813006.1	K00024	mdh	malate dehydrogenase	Metabolism			Carbohydrate metabolism	Amino acid metabolism	Energy metabolism	ko00680, ko00020, ko00720, ko00620, ko00710, ko00630, ko00270	A0A009G124	WP_000813006.1	A0A009G124_ACIBA	Malate dehydrogenase (EC 1.1.1.37)	mdh J517_3380	Acinetobacter baumannii 118362	328	mdh	1.1.1.37	carbohydrate metabolic process [GO:0005975]; malate metabolic process [GO:0006108]; tricarboxylic acid cycle [GO:0006099]		L-malate dehydrogenase activity [GO:0030060]; carbohydrate metabolic process [GO:0005975]; malate metabolic process [GO:0006108]; tricarboxylic acid cycle [GO:0006099]	L-malate dehydrogenase activity [GO:0030060]	GO:0005975; GO:0006099; GO:0006108; GO:0030060	1310618
ACX60_RS02400	WP_000462894.1											A0A009GD96	WP_000462894.1	A0A009GD96_ACIBA	Uncharacterized protein	J517_3379	Acinetobacter baumannii 118362	81								1310618
ACX60_RS02405	WP_000334849.1											A0A1E3M995	WP_000334849.1	A0A1E3M995_ACIBA	Uncharacterized protein	BGC29_10090	Acinetobacter baumannii	175								470
ACX60_RS02410	WP_000556102.1	K07394	K07394	SM-20-related protein	Unclassified			Genetic information processing			ko01522	A0A009Q617	WP_000556102.1	A0A009Q617_ACIBA	2OG-Fe(II) oxygenase superfamily protein	J506_3498	Acinetobacter baumannii 625974	201					iron ion binding [GO:0005506]; L-ascorbic acid binding [GO:0031418]; oxidoreductase activity, acting on paired donors, with incorporation or reduction of molecular oxygen [GO:0016705]	iron ion binding [GO:0005506]; L-ascorbic acid binding [GO:0031418]; oxidoreductase activity, acting on paired donors, with incorporation or reduction of molecular oxygen [GO:0016705]	GO:0005506; GO:0016705; GO:0031418	1310607
ACX60_RS02415	WP_001109438.1	K07115	rlmJ	23S rRNA (adenine2030-N6)-methyltransferase	Genetic Information Processing			Translation			ko03008	A0A009FXF0	WP_001109438.1	A0A009FXF0_ACIBA	Ribosomal RNA large subunit methyltransferase J (EC 2.1.1.266) (23S rRNA (adenine(2030)-N6)-methyltransferase) (23S rRNA m6A2030 methyltransferase)	rlmJ J517_3376	Acinetobacter baumannii 118362	285	rlmJ	2.1.1.266	rRNA base methylation [GO:0070475]		23S rRNA (adenine(2030)-N(6))-methyltransferase activity [GO:0036307]; RNA binding [GO:0003723]; rRNA base methylation [GO:0070475]	23S rRNA (adenine(2030)-N(6))-methyltransferase activity [GO:0036307]; RNA binding [GO:0003723]	GO:0003723; GO:0036307; GO:0070475	1310618
ACX60_RS02420	WP_000180205.1	K17103	CHO1, pssA	CDP-diacylglycerol---serine O-phosphatidyltransferase	Metabolism			Lipid metabolism	Amino acid metabolism		ko00564, ko00260	A0A009I0Q1	WP_000180205.1	A0A009I0Q1_ACIBA	CDP-diacylglycerol-serine O-phosphatidyltransferase (EC 2.7.8.8)	pssA J512_3381	Acinetobacter baumannii 1295743	277	pssA	2.7.8.8	phospholipid biosynthetic process [GO:0008654]	integral component of membrane [GO:0016021]	integral component of membrane [GO:0016021]; CDP-diacylglycerol-serine O-phosphatidyltransferase activity [GO:0003882]; phospholipid biosynthetic process [GO:0008654]	CDP-diacylglycerol-serine O-phosphatidyltransferase activity [GO:0003882]	GO:0003882; GO:0008654; GO:0016021	1310613
ACX60_RS02425	WP_001125217.1											N9JNF0	WP_001125217.1	N9JNF0_ACIBA	Uncharacterized protein	F918_00506	Acinetobacter baumannii NIPH 601	355								1217637
ACX60_RS02455	WP_000455817.1											A0A062FK24	WP_000455817.1	A0A062FK24_ACIBA	Glutathione-dependent formaldehyde-activating enzyme family protein	J532_2715	Acinetobacter baumannii 940793	116			metabolic process [GO:0008152]		carbon-sulfur lyase activity [GO:0016846]; metabolic process [GO:0008152]	carbon-sulfur lyase activity [GO:0016846]	GO:0008152; GO:0016846	1310633
ACX60_RS02460	WP_009517740.1											A0A1E3M6K0	WP_009517740.1	A0A1E3M6K0_ACIBA	Uncharacterized protein	BGC29_16495	Acinetobacter baumannii	187								470
ACX60_RS02465	WP_001176664.1	K00249	ACADM, acd	acyl-CoA dehydrogenase	Metabolism			Various			ko00410, ko00071, ko00640, ko00280	A0A1E3M6X1	WP_001176664.1	A0A1E3M6X1_ACIBA	Acyl-CoA dehydrogenase	BGC29_16500	Acinetobacter baumannii	387					acyl-CoA dehydrogenase activity [GO:0003995]; flavin adenine dinucleotide binding [GO:0050660]	acyl-CoA dehydrogenase activity [GO:0003995]; flavin adenine dinucleotide binding [GO:0050660]	GO:0003995; GO:0050660	470
ACX60_RS02470	WP_000562197.1											A0A0H4UAN3	WP_000562197.1	A0A0H4UAN3_ACIBA	TetR family transcriptional regulator	AZE33_17445 BGC29_16505	Acinetobacter baumannii	199			regulation of transcription, DNA-templated [GO:0006355]; transcription, DNA-templated [GO:0006351]		DNA binding [GO:0003677]; regulation of transcription, DNA-templated [GO:0006355]; transcription, DNA-templated [GO:0006351]	DNA binding [GO:0003677]	GO:0003677; GO:0006351; GO:0006355	470
ACX60_RS02475	WP_000002859.1											A0A1E3M9B8	WP_000002859.1	A0A1E3M9B8_ACIBA	Terpene utilization protein AtuA	BGC29_16510	Acinetobacter baumannii	601								470
ACX60_RS02480	WP_000121939.1	K13774	atuB	citronellol/citronellal dehydrogenase	Metabolism			Metabolism of terpenoids and polyketides			ko00281	A0A009GX76	WP_000121939.1	A0A009GX76_ACIBA	Short chain dehydrogenase family protein	J517_3154	Acinetobacter baumannii 118362	303								1310618
ACX60_RS02485	WP_000154082.1	K13778	atuC	geranyl-CoA carboxylase beta subunit	Metabolism			Metabolism of terpenoids and polyketides			ko00281	A0A1E3M6V2	WP_000154082.1	A0A1E3M6V2_ACIBA	Acetyl-CoA carboxylase carboxyltransferase subunit	BGC29_16520	Acinetobacter baumannii	537					ligase activity [GO:0016874]; transferase activity [GO:0016740]	ligase activity [GO:0016874]; transferase activity [GO:0016740]	GO:0016740; GO:0016874	470
ACX60_RS02490	WP_000673011.1	K11731	atuD	citronellyl-CoA dehydrogenase	Metabolism			Metabolism of terpenoids and polyketides			ko00281	A0A062IFZ4	WP_000673011.1	A0A062IFZ4_ACIBA	Acyl-CoA dehydrogenase, N-terminal domain protein	J635_4213	Acinetobacter baumannii 233846	385					acyl-CoA dehydrogenase activity [GO:0003995]; flavin adenine dinucleotide binding [GO:0050660]	acyl-CoA dehydrogenase activity [GO:0003995]; flavin adenine dinucleotide binding [GO:0050660]	GO:0003995; GO:0050660	1310736
ACX60_RS02495	WP_000175504.1	K13779	atuE	isohexenylglutaconyl-CoA hydratase	Metabolism			Metabolism of terpenoids and polyketides			ko00281	A0A1E3M6V3	WP_000175504.1	A0A1E3M6V3_ACIBA	Enoyl-CoA hydratase	BGC29_16530	Acinetobacter baumannii	278			metabolic process [GO:0008152]		catalytic activity [GO:0003824]; metabolic process [GO:0008152]	catalytic activity [GO:0003824]	GO:0003824; GO:0008152	470
ACX60_RS02500	WP_000672551.1	K13777	atuF	geranyl-CoA carboxylase alpha subunit	Metabolism			Metabolism of terpenoids and polyketides			ko00281	A0A1E3M8L3	WP_000672551.1	A0A1E3M8L3_ACIBA	3-methylcrotonyl-CoA carboxylase	BGC29_16535	Acinetobacter baumannii	646					ATP binding [GO:0005524]; biotin carboxylase activity [GO:0004075]; metal ion binding [GO:0046872]	ATP binding [GO:0005524]; biotin carboxylase activity [GO:0004075]; metal ion binding [GO:0046872]	GO:0004075; GO:0005524; GO:0046872	470
ACX60_RS02505	WP_000863328.1											A0A0H4UBE0	WP_000863328.1	A0A0H4UBE0_ACIBA	Uncharacterized protein	BGC29_16540 CAS83_08550 LV38_00998	Acinetobacter baumannii	218				integral component of membrane [GO:0016021]	integral component of membrane [GO:0016021]		GO:0016021	470
ACX60_RS02510	WP_000003707.1	K03600	sspB	stringent starvation protein B	Genetic Information Processing			Transcription			ko03022	A0A1E3M6M3	WP_000003707.1	A0A1E3M6M3_ACIBA	ClpXP protease specificity-enhancing factor	BGC29_16545	Acinetobacter baumannii	142					peptidase activity [GO:0008233]	peptidase activity [GO:0008233]	GO:0008233	470
ACX60_RS02515	WP_000110146.1	K03599	sspA, mglA	stringent starvation protein A	Environmental Information Processing	Genetic Information Processing		Membrane transport	Transcription		ko03460, ko03022	A0A009GEA2	WP_000110146.1	A0A009GEA2_ACIBA	Glutathione S-transferase, C-terminal domain protein	J517_3147	Acinetobacter baumannii 118362	217					transferase activity [GO:0016740]	transferase activity [GO:0016740]	GO:0016740	1310618
ACX60_RS02520	WP_000224786.1	K02996	RP-S9, MRPS9, rpsI	small subunit ribosomal protein S9	Genetic Information Processing			Translation			ko03010	A0A009G209	WP_000224786.1	A0A009G209_ACIBA	30S ribosomal protein S9	rpsI J517_3146	Acinetobacter baumannii 118362	128	rpsI		translation [GO:0006412]	ribosome [GO:0005840]	ribosome [GO:0005840]; structural constituent of ribosome [GO:0003735]; translation [GO:0006412]	structural constituent of ribosome [GO:0003735]	GO:0003735; GO:0005840; GO:0006412	1310618
ACX60_RS02525	WP_000854895.1	K02871	RP-L13, MRPL13, rplM	large subunit ribosomal protein L13	Genetic Information Processing			Translation			ko03010	A0A009FYF3	WP_000854895.1	A0A009FYF3_ACIBA	50S ribosomal protein L13	rplM J517_3145	Acinetobacter baumannii 118362	142	rplM		translation [GO:0006412]	ribosome [GO:0005840]	ribosome [GO:0005840]; structural constituent of ribosome [GO:0003735]; translation [GO:0006412]	structural constituent of ribosome [GO:0003735]	GO:0003735; GO:0005840; GO:0006412	1310618
ACX60_RS02530	WP_000636499.1	K00097	pdxA	4-hydroxythreonine-4-phosphate dehydrogenase	Metabolism			Metabolism of cofactors and vitamins			ko00750	A0A1E3M6Z4	WP_000636499.1	A0A1E3M6Z4_ACIBA	4-hydroxythreonine-4-phosphate dehydrogenase (EC 1.1.1.262) (4-(phosphohydroxy)-L-threonine dehydrogenase)	pdxA BGC29_16565	Acinetobacter baumannii	324	pdxA	1.1.1.262	pyridoxal phosphate biosynthetic process [GO:0042823]; pyridoxine biosynthetic process [GO:0008615]	cytoplasm [GO:0005737]	cytoplasm [GO:0005737]; 4-hydroxythreonine-4-phosphate dehydrogenase activity [GO:0050570]; cobalt ion binding [GO:0050897]; magnesium ion binding [GO:0000287]; NAD binding [GO:0051287]; zinc ion binding [GO:0008270]; pyridoxal phosphate biosynthetic process [GO:0042823]; pyridoxine biosynthetic process [GO:0008615]	4-hydroxythreonine-4-phosphate dehydrogenase activity [GO:0050570]; cobalt ion binding [GO:0050897]; magnesium ion binding [GO:0000287]; NAD binding [GO:0051287]; zinc ion binding [GO:0008270]	GO:0000287; GO:0005737; GO:0008270; GO:0008615; GO:0042823; GO:0050570; GO:0050897; GO:0051287	470
ACX60_RS02535	WP_000284347.1	K02528	ksgA	16S rRNA (adenine1518-N6/adenine1519-N6)-dimethyltransferase	Genetic Information Processing			Translation			ko03008	A0A009HN01	WP_000284347.1	A0A009HN01_ACIBA	Ribosomal RNA small subunit methyltransferase A (EC 2.1.1.182) (16S rRNA (adenine(1518)-N(6)/adenine(1519)-N(6))-dimethyltransferase) (16S rRNA dimethyladenosine transferase) (16S rRNA dimethylase) (S-adenosylmethionine-6-N', N'-adenosyl(rRNA) dimethyltransferase)	rsmA ksgA J512_3161	Acinetobacter baumannii 1295743	270	rsmA	2.1.1.182		cytoplasm [GO:0005737]	cytoplasm [GO:0005737]; 16S rRNA (adenine(1518)-N(6)/adenine(1519)-N(6))-dimethyltransferase activity [GO:0052908]; RNA binding [GO:0003723]; rRNA (adenine-N6,N6-)-dimethyltransferase activity [GO:0000179]	16S rRNA (adenine(1518)-N(6)/adenine(1519)-N(6))-dimethyltransferase activity [GO:0052908]; RNA binding [GO:0003723]; rRNA (adenine-N6,N6-)-dimethyltransferase activity [GO:0000179]	GO:0000179; GO:0003723; GO:0005737; GO:0052908	1310613
ACX60_RS02540	WP_000167246.1	K01525	apaH	bis(5'-nucleosyl)-tetraphosphatase (symmetrical)	Metabolism			Nucleotide metabolism			ko00230	A0A0H4UTB2	WP_000167246.1	A0A0H4UTB2_ACIBA	Bis(5'-nucleosyl)-tetraphosphatase (Symmetrical)	BGC29_16575	Acinetobacter baumannii	279					bis(5'-nucleosyl)-tetraphosphatase (symmetrical) activity [GO:0008803]	bis(5'-nucleosyl)-tetraphosphatase (symmetrical) activity [GO:0008803]	GO:0008803	470
ACX60_RS02545	WP_000514366.1											A0A009GX84	WP_000514366.1	A0A009GX84_ACIBA	Uncharacterized protein	J517_3141	Acinetobacter baumannii 118362	147								1310618
ACX60_RS02550	WP_000480818.1											A0A009GE97	WP_000480818.1	A0A009GE97_ACIBA	LrgB-like family protein	J517_3140	Acinetobacter baumannii 118362	224				integral component of membrane [GO:0016021]	integral component of membrane [GO:0016021]		GO:0016021	1310618
ACX60_RS02555	WP_000357904.1											A0A009GX65	WP_000357904.1	A0A009GX65_ACIBA	Putative membrane protein	J517_3139	Acinetobacter baumannii 118362	123				integral component of membrane [GO:0016021]	integral component of membrane [GO:0016021]		GO:0016021	1310618
ACX60_RS02560	WP_000456884.1	K03665	hflX	GTPase	Genetic Information Processing			Translation			ko03008	A0A009HN05	WP_000456884.1	A0A009HN05_ACIBA	GTPase HflX (GTP-binding protein HflX)	hflX J512_3166	Acinetobacter baumannii 1295743	444	hflX			cytoplasm [GO:0005737]	cytoplasm [GO:0005737]; GTP binding [GO:0005525]; GTPase activity [GO:0003924]	GTPase activity [GO:0003924]; GTP binding [GO:0005525]	GO:0003924; GO:0005525; GO:0005737	1310613
ACX60_RS02565	WP_000195147.1	K00655	plsC	1-acyl-sn-glycerol-3-phosphate acyltransferase	Metabolism			Lipid metabolism			ko00561, ko00564, ko01040	A0A009FYE7	WP_000195147.1	A0A009FYE7_ACIBA	Acyltransferase family protein	J517_3137	Acinetobacter baumannii 118362	269			metabolic process [GO:0008152]		transferase activity, transferring acyl groups [GO:0016746]; metabolic process [GO:0008152]	transferase activity, transferring acyl groups [GO:0016746]	GO:0008152; GO:0016746	1310618
ACX60_RS02570	WP_000079184.1	K06132	clsC	cardiolipin synthase C	Metabolism			Lipid metabolism			ko00564	A0A009K005	WP_000079184.1	A0A009K005_ACIBA	Phospholipase D family protein	J518_3584	Acinetobacter baumannii 1419130	541					catalytic activity [GO:0003824]	catalytic activity [GO:0003824]	GO:0003824	1310619
ACX60_RS02575	WP_000267335.1	K07098	K07098	uncharacterized protein	Unclassified			Poorly characterized			ko01522	A0A009R9Z7	WP_000267335.1	A0A009R9Z7_ACIBA	Calcineurin-like phosphoesterase family protein	J552_3218	Acinetobacter baumannii 951631	336				integral component of membrane [GO:0016021]	integral component of membrane [GO:0016021]; hydrolase activity [GO:0016787]	hydrolase activity [GO:0016787]	GO:0016021; GO:0016787	1310653
ACX60_RS02580	WP_001097560.1											A0A009KJ34	WP_001097560.1	A0A009KJ34_ACIBA	OmpA family protein	J518_3586	Acinetobacter baumannii 1419130	159				cell outer membrane [GO:0009279]; integral component of membrane [GO:0016021]	cell outer membrane [GO:0009279]; integral component of membrane [GO:0016021]		GO:0009279; GO:0016021	1310619
ACX60_RS02585	WP_002014284.1	K21021	tpbB	diguanylate cyclase	Cellular Processes			Cellular community - prokaryotes			ko02025	A0A086I2S8	WP_002014284.1	A0A086I2S8_ACIBA	GGDEF domain-containing protein (Membrane protein) (Putative diguanylate cyclase YfiN) (EC 2.7.7.65)	yfiN A7M79_08465 A7N09_00010 APD06_01115 B9X95_20265 BGC29_16620 BWP00_08510 CAS83_08470 CBE85_18865 IX87_11635 LV38_00982	Acinetobacter baumannii	407	yfiN	2.7.7.65		integral component of membrane [GO:0016021]	integral component of membrane [GO:0016021]; diguanylate cyclase activity [GO:0052621]	diguanylate cyclase activity [GO:0052621]	GO:0016021; GO:0052621	470
ACX60_RS02590	WP_001985194.1											A0A059ZNX5	WP_001985194.1	A0A059ZNX5_ACIBA	DUF4154 domain-containing protein	A388_00562 A7M79_08460 A7N09_00005 AB895_0957 APD06_01110 AZE33_17325 B4O95_20230 B4R90_14065 B9X91_09540 B9X95_20270 BGC29_16625 CAS83_08465 CEJ63_15240 CHQ89_18955 CPI82_18900 CUC62_18040 CV949_15910 CV950_05045 CV951_16620 CV952_16855 CV954_02485 IX87_11630 LV38_00981	Acinetobacter baumannii	167								470
ACX60_RS02620	WP_049594874.1	K00382	DLD, lpd, pdhD	dihydrolipoamide dehydrogenase	Cellular Processes	Metabolism		Carbohydrate metabolism	Amino acid metabolism	Transport and catabolism	ko00020, ko00010, ko00280, ko00260, ko00620, ko04144, ko00630, ko00640	A0A1E3MBZ6	WP_049594874.1	A0A1E3MBZ6_ACIBA	Dihydrolipoyl dehydrogenase	BGC29_02180	Acinetobacter baumannii	457			cell redox homeostasis [GO:0045454]	cell [GO:0005623]	cell [GO:0005623]; electron transfer activity [GO:0009055]; flavin adenine dinucleotide binding [GO:0050660]; cell redox homeostasis [GO:0045454]	electron transfer activity [GO:0009055]; flavin adenine dinucleotide binding [GO:0050660]	GO:0005623; GO:0009055; GO:0045454; GO:0050660	470
ACX60_RS02625	WP_000779308.1											A0A1E3MC03	WP_000779308.1	A0A1E3MC03_ACIBA	Uncharacterized protein	BGC29_02175	Acinetobacter baumannii	397								470
ACX60_RS02630	WP_001293924.1											A0A009H749	WP_001293924.1	A0A009H749_ACIBA	Uncharacterized protein	J517_1120	Acinetobacter baumannii 118362	111					hydrolase activity [GO:0016787]	hydrolase activity [GO:0016787]	GO:0016787	1310618
ACX60_RS02635	WP_000543480.1											A0A1E3MDT6	WP_000543480.1	A0A1E3MDT6_ACIBA	Lysophospholipase	BGC29_02165	Acinetobacter baumannii	298								470
ACX60_RS02640	WP_000587649.1	K03672	trxC	thioredoxin 2	Genetic Information Processing			Folding sorting and degradation			ko03008	A0A009PAT1	WP_000587649.1	A0A009PAT1_ACIBA	Thioredoxin	J506_3554	Acinetobacter baumannii 625974	145			cell redox homeostasis [GO:0045454]; glycerol ether metabolic process [GO:0006662]	cell [GO:0005623]	cell [GO:0005623]; protein disulfide oxidoreductase activity [GO:0015035]; cell redox homeostasis [GO:0045454]; glycerol ether metabolic process [GO:0006662]	protein disulfide oxidoreductase activity [GO:0015035]	GO:0005623; GO:0006662; GO:0015035; GO:0045454	1310607
ACX60_RS02645	WP_001287659.1	K10806	yciA	acyl-CoA thioesterase YciA	Metabolism			Lipid metabolism			ko01040	A0A0D5YDF7	WP_001287659.1	A0A0D5YDF7_ACIBA	Acyl-CoA thioesterase (Acyl-CoA thioesterase YciA, involved in membrane biogenesis) (Putative acyl-CoA thioester hydrolase) (EC 3.1.2.-)	A388_00570 ABUW_0518 BGC29_02155 CBI29_03366 CV951_16590 CV952_16825 CV954_02515	Acinetobacter baumannii	140		3.1.2.-			hydrolase activity [GO:0016787]	hydrolase activity [GO:0016787]	GO:0016787	470
ACX60_RS02650	WP_000083577.1											A0A1E3MC17	WP_000083577.1	A0A1E3MC17_ACIBA	DUF4442 domain-containing protein	B4R90_13895 BGC29_02150	Acinetobacter baumannii	164								470
ACX60_RS02655	WP_000538650.1											A0A1E3MC29	WP_000538650.1	A0A1E3MC29_ACIBA	Uncharacterized protein	BGC29_02145	Acinetobacter baumannii	66								470
ACX60_RS02660	WP_000957703.1											A0A1E3MEK9	WP_000957703.1	A0A1E3MEK9_ACIBA	Uncharacterized protein	BGC29_02140	Acinetobacter baumannii	328								470
ACX60_RS02665	WP_000134309.1											A0A1E3MC06	WP_000134309.1	A0A1E3MC06_ACIBA	Uncharacterized protein	BGC29_02135	Acinetobacter baumannii	379								470
ACX60_RS02670	WP_000506715.1											A0A1E3MC21	WP_000506715.1	A0A1E3MC21_ACIBA	Uncharacterized protein	BGC29_02130	Acinetobacter baumannii	351								470
ACX60_RS02680	WP_000762709.1											A0A1E3MBW5	WP_000762709.1	A0A1E3MBW5_ACIBA	Uncharacterized protein	BGC29_02120	Acinetobacter baumannii	163								470
ACX60_RS02685	WP_001177189.1											A0A1E3MDS3	WP_001177189.1	A0A1E3MDS3_ACIBA	Nuclease	BGC29_02115	Acinetobacter baumannii	365								470
ACX60_RS02690	WP_001063876.1											A0A1E3MBW6	WP_001063876.1	A0A1E3MBW6_ACIBA	Uncharacterized protein	BGC29_02110	Acinetobacter baumannii	110								470
ACX60_RS02695	WP_001017139.1											A0A1E3MC87	WP_001017139.1	A0A1E3MC87_ACIBA	Uncharacterized protein	BGC29_02105	Acinetobacter baumannii	401								470
ACX60_RS02700	WP_000479026.1											A0A1E3MC08	WP_000479026.1	A0A1E3MC08_ACIBA	Uncharacterized protein	BGC29_02100	Acinetobacter baumannii	67								470
ACX60_RS02705	WP_000489162.1											A0A1E3MC19	WP_000489162.1	A0A1E3MC19_ACIBA	Uncharacterized protein	BGC29_02095	Acinetobacter baumannii	72								470
ACX60_RS02710	WP_000790977.1											A0A1E3MEJ8	WP_000790977.1	A0A1E3MEJ8_ACIBA	Uncharacterized protein	BGC29_02090	Acinetobacter baumannii	87								470
ACX60_RS02715	WP_000942647.1											A0A1E3MBZ5	WP_000942647.1	A0A1E3MBZ5_ACIBA	Molecular chaperone DnaJ	BGC29_02085	Acinetobacter baumannii	341								470
ACX60_RS02720	WP_001985473.1											A0A0J1A627	WP_001985473.1	A0A0J1A627_ACIBA	Uncharacterized protein	T630_0616	Acinetobacter baumannii MRSN 3527	232				integral component of membrane [GO:0016021]	integral component of membrane [GO:0016021]		GO:0016021	1409923
ACX60_RS02725	WP_001067865.1											A0A1E3MBY3	WP_001067865.1	A0A1E3MBY3_ACIBA	Uncharacterized protein	BGC29_02075	Acinetobacter baumannii	109								470
ACX60_RS02730	WP_000553831.1											A0A009GYU6	WP_000553831.1	A0A009GYU6_9GAMM	Uncharacterized protein	J508_0447	Acinetobacter sp. 1289694	98				integral component of membrane [GO:0016021]	integral component of membrane [GO:0016021]		GO:0016021	1310609
ACX60_RS02735	WP_000951143.1											A0A009I2M3	WP_000951143.1	A0A009I2M3_9GAMM	Phage/plasmid-like TIGR03299 family protein	J507_1890	Acinetobacter sp. 1295259	349								1310608
ACX60_RS02740	WP_002037196.1	K07245	pcoD	copper resistance protein D	Environmental Information Processing			Membrane transport			ko03460	A0A009QHQ8	WP_002037196.1	A0A009QHQ8_ACIBA	Copper resistance D family protein	J506_2417	Acinetobacter baumannii 625974	293			copper ion transport [GO:0006825]	integral component of membrane [GO:0016021]	integral component of membrane [GO:0016021]; copper ion transport [GO:0006825]		GO:0006825; GO:0016021	1310607
ACX60_RS02745	WP_000689223.1	K07156	copC, pcoC	copper resistance protein C	Environmental Information Processing			Membrane transport			ko03460	A0A009H3Z0	WP_000689223.1	A0A009H3Z0_9GAMM	CopC domain protein	J507_1888	Acinetobacter sp. 1295259	126			copper ion transport [GO:0006825]; response to copper ion [GO:0046688]	periplasmic space [GO:0042597]	periplasmic space [GO:0042597]; copper ion binding [GO:0005507]; copper ion transport [GO:0006825]; response to copper ion [GO:0046688]	copper ion binding [GO:0005507]	GO:0005507; GO:0006825; GO:0042597; GO:0046688	1310608
ACX60_RS02750	WP_000349570.1	K17686	copA, ATP7	Cu+-exporting ATPase	Environmental Information Processing			Signal transduction			ko04016	A0A1E3MC76	WP_000349570.1	A0A1E3MC76_ACIBA	Copper-translocating P-type ATPase	BGC29_02050	Acinetobacter baumannii	785				integral component of membrane [GO:0016021]; plasma membrane [GO:0005886]	integral component of membrane [GO:0016021]; plasma membrane [GO:0005886]; cation-transporting ATPase activity [GO:0019829]; nucleotide binding [GO:0000166]	cation-transporting ATPase activity [GO:0019829]; nucleotide binding [GO:0000166]	GO:0000166; GO:0005886; GO:0016021; GO:0019829	470
ACX60_RS02755	WP_000149041.1	K07644	cusS, copS, silS	two-component system, OmpR family, heavy metal sensor histidine kinase CusS	Environmental Information Processing	Metabolism		Enzyme families	Signal transduction		ko00983, ko02020	A0A009PEX5	WP_000149041.1	A0A009PEX5_ACIBA	Sensor protein (EC 2.7.13.3)	J506_2414	Acinetobacter baumannii 625974	457		2.7.13.3		integral component of membrane [GO:0016021]; intracellular [GO:0005622]; plasma membrane [GO:0005886]	integral component of membrane [GO:0016021]; intracellular [GO:0005622]; plasma membrane [GO:0005886]; ATP binding [GO:0005524]; phosphorelay sensor kinase activity [GO:0000155]	ATP binding [GO:0005524]; phosphorelay sensor kinase activity [GO:0000155]	GO:0000155; GO:0005524; GO:0005622; GO:0005886; GO:0016021	1310607
ACX60_RS02760	WP_001221582.1	K07665	cusR, copR, silR	two-component system, OmpR family, copper resistance phosphate regulon response regulator CusR	Environmental Information Processing			Signal transduction			ko02020	A0A009Q9T1	WP_001221582.1	A0A009Q9T1_ACIBA	Response regulator	J506_2413	Acinetobacter baumannii 625974	227			phosphorelay signal transduction system [GO:0000160]; regulation of transcription, DNA-templated [GO:0006355]	intracellular [GO:0005622]	intracellular [GO:0005622]; DNA binding [GO:0003677]; phosphorelay signal transduction system [GO:0000160]; regulation of transcription, DNA-templated [GO:0006355]	DNA binding [GO:0003677]	GO:0000160; GO:0003677; GO:0005622; GO:0006355	1310607
ACX60_RS02765	WP_000853614.1											A0A1E3MEI9	WP_000853614.1	A0A1E3MEI9_ACIBA	Uncharacterized protein	BGC29_02035	Acinetobacter baumannii	116								470
ACX60_RS02770	WP_000038713.1											A0A1P8ELM5	WP_000038713.1	A0A1P8ELM5_9GAMM	Copper oxidase	BEN76_14265	Acinetobacter soli	656					copper ion binding [GO:0005507]; oxidoreductase activity [GO:0016491]	copper ion binding [GO:0005507]; oxidoreductase activity [GO:0016491]	GO:0005507; GO:0016491	487316
ACX60_RS02775	WP_000557535.1	K07233	pcoB, copB	copper resistance protein B	Unclassified			Cellular processes and signaling			ko01522	A0A062F007	WP_000557535.1	A0A062F007_ACIBA	Autotransporter beta-domain protein	J560_1143	Acinetobacter baumannii 855125	306			cellular copper ion homeostasis [GO:0006878]	cell outer membrane [GO:0009279]	cell outer membrane [GO:0009279]; copper ion binding [GO:0005507]; cellular copper ion homeostasis [GO:0006878]	copper ion binding [GO:0005507]	GO:0005507; GO:0006878; GO:0009279	1310661
ACX60_RS02780	WP_000771461.1											A0A1E3MBX4	WP_000771461.1	A0A1E3MBX4_ACIBA	Uncharacterized protein	BGC29_02020 BWP00_15395	Acinetobacter baumannii	153								470
ACX60_RS02785	WP_000675248.1											A0A1E3MBU6	WP_000675248.1	A0A1E3MBU6_ACIBA	Uncharacterized protein	BGC29_02015	Acinetobacter baumannii	434					efflux transmembrane transporter activity [GO:0015562]	efflux transmembrane transporter activity [GO:0015562]	GO:0015562	470
ACX60_RS02790	WP_000945697.1	K07798	cusB, silB	membrane fusion protein, Cu(I)/Ag(I) efflux system	Environmental Information Processing			Membrane transport	Signal transduction		ko02020, ko03460	A0A1E3MDQ1	WP_000945697.1	A0A1E3MDQ1_ACIBA	Efflux transporter periplasmic adaptor subunit	BGC29_02010	Acinetobacter baumannii	499			transmembrane transport [GO:0055085]	membrane [GO:0016020]	membrane [GO:0016020]; transporter activity [GO:0005215]; transmembrane transport [GO:0055085]	transporter activity [GO:0005215]	GO:0005215; GO:0016020; GO:0055085	470
ACX60_RS02795	WP_000561670.1	K07787	cusA, silA	Cu(I)/Ag(I) efflux system membrane protein CusA/SilA	Environmental Information Processing			Membrane transport	Signal transduction		ko02020, ko03460	A0A1E3MBU8	WP_000561670.1	A0A1E3MBU8_ACIBA	Cation transporter	BGC29_02005	Acinetobacter baumannii	1048				integral component of membrane [GO:0016021]	integral component of membrane [GO:0016021]; cation transmembrane transporter activity [GO:0008324]	cation transmembrane transporter activity [GO:0008324]	GO:0008324; GO:0016021	470
ACX60_RS02800	WP_000911301.1											A0A0H4U6W5	WP_000911301.1	A0A0H4U6W5_ACIBA	Copper-binding protein	APD06_01010 BGC29_02000	Acinetobacter baumannii	120								470
ACX60_RS02805	WP_001086231.1											A0A062F2T4	WP_001086231.1	A0A062F2T4_ACIBA	Ferrous iron transport protein B	J560_1145	Acinetobacter baumannii 855125	609				integral component of membrane [GO:0016021]	integral component of membrane [GO:0016021]; ferrous iron transmembrane transporter activity [GO:0015093]; GTP binding [GO:0005525]	ferrous iron transmembrane transporter activity [GO:0015093]; GTP binding [GO:0005525]	GO:0005525; GO:0015093; GO:0016021	1310661
ACX60_RS02810	WP_001048216.1											A0A009I2L0	WP_001048216.1	A0A009I2L0_9GAMM	FeoA domain protein	J507_1875	Acinetobacter sp. 1295259	86					transition metal ion binding [GO:0046914]	transition metal ion binding [GO:0046914]	GO:0046914	1310608
ACX60_RS02815	WP_000537297.1											A0A1E3MEH9	WP_000537297.1	A0A1E3MEH9_ACIBA	Cation transporter	BGC29_01985	Acinetobacter baumannii	435			metal ion transport [GO:0030001]	integral component of membrane [GO:0016021]	integral component of membrane [GO:0016021]; cation transmembrane transporter activity [GO:0008324]; metal ion binding [GO:0046872]; metal ion transport [GO:0030001]	cation transmembrane transporter activity [GO:0008324]; metal ion binding [GO:0046872]	GO:0008324; GO:0016021; GO:0030001; GO:0046872	470
ACX60_RS02820	WP_000480875.1											A0A1C2RB21	WP_000480875.1	A0A1C2RB21_ACIPI	Cd(II)/Pb(II)-responsive transcriptional regulator	BFR63_02220 BFR92_24615	Acinetobacter pittii (Acinetobacter genomosp. 3)	130			positive regulation of transcription, DNA-templated [GO:0045893]		DNA binding [GO:0003677]; DNA binding transcription factor activity [GO:0003700]; metal ion binding [GO:0046872]; positive regulation of transcription, DNA-templated [GO:0045893]	DNA binding [GO:0003677]; DNA binding transcription factor activity [GO:0003700]; metal ion binding [GO:0046872]	GO:0003677; GO:0003700; GO:0045893; GO:0046872	48296
ACX60_RS02825	WP_001019256.1											A0A009H7D3	WP_001019256.1	A0A009H7D3_9GAMM	Archaeal ATPase family protein	J507_1871	Acinetobacter sp. 1295259	895			DNA restriction-modification system [GO:0009307]		DNA binding [GO:0003677]; endonuclease activity [GO:0004519]; DNA restriction-modification system [GO:0009307]	DNA binding [GO:0003677]; endonuclease activity [GO:0004519]	GO:0003677; GO:0004519; GO:0009307	1310608
ACX60_RS02830	WP_000860807.1											A0A1E3MBW3	WP_000860807.1	A0A1E3MBW3_ACIBA	Uncharacterized protein	BGC29_01970	Acinetobacter baumannii	109								470
ACX60_RS02835	WP_001093469.1											A0A1E3MBT5	WP_001093469.1	A0A1E3MBT5_ACIBA	GNAT family N-acetyltransferase	BGC29_01965	Acinetobacter baumannii	170					N-acetyltransferase activity [GO:0008080]	N-acetyltransferase activity [GO:0008080]	GO:0008080	470
ACX60_RS02840	WP_000910421.1											A0A1E3MDP1	WP_000910421.1	A0A1E3MDP1_ACIBA	Integrase	BGC29_01960	Acinetobacter baumannii	425			DNA integration [GO:0015074]; DNA recombination [GO:0006310]		DNA binding [GO:0003677]; DNA integration [GO:0015074]; DNA recombination [GO:0006310]	DNA binding [GO:0003677]	GO:0003677; GO:0006310; GO:0015074	470
ACX60_RS02845	WP_001138893.1	K09767	yajQ	cyclic-di-GMP-binding protein	Unclassified			Cellular processes and signaling			ko01522	A0A009H8J1	WP_001138893.1	A0A009H8J1_ACIBA	UPF0234 protein J517_1125	J517_1125	Acinetobacter baumannii 118362	162								1310618
ACX60_RS02850	WP_000619820.1											A0A009GP64	WP_000619820.1	A0A009GP64_ACIBA	Rhodanese-like domain protein	J517_1126	Acinetobacter baumannii 118362	104								1310618
ACX60_RS02855	WP_001043506.1	K15461	mnmC	tRNA 5-methylaminomethyl-2-thiouridine biosynthesis bifunctional protein	Genetic Information Processing			Translation			ko03010	A0A1E3MBX9	WP_001043506.1	A0A1E3MBX9_ACIBA	tRNA 5-methylaminomethyl-2-thiouridine biosynthesis bifunctional protein MnmC (tRNA mnm(5)s(2)U biosynthesis bifunctional protein) [Includes: tRNA (mnm(5)s(2)U34)-methyltransferase (EC 2.1.1.61); FAD-dependent cmnm(5)s(2)U34 oxidoreductase (EC 1.5.-.-)]	mnmC BGC29_01945	Acinetobacter baumannii	623	mnmC	2.1.1.61; 1.5.-.-	tRNA wobble base modification [GO:0002097]	cytoplasm [GO:0005737]	cytoplasm [GO:0005737]; flavin adenine dinucleotide binding [GO:0050660]; oxidoreductase activity, acting on the CH-NH group of donors [GO:0016645]; tRNA (5-methylaminomethyl-2-thiouridylate)-methyltransferase activity [GO:0004808]; tRNA wobble base modification [GO:0002097]	flavin adenine dinucleotide binding [GO:0050660]; oxidoreductase activity, acting on the CH-NH group of donors [GO:0016645]; tRNA (5-methylaminomethyl-2-thiouridylate)-methyltransferase activity [GO:0004808]	GO:0002097; GO:0004808; GO:0005737; GO:0016645; GO:0050660	470
ACX60_RS02860	WP_001175200.1											A0A009SAB6	WP_001175200.1	A0A009SAB6_ACIBA	Uncharacterized protein	J552_1795	Acinetobacter baumannii 951631	159				integral component of membrane [GO:0016021]	integral component of membrane [GO:0016021]		GO:0016021	1310653
ACX60_RS02865	WP_001115787.1	K09780	K09780	uncharacterized protein	Unclassified			Poorly characterized			ko01522	A0A009I0N4	WP_001115787.1	A0A009I0N4_ACIBA	Protein yciI	yciI J512_3423	Acinetobacter baumannii 1295743	100	yciI							1310613
ACX60_RS02870	WP_000645707.1	K06190	ispZ	intracellular septation protein	Unclassified			Cellular processes and signaling			ko01522	A0A009G8G8	WP_000645707.1	A0A009G8G8_ACIBA	Probable intracellular septation protein A	J517_1130	Acinetobacter baumannii 118362	204			cell septum assembly [GO:0090529]	integral component of plasma membrane [GO:0005887]	integral component of plasma membrane [GO:0005887]; cell septum assembly [GO:0090529]		GO:0005887; GO:0090529	1310618
ACX60_RS02875	WP_001161542.1	K07053	E3.1.3.97	3',5'-nucleoside bisphosphate phosphatase	Unclassified			Metabolism			ko01522	A0A1E3MBX8	WP_001161542.1	A0A1E3MBX8_ACIBA	Phosphatase	BGC29_01925	Acinetobacter baumannii	283					hydrolase activity [GO:0016787]	hydrolase activity [GO:0016787]	GO:0016787	470
ACX60_RS02880	WP_000637023.1	K08994	yneE, BEST	ion channel-forming bestrophin family protein	Environmental Information Processing			Membrane transport			ko03460	A0A059ZLJ4	WP_000637023.1	A0A059ZLJ4_ACIBA	Bestrophin (Bestrophin, RFP-TM, chloride channel)	A388_00579 A7M79_17645 A7M90_17495 A7N09_08095 ABUW_0527 AZE33_17225 B4R90_13855 B9X91_20460 B9X95_06215 BGC29_01920 BWP00_19100 CAS83_16585 CBE85_20015 CBI29_03357 CEJ63_10160 CHQ89_10055 CPI82_00075 CUC62_10825 CV949_15830 CV950_04970 CV951_16545 CV952_16780 CV954_02560 IX87_11530 LV38_00815	Acinetobacter baumannii	303				integral component of membrane [GO:0016021]	integral component of membrane [GO:0016021]		GO:0016021	470
ACX60_RS02885	WP_001985895.1	K03630	radC	DNA repair protein RadC	Unclassified			Genetic information processing			ko01522	A0A009I0N8	WP_001985895.1	A0A009I0N8_ACIBA	DNA repair RadC family protein	J512_3428	Acinetobacter baumannii 1295743	235					metal ion binding [GO:0046872]; metallopeptidase activity [GO:0008237]	metal ion binding [GO:0046872]; metallopeptidase activity [GO:0008237]	GO:0008237; GO:0046872	1310613
ACX60_RS02890	WP_000006962.1	K13038	coaBC, dfp	phosphopantothenoylcysteine decarboxylase / phosphopantothenate---cysteine ligase	Metabolism			Metabolism of cofactors and vitamins			ko00770	A0A1E3MDM9	WP_000006962.1	A0A1E3MDM9_ACIBA	Coenzyme A biosynthesis bifunctional protein CoaBC (EC 4.1.1.36) (EC 6.3.2.5) (DNA/pantothenate metabolism flavoprotein)	BGC29_01910	Acinetobacter baumannii	417		4.1.1.36; 6.3.2.5	coenzyme A biosynthetic process [GO:0015937]; pantothenate catabolic process [GO:0015941]		FMN binding [GO:0010181]; phosphopantothenate--cysteine ligase activity [GO:0004632]; phosphopantothenoylcysteine decarboxylase activity [GO:0004633]; coenzyme A biosynthetic process [GO:0015937]; pantothenate catabolic process [GO:0015941]	FMN binding [GO:0010181]; phosphopantothenate--cysteine ligase activity [GO:0004632]; phosphopantothenoylcysteine decarboxylase activity [GO:0004633]	GO:0004632; GO:0004633; GO:0010181; GO:0015937; GO:0015941	470
ACX60_RS02895	WP_000170142.1	K03074	secF	preprotein translocase subunit SecF	Environmental Information Processing	Genetic Information Processing		Folding sorting and degradation	Membrane transport		ko03070, ko03060	A0A009H799	WP_000170142.1	A0A009H799_ACIBA	Protein-export membrane protein SecF	secF J517_1136	Acinetobacter baumannii 118362	320	secF		intracellular protein transmembrane transport [GO:0065002]; protein targeting [GO:0006605]; protein transport by the Sec complex [GO:0043952]	integral component of membrane [GO:0016021]; intracellular [GO:0005622]; plasma membrane [GO:0005886]	integral component of membrane [GO:0016021]; intracellular [GO:0005622]; plasma membrane [GO:0005886]; P-P-bond-hydrolysis-driven protein transmembrane transporter activity [GO:0015450]; intracellular protein transmembrane transport [GO:0065002]; protein targeting [GO:0006605]; protein transport by the Sec complex [GO:0043952]	P-P-bond-hydrolysis-driven protein transmembrane transporter activity [GO:0015450]	GO:0005622; GO:0005886; GO:0006605; GO:0015450; GO:0016021; GO:0043952; GO:0065002	1310618
ACX60_RS02900	WP_001270222.1	K03072	secD	preprotein translocase subunit SecD	Environmental Information Processing	Genetic Information Processing		Folding sorting and degradation	Membrane transport		ko03070, ko03060	A0A009GPA9	WP_001270222.1	A0A009GPA9_ACIBA	Protein translocase subunit SecD	secD J517_1137	Acinetobacter baumannii 118362	633	secD		intracellular protein transmembrane transport [GO:0065002]; protein targeting [GO:0006605]; protein transport by the Sec complex [GO:0043952]	integral component of membrane [GO:0016021]; intracellular [GO:0005622]; plasma membrane [GO:0005886]	integral component of membrane [GO:0016021]; intracellular [GO:0005622]; plasma membrane [GO:0005886]; P-P-bond-hydrolysis-driven protein transmembrane transporter activity [GO:0015450]; intracellular protein transmembrane transport [GO:0065002]; protein targeting [GO:0006605]; protein transport by the Sec complex [GO:0043952]	P-P-bond-hydrolysis-driven protein transmembrane transporter activity [GO:0015450]	GO:0005622; GO:0005886; GO:0006605; GO:0015450; GO:0016021; GO:0043952; GO:0065002	1310618
ACX60_RS02905	WP_000051669.1	K03210	yajC	preprotein translocase subunit YajC	Environmental Information Processing	Genetic Information Processing	Cellular Processes	Folding sorting and degradation	Cellular community - prokaryotes	Membrane transport	ko03070, ko03060, ko02024	A0A009H8L6	WP_000051669.1	A0A009H8L6_ACIBA	Preprotein translocase, YajC subunit	yajC J517_1138	Acinetobacter baumannii 118362	109	yajC			integral component of membrane [GO:0016021]	integral component of membrane [GO:0016021]		GO:0016021	1310618
ACX60_RS02910	WP_000667229.1	K00773	tgt, QTRT1	queuine tRNA-ribosyltransferase	Genetic Information Processing			Translation			ko03010	A0A009I0P1	WP_000667229.1	A0A009I0P1_ACIBA	Queuine tRNA-ribosyltransferase (EC 2.4.2.29) (Guanine insertion enzyme) (tRNA-guanine transglycosylase)	tgt J512_3433	Acinetobacter baumannii 1295743	377	tgt	2.4.2.29	queuosine biosynthetic process [GO:0008616]; tRNA-guanine transglycosylation [GO:0101030]		metal ion binding [GO:0046872]; queuine tRNA-ribosyltransferase activity [GO:0008479]; queuosine biosynthetic process [GO:0008616]; tRNA-guanine transglycosylation [GO:0101030]	metal ion binding [GO:0046872]; queuine tRNA-ribosyltransferase activity [GO:0008479]	GO:0008479; GO:0008616; GO:0046872; GO:0101030	1310613
ACX60_RS02915	WP_000147154.1	K03744	lemA	LemA protein	Unclassified			Poorly characterized			ko01522	A0A1E3MEF9	WP_000147154.1	A0A1E3MEF9_ACIBA	Uncharacterized protein	BGC29_01885	Acinetobacter baumannii	189								470
ACX60_RS02920	WP_001121092.1											A0A1E3MBV8	WP_001121092.1	A0A1E3MBV8_ACIBA	Uncharacterized protein	BGC29_01880	Acinetobacter baumannii	342				integral component of membrane [GO:0016021]	integral component of membrane [GO:0016021]		GO:0016021	470
ACX60_RS02925	WP_001177138.1	K07568	queA	S-adenosylmethionine:tRNA ribosyltransferase-isomerase	Genetic Information Processing			Translation			ko03010	A0A009QDP4	WP_001177138.1	A0A009QDP4_ACIBA	S-adenosylmethionine:tRNA ribosyltransferase-isomerase (EC 2.4.99.17) (Queuosine biosynthesis protein QueA)	queA J506_1398	Acinetobacter baumannii 625974	345	queA	2.4.99.17	queuosine biosynthetic process [GO:0008616]	cytoplasm [GO:0005737]	cytoplasm [GO:0005737]; isomerase activity [GO:0016853]; transferase activity [GO:0016740]; queuosine biosynthetic process [GO:0008616]	isomerase activity [GO:0016853]; transferase activity [GO:0016740]	GO:0005737; GO:0008616; GO:0016740; GO:0016853	1310607
ACX60_RS02935	WP_001118986.1											A0A1E3MBU2	WP_001118986.1	A0A1E3MBU2_ACIBA	Integrase	BGC29_01865	Acinetobacter baumannii	433			DNA integration [GO:0015074]; DNA recombination [GO:0006310]		DNA binding [GO:0003677]; DNA integration [GO:0015074]; DNA recombination [GO:0006310]	DNA binding [GO:0003677]	GO:0003677; GO:0006310; GO:0015074	470
ACX60_RS02940	WP_000005458.1											A0A1E3MBR7	WP_000005458.1	A0A1E3MBR7_ACIBA	Uncharacterized protein	BGC29_01860	Acinetobacter baumannii	180								470
ACX60_RS02945	WP_049594875.1											A0A1E3MC37	WP_049594875.1	A0A1E3MC37_ACIBA	AlpA family transcriptional regulator	BGC29_01855	Acinetobacter baumannii	72								470
ACX60_RS02950	WP_000392942.1											A0A1E3MC51	WP_000392942.1	A0A1E3MC51_ACIBA	Transcriptional regulator	BGC29_01850	Acinetobacter baumannii	77					sequence-specific DNA binding [GO:0043565]	sequence-specific DNA binding [GO:0043565]	GO:0043565	470
ACX60_RS02955	WP_000527683.1											A0A1E3MDM2	WP_000527683.1	A0A1E3MDM2_ACIBA	Uncharacterized protein	BGC29_01845	Acinetobacter baumannii	258				integral component of membrane [GO:0016021]	integral component of membrane [GO:0016021]		GO:0016021	470
ACX60_RS02960	WP_079454673.1
ACX60_RS02965	WP_000428610.1											A0A1E3MC40	WP_000428610.1	A0A1E3MC40_ACIBA	Uncharacterized protein	BGC29_01835	Acinetobacter baumannii	296				integral component of membrane [GO:0016021]	integral component of membrane [GO:0016021]		GO:0016021	470
ACX60_RS02970	WP_000556350.1											A0A1E3MBW1	WP_000556350.1	A0A1E3MBW1_ACIBA	Uncharacterized protein	BGC29_01830	Acinetobacter baumannii	71								470
ACX60_RS02975	WP_000194111.1											A0A009SAC6	WP_000194111.1	A0A009SAC6_ACIBA	His Kinase A domain protein	J552_1811	Acinetobacter baumannii 951631	422				intracellular [GO:0005622]	intracellular [GO:0005622]; ATP binding [GO:0005524]; phosphorelay sensor kinase activity [GO:0000155]	ATP binding [GO:0005524]; phosphorelay sensor kinase activity [GO:0000155]	GO:0000155; GO:0005524; GO:0005622	1310653
ACX60_RS02980	WP_000990827.1	K00982	glnE	[glutamine synthetase] adenylyltransferase / [glutamine synthetase]-adenylyl-L-tyrosine phosphorylase	Unclassified			Genetic information processing			ko01522	A0A062FDJ4	WP_000990827.1	A0A062FDJ4_ACIBA	Bifunctional glutamine synthetase adenylyltransferase/adenylyl-removing enzyme (ATP:glutamine synthetase adenylyltransferase) (ATase) [Includes: Glutamine synthetase adenylyl transferase (EC 2.7.7.42) (Adenylyl transferase) (AT) (AT-C); Glutamine synthetase adenylyl-L-tyrosine phosphorylase (EC 2.7.7.89) (Adenylyl removase) (AR) (AT-N)]	glnE J532_3467	Acinetobacter baumannii 940793	916	glnE	2.7.7.42; 2.7.7.89	metabolic process [GO:0008152]; regulation of glutamine family amino acid metabolic process [GO:0000820]		[glutamate-ammonia-ligase] adenylyltransferase activity [GO:0008882]; [glutamine synthetase]-adenylyl-L-tyrosine phosphorylase [GO:0047388]; ATP binding [GO:0005524]; magnesium ion binding [GO:0000287]; metabolic process [GO:0008152]; regulation of glutamine family amino acid metabolic process [GO:0000820]	[glutamate-ammonia-ligase] adenylyltransferase activity [GO:0008882]; [glutamine synthetase]-adenylyl-L-tyrosine phosphorylase [GO:0047388]; ATP binding [GO:0005524]; magnesium ion binding [GO:0000287]	GO:0000287; GO:0000820; GO:0005524; GO:0008152; GO:0008882; GO:0047388	1310633
ACX60_RS02985	WP_001046506.1	K00826	E2.6.1.42, ilvE	branched-chain amino acid aminotransferase	Metabolism			Metabolism of cofactors and vitamins	Amino acid metabolism		ko00290, ko00400, ko00280, ko00770, ko00270	A0A009H758	WP_001046506.1	A0A009H758_ACIBA	Branched-chain-amino-acid aminotransferase (BCAT) (EC 2.6.1.42)	ilvE J517_1148	Acinetobacter baumannii 118362	308	ilvE	2.6.1.42	isoleucine biosynthetic process [GO:0009097]; leucine biosynthetic process [GO:0009098]; valine biosynthetic process [GO:0009099]		L-isoleucine transaminase activity [GO:0052656]; L-leucine transaminase activity [GO:0052654]; L-valine transaminase activity [GO:0052655]; isoleucine biosynthetic process [GO:0009097]; leucine biosynthetic process [GO:0009098]; valine biosynthetic process [GO:0009099]	L-isoleucine transaminase activity [GO:0052656]; L-leucine transaminase activity [GO:0052654]; L-valine transaminase activity [GO:0052655]	GO:0009097; GO:0009098; GO:0009099; GO:0052654; GO:0052655; GO:0052656	1310618
ACX60_RS02990	WP_000548408.1	K07276	K07276	uncharacterized protein	Unclassified			Poorly characterized			ko01522	A0A1E3MBV9	WP_000548408.1	A0A1E3MBV9_ACIBA	Nucleoside-diphosphate sugar epimerase	BGC29_01810	Acinetobacter baumannii	296								470
ACX60_RS02995	WP_000697425.1											A0A1E3MBT0	WP_000697425.1	A0A1E3MBT0_ACIBA	Glycosyltransferase	BGC29_01805	Acinetobacter baumannii	342					transferase activity [GO:0016740]	transferase activity [GO:0016740]	GO:0016740	470
ACX60_RS03000	WP_000989966.1											A0A0R1BYN0	WP_000989966.1	A0A0R1BYN0_ACINO	Polysaccharide deacetylase	APC94_05575	Acinetobacter nosocomialis	251			carbohydrate metabolic process [GO:0005975]		hydrolase activity, acting on carbon-nitrogen (but not peptide) bonds [GO:0016810]; carbohydrate metabolic process [GO:0005975]	hydrolase activity, acting on carbon-nitrogen (but not peptide) bonds [GO:0016810]	GO:0005975; GO:0016810	106654
ACX60_RS03005	WP_001033809.1											A0A1E3MDL2	WP_001033809.1	A0A1E3MDL2_ACIBA	Lipopolysaccharide biosynthesis protein	BGC29_01795	Acinetobacter baumannii	255								470
ACX60_RS03010	WP_000706916.1											A0A1E3MBQ2	WP_000706916.1	A0A1E3MBQ2_ACIBA	Glycosyl transferase	BGC29_01790	Acinetobacter baumannii	344					transferase activity [GO:0016740]	transferase activity [GO:0016740]	GO:0016740	470
ACX60_RS03015	WP_000909272.1											A0A1E3MC28	WP_000909272.1	A0A1E3MC28_ACIBA	Uncharacterized protein	BGC29_01785	Acinetobacter baumannii	297								470
ACX60_RS03020	WP_000721908.1	K07270	K07270	glycosyl transferase, family 25	Unclassified			Cellular processes and signaling			ko01522	A0A1E3MBV1	WP_000721908.1	A0A1E3MBV1_ACIBA	Glycosyltransferase	BGC29_01780	Acinetobacter baumannii	271					transferase activity [GO:0016740]	transferase activity [GO:0016740]	GO:0016740	470
ACX60_RS03025	WP_000598628.1	K01791	wecB	UDP-N-acetylglucosamine 2-epimerase (non-hydrolysing)	Cellular Processes	Metabolism		Carbohydrate metabolism	Cellular community - prokaryotes	Glycan biosynthesis and metabolism	ko05111, ko00520, ko00540	A0A1E3MBW0	WP_000598628.1	A0A1E3MBW0_ACIBA	UDP-N-acetylglucosamine 2-epimerase	BGC29_01775	Acinetobacter baumannii	375					UDP-N-acetylglucosamine 2-epimerase activity [GO:0008761]	UDP-N-acetylglucosamine 2-epimerase activity [GO:0008761]	GO:0008761	470
ACX60_RS03030	WP_001985908.1											A0A0D5YF47	WP_001985908.1	A0A0D5YF47_ACIBA	Glycosyl transferase	ABUW_0596 AZE33_17100 BGC29_01770	Acinetobacter baumannii	257					transferase activity [GO:0016740]	transferase activity [GO:0016740]	GO:0016740	470
ACX60_RS03035	WP_001251490.1											A0A0B9WKH5	WP_001251490.1	A0A0B9WKH5_ACIBA	Membrane protein	ABUW_0597 AZE33_17095 BGC29_01765 IX87_11365	Acinetobacter baumannii	71				integral component of membrane [GO:0016021]	integral component of membrane [GO:0016021]		GO:0016021	470
ACX60_RS03040	WP_000986448.1	K01876	aspS	aspartyl-tRNA synthetase	Genetic Information Processing	Metabolism		Amino acid metabolism	Translation		ko00400, ko03010, ko03008, ko00970	A0A009ISE8	WP_000986448.1	A0A009ISE8_ACIBA	Aspartate--tRNA(Asp/Asn) ligase (EC 6.1.1.23) (Aspartyl-tRNA synthetase) (AspRS) (Non-discriminating aspartyl-tRNA synthetase) (ND-AspRS)	aspS J512_0018	Acinetobacter baumannii 1295743	592	aspS	6.1.1.23	aspartyl-tRNA aminoacylation [GO:0006422]	cytoplasm [GO:0005737]	cytoplasm [GO:0005737]; aspartate-tRNA ligase activity [GO:0004815]; aspartate-tRNA(Asn) ligase activity [GO:0050560]; ATP binding [GO:0005524]; nucleic acid binding [GO:0003676]; aspartyl-tRNA aminoacylation [GO:0006422]	aspartate-tRNA(Asn) ligase activity [GO:0050560]; aspartate-tRNA ligase activity [GO:0004815]; ATP binding [GO:0005524]; nucleic acid binding [GO:0003676]	GO:0003676; GO:0004815; GO:0005524; GO:0005737; GO:0006422; GO:0050560	1310613
ACX60_RS03045	WP_001116934.1											A0A1E3MBS0	WP_001116934.1	A0A1E3MBS0_ACIBA	Phospholipase	BGC29_01755	Acinetobacter baumannii	254				integral component of membrane [GO:0016021]	integral component of membrane [GO:0016021]		GO:0016021	470
ACX60_RS03050	WP_000899877.1	K02014	TC.FEV.OM	iron complex outermembrane recepter protein	Environmental Information Processing			Membrane transport			ko03460	A0A1E3MBP6	WP_000899877.1	A0A1E3MBP6_ACIBA	TonB-dependent receptor	BGC29_01750	Acinetobacter baumannii	691				cell outer membrane [GO:0009279]; integral component of membrane [GO:0016021]	cell outer membrane [GO:0009279]; integral component of membrane [GO:0016021]		GO:0009279; GO:0016021	470
ACX60_RS03055	WP_001218069.1											A0A1E3MDK0	WP_001218069.1	A0A1E3MDK0_ACIBA	Phospholipase	BGC29_01745	Acinetobacter baumannii	487				integral component of membrane [GO:0016021]	integral component of membrane [GO:0016021]; catalytic activity [GO:0003824]	catalytic activity [GO:0003824]	GO:0003824; GO:0016021	470
ACX60_RS03060	WP_001290059.1											A0A009GC28	WP_001290059.1	A0A009GC28_ACIBA	Uncharacterized protein	J517_1166	Acinetobacter baumannii 118362	148								1310618
ACX60_RS03065	WP_000743009.1											A0A009HFA8	WP_000743009.1	A0A009HFA8_9GAMM	Uncharacterized protein	J507_0011	Acinetobacter sp. 1295259	127								1310608
ACX60_RS03070	WP_001113293.1											A0A009HTH3	WP_001113293.1	A0A009HTH3_9GAMM	Phosphate-starvation-inducible E family protein	J507_0012	Acinetobacter sp. 1295259	160			cellular response to phosphate starvation [GO:0016036]	integral component of membrane [GO:0016021]; plasma membrane [GO:0005886]	integral component of membrane [GO:0016021]; plasma membrane [GO:0005886]; cellular response to phosphate starvation [GO:0016036]		GO:0005886; GO:0016021; GO:0016036	1310608
ACX60_RS03075	WP_001123422.1											A0A009G8G2	WP_001123422.1	A0A009G8G2_ACIBA	Acyl-CoA dehydrogenase, N-terminal domain protein	J517_1169	Acinetobacter baumannii 118362	593					flavin adenine dinucleotide binding [GO:0050660]; oxidoreductase activity, acting on the CH-CH group of donors [GO:0016627]	flavin adenine dinucleotide binding [GO:0050660]; oxidoreductase activity, acting on the CH-CH group of donors [GO:0016627]	GO:0016627; GO:0050660	1310618
ACX60_RS03080	WP_001136744.1											A0A009H766	WP_001136744.1	A0A009H766_ACIBA	Acyl-CoA dehydrogenase, N-terminal domain protein	J517_1170	Acinetobacter baumannii 118362	600					flavin adenine dinucleotide binding [GO:0050660]; oxidoreductase activity, acting on the CH-CH group of donors [GO:0016627]	flavin adenine dinucleotide binding [GO:0050660]; oxidoreductase activity, acting on the CH-CH group of donors [GO:0016627]	GO:0016627; GO:0050660	1310618
ACX60_RS03085	WP_000784268.1											A0A009IB62	WP_000784268.1	A0A009IB62_ACIBA	Uncharacterized protein	J512_0030	Acinetobacter baumannii 1295743	126								1310613
ACX60_RS03090	WP_005119692.1	K07642	baeS, smeS	two-component system, OmpR family, sensor histidine kinase BaeS	Environmental Information Processing	Metabolism		Enzyme families	Signal transduction		ko00983, ko02020	A0A077GQM3	WP_005119692.1	A0A077GQM3_ACIBA	Histidine kinase (Two-component sensor histidine kinase)	AZE33_17040 B4R90_13675 B9X95_18465 BGC29_01710 IX87_11305	Acinetobacter baumannii	552				integral component of membrane [GO:0016021]; intracellular [GO:0005622]	integral component of membrane [GO:0016021]; intracellular [GO:0005622]; ATP binding [GO:0005524]; phosphorelay sensor kinase activity [GO:0000155]	ATP binding [GO:0005524]; phosphorelay sensor kinase activity [GO:0000155]	GO:0000155; GO:0005524; GO:0005622; GO:0016021	470
ACX60_RS03095	WP_000680577.1	K07664	baeR, smeR	two-component system, OmpR family, response regulator BaeR	Environmental Information Processing			Signal transduction			ko02020	A0A009G8F1	WP_000680577.1	A0A009G8F1_ACIBA	Response regulator	J517_1173	Acinetobacter baumannii 118362	228			phosphorelay signal transduction system [GO:0000160]; regulation of transcription, DNA-templated [GO:0006355]; transcription, DNA-templated [GO:0006351]	intracellular [GO:0005622]	intracellular [GO:0005622]; DNA binding [GO:0003677]; phosphorelay signal transduction system [GO:0000160]; regulation of transcription, DNA-templated [GO:0006355]; transcription, DNA-templated [GO:0006351]	DNA binding [GO:0003677]	GO:0000160; GO:0003677; GO:0005622; GO:0006351; GO:0006355	1310618
ACX60_RS03100	WP_001160202.1	K08997	ydiU	uncharacterized protein	Unclassified			Poorly characterized			ko01522	A0A1E3MBR0	WP_001160202.1	A0A1E3MBR0_ACIBA	Selenoprotein O and cysteine-containing protein	BGC29_01700	Acinetobacter baumannii	480								470
ACX60_RS03105	WP_000199593.1	K00507	SCD, desC	stearoyl-CoA desaturase (Delta-9 desaturase)	Environmental Information Processing	Metabolism		Lipid metabolism	Signal transduction		ko04152, ko01040	A0A009GC61	WP_000199593.1	A0A009GC61_ACIBA	Fatty acid desaturase family protein	J517_1175	Acinetobacter baumannii 118362	390			unsaturated fatty acid biosynthetic process [GO:0006636]	integral component of membrane [GO:0016021]	integral component of membrane [GO:0016021]; stearoyl-CoA 9-desaturase activity [GO:0004768]; unsaturated fatty acid biosynthetic process [GO:0006636]	stearoyl-CoA 9-desaturase activity [GO:0004768]	GO:0004768; GO:0006636; GO:0016021	1310618
ACX60_RS03110	WP_000701693.1											A0A009IB67	WP_000701693.1	A0A009IB67_ACIBA	META domain protein	J512_0035	Acinetobacter baumannii 1295743	176								1310613
ACX60_RS03115	WP_001220108.1	K01126	E3.1.4.46, glpQ, ugpQ	glycerophosphoryl diester phosphodiesterase	Metabolism			Lipid metabolism			ko00564	A0A0H4UB03	WP_001220108.1	A0A0H4UB03_ACIBA	Glycerophosphodiester phosphodiesterase	BGC29_01685	Acinetobacter baumannii	237			lipid metabolic process [GO:0006629]		glycerophosphodiester phosphodiesterase activity [GO:0008889]; lipid metabolic process [GO:0006629]	glycerophosphodiester phosphodiesterase activity [GO:0008889]	GO:0006629; GO:0008889	470
ACX60_RS03120	WP_000509981.1	K00798	MMAB, pduO	cob(I)alamin adenosyltransferase	Metabolism			Metabolism of cofactors and vitamins			ko00860	A0A009JZS0	WP_000509981.1	A0A009JZS0_ACIBA	Putative cob(I)alamin adenosyltransferase	J518_0602	Acinetobacter baumannii 1419130	192					transferase activity [GO:0016740]	transferase activity [GO:0016740]	GO:0016740	1310619
ACX60_RS03125	WP_038347280.1	K16092	btuB	vitamin B12 transporter	Environmental Information Processing			Membrane transport			ko03460	A0A1E3MBT2	WP_038347280.1	A0A1E3MBT2_ACIBA	Ligand-gated channel protein	BGC29_01675	Acinetobacter baumannii	624				cell outer membrane [GO:0009279]	cell outer membrane [GO:0009279]		GO:0009279	470
ACX60_RS03130	WP_000083555.1	K01817	trpF	phosphoribosylanthranilate isomerase	Metabolism			Amino acid metabolism			ko00400	A0A009PIW8	WP_000083555.1	A0A009PIW8_ACIBA	N-(5'-phosphoribosyl)anthranilate isomerase (PRAI) (EC 5.3.1.24)	trpF J506_1358	Acinetobacter baumannii 625974	219	trpF	5.3.1.24	tryptophan biosynthetic process [GO:0000162]		phosphoribosylanthranilate isomerase activity [GO:0004640]; tryptophan biosynthetic process [GO:0000162]	phosphoribosylanthranilate isomerase activity [GO:0004640]	GO:0000162; GO:0004640	1310607
ACX60_RS03135	WP_000372737.1	K01696	trpB	tryptophan synthase beta chain	Metabolism			Amino acid metabolism			ko00400, ko00260	A0A009IB71	WP_000372737.1	A0A009IB71_ACIBA	Tryptophan synthase beta chain (EC 4.2.1.20)	trpB J512_0040	Acinetobacter baumannii 1295743	409	trpB	4.2.1.20			tryptophan synthase activity [GO:0004834]	tryptophan synthase activity [GO:0004834]	GO:0004834	1310613
ACX60_RS03140	WP_001139545.1											A0A1E3MBR8	WP_001139545.1	A0A1E3MBR8_ACIBA	Uncharacterized protein	BGC29_01660	Acinetobacter baumannii	170								470
ACX60_RS03145	WP_000364279.1											A0A009JZR8	WP_000364279.1	A0A009JZR8_ACIBA	Uncharacterized protein	J518_0597	Acinetobacter baumannii 1419130	331								1310619
ACX60_RS03150	WP_000991230.1	K07044	K07044	uncharacterized protein	Unclassified			Poorly characterized			ko01522	A0A009ISG6	WP_000991230.1	A0A009ISG6_ACIBA	Rubrerythrin family protein	J512_0043	Acinetobacter baumannii 1295743	291								1310613
ACX60_RS03155	WP_001155169.1											A0A1E3MBM7	WP_001155169.1	A0A1E3MBM7_ACIBA	AraC family transcriptional regulator	BGC29_01645	Acinetobacter baumannii	349			transcription, DNA-templated [GO:0006351]		DNA binding transcription factor activity [GO:0003700]; sequence-specific DNA binding [GO:0043565]; transcription, DNA-templated [GO:0006351]	DNA binding transcription factor activity [GO:0003700]; sequence-specific DNA binding [GO:0043565]	GO:0003700; GO:0006351; GO:0043565	470
ACX60_RS03160	WP_000088559.1	K01695	trpA	tryptophan synthase alpha chain	Metabolism			Amino acid metabolism			ko00400, ko00260	A0A009G8H6	WP_000088559.1	A0A009G8H6_ACIBA	Tryptophan synthase alpha chain (EC 4.2.1.20)	trpA J517_1186	Acinetobacter baumannii 118362	267	trpA	4.2.1.20			tryptophan synthase activity [GO:0004834]	tryptophan synthase activity [GO:0004834]	GO:0004834	1310618
ACX60_RS03165	WP_001071168.1	K01963	accD	acetyl-CoA carboxylase carboxyl transferase subunit beta	Metabolism			Lipid metabolism	Carbohydrate metabolism	Energy metabolism	ko00620, ko00061, ko00720, ko00640	A0A009H793	WP_001071168.1	A0A009H793_ACIBA	Acetyl-coenzyme A carboxylase carboxyl transferase subunit beta (ACCase subunit beta) (Acetyl-CoA carboxylase carboxyltransferase subunit beta) (EC 6.4.1.2)	accD J517_1187	Acinetobacter baumannii 118362	298	accD	6.4.1.2	fatty acid biosynthetic process [GO:0006633]; malonyl-CoA biosynthetic process [GO:2001295]	acetyl-CoA carboxylase complex [GO:0009317]	acetyl-CoA carboxylase complex [GO:0009317]; acetyl-CoA carboxylase activity [GO:0003989]; ATP binding [GO:0005524]; transferase activity [GO:0016740]; zinc ion binding [GO:0008270]; fatty acid biosynthetic process [GO:0006633]; malonyl-CoA biosynthetic process [GO:2001295]	acetyl-CoA carboxylase activity [GO:0003989]; ATP binding [GO:0005524]; transferase activity [GO:0016740]; zinc ion binding [GO:0008270]	GO:0003989; GO:0005524; GO:0006633; GO:0008270; GO:0009317; GO:0016740; GO:2001295	1310618
ACX60_RS03170	WP_000813097.1	K11754	folC	dihydrofolate synthase / folylpolyglutamate synthase	Metabolism			Metabolism of cofactors and vitamins			ko00790	A0A062EXW3	WP_000813097.1	A0A062EXW3_ACIBA	Bifunctional protein folC (EC 6.3.2.12)	folC J560_2781	Acinetobacter baumannii 855125	428	folC	6.3.2.12			ATP binding [GO:0005524]; dihydrofolate synthase activity [GO:0008841]; tetrahydrofolylpolyglutamate synthase activity [GO:0004326]	ATP binding [GO:0005524]; dihydrofolate synthase activity [GO:0008841]; tetrahydrofolylpolyglutamate synthase activity [GO:0004326]	GO:0004326; GO:0005524; GO:0008841	1310661
ACX60_RS03175	WP_001060795.1
ACX60_RS03180	WP_000689264.1											A0A1E3MBS9	WP_000689264.1	A0A1E3MBS9_ACIBA	Protein tyrosine phosphatase	BGC29_01620	Acinetobacter baumannii	192					protein tyrosine phosphatase activity [GO:0004725]; protein tyrosine/serine/threonine phosphatase activity [GO:0008138]	protein tyrosine/serine/threonine phosphatase activity [GO:0008138]; protein tyrosine phosphatase activity [GO:0004725]	GO:0004725; GO:0008138	470
ACX60_RS03185	WP_049594799.1											A0A1E3MEB2	WP_049594799.1	A0A1E3MEB2_ACIBA	MBL fold metallo-hydrolase	BGC29_01615	Acinetobacter baumannii	258					hydrolase activity [GO:0016787]	hydrolase activity [GO:0016787]	GO:0016787	470
ACX60_RS03190	WP_000175334.1											A0A009H770	WP_000175334.1	A0A009H770_ACIBA	AhpC/TSA family protein	J517_1192	Acinetobacter baumannii 118362	213			cell redox homeostasis [GO:0045454]	cell [GO:0005623]	cell [GO:0005623]; peroxiredoxin activity [GO:0051920]; cell redox homeostasis [GO:0045454]	peroxiredoxin activity [GO:0051920]	GO:0005623; GO:0045454; GO:0051920	1310618
ACX60_RS03195	WP_000881347.1	K03070	secA	preprotein translocase subunit SecA	Environmental Information Processing	Genetic Information Processing	Cellular Processes	Folding sorting and degradation	Cellular community - prokaryotes	Membrane transport	ko03070, ko03060, ko02024	A0A1E3MBS1	WP_000881347.1	A0A1E3MBS1_ACIBA	Protein translocase subunit SecA	secA B4R90_13570 BGC29_01605	Acinetobacter baumannii	907	secA		intracellular protein transmembrane transport [GO:0065002]; protein import [GO:0017038]; protein targeting [GO:0006605]	cytoplasm [GO:0005737]; plasma membrane [GO:0005886]	cytoplasm [GO:0005737]; plasma membrane [GO:0005886]; ATP binding [GO:0005524]; metal ion binding [GO:0046872]; intracellular protein transmembrane transport [GO:0065002]; protein import [GO:0017038]; protein targeting [GO:0006605]	ATP binding [GO:0005524]; metal ion binding [GO:0046872]	GO:0005524; GO:0005737; GO:0005886; GO:0006605; GO:0017038; GO:0046872; GO:0065002	470
ACX60_RS03200	WP_000757175.1											A0A009GC17	WP_000757175.1	A0A009GC17_ACIBA	Uncharacterized protein	J517_1194	Acinetobacter baumannii 118362	147								1310618
ACX60_RS03205	WP_000446411.1											A0A009H8H6	WP_000446411.1	A0A009H8H6_ACIBA	H+ symporter family protein	J517_1195	Acinetobacter baumannii 118362	436				integral component of membrane [GO:0016021]	integral component of membrane [GO:0016021]; transmembrane transporter activity [GO:0022857]	transmembrane transporter activity [GO:0022857]	GO:0016021; GO:0022857	1310618
ACX60_RS03210	WP_001984806.1	K11068	hlyIII	hemolysin III	Environmental Information Processing			Signaling molecules and interaction			ko04514	A0A0B4BLI5	WP_001984806.1	A0A0B4BLI5_ACIBA	Hemolysin III	A7A65_05300 A7M79_17355 A7M90_17180 A7N09_08395 B4R90_13555 B9X91_28125 B9X95_01860 BGC29_01590 BWP00_00240 CAS83_16290 CBE85_09915 CEJ63_10460 CPI82_00595 CUC62_11125 CV950_04425	Acinetobacter baumannii	213			cytolysis [GO:0019835]	integral component of membrane [GO:0016021]	integral component of membrane [GO:0016021]; cytolysis [GO:0019835]		GO:0016021; GO:0019835	470
ACX60_RS03215	WP_049594800.1											A0A1E3MBL5	WP_049594800.1	A0A1E3MBL5_ACIBA	Methyltransferase	BGC29_01585	Acinetobacter baumannii	412					methyltransferase activity [GO:0008168]	methyltransferase activity [GO:0008168]	GO:0008168	470
ACX60_RS03220	WP_000278744.1											A0A009Q0P6	WP_000278744.1	A0A009Q0P6_ACIBA	Acetyltransferase family protein	J506_1339	Acinetobacter baumannii 625974	139					N-acetyltransferase activity [GO:0008080]	N-acetyltransferase activity [GO:0008080]	GO:0008080	1310607
ACX60_RS03225	WP_000129263.1											A0A009GPC6	WP_000129263.1	A0A009GPC6_ACIBA	Patatin-like phospholipase family protein	J517_1199	Acinetobacter baumannii 118362	286			lipid catabolic process [GO:0016042]		hydrolase activity [GO:0016787]; lipid catabolic process [GO:0016042]	hydrolase activity [GO:0016787]	GO:0016042; GO:0016787	1310618
ACX60_RS03230	WP_001280986.1											A0A009HXH3	WP_001280986.1	A0A009HXH3_ACIBA	Uncharacterized protein	J512_0059	Acinetobacter baumannii 1295743	84				integral component of membrane [GO:0016021]	integral component of membrane [GO:0016021]		GO:0016021	1310613
ACX60_RS03235	WP_049594801.1	K01782	fadJ	3-hydroxyacyl-CoA dehydrogenase / enoyl-CoA hydratase / 3-hydroxybutyryl-CoA epimerase	Metabolism			Various			ko00380, ko00903, ko00310, ko00281, ko00280, ko00362, ko00930, ko00410, ko00071, ko00640, ko00650, ko01040	A0A1E3MEA1	WP_049594801.1	A0A1E3MEA1_ACIBA	3-hydroxyacyl-CoA dehydrogenase	BGC29_01565	Acinetobacter baumannii	711			fatty acid beta-oxidation [GO:0006635]		3-hydroxyacyl-CoA dehydrogenase activity [GO:0003857]; fatty acid beta-oxidation [GO:0006635]	3-hydroxyacyl-CoA dehydrogenase activity [GO:0003857]	GO:0003857; GO:0006635	470
ACX60_RS03240	WP_001287650.1	K00626	E2.3.1.9, atoB	acetyl-CoA C-acetyltransferase	Various			Various			ko00380, ko02020, ko00072, ko00720, ko00280, ko00310, ko00362, ko00620, ko04144, ko00900, ko00071, ko00640, ko00630, ko00650	A0A009JZQ4	WP_001287650.1	A0A009JZQ4_ACIBA	Acetyl-CoA C-acetyltransferase family protein	J518_0577	Acinetobacter baumannii 1419130	401			metabolic process [GO:0008152]		transferase activity, transferring acyl groups other than amino-acyl groups [GO:0016747]; metabolic process [GO:0008152]	transferase activity, transferring acyl groups other than amino-acyl groups [GO:0016747]	GO:0008152; GO:0016747	1310619
ACX60_RS03245	WP_000085721.1											A0A009H8K7	WP_000085721.1	A0A009H8K7_ACIBA	Bacterial regulatory helix-turn-helix s, AraC family protein	J517_1203	Acinetobacter baumannii 118362	336			transcription, DNA-templated [GO:0006351]		DNA binding transcription factor activity [GO:0003700]; sequence-specific DNA binding [GO:0043565]; transcription, DNA-templated [GO:0006351]	DNA binding transcription factor activity [GO:0003700]; sequence-specific DNA binding [GO:0043565]	GO:0003700; GO:0006351; GO:0043565	1310618
ACX60_RS03250	WP_000205325.1											A0A059ZR59	WP_000205325.1	A0A059ZR59_ACIBA	Carnitine dehydratase (CoA transferase)	A7A65_15940 A7M79_17315 APD06_05780 BGC29_01550 CEJ63_10505 CUC62_11165 IX87_11130	Acinetobacter baumannii	372			metabolic process [GO:0008152]		formyl-CoA transferase activity [GO:0033608]; metabolic process [GO:0008152]	formyl-CoA transferase activity [GO:0033608]	GO:0008152; GO:0033608	470
ACX60_RS03255	WP_000848136.1	K07267	oprB	porin	Environmental Information Processing			Membrane transport			ko03460	A0A009H796	WP_000848136.1	A0A009H796_ACIBA	Porin	J517_1205	Acinetobacter baumannii 118362	417			carbohydrate transport [GO:0008643]; ion transport [GO:0006811]	cell outer membrane [GO:0009279]; pore complex [GO:0046930]	cell outer membrane [GO:0009279]; pore complex [GO:0046930]; porin activity [GO:0015288]; carbohydrate transport [GO:0008643]; ion transport [GO:0006811]	porin activity [GO:0015288]	GO:0006811; GO:0008643; GO:0009279; GO:0015288; GO:0046930	1310618
ACX60_RS03260	WP_001075596.1	K00117	gcd	quinoprotein glucose dehydrogenase	Metabolism			Carbohydrate metabolism			ko00030	A0A009IB94	WP_001075596.1	A0A009IB94_ACIBA	Quinoprotein glucose dehydrogenase (EC 1.1.5.2)	gcd J512_0065	Acinetobacter baumannii 1295743	801	gcd	1.1.5.2		integral component of membrane [GO:0016021]; outer membrane-bounded periplasmic space [GO:0030288]	integral component of membrane [GO:0016021]; outer membrane-bounded periplasmic space [GO:0030288]; quinone binding [GO:0048038]; quinoprotein glucose dehydrogenase activity [GO:0008876]	quinone binding [GO:0048038]; quinoprotein glucose dehydrogenase activity [GO:0008876]	GO:0008876; GO:0016021; GO:0030288; GO:0048038	1310613
ACX60_RS03265	WP_000281766.1	K00381	cysI	sulfite reductase (NADPH) hemoprotein beta-component	Metabolism			Energy metabolism			ko00920	A0A009GWI6	WP_000281766.1	A0A009GWI6_ACIBA	Nitrite/Sulfite reductase ferredoxin-like half domain protein	J517_3520	Acinetobacter baumannii 118362	547					4 iron, 4 sulfur cluster binding [GO:0051539]; heme binding [GO:0020037]; metal ion binding [GO:0046872]; oxidoreductase activity [GO:0016491]	4 iron, 4 sulfur cluster binding [GO:0051539]; heme binding [GO:0020037]; metal ion binding [GO:0046872]; oxidoreductase activity [GO:0016491]	GO:0016491; GO:0020037; GO:0046872; GO:0051539	1310618
ACX60_RS03270	WP_000935247.1											A0A062FSL6	WP_000935247.1	A0A062FSL6_ACIBA	Uncharacterized protein	J532_0899	Acinetobacter baumannii 940793	161								1310633
ACX60_RS03275	WP_000457783.1	K03297	emrE, qac, mmr, smr	small multidrug resistance pump	Environmental Information Processing			Membrane transport			ko03460	A0A009PIU5	WP_000457783.1	A0A009PIU5_ACIBA	Small Multidrug Resistance family protein	J506_1328	Acinetobacter baumannii 625974	117				integral component of membrane [GO:0016021]; plasma membrane [GO:0005886]	integral component of membrane [GO:0016021]; plasma membrane [GO:0005886]		GO:0005886; GO:0016021	1310607
ACX60_RS03280	WP_001176578.1	K04750	phnB	PhnB protein	Unclassified			Poorly characterized			ko01522	A0A1E3MBQ3	WP_001176578.1	A0A1E3MBQ3_ACIBA	Glyoxalase	BGC29_01520	Acinetobacter baumannii	147								470
ACX60_RS03285	WP_000129971.1	K00626	E2.3.1.9, atoB	acetyl-CoA C-acetyltransferase	Various			Various			ko00380, ko02020, ko00072, ko00720, ko00280, ko00310, ko00362, ko00620, ko04144, ko00900, ko00071, ko00640, ko00630, ko00650	A0A1E3MBQ6	WP_000129971.1	A0A1E3MBQ6_ACIBA	Acetyl-CoA acetyltransferase	BGC29_01515	Acinetobacter baumannii	391			metabolic process [GO:0008152]		transferase activity, transferring acyl groups other than amino-acyl groups [GO:0016747]; metabolic process [GO:0008152]	transferase activity, transferring acyl groups other than amino-acyl groups [GO:0016747]	GO:0008152; GO:0016747	470
ACX60_RS03290	WP_000477155.1	K08084	fimT	type IV fimbrial biogenesis protein FimT	Environmental Information Processing			Membrane transport			ko03070	A0A1E3ME87	WP_000477155.1	A0A1E3ME87_ACIBA	Fimbrial biogenesis protein FimT	BGC29_01510	Acinetobacter baumannii	171			protein secretion by the type II secretion system [GO:0015628]	integral component of membrane [GO:0016021]; type II protein secretion system complex [GO:0015627]	integral component of membrane [GO:0016021]; type II protein secretion system complex [GO:0015627]; protein transporter activity [GO:0008565]; protein secretion by the type II secretion system [GO:0015628]	protein transporter activity [GO:0008565]	GO:0008565; GO:0015627; GO:0015628; GO:0016021	470
ACX60_RS03295	WP_000777879.1	K03286	TC.OOP	OmpA-OmpF porin, OOP family	Environmental Information Processing			Membrane transport			ko03460	A0A1E3MBN9	WP_000777879.1	A0A1E3MBN9_ACIBA	Uncharacterized protein	BGC29_01505	Acinetobacter baumannii	356				cell outer membrane [GO:0009279]; integral component of membrane [GO:0016021]	cell outer membrane [GO:0009279]; integral component of membrane [GO:0016021]		GO:0009279; GO:0016021	470
ACX60_RS03305	WP_000512695.1	K14415	RTCB, rtcB	tRNA-splicing ligase RtcB	Genetic Information Processing			Translation			ko03010	A0A1E3MBM1	WP_000512695.1	A0A1E3MBM1_ACIBA	RNA-splicing ligase RtcB	BGC29_01495	Acinetobacter baumannii	401			RNA processing [GO:0006396]		RNA ligase activity [GO:0008452]; RNA processing [GO:0006396]	RNA ligase activity [GO:0008452]	GO:0006396; GO:0008452	470
ACX60_RS03310	WP_000004971.1	K11733	lysP	lysine-specific permease	Environmental Information Processing			Membrane transport			ko03460	A0A009G0I8	WP_000004971.1	A0A009G0I8_ACIBA	Lysine-specific permease	lysP J517_3529	Acinetobacter baumannii 118362	486	lysP		amino acid transport [GO:0006865]	integral component of membrane [GO:0016021]	integral component of membrane [GO:0016021]; transmembrane transporter activity [GO:0022857]; amino acid transport [GO:0006865]	transmembrane transporter activity [GO:0022857]	GO:0006865; GO:0016021; GO:0022857	1310618
ACX60_RS03315	WP_000371521.1	K00564	rsmC	16S rRNA (guanine1207-N2)-methyltransferase	Genetic Information Processing			Translation			ko03008	A0A1E3MDE9	WP_000371521.1	A0A1E3MDE9_ACIBA	Ribosomal RNA small subunit methyltransferase C (EC 2.1.1.172) (16S rRNA m2G1207 methyltransferase) (rRNA (guanine-N(2)-)-methyltransferase RsmC)	rsmC BGC29_01485	Acinetobacter baumannii	337	rsmC	2.1.1.172		cytoplasm [GO:0005737]	cytoplasm [GO:0005737]; 16S rRNA (guanine(1207)-N(2))-methyltransferase activity [GO:0052914]; nucleic acid binding [GO:0003676]	16S rRNA (guanine(1207)-N(2))-methyltransferase activity [GO:0052914]; nucleic acid binding [GO:0003676]	GO:0003676; GO:0005737; GO:0052914	470
ACX60_RS03320	WP_000070856.1	K16345	xanP	xanthine permease XanP	Environmental Information Processing			Membrane transport			ko03460	A0A009GCQ7	WP_000070856.1	A0A009GCQ7_ACIBA	Xanthine permease family protein	J517_3531	Acinetobacter baumannii 118362	452				integral component of membrane [GO:0016021]	integral component of membrane [GO:0016021]; transmembrane transporter activity [GO:0022857]	transmembrane transporter activity [GO:0022857]	GO:0016021; GO:0022857	1310618
ACX60_RS03325	WP_001280092.1	K06207	typA, bipA	GTP-binding protein	Unclassified			Cellular processes and signaling			ko01522	A0A009G0J4	WP_001280092.1	A0A009G0J4_ACIBA	GTP-binding protein TypA/BipA	typA J517_3532	Acinetobacter baumannii 118362	611	typA				GTP binding [GO:0005525]; GTPase activity [GO:0003924]	GTPase activity [GO:0003924]; GTP binding [GO:0005525]	GO:0003924; GO:0005525	1310618
ACX60_RS03330	WP_000022555.1	K03282	mscL	large conductance mechanosensitive channel	Environmental Information Processing			Membrane transport			ko03460	A0A009L1I7	WP_000022555.1	A0A009L1I7_ACIBA	Large-conductance mechanosensitive channel	mscL J518_0558	Acinetobacter baumannii 1419130	143	mscL			integral component of plasma membrane [GO:0005887]	integral component of plasma membrane [GO:0005887]; mechanosensitive ion channel activity [GO:0008381]	mechanosensitive ion channel activity [GO:0008381]	GO:0005887; GO:0008381	1310619
ACX60_RS03335	WP_001072497.1											A0A1E3MBP7	WP_001072497.1	A0A1E3MBP7_ACIBA	Gamma-glutamylcyclotransferase	B4R90_13435 BGC29_01465	Acinetobacter baumannii	117					transferase activity [GO:0016740]	transferase activity [GO:0016740]	GO:0016740	470
ACX60_RS03340	WP_001192454.1	K03769	ppiC	peptidyl-prolyl cis-trans isomerase C	Genetic Information Processing			Folding sorting and degradation			ko03008	A0A009FUF1	WP_001192454.1	A0A009FUF1_ACIBA	Peptidylprolyl isomerase (EC 5.2.1.8)	J517_4073 J517_4266	Acinetobacter baumannii 118362	96		5.2.1.8			peptidyl-prolyl cis-trans isomerase activity [GO:0003755]	peptidyl-prolyl cis-trans isomerase activity [GO:0003755]	GO:0003755	1310618
ACX60_RS03345	WP_001114566.1	K10563	mutM, fpg	formamidopyrimidine-DNA glycosylase	Genetic Information Processing			Replication and repair			ko03460, ko03410	A0A009K277	WP_001114566.1	A0A009K277_ACIBA	Formamidopyrimidine-DNA glycosylase (Fapy-DNA glycosylase) (EC 3.2.2.23) (DNA-(apurinic or apyrimidinic site) lyase MutM) (AP lyase MutM) (EC 4.2.99.18)	mutM fpg J518_0555	Acinetobacter baumannii 1419130	274	mutM	3.2.2.23; 4.2.99.18	base-excision repair [GO:0006284]; nucleotide-excision repair [GO:0006289]		class I DNA-(apurinic or apyrimidinic site) lyase activity [GO:0140078]; class III/IV DNA-(apurinic or apyrimidinic site) lyase activity [GO:0140080]; damaged DNA binding [GO:0003684]; oxidized purine nucleobase lesion DNA N-glycosylase activity [GO:0008534]; zinc ion binding [GO:0008270]; base-excision repair [GO:0006284]; nucleotide-excision repair [GO:0006289]	class I DNA-(apurinic or apyrimidinic site) lyase activity [GO:0140078]; class III/IV DNA-(apurinic or apyrimidinic site) lyase activity [GO:0140080]; damaged DNA binding [GO:0003684]; oxidized purine nucleobase lesion DNA N-glycosylase activity [GO:0008534]; zinc ion binding [GO:0008270]	GO:0003684; GO:0006284; GO:0006289; GO:0008270; GO:0008534; GO:0140078; GO:0140080	1310619
ACX60_RS03350	WP_001280165.1	K03652	MPG	DNA-3-methyladenine glycosylase	Genetic Information Processing			Replication and repair			ko03460, ko03410	A0A1E3MBP3	WP_001280165.1	A0A1E3MBP3_ACIBA	Putative 3-methyladenine DNA glycosylase (EC 3.2.2.-)	BGC29_01450	Acinetobacter baumannii	188		3.2.2.-	base-excision repair [GO:0006284]		alkylbase DNA N-glycosylase activity [GO:0003905]; DNA binding [GO:0003677]; base-excision repair [GO:0006284]	alkylbase DNA N-glycosylase activity [GO:0003905]; DNA binding [GO:0003677]	GO:0003677; GO:0003905; GO:0006284	470
ACX60_RS03355	WP_000055221.1	K02014	TC.FEV.OM	iron complex outermembrane recepter protein	Environmental Information Processing			Membrane transport			ko03460	A0A0D5YFB1	WP_000055221.1	A0A0D5YFB1_ACIBA	Ferric aerobactin receptor (Probable tonB-dependent receptor yncD) (TonB-dependent receptor) (TonB-dependent siderophore receptor)	iutA_1 iutA_3 A388_00710 ABUW_0661 B4R90_13415 BGC29_01445 CBI29_03227 CV949_15390 CV951_15900 CV952_16135	Acinetobacter baumannii	734	iutA_1			cell outer membrane [GO:0009279]	cell outer membrane [GO:0009279]		GO:0009279	470
ACX60_RS03360	WP_001096155.1											A0A1E3MBI8	WP_001096155.1	A0A1E3MBI8_ACIBA	Oxidoreductase	BGC29_01440	Acinetobacter baumannii	369					FMN binding [GO:0010181]; oxidoreductase activity [GO:0016491]	FMN binding [GO:0010181]; oxidoreductase activity [GO:0016491]	GO:0010181; GO:0016491	470
ACX60_RS03365	WP_000231859.1	K07088	K07088	uncharacterized protein	Unclassified			Poorly characterized			ko01522	A0A1E3MDD9	WP_000231859.1	A0A1E3MDD9_ACIBA	Transporter	BGC29_01435	Acinetobacter baumannii	307			transmembrane transport [GO:0055085]	integral component of membrane [GO:0016021]	integral component of membrane [GO:0016021]; transmembrane transport [GO:0055085]		GO:0016021; GO:0055085	470
ACX60_RS03370	WP_000734701.1											A0A1E3MBI3	WP_000734701.1	A0A1E3MBI3_ACIBA	Uncharacterized protein	BGC29_01430	Acinetobacter baumannii	274								470
ACX60_RS03375	WP_000850467.1	K03981	dsbC	thiol:disulfide interchange protein DsbC	Environmental Information Processing	Genetic Information Processing		Folding sorting and degradation	Membrane transport		ko03070, ko03008	A0A062IJG6	WP_000850467.1	A0A062IJG6_ACIBA	Thiol:disulfide interchange protein	J596_1948	Acinetobacter baumannii 21072	236				periplasmic space [GO:0042597]	periplasmic space [GO:0042597]		GO:0042597	1310697
ACX60_RS03380	WP_000054211.1	K06980	ygfZ	tRNA-modifying protein YgfZ	Genetic Information Processing			Translation			ko03010	A0A0H4UBV1	WP_000054211.1	A0A0H4UBV1_ACIBA	tRNA-modifying protein YgfZ	BGC29_01420	Acinetobacter baumannii	240					methyltransferase activity [GO:0008168]	methyltransferase activity [GO:0008168]	GO:0008168	470
ACX60_RS03385	WP_000190594.1											A0A062EN77	WP_000190594.1	A0A062EN77_ACIBA	Uncharacterized protein	J560_3096	Acinetobacter baumannii 855125	149			response to stress [GO:0006950]		response to stress [GO:0006950]		GO:0006950	1310661
ACX60_RS03390	WP_001025489.1											A0A1E3ME67	WP_001025489.1	A0A1E3ME67_ACIBA	Uncharacterized protein	BGC29_01410	Acinetobacter baumannii	118								470
ACX60_RS03395	WP_000056784.1	K06193	phnA	protein PhnA	Unclassified			Poorly characterized			ko01522	A0A1E3MBL8	WP_000056784.1	A0A1E3MBL8_ACIBA	Alkylphosphonate utilization protein	BGC29_01405	Acinetobacter baumannii	114								470
ACX60_RS03400	WP_000929502.1	K09946	K09946	uncharacterized protein	Unclassified			Poorly characterized			ko01522	A0A009FZ79	WP_000929502.1	A0A009FZ79_ACIBA	Uncharacterized protein	J517_2951	Acinetobacter baumannii 118362	113								1310618
ACX60_RS03405	WP_001202763.1	K01881	PARS, proS	prolyl-tRNA synthetase	Genetic Information Processing	Metabolism		Amino acid metabolism	Translation		ko00400, ko03010, ko00970	A0A059ZN63	WP_001202763.1	A0A059ZN63_ACIBA	Proline--tRNA ligase (EC 6.1.1.15) (Prolyl-tRNA synthetase) (ProRS)	proS A7A65_10180 BGC29_01395 CEJ63_04735 CHQ89_10535 CUC62_12295	Acinetobacter baumannii	571	proS	6.1.1.15	prolyl-tRNA aminoacylation [GO:0006433]	cytoplasm [GO:0005737]	cytoplasm [GO:0005737]; aminoacyl-tRNA editing activity [GO:0002161]; ATP binding [GO:0005524]; proline-tRNA ligase activity [GO:0004827]; prolyl-tRNA aminoacylation [GO:0006433]	aminoacyl-tRNA editing activity [GO:0002161]; ATP binding [GO:0005524]; proline-tRNA ligase activity [GO:0004827]	GO:0002161; GO:0004827; GO:0005524; GO:0005737; GO:0006433	470
ACX60_RS03410	WP_049594802.1	K03296	TC.HAE1	hydrophobic/amphiphilic exporter-1 (mainly G- bacteria), HAE1 family	Unclassified			Cellular processes and signaling			ko01522	A0A1E3MBH9	WP_049594802.1	A0A1E3MBH9_ACIBA	Nodulation protein NolG	BGC29_01390	Acinetobacter baumannii	1032				integral component of membrane [GO:0016021]	integral component of membrane [GO:0016021]; transmembrane transporter activity [GO:0022857]	transmembrane transporter activity [GO:0022857]	GO:0016021; GO:0022857	470
ACX60_RS03415	WP_001260813.1											A0A1E3MDD0	WP_001260813.1	A0A1E3MDD0_ACIBA	Efflux transporter periplasmic adaptor subunit	BGC29_01385	Acinetobacter baumannii	372			transmembrane transport [GO:0055085]	plasma membrane [GO:0005886]	plasma membrane [GO:0005886]; transporter activity [GO:0005215]; transmembrane transport [GO:0055085]	transporter activity [GO:0005215]	GO:0005215; GO:0005886; GO:0055085	470
ACX60_RS03420	WP_049594803.1											A0A1E3MBH5	WP_049594803.1	A0A1E3MBH5_ACIBA	Uncharacterized protein	BGC29_01380	Acinetobacter baumannii	212								470
ACX60_RS03425	WP_000389061.1	K02657	pilG	twitching motility two-component system response regulator PilG	Environmental Information Processing	Cellular Processes		Various			ko03070, ko02025, ko02020, ko02030	A0A009FZ67	WP_000389061.1	A0A009FZ67_ACIBA	Response regulator	J517_2946	Acinetobacter baumannii 118362	127			phosphorelay signal transduction system [GO:0000160]	intracellular [GO:0005622]	intracellular [GO:0005622]; phosphorelay signal transduction system [GO:0000160]		GO:0000160; GO:0005622	1310618
ACX60_RS03430	WP_000101096.1	K02658	pilH	twitching motility two-component system response regulator PilH	Environmental Information Processing	Cellular Processes		Various			ko03070, ko02025, ko02020, ko02030	A0A009FZ71	WP_000101096.1	A0A009FZ71_ACIBA	Response regulator	J517_2945	Acinetobacter baumannii 118362	120			phosphorelay signal transduction system [GO:0000160]	intracellular [GO:0005622]	intracellular [GO:0005622]; phosphorelay signal transduction system [GO:0000160]		GO:0000160; GO:0005622	1310618
ACX60_RS03435	WP_000729757.1	K02659	pilI	twitching motility protein PilI	Environmental Information Processing	Cellular Processes		Various			ko03070, ko02025, ko02020, ko02030	A0A009TC85	WP_000729757.1	A0A009TC85_ACIBA	CheW-like domain protein	J529_2861	Acinetobacter baumannii 99063	178			chemotaxis [GO:0006935]		signal transducer activity [GO:0004871]; chemotaxis [GO:0006935]	signal transducer activity [GO:0004871]	GO:0004871; GO:0006935	1310630
ACX60_RS03440	WP_000505931.1	K02660	pilJ	twitching motility protein PilJ	Environmental Information Processing	Cellular Processes		Various			ko03070, ko02025, ko02020, ko02030	A0A009GXZ3	WP_000505931.1	A0A009GXZ3_ACIBA	Methyl-accepting chemotaxis (MCP) signaling domain protein	J517_2943	Acinetobacter baumannii 118362	692				integral component of membrane [GO:0016021]	integral component of membrane [GO:0016021]; signal transducer activity [GO:0004871]	signal transducer activity [GO:0004871]	GO:0004871; GO:0016021	1310618
ACX60_RS03445	WP_000658897.1	K06596	chpA	chemosensory pili system protein ChpA (sensor histidine kinase/response regulator)	Environmental Information Processing	Cellular Processes	Metabolism	Various			ko00983, ko02020, ko02025, ko02030	A0A1E3MBK8	WP_000658897.1	A0A1E3MBK8_ACIBA	Hybrid sensor histidine kinase/response regulator	BGC29_01355	Acinetobacter baumannii	1506			chemotaxis [GO:0006935]	cytoplasm [GO:0005737]	cytoplasm [GO:0005737]; phosphorelay sensor kinase activity [GO:0000155]; chemotaxis [GO:0006935]	phosphorelay sensor kinase activity [GO:0000155]	GO:0000155; GO:0005737; GO:0006935	470
ACX60_RS03450	WP_000678920.1											A0A009S7M0	WP_000678920.1	A0A009S7M0_ACIBA	Uncharacterized protein	J529_2858	Acinetobacter baumannii 99063	154								1310630
ACX60_RS03455	WP_001016573.1	K01439	dapE	succinyl-diaminopimelate desuccinylase	Metabolism			Amino acid metabolism			ko00300	A0A062IZC1	WP_001016573.1	A0A062IZC1_ACIBA	Succinyl-diaminopimelate desuccinylase (SDAP desuccinylase) (EC 3.5.1.18) (N-succinyl-LL-2,6-diaminoheptanedioate amidohydrolase)	dapE J635_1578	Acinetobacter baumannii 233846	378	dapE	3.5.1.18	diaminopimelate biosynthetic process [GO:0019877]; lysine biosynthetic process via diaminopimelate [GO:0009089]		cobalt ion binding [GO:0050897]; succinyl-diaminopimelate desuccinylase activity [GO:0009014]; zinc ion binding [GO:0008270]; diaminopimelate biosynthetic process [GO:0019877]; lysine biosynthetic process via diaminopimelate [GO:0009089]	cobalt ion binding [GO:0050897]; succinyl-diaminopimelate desuccinylase activity [GO:0009014]; zinc ion binding [GO:0008270]	GO:0008270; GO:0009014; GO:0009089; GO:0019877; GO:0050897	1310736
ACX60_RS03460	WP_000757214.1											A0A009TC79	WP_000757214.1	A0A009TC79_ACIBA	Entericidin EcnA/B family protein	J529_2856	Acinetobacter baumannii 99063	46			response to toxic substance [GO:0009636]	membrane [GO:0016020]	membrane [GO:0016020]; response to toxic substance [GO:0009636]		GO:0009636; GO:0016020	1310630
ACX60_RS03465	WP_001017518.1	K09977	K09977	uncharacterized protein	Unclassified			Poorly characterized			ko01522	A0A1E3MDC0	WP_001017518.1	A0A1E3MDC0_ACIBA	Uncharacterized protein	BGC29_01335	Acinetobacter baumannii	302								470
ACX60_RS03470	WP_001259501.1	K09790	K09790	uncharacterized protein	Unclassified			Poorly characterized			ko01522	A0A009GY13	WP_001259501.1	A0A009GY13_ACIBA	Inner membrane protein	J517_2937	Acinetobacter baumannii 118362	122				integral component of membrane [GO:0016021]; plasma membrane [GO:0005886]	integral component of membrane [GO:0016021]; plasma membrane [GO:0005886]		GO:0005886; GO:0016021	1310618
ACX60_RS03475	WP_000077301.1											A0A009FXP5	WP_000077301.1	A0A009FXP5_ACIBA	L,D-transpeptidase catalytic domain protein	J517_2936 J517_4202	Acinetobacter baumannii 118362	167					transferase activity [GO:0016740]	transferase activity [GO:0016740]	GO:0016740	1310618
ACX60_RS03510	WP_001198160.1											A0A077GS41	WP_001198160.1	A0A077GS41_ACIBA	Integral membrane protein	BGC29_01290 IX87_10870	Acinetobacter baumannii	261				integral component of membrane [GO:0016021]	integral component of membrane [GO:0016021]		GO:0016021	470
ACX60_RS03515	WP_000473043.1	K00380	cysJ	sulfite reductase (NADPH) flavoprotein alpha-component	Metabolism			Energy metabolism			ko00920	A0A1E3MBL6	WP_000473043.1	A0A1E3MBL6_ACIBA	Uncharacterized protein	BGC29_01285	Acinetobacter baumannii	848				integral component of membrane [GO:0016021]	integral component of membrane [GO:0016021]; FMN binding [GO:0010181]; oxidoreductase activity [GO:0016491]	FMN binding [GO:0010181]; oxidoreductase activity [GO:0016491]	GO:0010181; GO:0016021; GO:0016491	470
ACX60_RS03520	WP_000125649.1											A0A009G1V0	WP_000125649.1	A0A009G1V0_ACIBA	YcxB-like family protein	J517_3185	Acinetobacter baumannii 118362	191				integral component of membrane [GO:0016021]	integral component of membrane [GO:0016021]		GO:0016021	1310618
ACX60_RS03525	WP_001984830.1											A0A009K260	WP_001984830.1	A0A009K260_ACIBA	Integral membrane, YccS/YhfK family protein	J518_0515	Acinetobacter baumannii 1419130	724				integral component of membrane [GO:0016021]	integral component of membrane [GO:0016021]		GO:0016021	1310619
ACX60_RS03530	WP_000003696.1	K07552	bcr, tcaB	MFS transporter, DHA1 family, multidrug resistance protein	Environmental Information Processing			Membrane transport			ko03460	A0A1E3MBL3	WP_000003696.1	A0A1E3MBL3_ACIBA	Bcr/CflA family drug resistance efflux transporter	BGC29_01270	Acinetobacter baumannii	404				integral component of membrane [GO:0016021]	integral component of membrane [GO:0016021]; drug transmembrane transporter activity [GO:0015238]	drug transmembrane transporter activity [GO:0015238]	GO:0015238; GO:0016021	470
ACX60_RS03535	WP_001047593.1											A0A009HXL6	WP_001047593.1	A0A009HXL6_ACIBA	Nitroreductase family protein	J512_0122	Acinetobacter baumannii 1295743	234					oxidoreductase activity [GO:0016491]	oxidoreductase activity [GO:0016491]	GO:0016491	1310613
ACX60_RS03540	WP_002010643.1											A0A009G1W7	WP_002010643.1	A0A009G1W7_ACIBA	Uncharacterized protein	J517_3181	Acinetobacter baumannii 118362	67								1310618
ACX60_RS03545	WP_001005337.1	K03310	TC.AGCS	alanine or glycine:cation symporter, AGCS family	Unclassified			Cellular processes and signaling			ko01522	A0A009GX40	WP_001005337.1	A0A009GX40_ACIBA	Amino acid carrier family protein	agcS J517_3179	Acinetobacter baumannii 118362	491	agcS			integral component of membrane [GO:0016021]; plasma membrane [GO:0005886]	integral component of membrane [GO:0016021]; plasma membrane [GO:0005886]; alanine:sodium symporter activity [GO:0015655]	alanine:sodium symporter activity [GO:0015655]	GO:0005886; GO:0015655; GO:0016021	1310618
ACX60_RS03550	WP_000811534.1	K07001	K07001	NTE family protein	Unclassified			Poorly characterized			ko01522	A0A009GXV5	WP_000811534.1	A0A009GXV5_ACIBA	Patatin-like phospholipase family protein	J517_3178	Acinetobacter baumannii 118362	323			lipid catabolic process [GO:0016042]		hydrolase activity [GO:0016787]; lipid catabolic process [GO:0016042]	hydrolase activity [GO:0016787]	GO:0016042; GO:0016787	1310618
ACX60_RS03555	WP_000615951.1	K01754	E4.3.1.19, ilvA, tdcB	threonine dehydratase	Metabolism			Amino acid metabolism			ko00290, ko00260	A0A009IBE7	WP_000615951.1	A0A009IBE7_ACIBA	Threonine ammonia-lyase (EC 4.3.1.19)	J512_0128	Acinetobacter baumannii 1295743	411		4.3.1.19	threonine catabolic process [GO:0006567]		L-threonine ammonia-lyase activity [GO:0004794]; threonine catabolic process [GO:0006567]	L-threonine ammonia-lyase activity [GO:0004794]	GO:0004794; GO:0006567	1310613
ACX60_RS03560	WP_002041898.1	K17938	sbmA, bacA	peptide/bleomycin uptake transporter	Environmental Information Processing			Membrane transport			ko03460	A0A077GS34	WP_002041898.1	A0A077GS34_ACIBA	Microcin B17 transporter (Peptide transporter)	A7M79_17005 A7M90_16830 APD06_14270 B4R90_15065 B9X91_10240 B9X95_15220 BGC29_01240 CAS83_20950 CBE85_09565 CPI82_00960 IX87_10815	Acinetobacter baumannii	397				integral component of membrane [GO:0016021]	integral component of membrane [GO:0016021]; ATP binding [GO:0005524]; peptide transporter activity [GO:0015197]	ATP binding [GO:0005524]; peptide transporter activity [GO:0015197]	GO:0005524; GO:0015197; GO:0016021	470
ACX60_RS03565	WP_000836165.1	K07386	pepO	putative endopeptidase	Metabolism			Enzyme families			ko00983	A0A1E3MBK0	WP_000836165.1	A0A1E3MBK0_ACIBA	Peptidase M13	BGC29_01235	Acinetobacter baumannii	682					metalloendopeptidase activity [GO:0004222]	metalloendopeptidase activity [GO:0004222]	GO:0004222	470
ACX60_RS03570	WP_000735833.1											A0A1E3MBK6	WP_000735833.1	A0A1E3MBK6_ACIBA	DUF4850 domain-containing protein	BGC29_01230	Acinetobacter baumannii	249								470
ACX60_RS03575	WP_000789892.1											A0A1E3ME37	WP_000789892.1	A0A1E3ME37_ACIBA	Uncharacterized protein	BGC29_01225	Acinetobacter baumannii	355								470
ACX60_RS03580	WP_000086443.1											A0A009GX34	WP_000086443.1	A0A009GX34_ACIBA	Uncharacterized protein	J517_3173	Acinetobacter baumannii 118362	172								1310618
ACX60_RS03585	WP_000037737.1	K05520	pfpI	protease I	Metabolism			Enzyme families			ko00983	A0A1E3MBK5	WP_000037737.1	A0A1E3MBK5_ACIBA	Protease	BGC29_01215	Acinetobacter baumannii	192					peptidase activity [GO:0008233]	peptidase activity [GO:0008233]	GO:0008233	470
ACX60_RS03590	WP_000796649.1	K02434	gatB, PET112	aspartyl-tRNA(Asn)/glutamyl-tRNA(Gln) amidotransferase subunit B	Genetic Information Processing			Translation			ko00970, ko03008	A0A1E3MBH2	WP_000796649.1	A0A1E3MBH2_ACIBA	Aspartyl/glutamyl-tRNA(Asn/Gln) amidotransferase subunit B (Asp/Glu-ADT subunit B) (EC 6.3.5.-)	gatB A7M79_16975 BGC29_01210	Acinetobacter baumannii	489	gatB	6.3.5.-	translation [GO:0006412]		ATP binding [GO:0005524]; glutaminyl-tRNA synthase (glutamine-hydrolyzing) activity [GO:0050567]; transferase activity [GO:0016740]; translation [GO:0006412]	ATP binding [GO:0005524]; glutaminyl-tRNA synthase (glutamine-hydrolyzing) activity [GO:0050567]; transferase activity [GO:0016740]	GO:0005524; GO:0006412; GO:0016740; GO:0050567	470
ACX60_RS03595	WP_000130670.1	K02433	gatA, QRSL1	aspartyl-tRNA(Asn)/glutamyl-tRNA(Gln) amidotransferase subunit A	Genetic Information Processing			Translation			ko00970, ko03008	A0A1E3MBE7	WP_000130670.1	A0A1E3MBE7_ACIBA	Glutamyl-tRNA(Gln) amidotransferase subunit A (Glu-ADT subunit A) (EC 6.3.5.7)	gatA BGC29_01205	Acinetobacter baumannii	492	gatA	6.3.5.7	translation [GO:0006412]	glutamyl-tRNA(Gln) amidotransferase complex [GO:0030956]	glutamyl-tRNA(Gln) amidotransferase complex [GO:0030956]; amidase activity [GO:0004040]; ATP binding [GO:0005524]; glutaminyl-tRNA synthase (glutamine-hydrolyzing) activity [GO:0050567]; transferase activity [GO:0016740]; translation [GO:0006412]	amidase activity [GO:0004040]; ATP binding [GO:0005524]; glutaminyl-tRNA synthase (glutamine-hydrolyzing) activity [GO:0050567]; transferase activity [GO:0016740]	GO:0004040; GO:0005524; GO:0006412; GO:0016740; GO:0030956; GO:0050567	470
ACX60_RS03600	WP_000107699.1	K02435	gatC, GATC	aspartyl-tRNA(Asn)/glutamyl-tRNA(Gln) amidotransferase subunit C	Genetic Information Processing			Translation			ko00970, ko03008	A0A009FYC2	WP_000107699.1	A0A009FYC2_ACIBA	Aspartyl/glutamyl-tRNA(Asn/Gln) amidotransferase subunit C (Asp/Glu-ADT subunit C) (EC 6.3.5.-)	gatC J517_3169	Acinetobacter baumannii 118362	104	gatC	6.3.5.-	regulation of translational fidelity [GO:0006450]; translation [GO:0006412]		ATP binding [GO:0005524]; glutaminyl-tRNA synthase (glutamine-hydrolyzing) activity [GO:0050567]; transferase activity [GO:0016740]; regulation of translational fidelity [GO:0006450]; translation [GO:0006412]	ATP binding [GO:0005524]; glutaminyl-tRNA synthase (glutamine-hydrolyzing) activity [GO:0050567]; transferase activity [GO:0016740]	GO:0005524; GO:0006412; GO:0006450; GO:0016740; GO:0050567	1310618
ACX60_RS03605	WP_000601379.1	K03569	mreB	rod shape-determining protein MreB and related proteins	Cellular Processes	Genetic Information Processing		Cell motility	Replication and repair	Transport and catabolism	ko04139, ko04810, ko03030	A0A009GIT4	WP_000601379.1	A0A009GIT4_9GAMM	Rod shape-determining protein mreB	mreB J508_0375	Acinetobacter sp. 1289694	346	mreB		cell morphogenesis [GO:0000902]		cell morphogenesis [GO:0000902]		GO:0000902	1310609
ACX60_RS03610	WP_001182997.1	K03570	mreC	rod shape-determining protein MreC	Genetic Information Processing			Replication and repair			ko03030	A0A009GXW7	WP_001182997.1	A0A009GXW7_ACIBA	Cell shape-determining protein MreC (Cell shape protein MreC)	mreC J517_3167	Acinetobacter baumannii 118362	285	mreC		regulation of cell shape [GO:0008360]	integral component of membrane [GO:0016021]	integral component of membrane [GO:0016021]; regulation of cell shape [GO:0008360]		GO:0008360; GO:0016021	1310618
ACX60_RS03615	WP_001121009.1	K03571	mreD	rod shape-determining protein MreD	Genetic Information Processing			Replication and repair			ko03030	A0A1E3MBJ0	WP_001121009.1	A0A1E3MBJ0_ACIBA	Rod shape-determining protein MreD	BGC29_01185	Acinetobacter baumannii	163			regulation of cell shape [GO:0008360]	integral component of membrane [GO:0016021]	integral component of membrane [GO:0016021]; regulation of cell shape [GO:0008360]		GO:0008360; GO:0016021	470
ACX60_RS03620	WP_000068064.1	K06287	maf	septum formation protein	Unclassified			Cellular processes and signaling			ko01522	A0A1E3MBJ6	WP_000068064.1	A0A1E3MBJ6_ACIBA	Maf-like protein BGC29_01180	BGC29_01180	Acinetobacter baumannii	186				cytoplasm [GO:0005737]	cytoplasm [GO:0005737]; nucleoside-triphosphate diphosphatase activity [GO:0047429]	nucleoside-triphosphate diphosphatase activity [GO:0047429]	GO:0005737; GO:0047429	470
ACX60_RS03625	WP_001288187.1	K08301	rng, cafA	ribonuclease G	Genetic Information Processing			Translation			ko03015, ko03008	A0A009TAJ2	WP_001288187.1	A0A009TAJ2_ACIBA	Ribonuclease, Rne/Rng family domain protein (EC 3.1.4.-)	J529_1859	Acinetobacter baumannii 99063	484		3.1.4.-	RNA processing [GO:0006396]		ribonuclease activity [GO:0004540]; RNA binding [GO:0003723]; RNA processing [GO:0006396]	ribonuclease activity [GO:0004540]; RNA binding [GO:0003723]	GO:0003723; GO:0004540; GO:0006396	1310630
ACX60_RS03635	WP_001247586.1	K00635	E2.3.1.20	diacylglycerol O-acyltransferase	Metabolism			Lipid metabolism			ko00561	A0A1E3MBJ5	WP_001247586.1	A0A1E3MBJ5_ACIBA	Acetyltransferase	BGC29_01165	Acinetobacter baumannii	461			glycerolipid biosynthetic process [GO:0045017]		diacylglycerol O-acyltransferase activity [GO:0004144]; glycerolipid biosynthetic process [GO:0045017]	diacylglycerol O-acyltransferase activity [GO:0004144]	GO:0004144; GO:0045017	470
ACX60_RS03640	WP_000216076.1	K00390	cysH	phosphoadenosine phosphosulfate reductase	Metabolism			Energy metabolism			ko00920	A0A009GZ45	WP_000216076.1	A0A009GZ45_ACIBA	Phosphoadenosine phosphosulfate reductase (EC 1.8.4.8)	cysH J517_2726	Acinetobacter baumannii 118362	244	cysH	1.8.4.8	cysteine biosynthetic process [GO:0019344]; hydrogen sulfide biosynthetic process [GO:0070814]; sulfate assimilation, phosphoadenylyl sulfate reduction by phosphoadenylyl-sulfate reductase (thioredoxin) [GO:0019379]	cytoplasm [GO:0005737]	cytoplasm [GO:0005737]; phosphoadenylyl-sulfate reductase (thioredoxin) activity [GO:0004604]; cysteine biosynthetic process [GO:0019344]; hydrogen sulfide biosynthetic process [GO:0070814]; sulfate assimilation, phosphoadenylyl sulfate reduction by phosphoadenylyl-sulfate reductase (thioredoxin) [GO:0019379]	phosphoadenylyl-sulfate reductase (thioredoxin) activity [GO:0004604]	GO:0004604; GO:0005737; GO:0019344; GO:0019379; GO:0070814	1310618
ACX60_RS03645	WP_000406996.1	K02203	thrH	phosphoserine / homoserine phosphotransferase	Metabolism			Amino acid metabolism	Energy metabolism		ko00680, ko00260	A0A009G090	WP_000406996.1	A0A009G090_ACIBA	Phosphoserine phosphatase/homoserine phosphotransferase bifunctional protein (EC 3.1.3.3)	thrH J517_2725	Acinetobacter baumannii 118362	205	thrH	3.1.3.3			phosphoserine phosphatase activity [GO:0004647]; transferase activity [GO:0016740]	phosphoserine phosphatase activity [GO:0004647]; transferase activity [GO:0016740]	GO:0004647; GO:0016740	1310618
ACX60_RS03650	WP_000768258.1	K06076	fadL	long-chain fatty acid transport protein	Environmental Information Processing			Membrane transport			ko03460	A0A1E3MD93	WP_000768258.1	A0A1E3MD93_ACIBA	Long-chain fatty acid transporter	BGC29_01150	Acinetobacter baumannii	503								470
ACX60_RS03655	WP_001023281.1	K00355	NQO1	NAD(P)H dehydrogenase (quinone)	Metabolism			Metabolism of cofactors and vitamins			ko00130	A0A062FJD3	WP_001023281.1	A0A062FJD3_ACIBA	NADPH-dependent FMN reductase (EC 1.10.99.2)	J532_1707	Acinetobacter baumannii 940793	232		1.10.99.2			dihydronicotinamide riboside quinone reductase activity [GO:0001512]	dihydronicotinamide riboside quinone reductase activity [GO:0001512]	GO:0001512	1310633
ACX60_RS03660	WP_000187160.1											A0A1E3MBR6	WP_000187160.1	A0A1E3MBR6_ACIBA	AraC family transcriptional regulator	BGC29_01140	Acinetobacter baumannii	344			transcription, DNA-templated [GO:0006351]		DNA binding transcription factor activity [GO:0003700]; sequence-specific DNA binding [GO:0043565]; transcription, DNA-templated [GO:0006351]	DNA binding transcription factor activity [GO:0003700]; sequence-specific DNA binding [GO:0043565]	GO:0003700; GO:0006351; GO:0043565	470
ACX60_RS03665	WP_000993871.1											A0A1E3MBH8	WP_000993871.1	A0A1E3MBH8_ACIBA	Fatty acid desaturase	BGC29_01135	Acinetobacter baumannii	330			lipid metabolic process [GO:0006629]	integral component of membrane [GO:0016021]	integral component of membrane [GO:0016021]; lipid metabolic process [GO:0006629]		GO:0006629; GO:0016021	470
ACX60_RS03670	WP_000799161.1	K02616	paaX	phenylacetic acid degradation operon negative regulatory protein	Genetic Information Processing			Transcription			ko03022	A0A0F5XQ60	WP_000799161.1	A0A0F5XQ60_ACIBA	PaaX family transcriptional regulator (PaaX-like C-terminal domain protein)	A7M79_16895 AB895_0750 APD06_14165 BGC29_01130	Acinetobacter baumannii	266								470
ACX60_RS03675	WP_000426931.1	K06153	bacA	undecaprenyl-diphosphatase	Metabolism			Glycan biosynthesis and metabolism			ko00550	A0A009G3V4	WP_000426931.1	A0A009G3V4_ACIBA	Undecaprenyl-diphosphatase (EC 3.6.1.27) (Bacitracin resistance protein) (Undecaprenyl pyrophosphate phosphatase)	uppP J517_2719	Acinetobacter baumannii 118362	272	uppP	3.6.1.27	cell wall organization [GO:0071555]; dephosphorylation [GO:0016311]; peptidoglycan biosynthetic process [GO:0009252]; regulation of cell shape [GO:0008360]; response to antibiotic [GO:0046677]	integral component of membrane [GO:0016021]; plasma membrane [GO:0005886]	integral component of membrane [GO:0016021]; plasma membrane [GO:0005886]; undecaprenyl-diphosphatase activity [GO:0050380]; cell wall organization [GO:0071555]; dephosphorylation [GO:0016311]; peptidoglycan biosynthetic process [GO:0009252]; regulation of cell shape [GO:0008360]; response to antibiotic [GO:0046677]	undecaprenyl-diphosphatase activity [GO:0050380]	GO:0005886; GO:0008360; GO:0009252; GO:0016021; GO:0016311; GO:0046677; GO:0050380; GO:0071555	1310618
ACX60_RS03680	WP_001186873.1											A0A1E3MBG7	WP_001186873.1	A0A1E3MBG7_ACIBA	AraC family transcriptional regulator	BGC29_01120 BWP00_14895	Acinetobacter baumannii	297			transcription, DNA-templated [GO:0006351]		DNA binding transcription factor activity [GO:0003700]; sequence-specific DNA binding [GO:0043565]; transcription, DNA-templated [GO:0006351]	DNA binding transcription factor activity [GO:0003700]; sequence-specific DNA binding [GO:0043565]	GO:0003700; GO:0006351; GO:0043565	470
ACX60_RS03685	WP_001053074.1											A0A009IVA4	WP_001053074.1	A0A009IVA4_ACIBA	NAD(P)H quinone oxidoreductase, PIG3 family protein	J512_0155	Acinetobacter baumannii 1295743	332					oxidoreductase activity [GO:0016491]	oxidoreductase activity [GO:0016491]	GO:0016491	1310613
ACX60_RS03690	WP_001095773.1	K05523	hchA	D-lactate dehydratase / protein deglycase	Metabolism			Carbohydrate metabolism	Enzyme families		ko00983, ko00620	A0A1E3MBF3	WP_001095773.1	A0A1E3MBF3_ACIBA	Chaperone protein HchA (Protein deglycase HchA)	A7N09_11095 BGC29_01110	Acinetobacter baumannii	291					protein deglycase activity [GO:0036524]	protein deglycase activity [GO:0036524]	GO:0036524	470
ACX60_RS03700	WP_002016863.1	K03293	TC.AAT	amino acid transporter, AAT family	Unclassified			Cellular processes and signaling			ko01522	A0A086I237	WP_002016863.1	A0A086I237_ACIBA	Amino acid permease (D-alanine/D-serine/glycine permease)	A7M79_18590 A7M90_16690 A7N09_11085 APD06_14135 AZE33_16305 B4R90_15200 B9X91_27795 B9X95_00705 BGC29_01100 BWP00_14915 CBE85_19640 CEJ63_04445 CHQ89_10845 CPI82_01195 CUC62_12590 CV950_03890 CV954_03620 IX87_10395	Acinetobacter baumannii	451			amino acid transport [GO:0006865]	integral component of membrane [GO:0016021]	integral component of membrane [GO:0016021]; transmembrane transporter activity [GO:0022857]; amino acid transport [GO:0006865]	transmembrane transporter activity [GO:0022857]	GO:0006865; GO:0016021; GO:0022857	470
ACX60_RS03705	WP_000011487.1	K09788	prpF	2-methylaconitate isomerase	Metabolism			Carbohydrate metabolism			ko00640	A0A1E3MD85	WP_000011487.1	A0A1E3MD85_ACIBA	Putative methylaconitate Delta-isomerase PrpF	BGC29_01095	Acinetobacter baumannii	395			propionate catabolic process, 2-methylcitrate cycle [GO:0019629]		isomerase activity [GO:0016853]; propionate catabolic process, 2-methylcitrate cycle [GO:0019629]	isomerase activity [GO:0016853]	GO:0016853; GO:0019629	470
ACX60_RS03710	WP_000097113.1	K00795	ispA	farnesyl diphosphate synthase	Metabolism			Metabolism of terpenoids and polyketides			ko00130, ko00900	A0A009ISQ9	WP_000097113.1	A0A009ISQ9_ACIBA	Polyprenyl synthetase family protein	J512_0162	Acinetobacter baumannii 1295743	303			isoprenoid biosynthetic process [GO:0008299]		transferase activity [GO:0016740]; isoprenoid biosynthetic process [GO:0008299]	transferase activity [GO:0016740]	GO:0008299; GO:0016740	1310613
ACX60_RS03715	WP_001012948.1											A0A009KI37	WP_001012948.1	A0A009KI37_ACIBA	Uncharacterized protein	J518_2845	Acinetobacter baumannii 1419130	122								1310619
ACX60_RS03720	WP_001143941.1											A0A009G3U3	WP_001143941.1	A0A009G3U3_ACIBA	SPFH domain / Band 7 family protein	J517_2709	Acinetobacter baumannii 118362	284				integral component of membrane [GO:0016021]	integral component of membrane [GO:0016021]		GO:0016021	1310618
ACX60_RS03725	WP_000397565.1	K07340	ybbJ	inner membrane protein	Unclassified			Cellular processes and signaling			ko01522	A0A0H4U7E1	WP_000397565.1	A0A0H4U7E1_ACIBA	Uncharacterized protein	BGC29_01075	Acinetobacter baumannii	153				integral component of membrane [GO:0016021]	integral component of membrane [GO:0016021]		GO:0016021	470
ACX60_RS03730	WP_000684973.1	K07001	K07001	NTE family protein	Unclassified			Poorly characterized			ko01522	A0A009GG52	WP_000684973.1	A0A009GG52_ACIBA	Patatin-like phospholipase family protein	J517_2707	Acinetobacter baumannii 118362	305			lipid catabolic process [GO:0016042]		hydrolase activity [GO:0016787]; lipid catabolic process [GO:0016042]	hydrolase activity [GO:0016787]	GO:0016042; GO:0016787	1310618
ACX60_RS03735	WP_000434845.1											A0A1E3MBF7	WP_000434845.1	A0A1E3MBF7_ACIBA	Acyltransferase	BGC29_01065	Acinetobacter baumannii	208			metabolic process [GO:0008152]		transferase activity, transferring acyl groups [GO:0016746]; metabolic process [GO:0008152]	transferase activity, transferring acyl groups [GO:0016746]	GO:0008152; GO:0016746	470
ACX60_RS03740	WP_000489711.1											A0A1E3MBH4	WP_000489711.1	A0A1E3MBH4_ACIBA	MFS transporter	BGC29_01060	Acinetobacter baumannii	415				integral component of membrane [GO:0016021]	integral component of membrane [GO:0016021]; acetyl-CoA transmembrane transporter activity [GO:0008521]	acetyl-CoA transmembrane transporter activity [GO:0008521]	GO:0008521; GO:0016021	470
ACX60_RS03745	WP_000362915.1											A0A1E3MBE2	WP_000362915.1	A0A1E3MBE2_ACIBA	DcaP-like protein	BGC29_01055	Acinetobacter baumannii	434				membrane [GO:0016020]	membrane [GO:0016020]; porin activity [GO:0015288]	porin activity [GO:0015288]	GO:0015288; GO:0016020	470
ACX60_RS03750	WP_049594804.1	K03760	eptA, pmrC	lipid A ethanolaminephosphotransferase	Metabolism			Glycan biosynthesis and metabolism			ko00540	G1CBN7	WP_049594804.1	G1CBN7_ACIBA	Lipid A phosphoethanolamine transferase (PmrC)	BGC29_01050	Acinetobacter baumannii	549			metabolic process [GO:0008152]	integral component of membrane [GO:0016021]	integral component of membrane [GO:0016021]; sulfuric ester hydrolase activity [GO:0008484]; transferase activity [GO:0016740]; metabolic process [GO:0008152]	sulfuric ester hydrolase activity [GO:0008484]; transferase activity [GO:0016740]	GO:0008152; GO:0008484; GO:0016021; GO:0016740	470
ACX60_RS03755	WP_000161505.1	K07666	qseB	two-component system, OmpR family, response regulator QseB	Environmental Information Processing	Cellular Processes		Cellular community - prokaryotes	Signal transduction		ko02020, ko02024	A0A009JK90	WP_000161505.1	A0A009JK90_ACIBA	Response regulator	J518_2853	Acinetobacter baumannii 1419130	224			phosphorelay signal transduction system [GO:0000160]; regulation of transcription, DNA-templated [GO:0006355]; transcription, DNA-templated [GO:0006351]	intracellular [GO:0005622]	intracellular [GO:0005622]; DNA binding [GO:0003677]; phosphorelay signal transduction system [GO:0000160]; regulation of transcription, DNA-templated [GO:0006355]; transcription, DNA-templated [GO:0006351]	DNA binding [GO:0003677]	GO:0000160; GO:0003677; GO:0005622; GO:0006351; GO:0006355	1310619
ACX60_RS03760	WP_000559381.1	K07645	qseC	two-component system, OmpR family, sensor histidine kinase QseC	Environmental Information Processing	Cellular Processes	Metabolism	Cellular community - prokaryotes	Enzyme families	Signal transduction	ko00983, ko02020, ko02024	A0A009GZX5	WP_000559381.1	A0A009GZX5_ACIBA	His Kinase A domain protein	J517_2700	Acinetobacter baumannii 118362	444				integral component of membrane [GO:0016021]; intracellular [GO:0005622]	integral component of membrane [GO:0016021]; intracellular [GO:0005622]; ATP binding [GO:0005524]; phosphorelay sensor kinase activity [GO:0000155]	ATP binding [GO:0005524]; phosphorelay sensor kinase activity [GO:0000155]	GO:0000155; GO:0005524; GO:0005622; GO:0016021	1310618
ACX60_RS03765	WP_000184464.1											A0A1E3MBP4	WP_000184464.1	A0A1E3MBP4_ACIBA	Uncharacterized protein	BGC29_01035	Acinetobacter baumannii	232				integral component of membrane [GO:0016021]	integral component of membrane [GO:0016021]		GO:0016021	470
ACX60_RS03770	WP_002046617.1	K03320	amt, AMT, MEP	ammonium transporter, Amt family	Environmental Information Processing			Membrane transport			ko03460	A0A1E3MC13	WP_002046617.1	A0A1E3MC13_ACIBA	Ammonium transporter	BGC29_01030	Acinetobacter baumannii	395				integral component of membrane [GO:0016021]	integral component of membrane [GO:0016021]; ammonium transmembrane transporter activity [GO:0008519]	ammonium transmembrane transporter activity [GO:0008519]	GO:0008519; GO:0016021	470
ACX60_RS03775	WP_000144721.1											A0A1E3MBG0	WP_000144721.1	A0A1E3MBG0_ACIBA	LysR family transcriptional regulator	BGC29_01025	Acinetobacter baumannii	294			transcription, DNA-templated [GO:0006351]		DNA binding [GO:0003677]; DNA binding transcription factor activity [GO:0003700]; transcription, DNA-templated [GO:0006351]	DNA binding [GO:0003677]; DNA binding transcription factor activity [GO:0003700]	GO:0003677; GO:0003700; GO:0006351	470
ACX60_RS03780	WP_001084914.1	K07088	K07088	uncharacterized protein	Unclassified			Poorly characterized			ko01522	A0A1E3MBG6	WP_001084914.1	A0A1E3MBG6_ACIBA	Transporter	BGC29_01020	Acinetobacter baumannii	301			transmembrane transport [GO:0055085]	integral component of membrane [GO:0016021]	integral component of membrane [GO:0016021]; transmembrane transport [GO:0055085]		GO:0016021; GO:0055085	470
ACX60_RS03785	WP_000006938.1											A0A1E3MDZ9	WP_000006938.1	A0A1E3MDZ9_ACIBA	Molecular chaperone DnaJ	BGC29_01015	Acinetobacter baumannii	338								470
ACX60_RS03790	WP_001003054.1											A0A009RHP6	WP_001003054.1	A0A009RHP6_ACIBA	Tellurite resistance TehB family protein	J552_0522 J552_4243	Acinetobacter baumannii 951631	194								1310653
ACX60_RS03795	WP_049594805.1	K01873	VARS, valS	valyl-tRNA synthetase	Genetic Information Processing	Metabolism		Amino acid metabolism	Translation		ko00400, ko03010, ko00970	A0A1E3MBG5	WP_049594805.1	A0A1E3MBG5_ACIBA	Valine--tRNA ligase (EC 6.1.1.9) (Valyl-tRNA synthetase) (ValRS)	valS BGC29_01005	Acinetobacter baumannii	959	valS	6.1.1.9	valyl-tRNA aminoacylation [GO:0006438]	cytoplasm [GO:0005737]	cytoplasm [GO:0005737]; aminoacyl-tRNA editing activity [GO:0002161]; ATP binding [GO:0005524]; valine-tRNA ligase activity [GO:0004832]; valyl-tRNA aminoacylation [GO:0006438]	aminoacyl-tRNA editing activity [GO:0002161]; ATP binding [GO:0005524]; valine-tRNA ligase activity [GO:0004832]	GO:0002161; GO:0004832; GO:0005524; GO:0005737; GO:0006438	470
ACX60_RS03800	WP_049594806.1											A0A1E3MBD3	WP_049594806.1	A0A1E3MBD3_ACIBA	Uncharacterized protein	BGC29_01000	Acinetobacter baumannii	225								470
ACX60_RS03805	WP_001086059.1											A0A009H141	WP_001086059.1	A0A009H141_ACIBA	Short chain dehydrogenase family protein	J517_2513	Acinetobacter baumannii 118362	268					oxidoreductase activity [GO:0016491]	oxidoreductase activity [GO:0016491]	GO:0016491	1310618
ACX60_RS03810	WP_000371755.1											A0A009PHL5	WP_000371755.1	A0A009PHL5_ACIBA	SnoaL-like domain protein	J506_1702	Acinetobacter baumannii 625974	144								1310607
ACX60_RS03815	WP_000369287.1											A0A009G1G8	WP_000369287.1	A0A009G1G8_ACIBA	Heavy-metal-binding family protein	J517_2511	Acinetobacter baumannii 118362	144								1310618
ACX60_RS03820	WP_000927243.1											A0A1E3MBN2	WP_000927243.1	A0A1E3MBN2_ACIBA	UPF0145 protein BGC29_00980	BGC29_00980	Acinetobacter baumannii	116								470
ACX60_RS03825	WP_001174793.1	K18139	oprM, emhC, ttgC, cusC, adeK, smeF, mtrE, cmeC, gesC	outer membrane protein, multidrug efflux system	Environmental Information Processing	Cellular Processes		Cellular community - prokaryotes	Membrane transport		ko03460, ko02024	A0A009H0A5	WP_001174793.1	A0A009H0A5_ACIBA	Efflux transporter, outer membrane factor (OMF) lipo, NodT family protein	J517_2509	Acinetobacter baumannii 118362	484				cell outer membrane [GO:0009279]; integral component of membrane [GO:0016021]	cell outer membrane [GO:0009279]; integral component of membrane [GO:0016021]; efflux transmembrane transporter activity [GO:0015562]	efflux transmembrane transporter activity [GO:0015562]	GO:0009279; GO:0015562; GO:0016021	1310618
ACX60_RS03830	WP_000046679.1	K18138	acrB, mexB, adeJ, smeE, mtrD, cmeB	multidrug efflux pump	Environmental Information Processing			Membrane transport			ko03460	A0A1E3MBF9	WP_000046679.1	A0A1E3MBF9_ACIBA	Efflux pump membrane transporter	BGC29_00970	Acinetobacter baumannii	1058			drug transmembrane transport [GO:0006855]	integral component of membrane [GO:0016021]; plasma membrane [GO:0005886]	integral component of membrane [GO:0016021]; plasma membrane [GO:0005886]; efflux transmembrane transporter activity [GO:0015562]; drug transmembrane transport [GO:0006855]	efflux transmembrane transporter activity [GO:0015562]	GO:0005886; GO:0006855; GO:0015562; GO:0016021	470
ACX60_RS03835	WP_000986589.1	K03585	acrA, mexA, adeI, smeD, mtrC, cmeA	membrane fusion protein, multidrug efflux system	Environmental Information Processing	Genetic Information Processing		Membrane transport	Replication and repair		ko03460, ko03030	A0A009H126	WP_000986589.1	A0A009H126_ACIBA	Acriflavine resistance protein A	acrA J517_2507	Acinetobacter baumannii 118362	416	acrA		transmembrane transport [GO:0055085]	membrane [GO:0016020]	membrane [GO:0016020]; transporter activity [GO:0005215]; transmembrane transport [GO:0055085]	transporter activity [GO:0005215]	GO:0005215; GO:0016020; GO:0055085	1310618
ACX60_RS03840	WP_002004370.1	K01096	pgpB	phosphatidylglycerophosphatase B	Metabolism			Lipid metabolism			ko00564	A0A098SGE8	WP_002004370.1	A0A098SGE8_ACIBA	PAP2 family protein (Phosphatidylglycerophosphatase) (Phosphatidylglycerophosphatase B)	B4R90_15355 BGC29_00960 BWP00_15060 CAS83_01880 CPI82_01345 CV954_03775 LV38_03651	Acinetobacter baumannii	208				integral component of membrane [GO:0016021]	integral component of membrane [GO:0016021]		GO:0016021	470
ACX60_RS03845	WP_049594807.1											A0A1E3MBF5	WP_049594807.1	A0A1E3MBF5_ACIBA	Recombinase	BGC29_00955	Acinetobacter baumannii	686				integral component of membrane [GO:0016021]	integral component of membrane [GO:0016021]		GO:0016021	470
ACX60_RS03850	WP_000234078.1	K02523	ispB	octaprenyl-diphosphate synthase	Metabolism			Metabolism of terpenoids and polyketides			ko00130, ko00900	A0A1E3MBC2	WP_000234078.1	A0A1E3MBC2_ACIBA	Geranylgeranyl diphosphate synthase	BGC29_00950	Acinetobacter baumannii	325			isoprenoid biosynthetic process [GO:0008299]		transferase activity [GO:0016740]; isoprenoid biosynthetic process [GO:0008299]	transferase activity [GO:0016740]	GO:0008299; GO:0016740	470
ACX60_RS03855	WP_000667115.1											A0A098SBQ4	WP_000667115.1	A0A098SBQ4_ACIBA	Uncharacterized protein	A7N09_11660 BGC29_00945 CV954_03790	Acinetobacter baumannii	99								470
ACX60_RS03860	WP_000271409.1	K02888	RP-L21, MRPL21, rplU	large subunit ribosomal protein L21	Genetic Information Processing			Translation			ko03010	A0A009GHD1	WP_000271409.1	A0A009GHD1_ACIBA	50S ribosomal protein L21	rplU J517_2502	Acinetobacter baumannii 118362	103	rplU		translation [GO:0006412]	ribosome [GO:0005840]	ribosome [GO:0005840]; rRNA binding [GO:0019843]; structural constituent of ribosome [GO:0003735]; translation [GO:0006412]	rRNA binding [GO:0019843]; structural constituent of ribosome [GO:0003735]	GO:0003735; GO:0005840; GO:0006412; GO:0019843	1310618
ACX60_RS03865	WP_000201632.1	K02899	RP-L27, MRPL27, rpmA	large subunit ribosomal protein L27	Genetic Information Processing			Translation			ko03010	A0A009H093	WP_000201632.1	A0A009H093_ACIBA	50S ribosomal protein L27	rpmA J517_2501	Acinetobacter baumannii 118362	85	rpmA		translation [GO:0006412]	ribosome [GO:0005840]	ribosome [GO:0005840]; structural constituent of ribosome [GO:0003735]; translation [GO:0006412]	structural constituent of ribosome [GO:0003735]	GO:0003735; GO:0005840; GO:0006412	1310618
ACX60_RS03870	WP_001056757.1	K03634	lolA	outer membrane lipoprotein carrier protein	Unclassified			Cellular processes and signaling			ko01522	A0A009H146	WP_001056757.1	A0A009H146_ACIBA	Outer-membrane lipoprotein carrier protein	lolA J517_2500	Acinetobacter baumannii 118362	231	lolA			periplasmic space [GO:0042597]	periplasmic space [GO:0042597]; lipoprotein transporter activity [GO:0042954]	lipoprotein transporter activity [GO:0042954]	GO:0042597; GO:0042954	1310618
ACX60_RS03875	WP_001177767.1											A0A1E3MBE0	WP_001177767.1	A0A1E3MBE0_ACIBA	DUF3298 domain-containing protein	BGC29_00925 CV954_03810	Acinetobacter baumannii	262								470
ACX60_RS03880	WP_000566834.1	K01875	SARS, serS	seryl-tRNA synthetase	Genetic Information Processing	Metabolism		Amino acid metabolism	Translation		ko00400, ko03010, ko00970	A0A009H0A1	WP_000566834.1	A0A009H0A1_ACIBA	Serine--tRNA ligase (EC 6.1.1.11) (Seryl-tRNA synthetase) (SerRS) (Seryl-tRNA(Ser/Sec) synthetase)	serS J517_2498	Acinetobacter baumannii 118362	423	serS	6.1.1.11	selenocysteine biosynthetic process [GO:0016260]; selenocysteinyl-tRNA(Sec) biosynthetic process [GO:0097056]; seryl-tRNA aminoacylation [GO:0006434]	cytoplasm [GO:0005737]	cytoplasm [GO:0005737]; ATP binding [GO:0005524]; serine-tRNA ligase activity [GO:0004828]; selenocysteine biosynthetic process [GO:0016260]; selenocysteinyl-tRNA(Sec) biosynthetic process [GO:0097056]; seryl-tRNA aminoacylation [GO:0006434]	ATP binding [GO:0005524]; serine-tRNA ligase activity [GO:0004828]	GO:0004828; GO:0005524; GO:0005737; GO:0006434; GO:0016260; GO:0097056	1310618
ACX60_RS03885	WP_000350922.1	K02302	cysG	uroporphyrin-III C-methyltransferase / precorrin-2 dehydrogenase / sirohydrochlorin ferrochelatase	Metabolism			Metabolism of cofactors and vitamins			ko00860	A0A009IVE2	WP_000350922.1	A0A009IVE2_ACIBA	Siroheme synthase [Includes: Uroporphyrinogen-III C-methyltransferase (Urogen III methylase) (EC 2.1.1.107) (Uroporphyrinogen III methylase) (UROM) (SUMT); Precorrin-2 dehydrogenase (EC 1.3.1.76); Sirohydrochlorin ferrochelatase (EC 4.99.1.4)]	cobA cysG J512_0196	Acinetobacter baumannii 1295743	457	cobA	2.1.1.107; 1.3.1.76; 4.99.1.4	cobalamin biosynthetic process [GO:0009236]; siroheme biosynthetic process [GO:0019354]		NAD binding [GO:0051287]; precorrin-2 dehydrogenase activity [GO:0043115]; sirohydrochlorin ferrochelatase activity [GO:0051266]; uroporphyrin-III C-methyltransferase activity [GO:0004851]; cobalamin biosynthetic process [GO:0009236]; siroheme biosynthetic process [GO:0019354]	NAD binding [GO:0051287]; precorrin-2 dehydrogenase activity [GO:0043115]; sirohydrochlorin ferrochelatase activity [GO:0051266]; uroporphyrin-III C-methyltransferase activity [GO:0004851]	GO:0004851; GO:0009236; GO:0019354; GO:0043115; GO:0051266; GO:0051287	1310613
ACX60_RS03890	WP_000582207.1	K03216	trmL, cspR	tRNA (cytidine/uridine-2'-O-)-methyltransferase	Genetic Information Processing			Translation			ko03010	A0A009H0A9	WP_000582207.1	A0A009H0A9_ACIBA	tRNA (cytidine(34)-2'-O)-methyltransferase (EC 2.1.1.207) (tRNA (cytidine/uridine-2'-O-)-methyltransferase TrmL)	trmL J517_2496	Acinetobacter baumannii 118362	157	trmL	2.1.1.207		cytoplasm [GO:0005737]	cytoplasm [GO:0005737]; RNA binding [GO:0003723]; S-adenosylmethionine-dependent methyltransferase activity [GO:0008757]; tRNA methyltransferase activity [GO:0008175]	RNA binding [GO:0003723]; S-adenosylmethionine-dependent methyltransferase activity [GO:0008757]; tRNA methyltransferase activity [GO:0008175]	GO:0003723; GO:0005737; GO:0008175; GO:0008757	1310618
ACX60_RS03895	WP_001001259.1											A0A009HXS9	WP_001001259.1	A0A009HXS9_ACIBA	HxlR-like helix-turn-helix family protein	J512_0198	Acinetobacter baumannii 1295743	126			regulation of transcription, DNA-templated [GO:0006355]; transcription, DNA-templated [GO:0006351]		regulation of transcription, DNA-templated [GO:0006355]; transcription, DNA-templated [GO:0006351]		GO:0006351; GO:0006355	1310613
ACX60_RS03900	WP_000071881.1											A0A009IBL1	WP_000071881.1	A0A009IBL1_ACIBA	Flavodoxin, WrbA-like protein	J512_0199	Acinetobacter baumannii 1295743	186					FMN binding [GO:0010181]	FMN binding [GO:0010181]	GO:0010181	1310613
ACX60_RS03905	WP_001984857.1											A0A086I1Z7	WP_001984857.1	A0A086I1Z7_ACIBA	Low-affinity putrescine importer PlaP (Putrescine/spermidine ABC transporter)	plaP A7A65_14915 A7M79_01845 A7M90_18335 A7N09_11710 APD06_13930 AZE33_16105 B4R90_15420 B9X91_20250 B9X95_16935 BGC29_00895 BWP00_15125 CAS83_01815 CBE85_16575 CBI29_03035 IX87_10180 LV38_03663	Acinetobacter baumannii	466	plaP			integral component of membrane [GO:0016021]	integral component of membrane [GO:0016021]; transmembrane transporter activity [GO:0022857]	transmembrane transporter activity [GO:0022857]	GO:0016021; GO:0022857	470
ACX60_RS03910	WP_001118410.1	K00001	E1.1.1.1, adh	alcohol dehydrogenase	Metabolism			Various			ko00625, ko00626, ko00010, ko00982, ko00980, ko00350, ko00071, ko00830	A0A009IVE8	WP_001118410.1	A0A009IVE8_ACIBA	Iron-containing alcohol dehydrogenase family protein	J512_0201	Acinetobacter baumannii 1295743	394					metal ion binding [GO:0046872]; oxidoreductase activity [GO:0016491]	metal ion binding [GO:0046872]; oxidoreductase activity [GO:0016491]	GO:0016491; GO:0046872	1310613
ACX60_RS03915	WP_000626048.1											A0A009G503	WP_000626048.1	A0A009G503_ACIBA	Uncharacterized protein	J517_2491	Acinetobacter baumannii 118362	177								1310618
ACX60_RS03920	WP_000050858.1	K03801	lipB	lipoyl(octanoyl) transferase	Metabolism			Metabolism of cofactors and vitamins			ko00785	A0A009H098	WP_000050858.1	A0A009H098_ACIBA	Octanoyltransferase (EC 2.3.1.181) (Lipoate-protein ligase B) (Lipoyl/octanoyl transferase) (Octanoyl-[acyl-carrier-protein]-protein N-octanoyltransferase)	lipB J517_2490	Acinetobacter baumannii 118362	217	lipB	2.3.1.181	protein lipoylation [GO:0009249]	cytoplasm [GO:0005737]	cytoplasm [GO:0005737]; lipoyl(octanoyl) transferase activity [GO:0033819]; octanoyl transferase activity (acting on glycine-cleavage complex H protein) [GO:0102555]; protein lipoylation [GO:0009249]	lipoyl(octanoyl) transferase activity [GO:0033819]; octanoyl transferase activity (acting on glycine-cleavage complex H protein) [GO:0102555]	GO:0005737; GO:0009249; GO:0033819; GO:0102555	1310618
ACX60_RS03925	WP_000887099.1	K09158	K09158	uncharacterized protein	Unclassified			Poorly characterized			ko01522	A0A009GHE6	WP_000887099.1	A0A009GHE6_ACIBA	Uncharacterized protein	J517_2489	Acinetobacter baumannii 118362	95								1310618
ACX60_RS03930	WP_001281941.1	K03086	rpoD	RNA polymerase primary sigma factor	Genetic Information Processing			Transcription			ko03022	A0A009HU55	WP_001281941.1	A0A009HU55_ACIBA	RNA polymerase sigma factor RpoD (Sigma-70)	rpoD J512_0205	Acinetobacter baumannii 1295743	628	rpoD		transcription initiation from bacterial-type RNA polymerase promoter [GO:0001123]	cytoplasm [GO:0005737]	cytoplasm [GO:0005737]; bacterial sigma factor activity [GO:0016987]; DNA binding [GO:0003677]; DNA binding transcription factor activity [GO:0003700]; transcription initiation from bacterial-type RNA polymerase promoter [GO:0001123]	bacterial sigma factor activity [GO:0016987]; DNA binding [GO:0003677]; DNA binding transcription factor activity [GO:0003700]	GO:0001123; GO:0003677; GO:0003700; GO:0005737; GO:0016987	1310613
ACX60_RS03935	WP_000099358.1											A0A009G514	WP_000099358.1	A0A009G514_ACIBA	Uncharacterized protein	J517_2486	Acinetobacter baumannii 118362	68								1310618
ACX60_RS03940	WP_001274941.1	K07039	K07039	uncharacterized protein	Unclassified			Poorly characterized			ko01522	A0A009G508	WP_001274941.1	A0A009G508_ACIBA	YecA family protein	J517_2485	Acinetobacter baumannii 118362	174								1310618
ACX60_RS03945	WP_001021242.1											A0A1E3MBD7	WP_001021242.1	A0A1E3MBD7_ACIBA	Uncharacterized protein	BGC29_00855	Acinetobacter baumannii	373								470
ACX60_RS03950	WP_000994655.1	K07146	K07146	UPF0176 protein	Unclassified			Poorly characterized			ko01522	A0A009GHE2	WP_000994655.1	A0A009GHE2_ACIBA	UPF0176 protein J517_2484	J517_2484	Acinetobacter baumannii 118362	310								1310618
ACX60_RS03955	WP_000950285.1	K06938	K06938	uncharacterized protein	Unclassified			Poorly characterized			ko01522	A0A009G1I2	WP_000950285.1	A0A009G1I2_ACIBA	Uncharacterized protein	J517_2483	Acinetobacter baumannii 118362	155								1310618
ACX60_RS03960	WP_001287579.1	K01647	CS, gltA	citrate synthase	Metabolism			Carbohydrate metabolism			ko00020, ko00630	A0A009H137	WP_001287579.1	A0A009H137_ACIBA	Citrate synthase	gltA J517_2482	Acinetobacter baumannii 118362	424	gltA		tricarboxylic acid cycle [GO:0006099]	cytoplasm [GO:0005737]	cytoplasm [GO:0005737]; citrate (Si)-synthase activity [GO:0004108]; tricarboxylic acid cycle [GO:0006099]	citrate (Si)-synthase activity [GO:0004108]	GO:0004108; GO:0005737; GO:0006099	1310618
ACX60_RS03965	WP_002027108.1	K00241	sdhC, frdC	succinate dehydrogenase / fumarate reductase, cytochrome b subunit	Metabolism			Carbohydrate metabolism	Energy metabolism		ko00020, ko00720, ko00650, ko00190	A0A086I1Y6	WP_002027108.1	A0A086I1Y6_ACIBA	AdhC (Succinate dehydrogenase) (Succinate dehydrogenase cytochrome b556 subunit) (Succinate dehydrogenase, cytochrome b556 subunit)	sdhC A388_00907 A7M79_01900 A7M90_18885 A7N09_11765 ABUW_0868 APD06_13875 AZE33_16050 B4N88_17025 B4R90_15475 B9X91_11725 B9X95_16880 BGC29_00835 BWP00_15180 CAS83_01760 CBE85_16630 CBI29_03024 LV38_03675 NT90_00965	Acinetobacter baumannii	130	sdhC		tricarboxylic acid cycle [GO:0006099]	integral component of membrane [GO:0016021]; succinate dehydrogenase complex [GO:0045281]	integral component of membrane [GO:0016021]; succinate dehydrogenase complex [GO:0045281]; metal ion binding [GO:0046872]; succinate dehydrogenase activity [GO:0000104]; tricarboxylic acid cycle [GO:0006099]	metal ion binding [GO:0046872]; succinate dehydrogenase activity [GO:0000104]	GO:0000104; GO:0006099; GO:0016021; GO:0045281; GO:0046872	470
ACX60_RS03970	WP_000833672.1	K00242	sdhD, frdD	succinate dehydrogenase / fumarate reductase, membrane anchor subunit	Metabolism			Carbohydrate metabolism	Energy metabolism		ko00020, ko00720, ko00650, ko00190	A0A009G522	WP_000833672.1	A0A009G522_ACIBA	Succinate dehydrogenase hydrophobic membrane anchor subunit	sdhD J517_2480	Acinetobacter baumannii 118362	121	sdhD		tricarboxylic acid cycle [GO:0006099]	integral component of membrane [GO:0016021]; plasma membrane [GO:0005886]	integral component of membrane [GO:0016021]; plasma membrane [GO:0005886]; heme binding [GO:0020037]; metal ion binding [GO:0046872]; succinate dehydrogenase activity [GO:0000104]; tricarboxylic acid cycle [GO:0006099]	heme binding [GO:0020037]; metal ion binding [GO:0046872]; succinate dehydrogenase activity [GO:0000104]	GO:0000104; GO:0005886; GO:0006099; GO:0016021; GO:0020037; GO:0046872	1310618
ACX60_RS03975	WP_000500957.1	K00239	sdhA, frdA	succinate dehydrogenase / fumarate reductase, flavoprotein subunit	Metabolism			Carbohydrate metabolism	Energy metabolism		ko00020, ko00720, ko00650, ko00190	A0A009H0B1	WP_000500957.1	A0A009H0B1_ACIBA	Succinate dehydrogenase flavoprotein subunit (EC 1.3.5.1)	sdhA J517_2479	Acinetobacter baumannii 118362	611	sdhA	1.3.5.1	electron transport chain [GO:0022900]; tricarboxylic acid cycle [GO:0006099]	plasma membrane [GO:0005886]	plasma membrane [GO:0005886]; flavin adenine dinucleotide binding [GO:0050660]; succinate dehydrogenase (ubiquinone) activity [GO:0008177]; electron transport chain [GO:0022900]; tricarboxylic acid cycle [GO:0006099]	flavin adenine dinucleotide binding [GO:0050660]; succinate dehydrogenase (ubiquinone) activity [GO:0008177]	GO:0005886; GO:0006099; GO:0008177; GO:0022900; GO:0050660	1310618
ACX60_RS03980	WP_000086385.1	K00240	sdhB, frdB	succinate dehydrogenase / fumarate reductase, iron-sulfur subunit	Metabolism			Carbohydrate metabolism	Energy metabolism		ko00020, ko00720, ko00650, ko00190	A0A009GHD5	WP_000086385.1	A0A009GHD5_ACIBA	Succinate dehydrogenase and fumarate reductase iron-sulfur family protein	J517_2478	Acinetobacter baumannii 118362	236			tricarboxylic acid cycle [GO:0006099]		electron transfer activity [GO:0009055]; iron-sulfur cluster binding [GO:0051536]; tricarboxylic acid cycle [GO:0006099]	electron transfer activity [GO:0009055]; iron-sulfur cluster binding [GO:0051536]	GO:0006099; GO:0009055; GO:0051536	1310618
ACX60_RS03985	WP_001984866.1	K00164	OGDH, sucA	2-oxoglutarate dehydrogenase E1 component	Metabolism			Carbohydrate metabolism	Amino acid metabolism		ko00380, ko00020, ko00310	A0A009FWH5	WP_001984866.1	A0A009FWH5_ACIBA	Oxoglutarate dehydrogenase (Succinyl-transferring), E1 component (EC 1.2.4.2)	J517_3610	Acinetobacter baumannii 118362	946		1.2.4.2	tricarboxylic acid cycle [GO:0006099]		oxoglutarate dehydrogenase (succinyl-transferring) activity [GO:0004591]; thiamine pyrophosphate binding [GO:0030976]; tricarboxylic acid cycle [GO:0006099]	oxoglutarate dehydrogenase (succinyl-transferring) activity [GO:0004591]; thiamine pyrophosphate binding [GO:0030976]	GO:0004591; GO:0006099; GO:0030976	1310618
ACX60_RS03990	WP_000179879.1	K00658	DLST, sucB	2-oxoglutarate dehydrogenase E2 component (dihydrolipoamide succinyltransferase)	Metabolism			Carbohydrate metabolism	Amino acid metabolism		ko00020, ko00310	A0A009GV97	WP_000179879.1	A0A009GV97_ACIBA	Dihydrolipoyllysine-residue succinyltransferase component of 2-oxoglutarate dehydrogenase complex (EC 2.3.1.61) (2-oxoglutarate dehydrogenase complex component E2)	sucB J517_3611	Acinetobacter baumannii 118362	398	sucB	2.3.1.61	L-lysine catabolic process to acetyl-CoA via saccharopine [GO:0033512]; tricarboxylic acid cycle [GO:0006099]	oxoglutarate dehydrogenase complex [GO:0045252]	oxoglutarate dehydrogenase complex [GO:0045252]; dihydrolipoyllysine-residue succinyltransferase activity [GO:0004149]; L-lysine catabolic process to acetyl-CoA via saccharopine [GO:0033512]; tricarboxylic acid cycle [GO:0006099]	dihydrolipoyllysine-residue succinyltransferase activity [GO:0004149]	GO:0004149; GO:0006099; GO:0033512; GO:0045252	1310618
ACX60_RS03995	WP_000082610.1	K00382	DLD, lpd, pdhD	dihydrolipoamide dehydrogenase	Cellular Processes	Metabolism		Carbohydrate metabolism	Amino acid metabolism	Transport and catabolism	ko00020, ko00010, ko00280, ko00260, ko00620, ko04144, ko00630, ko00640	A0A009GVA4	WP_000082610.1	A0A009GVA4_ACIBA	Dihydrolipoyl dehydrogenase (EC 1.8.1.4)	J517_3612	Acinetobacter baumannii 118362	477		1.8.1.4	cell redox homeostasis [GO:0045454]	cell [GO:0005623]	cell [GO:0005623]; dihydrolipoyl dehydrogenase activity [GO:0004148]; electron transfer activity [GO:0009055]; flavin adenine dinucleotide binding [GO:0050660]; cell redox homeostasis [GO:0045454]	dihydrolipoyl dehydrogenase activity [GO:0004148]; electron transfer activity [GO:0009055]; flavin adenine dinucleotide binding [GO:0050660]	GO:0004148; GO:0005623; GO:0009055; GO:0045454; GO:0050660	1310618
ACX60_RS04000	WP_001048573.1	K01903	sucC	succinyl-CoA synthetase beta subunit	Metabolism			Carbohydrate metabolism	Energy metabolism		ko00660, ko00020, ko00720, ko00640	A0A009FWG7	WP_001048573.1	A0A009FWG7_ACIBA	Succinate--CoA ligase [ADP-forming] subunit beta (EC 6.2.1.5) (Succinyl-CoA synthetase subunit beta) (SCS-beta)	sucC J517_3613	Acinetobacter baumannii 118362	388	sucC	6.2.1.5	tricarboxylic acid cycle [GO:0006099]		ATP binding [GO:0005524]; magnesium ion binding [GO:0000287]; succinate-CoA ligase (ADP-forming) activity [GO:0004775]; tricarboxylic acid cycle [GO:0006099]	ATP binding [GO:0005524]; magnesium ion binding [GO:0000287]; succinate-CoA ligase (ADP-forming) activity [GO:0004775]	GO:0000287; GO:0004775; GO:0005524; GO:0006099	1310618
ACX60_RS04005	WP_000114637.1	K01902	sucD	succinyl-CoA synthetase alpha subunit	Metabolism			Carbohydrate metabolism	Energy metabolism		ko00660, ko00020, ko00720, ko00640	A0A009G067	WP_000114637.1	A0A009G067_ACIBA	Succinate--CoA ligase [ADP-forming] subunit alpha (EC 6.2.1.5) (Succinyl-CoA synthetase subunit alpha) (SCS-alpha)	sucD J517_3614	Acinetobacter baumannii 118362	296	sucD	6.2.1.5	tricarboxylic acid cycle [GO:0006099]		cofactor binding [GO:0048037]; nucleotide binding [GO:0000166]; succinate-CoA ligase (ADP-forming) activity [GO:0004775]; tricarboxylic acid cycle [GO:0006099]	cofactor binding [GO:0048037]; nucleotide binding [GO:0000166]; succinate-CoA ligase (ADP-forming) activity [GO:0004775]	GO:0000166; GO:0004775; GO:0006099; GO:0048037	1310618
ACX60_RS04010	WP_000072941.1	K01867	WARS, trpS	tryptophanyl-tRNA synthetase	Genetic Information Processing	Metabolism		Amino acid metabolism	Translation		ko00400, ko03010, ko00970	A0A009G062	WP_000072941.1	A0A009G062_ACIBA	Tryptophan--tRNA ligase (EC 6.1.1.2)	trpS J517_3615	Acinetobacter baumannii 118362	337	trpS	6.1.1.2	tryptophanyl-tRNA aminoacylation [GO:0006436]	cytoplasm [GO:0005737]	cytoplasm [GO:0005737]; ATP binding [GO:0005524]; tryptophan-tRNA ligase activity [GO:0004830]; tryptophanyl-tRNA aminoacylation [GO:0006436]	ATP binding [GO:0005524]; tryptophan-tRNA ligase activity [GO:0004830]	GO:0004830; GO:0005524; GO:0005737; GO:0006436	1310618
ACX60_RS04015	WP_000146246.1	K09781	K09781	uncharacterized protein	Unclassified			Poorly characterized			ko01522	A0A1E3MD28	WP_000146246.1	A0A1E3MD28_ACIBA	Uncharacterized protein	BGC29_00785	Acinetobacter baumannii	307				integral component of membrane [GO:0016021]	integral component of membrane [GO:0016021]		GO:0016021	470
ACX60_RS04020	WP_001267353.1	K07054	K07054	uncharacterized protein	Unclassified			Poorly characterized			ko01522	A0A1E3MB56	WP_001267353.1	A0A1E3MB56_ACIBA	Metallopeptidase	BGC29_00780	Acinetobacter baumannii	299				integral component of membrane [GO:0016021]	integral component of membrane [GO:0016021]		GO:0016021	470
ACX60_RS04025	WP_000526259.1	K03316	TC.CPA1	monovalent cation:H+ antiporter, CPA1 family	Unclassified			Cellular processes and signaling			ko01522	A0A009GW39	WP_000526259.1	A0A009GW39_ACIBA	Sodium/hydrogen exchanger family protein	J517_3618	Acinetobacter baumannii 118362	500				integral component of membrane [GO:0016021]	integral component of membrane [GO:0016021]; solute:proton antiporter activity [GO:0015299]	solute:proton antiporter activity [GO:0015299]	GO:0015299; GO:0016021	1310618
ACX60_RS04030	WP_079454674.1
ACX60_RS04035	WP_000257914.1											A0A1E3MBB1	WP_000257914.1	A0A1E3MBB1_ACIBA	Poly alpha-glucosyltransferase	BGC29_00765	Acinetobacter baumannii	551					transferase activity [GO:0016740]	transferase activity [GO:0016740]	GO:0016740	470
ACX60_RS04040	WP_000221994.1											A0A1E3MBB7	WP_000221994.1	A0A1E3MBB7_ACIBA	Metallophosphatase	BGC29_00760	Acinetobacter baumannii	574								470
ACX60_RS04045	WP_000722324.1											A0A009R8V1	WP_000722324.1	A0A009R8V1_ACIBA	Putative metalloprotease	J552_2874	Acinetobacter baumannii 951631	238					metallopeptidase activity [GO:0008237]	metallopeptidase activity [GO:0008237]	GO:0008237	1310653
ACX60_RS04050	WP_000102950.1	K07443	ybaZ	methylated-DNA-protein-cysteine methyltransferase related protein	Unclassified			Genetic information processing			ko01522	A0A1E3MB97	WP_000102950.1	A0A1E3MB97_ACIBA	Methyltransferase	BGC29_00750	Acinetobacter baumannii	113			DNA repair [GO:0006281]		methyltransferase activity [GO:0008168]; DNA repair [GO:0006281]	methyltransferase activity [GO:0008168]	GO:0006281; GO:0008168	470
ACX60_RS04055	WP_000966781.1											A0A009GXE5	WP_000966781.1	A0A009GXE5_ACIBA	Universal stress protein	J517_3288	Acinetobacter baumannii 118362	145			response to stress [GO:0006950]	cytoplasm [GO:0005737]	cytoplasm [GO:0005737]; response to stress [GO:0006950]		GO:0005737; GO:0006950	1310618
ACX60_RS04060	WP_009518950.1	K00638										A0A1E3MB82	WP_009518950.1	A0A1E3MB82_ACIBA	Chloramphenicol acetyltransferase CAT	BGC29_00740	Acinetobacter baumannii	210					transferase activity [GO:0016740]	transferase activity [GO:0016740]	GO:0016740	470
ACX60_RS04065	WP_031978871.1											A0A1E3MB61	WP_031978871.1	A0A1E3MB61_ACIBA	Uncharacterized protein	BGC29_00735	Acinetobacter baumannii	131								470
ACX60_RS04070	WP_000116197.1											A0A009ISX0	WP_000116197.1	A0A009ISX0_ACIBA	TetR-family transcriptional regulator	J512_0232	Acinetobacter baumannii 1295743	195			regulation of transcription, DNA-templated [GO:0006355]; transcription, DNA-templated [GO:0006351]		DNA binding [GO:0003677]; regulation of transcription, DNA-templated [GO:0006355]; transcription, DNA-templated [GO:0006351]	DNA binding [GO:0003677]	GO:0003677; GO:0006351; GO:0006355	1310613
ACX60_RS04075	WP_001190203.1	K03624	greA	transcription elongation factor GreA	Genetic Information Processing			Transcription			ko03022	A0A009HXW5	WP_001190203.1	A0A009HXW5_ACIBA	Transcription elongation factor GreA (Transcript cleavage factor GreA)	greA J512_0233	Acinetobacter baumannii 1295743	158	greA		regulation of DNA-templated transcription, elongation [GO:0032784]; transcription, DNA-templated [GO:0006351]		DNA binding [GO:0003677]; RNA polymerase binding [GO:0070063]; translation elongation factor activity [GO:0003746]; regulation of DNA-templated transcription, elongation [GO:0032784]; transcription, DNA-templated [GO:0006351]	DNA binding [GO:0003677]; RNA polymerase binding [GO:0070063]; translation elongation factor activity [GO:0003746]	GO:0003677; GO:0003746; GO:0006351; GO:0032784; GO:0070063	1310613
ACX60_RS04080	WP_001126293.1	K01955	carB, CPA2	carbamoyl-phosphate synthase large subunit	Metabolism			Amino acid metabolism	Nucleotide metabolism		ko00250, ko00240	A0A009GDM5	WP_001126293.1	A0A009GDM5_ACIBA	Carbamoyl-phosphate synthase large chain (EC 6.3.5.5) (Carbamoyl-phosphate synthetase ammonia chain)	carB J517_3285	Acinetobacter baumannii 118362	1076	carB	6.3.5.5	'de novo' UMP biosynthetic process [GO:0044205]; arginine biosynthetic process [GO:0006526]		ATP binding [GO:0005524]; carbamoyl-phosphate synthase (glutamine-hydrolyzing) activity [GO:0004088]; metal ion binding [GO:0046872]; 'de novo' UMP biosynthetic process [GO:0044205]; arginine biosynthetic process [GO:0006526]	ATP binding [GO:0005524]; carbamoyl-phosphate synthase (glutamine-hydrolyzing) activity [GO:0004088]; metal ion binding [GO:0046872]	GO:0004088; GO:0005524; GO:0006526; GO:0044205; GO:0046872	1310618
ACX60_RS04085	WP_000106446.1	K01956	carA, CPA1	carbamoyl-phosphate synthase small subunit	Metabolism			Amino acid metabolism	Nucleotide metabolism		ko00250, ko00240	A0A009HU80	WP_000106446.1	A0A009HU80_ACIBA	Carbamoyl-phosphate synthase small chain (EC 6.3.5.5) (Carbamoyl-phosphate synthetase glutamine chain)	carA J512_0235	Acinetobacter baumannii 1295743	379	carA	6.3.5.5	'de novo' pyrimidine nucleobase biosynthetic process [GO:0006207]; 'de novo' UMP biosynthetic process [GO:0044205]; arginine biosynthetic process [GO:0006526]; glutamine metabolic process [GO:0006541]		ATP binding [GO:0005524]; carbamoyl-phosphate synthase (glutamine-hydrolyzing) activity [GO:0004088]; 'de novo' pyrimidine nucleobase biosynthetic process [GO:0006207]; 'de novo' UMP biosynthetic process [GO:0044205]; arginine biosynthetic process [GO:0006526]; glutamine metabolic process [GO:0006541]	ATP binding [GO:0005524]; carbamoyl-phosphate synthase (glutamine-hydrolyzing) activity [GO:0004088]	GO:0004088; GO:0005524; GO:0006207; GO:0006526; GO:0006541; GO:0044205	1310613
ACX60_RS04090	WP_001282880.1											A0A009G1E5	WP_001282880.1	A0A009G1E5_ACIBA	Uncharacterized protein	J517_3283	Acinetobacter baumannii 118362	195								1310618
ACX60_RS04095	WP_000179362.1											A0A1E3MDT8	WP_000179362.1	A0A1E3MDT8_ACIBA	Uncharacterized protein	BGC29_00705	Acinetobacter baumannii	178								470
ACX60_RS04100	WP_000729551.1	K07574	yhbY	RNA-binding protein	Genetic Information Processing			Translation			ko03008	A0A009GWI8	WP_000729551.1	A0A009GWI8_ACIBA	CRS1 / YhbY domain protein	J517_3281	Acinetobacter baumannii 118362	107					RNA binding [GO:0003723]	RNA binding [GO:0003723]	GO:0003723	1310618
ACX60_RS04105	WP_000235573.1	K02427	rlmE, rrmJ, ftsJ	23S rRNA (uridine2552-2'-O)-methyltransferase	Genetic Information Processing			Translation			ko03008	A0A009GXF9	WP_000235573.1	A0A009GXF9_ACIBA	Ribosomal RNA large subunit methyltransferase E (EC 2.1.1.166) (23S rRNA Um2552 methyltransferase) (rRNA (uridine-2'-O-)-methyltransferase)	rlmE ftsJ rrmJ J517_3280	Acinetobacter baumannii 118362	216	rlmE	2.1.1.166		cytoplasm [GO:0005737]	cytoplasm [GO:0005737]; rRNA (uridine-2'-O-)-methyltransferase activity [GO:0008650]	rRNA (uridine-2'-O-)-methyltransferase activity [GO:0008650]	GO:0005737; GO:0008650	1310618
ACX60_RS04110	WP_001286662.1	K03798	ftsH, hflB	cell division protease FtsH	Genetic Information Processing	Metabolism		Folding sorting and degradation	Enzyme families		ko00983, ko03008	A0A059ZND5	WP_001286662.1	A0A059ZND5_ACIBA	ATP-dependent zinc metalloprotease FtsH (EC 3.4.24.-)	ftsH A388_00937 A7M79_02045 A7M90_19005 A7N09_15825 ABUW_0899 APD06_15620 AZE33_15905 B4R90_14145 B9X95_16725 BGC29_00690 BWP00_10285 CAS83_12380 CBE85_02420 CBI29_02994 CEJ63_14150 CHQ89_17970 CPI82_01635 CUC62_16965 CV949_14610 CV950_03470 CV951_15130 CV952_15100 CV954_04065 IX87_09960 LV38_01614	Acinetobacter baumannii	631	ftsH	3.4.24.-	cell division [GO:0051301]; protein catabolic process [GO:0030163]	integral component of membrane [GO:0016021]; plasma membrane [GO:0005886]	integral component of membrane [GO:0016021]; plasma membrane [GO:0005886]; ATP binding [GO:0005524]; ATPase activity [GO:0016887]; metalloendopeptidase activity [GO:0004222]; zinc ion binding [GO:0008270]; cell division [GO:0051301]; protein catabolic process [GO:0030163]	ATPase activity [GO:0016887]; ATP binding [GO:0005524]; metalloendopeptidase activity [GO:0004222]; zinc ion binding [GO:0008270]	GO:0004222; GO:0005524; GO:0005886; GO:0008270; GO:0016021; GO:0016887; GO:0030163; GO:0051301	470
ACX60_RS04115	WP_001176046.1	K00796	folP	dihydropteroate synthase	Metabolism			Metabolism of cofactors and vitamins			ko00790	A0A1E3MB51	WP_001176046.1	A0A1E3MB51_ACIBA	Dihydropteroate synthase (DHPS) (EC 2.5.1.15) (Dihydropteroate pyrophosphorylase)	BGC29_00685	Acinetobacter baumannii	283		2.5.1.15	folic acid biosynthetic process [GO:0046656]; tetrahydrofolate biosynthetic process [GO:0046654]		dihydropteroate synthase activity [GO:0004156]; metal ion binding [GO:0046872]; folic acid biosynthetic process [GO:0046656]; tetrahydrofolate biosynthetic process [GO:0046654]	dihydropteroate synthase activity [GO:0004156]; metal ion binding [GO:0046872]	GO:0004156; GO:0046654; GO:0046656; GO:0046872	470
ACX60_RS04120	WP_000461267.1											A0A009G1E2	WP_000461267.1	A0A009G1E2_ACIBA	Uncharacterized protein	J517_3277 J517_3883 J517_3953	Acinetobacter baumannii 118362	104								1310618
ACX60_RS04125	WP_001112529.1											A0A1E3MB36	WP_001112529.1	A0A1E3MB36_ACIBA	Uncharacterized protein	BGC29_00675	Acinetobacter baumannii	121			DNA replication [GO:0006260]		ATP binding [GO:0005524]; DNA helicase activity [GO:0003678]; DNA replication [GO:0006260]	ATP binding [GO:0005524]; DNA helicase activity [GO:0003678]	GO:0003678; GO:0005524; GO:0006260	470
ACX60_RS04135	WP_001290918.1	K01113	phoD	alkaline phosphatase D	Environmental Information Processing	Metabolism		Metabolism of cofactors and vitamins	Signal transduction		ko02020, ko00790	A0A1E3MBH1	WP_001290918.1	A0A1E3MBH1_ACIBA	Alkaline phosphatase	BGC29_00665	Acinetobacter baumannii	587					acid phosphatase activity [GO:0003993]; metal ion binding [GO:0046872]	acid phosphatase activity [GO:0003993]; metal ion binding [GO:0046872]	GO:0003993; GO:0046872	470
ACX60_RS04150	WP_001229846.1	K01491	folD	methylenetetrahydrofolate dehydrogenase (NADP+) / methenyltetrahydrofolate cyclohydrolase	Metabolism			Metabolism of cofactors and vitamins	Energy metabolism		ko00720, ko00670	A0A009GU23	WP_001229846.1	A0A009GU23_ACIBA	Bifunctional protein FolD [Includes: Methenyltetrahydrofolate cyclohydrolase (EC 3.5.4.9); Methylenetetrahydrofolate dehydrogenase (EC 1.5.1.5)]	folD J517_3877 J517_3949	Acinetobacter baumannii 118362	282	folD	3.5.4.9; 1.5.1.5	histidine biosynthetic process [GO:0000105]; methionine biosynthetic process [GO:0009086]; purine nucleotide biosynthetic process [GO:0006164]; tetrahydrofolate interconversion [GO:0035999]		methenyltetrahydrofolate cyclohydrolase activity [GO:0004477]; methylenetetrahydrofolate dehydrogenase (NADP+) activity [GO:0004488]; histidine biosynthetic process [GO:0000105]; methionine biosynthetic process [GO:0009086]; purine nucleotide biosynthetic process [GO:0006164]; tetrahydrofolate interconversion [GO:0035999]	methenyltetrahydrofolate cyclohydrolase activity [GO:0004477]; methylenetetrahydrofolate dehydrogenase (NADP+) activity [GO:0004488]	GO:0000105; GO:0004477; GO:0004488; GO:0006164; GO:0009086; GO:0035999	1310618
ACX60_RS04155	WP_001278013.1											A0A1E3MBA0	WP_001278013.1	A0A1E3MBA0_ACIBA	Methyltransferase	BGC29_00645	Acinetobacter baumannii	222					methyltransferase activity [GO:0008168]	methyltransferase activity [GO:0008168]	GO:0008168	470
ACX60_RS04160	WP_001043187.1											A0A1E3MDS4	WP_001043187.1	A0A1E3MDS4_ACIBA	Uncharacterized protein	BGC29_00640	Acinetobacter baumannii	140								470
ACX60_RS04165	WP_000228302.1	K03761	kgtP	MFS transporter, MHS family, alpha-ketoglutarate permease	Environmental Information Processing			Membrane transport			ko03460	A0A009GZF3	WP_000228302.1	A0A009GZF3_ACIBA	Sugar (And other) transporter family protein	J517_2630	Acinetobacter baumannii 118362	439				integral component of membrane [GO:0016021]	integral component of membrane [GO:0016021]; transmembrane transporter activity [GO:0022857]	transmembrane transporter activity [GO:0022857]	GO:0016021; GO:0022857	1310618
ACX60_RS04170	WP_000063783.1	K00864	glpK, GK	glycerol kinase	Cellular Processes	Metabolism		Lipid metabolism	Transport and catabolism		ko04144, ko00561	A0A062IGF9	WP_000063783.1	A0A062IGF9_ACIBA	Glycerol kinase (EC 2.7.1.30) (ATP:glycerol 3-phosphotransferase) (Glycerokinase) (GK)	glpK J596_2473	Acinetobacter baumannii 21072	502	glpK	2.7.1.30	glycerol-3-phosphate metabolic process [GO:0006072]; glycerol catabolic process [GO:0019563]		ATP binding [GO:0005524]; glycerol kinase activity [GO:0004370]; glycerol catabolic process [GO:0019563]; glycerol-3-phosphate metabolic process [GO:0006072]	ATP binding [GO:0005524]; glycerol kinase activity [GO:0004370]	GO:0004370; GO:0005524; GO:0006072; GO:0019563	1310697
ACX60_RS04175	WP_000868069.1	K00111	glpA, glpD	glycerol-3-phosphate dehydrogenase	Metabolism			Lipid metabolism			ko00564	A0A1E3MB57	WP_000868069.1	A0A1E3MB57_ACIBA	Glycerol-3-phosphate dehydrogenase (EC 1.1.5.3)	BGC29_00625	Acinetobacter baumannii	505		1.1.5.3	glycerol-3-phosphate metabolic process [GO:0006072]	glycerol-3-phosphate dehydrogenase complex [GO:0009331]	glycerol-3-phosphate dehydrogenase complex [GO:0009331]; sn-glycerol-3-phosphate:ubiquinone-8 oxidoreductase activity [GO:0052591]; glycerol-3-phosphate metabolic process [GO:0006072]	sn-glycerol-3-phosphate:ubiquinone-8 oxidoreductase activity [GO:0052591]	GO:0006072; GO:0009331; GO:0052591	470
ACX60_RS04180	WP_049594808.1	K01596	E4.1.1.32, pckA, PCK	phosphoenolpyruvate carboxykinase (GTP)	Environmental Information Processing	Metabolism		Carbohydrate metabolism	Signal transduction		ko04152, ko00020, ko00010, ko00620, ko04068, ko04151	A0A1E3MB39	WP_049594808.1	A0A1E3MB39_ACIBA	Phosphoenolpyruvate carboxykinase [GTP] (PEP carboxykinase) (PEPCK) (EC 4.1.1.32) (GTP-dependent phosphoenolpyruvate carboxykinase) (GTP-PEPCK)	pckG BGC29_00620	Acinetobacter baumannii	610	pckG	4.1.1.32	gluconeogenesis [GO:0006094]	cytoplasm [GO:0005737]	cytoplasm [GO:0005737]; GTP binding [GO:0005525]; kinase activity [GO:0016301]; manganese ion binding [GO:0030145]; phosphoenolpyruvate carboxykinase (GTP) activity [GO:0004613]; gluconeogenesis [GO:0006094]	GTP binding [GO:0005525]; kinase activity [GO:0016301]; manganese ion binding [GO:0030145]; phosphoenolpyruvate carboxykinase (GTP) activity [GO:0004613]	GO:0004613; GO:0005525; GO:0005737; GO:0006094; GO:0016301; GO:0030145	470
ACX60_RS04185	WP_001247645.1											A0A0E1JL62	WP_001247645.1	A0A0E1JL62_ACIBA	Diacylglycerol kinase (Putative lipid kinase BmrU) (EC 2.7.1.-)	bmrU A7M79_02120 A7N09_15900 BGC29_00615 CAS83_12305 LV38_01599	Acinetobacter baumannii	312	bmrU	2.7.1.-			NAD+ kinase activity [GO:0003951]	NAD+ kinase activity [GO:0003951]	GO:0003951	470
ACX60_RS04190	WP_000924297.1											A0A1E3MB29	WP_000924297.1	A0A1E3MB29_ACIBA	3',5'-cyclic-nucleotide phosphodiesterase	BGC29_00610	Acinetobacter baumannii	252					hydrolase activity [GO:0016787]	hydrolase activity [GO:0016787]	GO:0016787	470
ACX60_RS04195	WP_000065579.1	K04078	groES, HSPE1	chaperonin GroES	Genetic Information Processing			Folding sorting and degradation	Translation		ko03008	A0A009G0L2	WP_000065579.1	A0A009G0L2_ACIBA	10 kDa chaperonin (GroES protein) (Protein Cpn10)	groS groES J517_2636	Acinetobacter baumannii 118362	96	groS		protein folding [GO:0006457]	cytoplasm [GO:0005737]	cytoplasm [GO:0005737]; ATP binding [GO:0005524]; protein folding [GO:0006457]	ATP binding [GO:0005524]	GO:0005524; GO:0005737; GO:0006457	1310618
ACX60_RS04200	WP_001274623.1	K04077	groEL, HSPD1	chaperonin GroEL	Cellular Processes	Genetic Information Processing		Folding sorting and degradation	Translation	Transport and catabolism	ko03018, ko03015, ko03008, ko04144	A0A009GGI4	WP_001274623.1	A0A009GGI4_ACIBA	60 kDa chaperonin (GroEL protein) (Protein Cpn60)	groL groEL J517_2637	Acinetobacter baumannii 118362	544	groL		protein refolding [GO:0042026]	cytoplasm [GO:0005737]	cytoplasm [GO:0005737]; ATP binding [GO:0005524]; unfolded protein binding [GO:0051082]; protein refolding [GO:0042026]	ATP binding [GO:0005524]; unfolded protein binding [GO:0051082]	GO:0005524; GO:0005737; GO:0042026; GO:0051082	1310618
ACX60_RS04205	WP_000379025.1	K00901	dgkA, DGK	diacylglycerol kinase (ATP)	Environmental Information Processing	Metabolism		Lipid metabolism	Signal transduction		ko00561, ko04070, ko00564, ko04072	A0A1E3MB89	WP_000379025.1	A0A1E3MB89_ACIBA	Diacylglycerol kinase (EC 2.7.1.107)	BGC29_00595	Acinetobacter baumannii	124		2.7.1.107	phosphatidic acid biosynthetic process [GO:0006654]	integral component of membrane [GO:0016021]; plasma membrane [GO:0005886]	integral component of membrane [GO:0016021]; plasma membrane [GO:0005886]; ATP binding [GO:0005524]; diacylglycerol kinase activity [GO:0004143]; phosphatidic acid biosynthetic process [GO:0006654]	ATP binding [GO:0005524]; diacylglycerol kinase activity [GO:0004143]	GO:0004143; GO:0005524; GO:0005886; GO:0006654; GO:0016021	470
ACX60_RS04210	WP_000732913.1											A0A098SM44	WP_000732913.1	A0A098SM44_ACIBA	Hydrolase (MBL fold metallo-hydrolase)	BGC29_00590 BWP00_10385 CV954_04175	Acinetobacter baumannii	320					hydrolase activity [GO:0016787]	hydrolase activity [GO:0016787]	GO:0016787	470
ACX60_RS04215	WP_000488521.1	K01126	E3.1.4.46, glpQ, ugpQ	glycerophosphoryl diester phosphodiesterase	Metabolism			Lipid metabolism			ko00564	A0A1E3MB69	WP_000488521.1	A0A1E3MB69_ACIBA	Glycerophosphodiester phosphodiesterase	BGC29_00585	Acinetobacter baumannii	380			lipid metabolic process [GO:0006629]		phosphoric diester hydrolase activity [GO:0008081]; lipid metabolic process [GO:0006629]	phosphoric diester hydrolase activity [GO:0008081]	GO:0006629; GO:0008081	470
ACX60_RS04220	WP_005134866.1											A0A1E3MB90	WP_005134866.1	A0A1E3MB90_ACIBA	Efflux pump membrane transporter	BGC29_00580	Acinetobacter baumannii	1031			drug transmembrane transport [GO:0006855]	integral component of membrane [GO:0016021]; plasma membrane [GO:0005886]	integral component of membrane [GO:0016021]; plasma membrane [GO:0005886]; efflux transmembrane transporter activity [GO:0015562]; drug transmembrane transport [GO:0006855]	efflux transmembrane transporter activity [GO:0015562]	GO:0005886; GO:0006855; GO:0015562; GO:0016021	470
ACX60_RS04225	WP_001135457.1											A0A009G451	WP_001135457.1	A0A009G451_ACIBA	Uncharacterized protein	J517_2642	Acinetobacter baumannii 118362	191				integral component of membrane [GO:0016021]	integral component of membrane [GO:0016021]		GO:0016021	1310618
ACX60_RS04230	WP_000984535.1	K03799	htpX	heat shock protein HtpX	Metabolism			Enzyme families			ko00983	A0A009GGI9	WP_000984535.1	A0A009GGI9_ACIBA	Protease HtpX (EC 3.4.24.-) (Heat shock protein HtpX)	htpX J517_2643	Acinetobacter baumannii 118362	301	htpX	3.4.24.-		integral component of membrane [GO:0016021]; plasma membrane [GO:0005886]	integral component of membrane [GO:0016021]; plasma membrane [GO:0005886]; metalloendopeptidase activity [GO:0004222]; zinc ion binding [GO:0008270]	metalloendopeptidase activity [GO:0004222]; zinc ion binding [GO:0008270]	GO:0004222; GO:0005886; GO:0008270; GO:0016021	1310618
ACX60_RS04235	WP_000798650.1											A0A062ERV4	WP_000798650.1	A0A062ERV4_ACIBA	Transglycosylase SLT domain protein	J560_3272	Acinetobacter baumannii 855125	287								1310661
ACX60_RS04240	WP_000271251.1	K14058	ttcA	tRNA 2-thiocytidine biosynthesis protein TtcA	Genetic Information Processing			Translation			ko03010	A0A009IJ27	WP_000271251.1	A0A009IJ27_ACIBA	tRNA-cytidine(32) 2-sulfurtransferase (EC 2.8.1.-) (Two-thiocytidine biosynthesis protein A) (tRNA 2-thiocytidine biosynthesis protein TtcA)	ttcA J512_2946	Acinetobacter baumannii 1295743	301	ttcA	2.8.1.-	tRNA thio-modification [GO:0034227]	cytoplasm [GO:0005737]	cytoplasm [GO:0005737]; 4 iron, 4 sulfur cluster binding [GO:0051539]; ATP binding [GO:0005524]; magnesium ion binding [GO:0000287]; sulfurtransferase activity [GO:0016783]; tRNA binding [GO:0000049]; tRNA thio-modification [GO:0034227]	4 iron, 4 sulfur cluster binding [GO:0051539]; ATP binding [GO:0005524]; magnesium ion binding [GO:0000287]; sulfurtransferase activity [GO:0016783]; tRNA binding [GO:0000049]	GO:0000049; GO:0000287; GO:0005524; GO:0005737; GO:0016783; GO:0034227; GO:0051539	1310613
ACX60_RS04245	WP_001110719.1											A0A009GGH4	WP_001110719.1	A0A009GGH4_ACIBA	SCP-2 sterol transfer family protein	J517_2646	Acinetobacter baumannii 118362	127								1310618
ACX60_RS04250	WP_001984613.1											A0A059ZNN5	WP_001984613.1	A0A059ZNN5_ACIBA	ABC transporter substrate-binding protein (Lytic transglycosylase, catalytic) (Membrane-bound lytic murein transglycosylase F) (EC 4.2.2.-)	mltF A388_00966 A7A65_15660 A7M90_09425 A7N09_15965 ABUW_0928 APD06_15480 AZE33_15755 B9X91_17325 BGC29_00550 BWP00_10430 CAS83_12235 CBE85_02270 CBI29_02965 CEJ63_14000 CHQ89_17825 CPI82_01785 CUC62_01805 CV949_14455 CV950_03315 CV951_14975 CV952_14945 CV954_04220 IX87_09810 LV38_01586	Acinetobacter baumannii	370	mltF	4.2.2.-	peptidoglycan metabolic process [GO:0000270]	membrane [GO:0016020]	membrane [GO:0016020]; lyase activity [GO:0016829]; lytic transglycosylase activity [GO:0008933]; peptidoglycan metabolic process [GO:0000270]	lyase activity [GO:0016829]; lytic transglycosylase activity [GO:0008933]	GO:0000270; GO:0008933; GO:0016020; GO:0016829	470
ACX60_RS04255	WP_000841361.1	K04760	greB	transcription elongation factor GreB	Genetic Information Processing			Transcription			ko03022	A0A009GVD3	WP_000841361.1	A0A009GVD3_ACIBA	Transcription elongation factor GreB (Transcript cleavage factor GreB)	greB J517_2648 J517_3577	Acinetobacter baumannii 118362	164	greB		regulation of DNA-templated transcription, elongation [GO:0032784]; transcription, DNA-templated [GO:0006351]		DNA binding [GO:0003677]; RNA polymerase binding [GO:0070063]; translation elongation factor activity [GO:0003746]; regulation of DNA-templated transcription, elongation [GO:0032784]; transcription, DNA-templated [GO:0006351]	DNA binding [GO:0003677]; RNA polymerase binding [GO:0070063]; translation elongation factor activity [GO:0003746]	GO:0003677; GO:0003746; GO:0006351; GO:0032784; GO:0070063	1310618
ACX60_RS04265	WP_000398198.1											A0A1E3MDQ7	WP_000398198.1	A0A1E3MDQ7_ACIBA	DUF4440 domain-containing protein	BGC29_00535	Acinetobacter baumannii	176								470
ACX60_RS04270	WP_001071474.1											A0A1E3MB59	WP_001071474.1	A0A1E3MB59_ACIBA	Peptide synthetase	BGC29_00530	Acinetobacter baumannii	1332			metabolic process [GO:0008152]	integral component of membrane [GO:0016021]	integral component of membrane [GO:0016021]; ligase activity [GO:0016874]; metabolic process [GO:0008152]	ligase activity [GO:0016874]	GO:0008152; GO:0016021; GO:0016874	470
ACX60_RS04275	WP_001027817.1	K03824	yhbS	putative acetyltransferase	Unclassified			Metabolism			ko01522	A0A098SMT5	WP_001027817.1	A0A098SMT5_ACIBA	Acetyltransferase family protein (GNAT family N-acetyltransferase)	AB895_0631 BGC29_00525	Acinetobacter baumannii	168					N-acetyltransferase activity [GO:0008080]	N-acetyltransferase activity [GO:0008080]	GO:0008080	470
ACX60_RS04280	WP_001054060.1											A0A009IHX1	WP_001054060.1	A0A009IHX1_ACIBA	UPF0386 protein J512_3307	J512_3307	Acinetobacter baumannii 1295743	85								1310613
ACX60_RS04285	WP_000750922.1											A0A1E3MB16	WP_000750922.1	A0A1E3MB16_ACIBA	Uncharacterized protein	BGC29_00515	Acinetobacter baumannii	139								470
ACX60_RS04290	WP_000613407.1											A0A1E3MCY2	WP_000613407.1	A0A1E3MCY2_ACIBA	Uncharacterized protein	BGC29_00510	Acinetobacter baumannii	260				integral component of membrane [GO:0016021]	integral component of membrane [GO:0016021]		GO:0016021	470
ACX60_RS04295	WP_001059983.1											A0A1E3MB08	WP_001059983.1	A0A1E3MB08_ACIBA	HIT family hydrolase	BGC29_00505	Acinetobacter baumannii	146					hydrolase activity [GO:0016787]	hydrolase activity [GO:0016787]	GO:0016787	470
ACX60_RS04300	WP_005134880.1											A0A1E3MBE1	WP_005134880.1	A0A1E3MBE1_ACIBA	Uncharacterized protein	BGC29_00500	Acinetobacter baumannii	285				integral component of membrane [GO:0016021]	integral component of membrane [GO:0016021]		GO:0016021	470
ACX60_RS04305	WP_000120680.1											A0A1E3MB62	WP_000120680.1	A0A1E3MB62_ACIBA	Molecular chaperone Tir	BGC29_00495	Acinetobacter baumannii	169								470
ACX60_RS04310	WP_000734498.1											A0A1E3MB67	WP_000734498.1	A0A1E3MB67_ACIBA	Uncharacterized protein	BGC29_00490	Acinetobacter baumannii	102								470
ACX60_RS04315	WP_001058974.1											A0A1E3MDP6	WP_001058974.1	A0A1E3MDP6_ACIBA	Uncharacterized protein	BGC29_00485	Acinetobacter baumannii	201				integral component of membrane [GO:0016021]	integral component of membrane [GO:0016021]		GO:0016021	470
ACX60_RS04320	WP_074031652.1
ACX60_RS04325	WP_001090404.1	K07044	K07044	uncharacterized protein	Unclassified			Poorly characterized			ko01522	A0A1E3MB68	WP_001090404.1	A0A1E3MB68_ACIBA	Metal-dependent hydrolase	A7M90_09475 BGC29_00475	Acinetobacter baumannii	287					hydrolase activity [GO:0016787]	hydrolase activity [GO:0016787]	GO:0016787	470
ACX60_RS04330	WP_000256447.1											A0A062EXW2	WP_000256447.1	A0A062EXW2_ACIBA	Bacterial regulatory s, tetR family protein	J560_2037	Acinetobacter baumannii 855125	205			regulation of transcription, DNA-templated [GO:0006355]; transcription, DNA-templated [GO:0006351]		DNA binding [GO:0003677]; regulation of transcription, DNA-templated [GO:0006355]; transcription, DNA-templated [GO:0006351]	DNA binding [GO:0003677]	GO:0003677; GO:0006351; GO:0006355	1310661
ACX60_RS04335	WP_001100693.1											A0A009IHY0	WP_001100693.1	A0A009IHY0_ACIBA	Protein drgA	drgA J512_3317	Acinetobacter baumannii 1295743	201	drgA				oxidoreductase activity [GO:0016491]	oxidoreductase activity [GO:0016491]	GO:0016491	1310613
ACX60_RS04340	WP_000116129.1	K07124	K07124	uncharacterized protein	Unclassified			Poorly characterized			ko01522	A0A1E3MCX2	WP_000116129.1	A0A1E3MCX2_ACIBA	SDR family oxidoreductase	BGC29_00460	Acinetobacter baumannii	260					oxidoreductase activity [GO:0016491]	oxidoreductase activity [GO:0016491]	GO:0016491	470
ACX60_RS04345	WP_000868731.1	K16137	nemR	TetR/AcrR family transcriptional regulator, transcriptional repressor for nem operon	Genetic Information Processing			Transcription			ko03022	A0A009JMC2	WP_000868731.1	A0A009JMC2_ACIBA	Bacterial regulatory s, tetR family protein	J518_2867	Acinetobacter baumannii 1419130	188			regulation of transcription, DNA-templated [GO:0006355]; transcription, DNA-templated [GO:0006351]		DNA binding [GO:0003677]; regulation of transcription, DNA-templated [GO:0006355]; transcription, DNA-templated [GO:0006351]	DNA binding [GO:0003677]	GO:0003677; GO:0006351; GO:0006355	1310619
ACX60_RS04350	WP_000869506.1	K00865	glxK, garK	glycerate 2-kinase	Metabolism			Lipid metabolism	Carbohydrate metabolism	Amino acid metabolism	ko00561, ko00630, ko00260	A0A1E3MBD2	WP_000869506.1	A0A1E3MBD2_ACIBA	Glycerate kinase	BGC29_00450	Acinetobacter baumannii	385			organic acid phosphorylation [GO:0031388]		glycerate kinase activity [GO:0008887]; organic acid phosphorylation [GO:0031388]	glycerate kinase activity [GO:0008887]	GO:0008887; GO:0031388	470
ACX60_RS04355	WP_000370438.1											A0A1E3MB52	WP_000370438.1	A0A1E3MB52_ACIBA	CbbBc protein	BGC29_00445	Acinetobacter baumannii	802					4 iron, 4 sulfur cluster binding [GO:0051539]; formate dehydrogenase (NAD+) activity [GO:0008863]; molybdenum ion binding [GO:0030151]; molybdopterin cofactor binding [GO:0043546]	4 iron, 4 sulfur cluster binding [GO:0051539]; formate dehydrogenase (NAD+) activity [GO:0008863]; molybdenum ion binding [GO:0030151]; molybdopterin cofactor binding [GO:0043546]	GO:0008863; GO:0030151; GO:0043546; GO:0051539	470
ACX60_RS04360	WP_000187645.1	K02379	fdhD	FdhD protein	Unclassified			Metabolism			ko01522	A0A1E3MB60	WP_000187645.1	A0A1E3MB60_ACIBA	Sulfur carrier protein FdhD	fdhD BGC29_00440	Acinetobacter baumannii	263	fdhD		Mo-molybdopterin cofactor biosynthetic process [GO:0006777]	cytoplasm [GO:0005737]	cytoplasm [GO:0005737]; sulfur carrier activity [GO:0097163]; sulfurtransferase activity [GO:0016783]; Mo-molybdopterin cofactor biosynthetic process [GO:0006777]	sulfur carrier activity [GO:0097163]; sulfurtransferase activity [GO:0016783]	GO:0005737; GO:0006777; GO:0016783; GO:0097163	470
ACX60_RS04365	WP_000119198.1											A0A009HA48	WP_000119198.1	A0A009HA48_ACIBA	Uncharacterized protein	J517_0833	Acinetobacter baumannii 118362	130				integral component of membrane [GO:0016021]	integral component of membrane [GO:0016021]		GO:0016021	1310618
ACX60_RS04370	WP_000706087.1	K03473	pdxB	erythronate-4-phosphate dehydrogenase	Metabolism			Metabolism of cofactors and vitamins			ko00750	A0A1E3MB40	WP_000706087.1	A0A1E3MB40_ACIBA	Erythronate-4-phosphate dehydrogenase (EC 1.1.1.290)	pdxB BGC29_00430	Acinetobacter baumannii	355	pdxB	1.1.1.290	pyridoxine biosynthetic process [GO:0008615]	cytoplasm [GO:0005737]	cytoplasm [GO:0005737]; 4-phosphoerythronate dehydrogenase activity [GO:0033711]; NAD binding [GO:0051287]; protein dimerization activity [GO:0046983]; pyridoxine biosynthetic process [GO:0008615]	4-phosphoerythronate dehydrogenase activity [GO:0033711]; NAD binding [GO:0051287]; protein dimerization activity [GO:0046983]	GO:0005737; GO:0008615; GO:0033711; GO:0046983; GO:0051287	470
ACX60_RS04375	WP_000059542.1	K04568	epmA, poxA	elongation factor P--(R)-beta-lysine ligase	Genetic Information Processing			Translation			ko03008	A0A1E3MB58	WP_000059542.1	A0A1E3MB58_ACIBA	Elongation factor P--(R)-beta-lysine ligase (EC 6.3.1.-)	BGC29_00425	Acinetobacter baumannii	324		6.3.1.-	lysyl-tRNA aminoacylation [GO:0006430]	cytoplasm [GO:0005737]	cytoplasm [GO:0005737]; ATP binding [GO:0005524]; lysine-tRNA ligase activity [GO:0004824]; lysyl-tRNA aminoacylation [GO:0006430]	ATP binding [GO:0005524]; lysine-tRNA ligase activity [GO:0004824]	GO:0004824; GO:0005524; GO:0005737; GO:0006430	470
ACX60_RS04380	WP_000451853.1											A0A009SY28	WP_000451853.1	A0A009SY28_ACIBA	Tim44-like domain protein	J529_1675	Acinetobacter baumannii 99063	326				integral component of membrane [GO:0016021]	integral component of membrane [GO:0016021]		GO:0016021	1310630
ACX60_RS04385	WP_000048860.1	K04485	radA, sms	DNA repair protein RadA/Sms	Genetic Information Processing			Replication and repair			ko03460	A0A009GDG1	WP_000048860.1	A0A009GDG1_ACIBA	DNA repair protein RadA	radA J517_0837	Acinetobacter baumannii 118362	462	radA		recombinational repair [GO:0000725]		ATP binding [GO:0005524]; damaged DNA binding [GO:0003684]; DNA-dependent ATPase activity [GO:0008094]; metal ion binding [GO:0046872]; recombinational repair [GO:0000725]	ATP binding [GO:0005524]; damaged DNA binding [GO:0003684]; DNA-dependent ATPase activity [GO:0008094]; metal ion binding [GO:0046872]	GO:0000725; GO:0003684; GO:0005524; GO:0008094; GO:0046872	1310618
ACX60_RS04390	WP_000070815.1	K11737	cycA	D-serine/D-alanine/glycine transporter	Environmental Information Processing			Membrane transport			ko03460	A0A009GDE7	WP_000070815.1	A0A009GDE7_ACIBA	Amino acid permease family protein	J517_0839	Acinetobacter baumannii 118362	468			amino acid transport [GO:0006865]	integral component of membrane [GO:0016021]	integral component of membrane [GO:0016021]; transmembrane transporter activity [GO:0022857]; amino acid transport [GO:0006865]	transmembrane transporter activity [GO:0022857]	GO:0006865; GO:0016021; GO:0022857	1310618
ACX60_RS04395	WP_001255202.1											A0A1E3MCW2	WP_001255202.1	A0A1E3MCW2_ACIBA	Uncharacterized protein	BGC29_00405	Acinetobacter baumannii	74								470
ACX60_RS04400	WP_000011145.1	K01586	lysA	diaminopimelate decarboxylase	Metabolism			Amino acid metabolism			ko00300	A0A009H8G6	WP_000011145.1	A0A009H8G6_ACIBA	Diaminopimelate decarboxylase (DAP decarboxylase) (DAPDC) (EC 4.1.1.20)	lysA J517_0841	Acinetobacter baumannii 118362	416	lysA	4.1.1.20	lysine biosynthetic process via diaminopimelate [GO:0009089]		diaminopimelate decarboxylase activity [GO:0008836]; pyridoxal phosphate binding [GO:0030170]; lysine biosynthetic process via diaminopimelate [GO:0009089]	diaminopimelate decarboxylase activity [GO:0008836]; pyridoxal phosphate binding [GO:0030170]	GO:0008836; GO:0009089; GO:0030170	1310618
ACX60_RS04405	WP_000923478.1	K01778	dapF	diaminopimelate epimerase	Metabolism			Amino acid metabolism			ko00300	A0A1E3MBC3	WP_000923478.1	A0A1E3MBC3_ACIBA	Diaminopimelate epimerase (DAP epimerase) (EC 5.1.1.7) (PLP-independent amino acid racemase)	dapF BGC29_00395	Acinetobacter baumannii	281	dapF	5.1.1.7	lysine biosynthetic process via diaminopimelate [GO:0009089]	cytoplasm [GO:0005737]	cytoplasm [GO:0005737]; diaminopimelate epimerase activity [GO:0008837]; lysine biosynthetic process via diaminopimelate [GO:0009089]	diaminopimelate epimerase activity [GO:0008837]	GO:0005737; GO:0008837; GO:0009089	470
ACX60_RS04410	WP_000207640.1											A0A062IIE2	WP_000207640.1	A0A062IIE2_ACIBA	LysE type translocator family protein	J596_1483	Acinetobacter baumannii 21072	207			amino acid transport [GO:0006865]	integral component of membrane [GO:0016021]; plasma membrane [GO:0005886]	integral component of membrane [GO:0016021]; plasma membrane [GO:0005886]; amino acid transport [GO:0006865]		GO:0005886; GO:0006865; GO:0016021	1310697
ACX60_RS04415	WP_000445485.1	K03733	xerC	integrase/recombinase XerC	Genetic Information Processing			Replication and repair			ko03030	A0A1E3MB49	WP_000445485.1	A0A1E3MB49_ACIBA	Tyrosine recombinase XerC	xerC BGC29_00385	Acinetobacter baumannii	308	xerC		cell cycle [GO:0007049]; cell division [GO:0051301]; chromosome segregation [GO:0007059]; transposition, DNA-mediated [GO:0006313]	cytoplasm [GO:0005737]	cytoplasm [GO:0005737]; DNA binding [GO:0003677]; tyrosine-based site-specific recombinase activity [GO:0009037]; cell cycle [GO:0007049]; cell division [GO:0051301]; chromosome segregation [GO:0007059]; transposition, DNA-mediated [GO:0006313]	DNA binding [GO:0003677]; tyrosine-based site-specific recombinase activity [GO:0009037]	GO:0003677; GO:0005737; GO:0006313; GO:0007049; GO:0007059; GO:0009037; GO:0051301	470
ACX60_RS04420	WP_000646179.1	K03521	fixA, etfB	electron transfer flavoprotein beta subunit	Unclassified			Metabolism			ko01522	A0A009GQS1	WP_000646179.1	A0A009GQS1_ACIBA	Electron transfer flavodomain protein	J517_0845	Acinetobacter baumannii 118362	249					electron transfer activity [GO:0009055]	electron transfer activity [GO:0009055]	GO:0009055	1310618
ACX60_RS04425	WP_000025985.1	K03522	fixB, etfA	electron transfer flavoprotein alpha subunit	Cellular Processes			Transport and catabolism			ko04144	A0A009GQS6	WP_000025985.1	A0A009GQS6_ACIBA	Electron transfer flavoFAD-binding domain protein	J517_0846	Acinetobacter baumannii 118362	310					electron transfer activity [GO:0009055]; flavin adenine dinucleotide binding [GO:0050660]	electron transfer activity [GO:0009055]; flavin adenine dinucleotide binding [GO:0050660]	GO:0009055; GO:0050660	1310618
ACX60_RS04430	WP_000116449.1	K02469	gyrA	DNA gyrase subunit A	Genetic Information Processing			Replication and repair			ko03460, ko03030	A0A009HA66	WP_000116449.1	A0A009HA66_ACIBA	DNA gyrase subunit A (EC 5.99.1.3)	gyrA J517_0847	Acinetobacter baumannii 118362	904	gyrA	5.99.1.3	DNA-dependent DNA replication [GO:0006261]; DNA topological change [GO:0006265]	chromosome [GO:0005694]; cytoplasm [GO:0005737]	chromosome [GO:0005694]; cytoplasm [GO:0005737]; ATP binding [GO:0005524]; DNA binding [GO:0003677]; DNA topoisomerase type II (ATP-hydrolyzing) activity [GO:0003918]; DNA topological change [GO:0006265]; DNA-dependent DNA replication [GO:0006261]	ATP binding [GO:0005524]; DNA binding [GO:0003677]; DNA topoisomerase type II (ATP-hydrolyzing) activity [GO:0003918]	GO:0003677; GO:0003918; GO:0005524; GO:0005694; GO:0005737; GO:0006261; GO:0006265	1310618
ACX60_RS04435	WP_001188105.1											A0A1E3MB09	WP_001188105.1	A0A1E3MB09_ACIBA	Dolichyl-phosphate-mannose--protein mannosyltransferase	BGC29_00365	Acinetobacter baumannii	548				integral component of membrane [GO:0016021]	integral component of membrane [GO:0016021]; transferase activity, transferring glycosyl groups [GO:0016757]	transferase activity, transferring glycosyl groups [GO:0016757]	GO:0016021; GO:0016757	470
ACX60_RS04440	WP_000457360.1											A0A1E3MAY9	WP_000457360.1	A0A1E3MAY9_ACIBA	Polysaccharide biosynthesis protein GtrA	BGC29_00360	Acinetobacter baumannii	126			polysaccharide biosynthetic process [GO:0000271]	integral component of membrane [GO:0016021]	integral component of membrane [GO:0016021]; polysaccharide biosynthetic process [GO:0000271]		GO:0000271; GO:0016021	470
ACX60_RS04445	WP_005134882.1	K20534	gtrB, csbB	polyisoprenyl-phosphate glycosyltransferase	Environmental Information Processing	Metabolism		Glycan biosynthesis and metabolism	Membrane transport		ko03460, ko00540	A0A1E3MCV2	WP_005134882.1	A0A1E3MCV2_ACIBA	Glycosyl transferase family 2	BGC29_00355	Acinetobacter baumannii	326				integral component of membrane [GO:0016021]	integral component of membrane [GO:0016021]; transferase activity [GO:0016740]	transferase activity [GO:0016740]	GO:0016021; GO:0016740	470
ACX60_RS04450	WP_001140942.1											A0A1E3MAX9	WP_001140942.1	A0A1E3MAX9_ACIBA	Uncharacterized protein	BGC29_00350	Acinetobacter baumannii	264			carbohydrate metabolic process [GO:0005975]		hydrolase activity [GO:0016787]; metal ion binding [GO:0046872]; carbohydrate metabolic process [GO:0005975]	hydrolase activity [GO:0016787]; metal ion binding [GO:0046872]	GO:0005975; GO:0016787; GO:0046872	470
ACX60_RS04455	WP_000657706.1	K01992	ABC-2.P	ABC-2 type transport system permease protein	Environmental Information Processing			Membrane transport			ko03460	A0A1E3MBB2	WP_000657706.1	A0A1E3MBB2_ACIBA	Multidrug ABC transporter permease	BGC29_00345	Acinetobacter baumannii	363				integral component of membrane [GO:0016021]	integral component of membrane [GO:0016021]		GO:0016021	470
ACX60_RS04460	WP_000258029.1	K01992	ABC-2.P	ABC-2 type transport system permease protein	Environmental Information Processing			Membrane transport			ko03460	A0A009I364	WP_000258029.1	A0A009I364_ACIBA	ABC-2 transporter family protein	J512_2650	Acinetobacter baumannii 1295743	356				integral component of membrane [GO:0016021]	integral component of membrane [GO:0016021]		GO:0016021	1310613
ACX60_RS04465	WP_001070866.1	K01993	ABC-2.TX	HlyD family secretion protein	Unclassified			Cellular processes and signaling			ko01522	A0A1E3MB33	WP_001070866.1	A0A1E3MB33_ACIBA	RND transporter	BGC29_00335	Acinetobacter baumannii	373				integral component of membrane [GO:0016021]	integral component of membrane [GO:0016021]		GO:0016021	470
ACX60_RS04470	WP_001142049.1											A0A059ZNR3	WP_001142049.1	A0A059ZNR3_ACIBA	Outer membrane efflux protein (TolC family protein) (Transporter)	A7A65_07435 B4R90_01645 B9X91_16630 BGC29_00330 BWP00_10640 CAS83_11865 CBI29_02926 CEJ63_00650 CUC62_02040 LV38_04090	Acinetobacter baumannii	495					efflux transmembrane transporter activity [GO:0015562]	efflux transmembrane transporter activity [GO:0015562]	GO:0015562	470
ACX60_RS04475	WP_001203181.1	K00831	serC, PSAT1	phosphoserine aminotransferase	Metabolism			Amino acid metabolism	Metabolism of cofactors and vitamins	Energy metabolism	ko00400, ko00680, ko00750, ko00260	A0A009GDD4	WP_001203181.1	A0A009GDD4_ACIBA	Phosphoserine aminotransferase (EC 2.6.1.52) (Phosphohydroxythreonine aminotransferase) (PSAT)	serC J517_0857	Acinetobacter baumannii 118362	359	serC	2.6.1.52	L-serine biosynthetic process [GO:0006564]; pyridoxine biosynthetic process [GO:0008615]	cytoplasm [GO:0005737]	cytoplasm [GO:0005737]; O-phospho-L-serine:2-oxoglutarate aminotransferase activity [GO:0004648]; pyridoxal phosphate binding [GO:0030170]; L-serine biosynthetic process [GO:0006564]; pyridoxine biosynthetic process [GO:0008615]	O-phospho-L-serine:2-oxoglutarate aminotransferase activity [GO:0004648]; pyridoxal phosphate binding [GO:0030170]	GO:0004648; GO:0005737; GO:0006564; GO:0008615; GO:0030170	1310618
ACX60_RS04480	WP_000795877.1											A0A1E3MB23	WP_000795877.1	A0A1E3MB23_ACIBA	Uncharacterized protein	BGC29_00320 CPI82_02145	Acinetobacter baumannii	313								470
ACX60_RS04485	WP_000936552.1	K09768	K09768	uncharacterized protein	Unclassified			Poorly characterized			ko01522	A0A009G9T6	WP_000936552.1	A0A009G9T6_ACIBA	UPF0178 protein J517_0859	J517_0859	Acinetobacter baumannii 118362	155								1310618
ACX60_RS04490	WP_001140078.1											A0A009GQN3	WP_001140078.1	A0A009GQN3_ACIBA	EamA-like transporter family protein	J517_0860	Acinetobacter baumannii 118362	302				integral component of membrane [GO:0016021]	integral component of membrane [GO:0016021]		GO:0016021	1310618
ACX60_RS04495	WP_001984636.1	K09808	lolC_E	lipoprotein-releasing system permease protein	Environmental Information Processing			Membrane transport			ko03460, ko02010	A0A062INS9	WP_001984636.1	A0A062INS9_ACIBA	Liporeleasing system, transmembrane, LolC/E family protein	J596_1501	Acinetobacter baumannii 21072	411				integral component of membrane [GO:0016021]; plasma membrane [GO:0005886]	integral component of membrane [GO:0016021]; plasma membrane [GO:0005886]; lipoprotein transporter activity [GO:0042954]	lipoprotein transporter activity [GO:0042954]	GO:0005886; GO:0016021; GO:0042954	1310697
ACX60_RS04500	WP_000049406.1	K09810	lolD	lipoprotein-releasing system ATP-binding protein	Environmental Information Processing			Membrane transport			ko03460, ko02010	A0A009GDB9	WP_000049406.1	A0A009GDB9_ACIBA	Lipoprotein-releasing system ATP-binding protein LolD (EC 3.6.3.-)	lolD J517_0862	Acinetobacter baumannii 118362	228	lolD	3.6.3.-	lipoprotein localization to membrane [GO:0044873]	plasma membrane [GO:0005886]	plasma membrane [GO:0005886]; ATP binding [GO:0005524]; ATPase activity [GO:0016887]; lipoprotein transporter activity [GO:0042954]; lipoprotein localization to membrane [GO:0044873]	ATPase activity [GO:0016887]; ATP binding [GO:0005524]; lipoprotein transporter activity [GO:0042954]	GO:0005524; GO:0005886; GO:0016887; GO:0042954; GO:0044873	1310618
ACX60_RS04505	WP_000472702.1	K02238	comEC	competence protein ComEC	Environmental Information Processing			Membrane transport			ko03070	A0A1E3MCU2	WP_000472702.1	A0A1E3MCU2_ACIBA	DNA internalization-related competence protein ComEC/Rec2	BGC29_00295	Acinetobacter baumannii	810			establishment of competence for transformation [GO:0030420]	integral component of membrane [GO:0016021]	integral component of membrane [GO:0016021]; establishment of competence for transformation [GO:0030420]		GO:0016021; GO:0030420	470
ACX60_RS04510	WP_001109113.1	K02517	lpxL, htrB	Kdo2-lipid IVA lauroyltransferase	Metabolism			Glycan biosynthesis and metabolism			ko00540	A0A009GDF7	WP_001109113.1	A0A009GDF7_ACIBA	Bacterial lipid A biosynthesis acyltransferase family protein	J517_0864	Acinetobacter baumannii 118362	319				integral component of membrane [GO:0016021]	integral component of membrane [GO:0016021]; transferase activity, transferring acyl groups [GO:0016746]	transferase activity, transferring acyl groups [GO:0016746]	GO:0016021; GO:0016746	1310618
ACX60_RS04515	WP_001286612.1	K04773	sppA	protease IV	Metabolism			Enzyme families			ko00983	A0A009SDH7	WP_001286612.1	A0A009SDH7_ACIBA	Signal peptide peptidase SppA, 36K type (EC 3.4.-.-)	sppA J529_1646	Acinetobacter baumannii 99063	338	sppA	3.4.-.-		integral component of membrane [GO:0016021]	integral component of membrane [GO:0016021]; peptidase activity [GO:0008233]	peptidase activity [GO:0008233]	GO:0008233; GO:0016021	1310630
ACX60_RS04520	WP_000114071.1											A0A009JZV9	WP_000114071.1	A0A009JZV9_ACIBA	Alpha/beta hydrolase family protein	J518_0359	Acinetobacter baumannii 1419130	269					hydrolase activity [GO:0016787]	hydrolase activity [GO:0016787]	GO:0016787	1310619
ACX60_RS04525	WP_000975525.1	K11175	purN	phosphoribosylglycinamide formyltransferase 1	Metabolism			Metabolism of cofactors and vitamins	Nucleotide metabolism		ko00230, ko00670
ACX60_RS04530	WP_000071984.1	K01933	purM	phosphoribosylformylglycinamidine cyclo-ligase	Metabolism			Nucleotide metabolism			ko00230	A0A009GQQ6	WP_000071984.1	A0A009GQQ6_ACIBA	Phosphoribosylformylglycinamidine cyclo-ligase (EC 6.3.3.1) (AIR synthase) (AIRS) (Phosphoribosyl-aminoimidazole synthetase)	purM J517_0868	Acinetobacter baumannii 118362	356	purM	6.3.3.1	'de novo' IMP biosynthetic process [GO:0006189]	cytoplasm [GO:0005737]	cytoplasm [GO:0005737]; ATP binding [GO:0005524]; phosphoribosylformylglycinamidine cyclo-ligase activity [GO:0004641]; 'de novo' IMP biosynthetic process [GO:0006189]	ATP binding [GO:0005524]; phosphoribosylformylglycinamidine cyclo-ligase activity [GO:0004641]	GO:0004641; GO:0005524; GO:0005737; GO:0006189	1310618
ACX60_RS04535	WP_001153980.1											A0A009GDC7	WP_001153980.1	A0A009GDC7_ACIBA	Uncharacterized protein	J517_0869	Acinetobacter baumannii 118362	397				integral component of membrane [GO:0016021]	integral component of membrane [GO:0016021]		GO:0016021	1310618
ACX60_RS04540	WP_001249535.1	K10763	hda	DnaA-homolog protein	Genetic Information Processing			Replication and repair			ko03030	A0A062EXF1	WP_001249535.1	A0A062EXF1_ACIBA	DnaA regulatory inactivator Hda	hda J560_2309	Acinetobacter baumannii 855125	232	hda		negative regulation of DNA-dependent DNA replication initiation [GO:0032297]		negative regulation of DNA-dependent DNA replication initiation [GO:0032297]		GO:0032297	1310661
ACX60_RS04545	WP_000920027.1											A0A1E3MB32	WP_000920027.1	A0A1E3MB32_ACIBA	Rhombotarget A	BGC29_00255	Acinetobacter baumannii	617				integral component of membrane [GO:0016021]	integral component of membrane [GO:0016021]		GO:0016021	470
ACX60_RS04550	WP_000760139.1											A0A1E3MAZ1	WP_000760139.1	A0A1E3MAZ1_ACIBA	Uncharacterized protein	BGC29_00250	Acinetobacter baumannii	815				integral component of membrane [GO:0016021]	integral component of membrane [GO:0016021]		GO:0016021	470
ACX60_RS04555	WP_000225919.1											A0A009RFM3	WP_000225919.1	A0A009RFM3_ACIBA	Uncharacterized protein	J552_1581	Acinetobacter baumannii 951631	129								1310653
ACX60_RS04560	WP_001015075.1											A0A009GDH7	WP_001015075.1	A0A009GDH7_ACIBA	Uncharacterized protein	J517_0874	Acinetobacter baumannii 118362	106				integral component of membrane [GO:0016021]	integral component of membrane [GO:0016021]		GO:0016021	1310618
ACX60_RS04565	WP_000362312.1	K03088	rpoE	RNA polymerase sigma-70 factor, ECF subfamily	Genetic Information Processing			Transcription			ko03022	A0A009SJN9	WP_000362312.1	A0A009SJN9_ACIBA	RNA polymerase sigma factor, sigma-70 family protein	J552_1579	Acinetobacter baumannii 951631	204			DNA-templated transcription, initiation [GO:0006352]		bacterial sigma factor activity [GO:0016987]; DNA binding [GO:0003677]; DNA binding transcription factor activity [GO:0003700]; DNA-templated transcription, initiation [GO:0006352]	bacterial sigma factor activity [GO:0016987]; DNA binding [GO:0003677]; DNA binding transcription factor activity [GO:0003700]	GO:0003677; GO:0003700; GO:0006352; GO:0016987	1310653
ACX60_RS04570	WP_000268350.1	K03437	spoU	RNA methyltransferase, TrmH family	Genetic Information Processing			Translation			ko03010	A0A009JZW6	WP_000268350.1	A0A009JZW6_ACIBA	SpoU rRNA Methylase family protein	J518_0369	Acinetobacter baumannii 1419130	258			RNA processing [GO:0006396]		RNA binding [GO:0003723]; RNA methyltransferase activity [GO:0008173]; RNA processing [GO:0006396]	RNA binding [GO:0003723]; RNA methyltransferase activity [GO:0008173]	GO:0003723; GO:0006396; GO:0008173	1310619
ACX60_RS04575	WP_049594876.1	K03841	FBP, fbp	fructose-1,6-bisphosphatase I	Various			Various			ko00051, ko00680, ko04152, ko00030, ko00010, ko04144, ko00710	A0A1E3MEL8	WP_049594876.1	A0A1E3MEL8_ACIBA	Fructose-1,6-bisphosphatase class 1 (FBPase class 1) (EC 3.1.3.11) (D-fructose-1,6-bisphosphate 1-phosphohydrolase class 1)	fbp BGC29_00225	Acinetobacter baumannii	323	fbp	3.1.3.11	carbohydrate biosynthetic process [GO:0016051]	cytoplasm [GO:0005737]	cytoplasm [GO:0005737]; fructose 1,6-bisphosphate 1-phosphatase activity [GO:0042132]; magnesium ion binding [GO:0000287]; carbohydrate biosynthetic process [GO:0016051]	fructose 1,6-bisphosphate 1-phosphatase activity [GO:0042132]; magnesium ion binding [GO:0000287]	GO:0000287; GO:0005737; GO:0016051; GO:0042132	470
ACX60_RS04580	WP_000208542.1											A0A009GQQ0	WP_000208542.1	A0A009GQQ0_ACIBA	Uncharacterized protein	J517_0878	Acinetobacter baumannii 118362	62								1310618
ACX60_RS04585	WP_000836015.1	K03640	pal	peptidoglycan-associated lipoprotein	Environmental Information Processing			Membrane transport			ko03460	A0A009GDE1	WP_000836015.1	A0A009GDE1_ACIBA	Peptidoglycan-associated lipoprotein	pal J517_0879	Acinetobacter baumannii 118362	187	pal			cell outer membrane [GO:0009279]; integral component of membrane [GO:0016021]	cell outer membrane [GO:0009279]; integral component of membrane [GO:0016021]		GO:0009279; GO:0016021	1310618
ACX60_RS04590	WP_000858381.1	K03641	tolB	TolB protein	Environmental Information Processing			Membrane transport			ko03460	A0A1E3MDJ8	WP_000858381.1	A0A1E3MDJ8_ACIBA	Protein TolB	tolB BGC29_00210	Acinetobacter baumannii	426	tolB		protein import [GO:0017038]	periplasmic space [GO:0042597]	periplasmic space [GO:0042597]; protein import [GO:0017038]		GO:0017038; GO:0042597	470
ACX60_RS04595	WP_001039161.1	K03646	tolA	colicin import membrane protein	Environmental Information Processing			Membrane transport			ko03460	A0A1E3MB03	WP_001039161.1	A0A1E3MB03_ACIBA	Protein TolA	BGC29_00205	Acinetobacter baumannii	467			bacteriocin transport [GO:0043213]	integral component of membrane [GO:0016021]	integral component of membrane [GO:0016021]; transporter activity [GO:0005215]; bacteriocin transport [GO:0043213]	transporter activity [GO:0005215]	GO:0005215; GO:0016021; GO:0043213	470
ACX60_RS04600	WP_001007562.1	K03560	tolR	biopolymer transport protein TolR	Environmental Information Processing			Membrane transport			ko03460	A0A009H8J8	WP_001007562.1	A0A009H8J8_ACIBA	Protein TolR	tolR J517_0882	Acinetobacter baumannii 118362	150	tolR		protein transport [GO:0015031]	integral component of membrane [GO:0016021]; plasma membrane [GO:0005886]	integral component of membrane [GO:0016021]; plasma membrane [GO:0005886]; transmembrane transporter activity [GO:0022857]; protein transport [GO:0015031]	transmembrane transporter activity [GO:0022857]	GO:0005886; GO:0015031; GO:0016021; GO:0022857	1310618
ACX60_RS04605	WP_000224630.1	K03562	tolQ	biopolymer transport protein TolQ	Environmental Information Processing			Membrane transport			ko03460	A0A009H8G0	WP_000224630.1	A0A009H8G0_ACIBA	Protein TolQ	tolQ J517_0883	Acinetobacter baumannii 118362	232	tolQ		protein transport [GO:0015031]	integral component of membrane [GO:0016021]	integral component of membrane [GO:0016021]; protein transport [GO:0015031]		GO:0015031; GO:0016021	1310618
ACX60_RS04610	WP_001273591.1	K07107	ybgC	acyl-CoA thioester hydrolase	Unclassified			Poorly characterized			ko01522	A0A009GQR6	WP_001273591.1	A0A009GQR6_ACIBA	Tol-pal system-associated acyl-CoA thioesterase (EC 3.1.2.-)	ybgC J517_0884	Acinetobacter baumannii 118362	135	ybgC	3.1.2.-			thiolester hydrolase activity [GO:0016790]	thiolester hydrolase activity [GO:0016790]	GO:0016790	1310618
ACX60_RS04615	WP_000277197.1											A0A1E3MAV9	WP_000277197.1	A0A1E3MAV9_ACIBA	N-acyl-L-amino acid amidohydrolase	BGC29_00185	Acinetobacter baumannii	444			metabolic process [GO:0008152]		hydrolase activity [GO:0016787]; metabolic process [GO:0008152]	hydrolase activity [GO:0016787]	GO:0008152; GO:0016787	470
ACX60_RS04620	WP_001154002.1	K03551	ruvB	holliday junction DNA helicase RuvB	Genetic Information Processing			Replication and repair			ko03460, ko03440	A0A009H8K1	WP_001154002.1	A0A009H8K1_ACIBA	Holliday junction ATP-dependent DNA helicase RuvB (EC 3.6.4.12)	ruvB J517_0886	Acinetobacter baumannii 118362	334	ruvB	3.6.4.12	DNA recombination [GO:0006310]; DNA repair [GO:0006281]; SOS response [GO:0009432]		ATP binding [GO:0005524]; DNA binding [GO:0003677]; four-way junction helicase activity [GO:0009378]; DNA recombination [GO:0006310]; DNA repair [GO:0006281]; SOS response [GO:0009432]	ATP binding [GO:0005524]; DNA binding [GO:0003677]; four-way junction helicase activity [GO:0009378]	GO:0003677; GO:0005524; GO:0006281; GO:0006310; GO:0009378; GO:0009432	1310618
ACX60_RS04625	WP_000578663.1	K03550	ruvA	holliday junction DNA helicase RuvA	Genetic Information Processing			Replication and repair			ko03460, ko03440	A0A009IKZ6	WP_000578663.1	A0A009IKZ6_ACIBA	Holliday junction ATP-dependent DNA helicase RuvA (EC 3.6.4.12)	ruvA J512_2288	Acinetobacter baumannii 1295743	199	ruvA	3.6.4.12	DNA recombination [GO:0006310]; DNA repair [GO:0006281]; SOS response [GO:0009432]	Holliday junction helicase complex [GO:0009379]	Holliday junction helicase complex [GO:0009379]; ATP binding [GO:0005524]; DNA binding [GO:0003677]; four-way junction helicase activity [GO:0009378]; DNA recombination [GO:0006310]; DNA repair [GO:0006281]; SOS response [GO:0009432]	ATP binding [GO:0005524]; DNA binding [GO:0003677]; four-way junction helicase activity [GO:0009378]	GO:0003677; GO:0005524; GO:0006281; GO:0006310; GO:0009378; GO:0009379; GO:0009432	1310613
[truncated: 2,639 more rows]

## Sheet: Legend
Supplementary Data 3. Functional information on ATCC 17978 genes obtained from querying KEGG and UniProt databases. Source of information in each column are as follows: Gene and Protein ID are from Genbank. K Number, Global Gene (KEGG Name), Global Product (KEGG Definition), Tags (KEGG Level 1 name), Categories (KEGG Level 2 Name), and Global Path (any subpathways involved) are from KEGG database…
