# Supplementary material for: Antibiotic susceptibility signatures identify potential antimicrobial targets in the Acinetobacter baumannii cell envelope
Source: Nat Commun. 2020 Sep 9;11:4522. doi: 10.1038/s41467-020-18301-2 (PMC7481262; doi:10.1038/s41467-020-18301-2)
Supplement: Supplementary file 7 — Source Data [file 41467_2020_18301_MOESM7_ESM.xlsx]

## Sheet: Figure 2
Figure 2a-d
Tn-seq fitness signature cluster analysis
Cell Wall Recycling
Tn-seq Fitness
		UNTX	UNTX	UNTX	UNTX	UNTX	UNTX	UNTX	UNTX	UNTX	UNTX	UNTX	UNTX	CIP [low]	CIP [high]	LEV	TMP-SMX	RIF	AZITH	TOB	TIG	CAM	FOS	SLB [low]	SLB [high]	AZT	CEF	MER	IPM	MEC	A22	COL	PB
ACX60_RS15640	nagZ	1.01456	1.00868	1.01437	0.991382	1.00721	1.03628	1.05018	1.02786	1.00597	0.982512	0.982224	1.01474	1.00235	0.981271	1.02663	0.669456	1.01381	0.990989	0.88256	1.0235	0.977647	0.540309	1.00759	0.858351	0.909149	0.941651	0.889726	0.943153	1.00143	0.956814	0.965675	0.926092
ACX60_RS00065	anmK	1.02753	1.02432	1.06374	1.01042	1.05319	1.04781	1.05077	1.09215	1.04545	1.02567	1.01247	1.0394	1.03481	1.04088	1.0289	0.708353	1.04072	0.993375	0.971002	1.09932	1.06286	0.551129	0.957075	0.893377	1.00674	0.911537	0.931803	0.951808	1.04148	1.06103	0.957999	0.955784
ACX60_RS10355	amgK	1.00531	1.00902	0.971947	0.999958	1.00408	0.988483	1.01488	0.942373	1.0044	0.974927	0.98551	0.99547	0.968992	0.920497	0.954042	0.736671	1.00007	1.0687	0.883952	1.13419	1.0024	0.561731	0.969366	0.803963	0.781214	0.864213	0.945907	0.926077	0.964057	1.04315	0.96671	0.938147
ACX60_RS17905	mupP	1.02283	0.994074	1.00455	1.05834	1.04441	0.938188	1.08927	0.968235	1.0794	1.04206	0.984531	0.977446	1.02462	1.09396	1.08296	0.761972	0.999502	0.784843	0.897716	1.07409	1.04126	0.437943	0.905245	0.91255	0.830889	0.892169	0.90309	0.863045	0.936495	0.999162	1.02778	0.758151
ACX60_RS18100	mpl	1.01143	1.0454	1.03837	0.995328	1.1339	1.00198	1.042	1.08077	1.01935	1.01826	1.00276	1.0132	0.999252	1.00845	0.980933	0.686739	1.04073	1.00003	0.847273	1.05669	1.03391	0.950024	0.899441	0.7907	0.945115	0.869663	0.84963	0.927331	1.08397	1.08845	0.827912	0.883946
ACX60_RS05430	ampG	0.989193	1.02514	0.926052	0.963847	0.951166	1.00188	0.909789	1.01424	0.95166	0.990071	1.0081	0.930862	0.957841	0.956722	0.929671	0.474778	0.818417	0.878164	0.778319	0.938156	0.939771	0.610085	0.90711	0.860901	0.840338	0.713355	0.846382	0.885148	1.01899	0.918968	0.841543	0.833671
ACX60_RS16205	murI	0.944684	0.930445	1.0582	0.915488	0.919864	0.997319	0.958043	1.05709	0.895615	0.94601	0.962911	0.923616	0.946469	0.938744	0.969188	0.702873	0.990429	0.941367	0.684558	1.06012	1.03085	0.790467	0.869575	0.769321	0.826786	0.661386	0.67948	0.800425	0.956463	0.992023	0.904578	0.883595
ACX60_RS17850	ampD	1.02024	1.01869	1.07091	0.991009	0.999835	1.06839	0.973031	1.08381	1.14777	1.05823	1.00463	1.0608	0.972166	0.94967	0.957839	0.281443	0.966767	0.888586	0.634741	1.15431	1.02946	0.469354	0.889809	0.615703	0.745433	0.939452	0.672297	0.677046	0.966991	0.971024	0.840665	0.67295
ACX60_RS10350	murU	0.955294	0.96879	0.853485	1.05261	0.72783	0.957031	1.04992	0.886886	1.02607	1.00013	0.899016	0.961193	0.899093	1.02491	0.999417	0.592782	1.01634	0.788517	0.6836	1.13627	0.886968	0.570967	0.918447	0.681284	0.567917	0.593728	0.772262	0.791532	0.881021	0.760784	0.742615	0.794857
Pearson r
	nagZ	anmK	amgK	mupP	mpl	ampG	murI	ampD	murU
nagZ	1	0.94778	0.87871	0.819912	0.592299	0.829469	0.628514	0.853852	0.700819
anmK	0.94778	1	0.857927	0.835347	0.647681	0.830735	0.665137	0.834615	0.651027
amgK	0.87871	0.857927	1	0.751715	0.56816	0.720196	0.629464	0.777647	0.719896
mupP	0.819912	0.835347	0.751715	1	0.454829	0.683636	0.523345	0.747757	0.706618
mpl	0.592299	0.647681	0.56816	0.454829	1	0.723443	0.787114	0.799042	0.569558
ampG	0.829469	0.830735	0.720196	0.683636	0.723443	1	0.690078	0.825506	0.690659
murI	0.628514	0.665137	0.629464	0.523345	0.787114	0.690078	1	0.75971	0.684044
ampD	0.853852	0.834615	0.777647	0.747757	0.799042	0.825506	0.75971	1	0.737913
murU	0.700819	0.651027	0.719896	0.706618	0.569558	0.690659	0.684044	0.737913	1
P-value
	nagZ	anmK	amgK	mupP	mpl	ampG	murI	ampD	murU
nagZ		2.09006e-16	3.77809e-11	9.38927e-09	0.000355088	4.43515e-09	0.000117114	5.20586e-10	7.94167e-06
anmK	2.09006e-16		3.50474e-10	2.73211e-09	6.14262e-05	4.00213e-09	3.27983e-05	2.90499e-09	5.46327e-05
amgK	3.77809e-11	3.50474e-10		7.07964e-07	0.000693361	3.36474e-06	0.00011354	1.63618e-07	3.41165e-06
mupP	9.38927e-09	2.73211e-09	7.07964e-07		0.00891204	1.61104e-05	0.0021147	8.71675e-07	6.18576e-06
mpl	0.000355088	6.14262e-05	0.000693361	0.00891204		2.89367e-06	9.12471e-08	4.18798e-08	0.000667921
ampG	4.43515e-09	4.00213e-09	3.36474e-06	1.61104e-05	2.89367e-06		1.24269e-05	6.08648e-09	1.21355e-05
murI	0.000117114	3.27983e-05	0.00011354	0.0021147	9.12471e-08	1.24269e-05		4.59514e-07	1.5851e-05
ampD	5.20586e-10	2.90499e-09	1.63618e-07	8.71675e-07	4.18798e-08	6.08648e-09	4.59514e-07		1.43921e-06
murU	7.94167e-06	5.46327e-05	3.41165e-06	6.18576e-06	0.000667921	1.21355e-05	1.5851e-05	1.43921e-06
DNA recombination/repair
Tn-seq Fitness
		UNTX	UNTX	UNTX	UNTX	UNTX	UNTX	UNTX	UNTX	UNTX	UNTX	UNTX	UNTX	CIP [low]	CIP [high]	LEV	TMP-SMX	RIF	AZITH	TOB	TIG	CAM	FOS	SLB [low]	SLB [high]	AZT	CEF	MER	IPM	MEC	A22	COL	PB
ACX60_RS07980	recA	0.70679	0.68628	0.63806	0.69062	0.68103	0.57931	0.64062	0.63973	0.58696	0.56869	0.66248	0.68637	0.010928	0.0066187	0.10919	0.59125	0.5153	0.63521	0.49917	0.54597	0.64763	0.6386	0.62493	0.40604	0.55778	0.44141	0.57825	0.5902	0.6755	0.71361	0.67716	0.72749
ACX60_RS04625	ruvA	0.93731	0.94937	0.93607	0.94389	0.97373	0.95486	0.95145	0.93902	0.96681	0.95693	0.98175	0.97503	0.61979	0.59984	0.47349	0.90224	0.91415	0.97341	0.73633	0.80479	0.87067	0.91498	0.93028	0.84584	0.8808	0.84674	0.91167	0.86796	0.87242	0.97104	0.89071	0.92079
ACX60_RS16485	recN	1.0159	0.99936	1.0573	1.0011	1.0566	0.9499	1.0098	1.039	1.0075	1.0155	1.0216	0.99679	0.62252	0.44342	0.45002	0.97768	0.99174	1.014	0.97735	1.0212	1.0284	1.0053	0.92854	0.9589	1.0206	1.0262	1.0126	0.96189	1.0239	1.0069	1.0133	0.9774
ACX60_RS13885	sbcC	0.99388	0.99633	1.0192	0.99009	1.0096	0.96799	1.0018	1.0042	0.97274	1.0055	0.99942	0.98669	0.8427	0.82108	0.82122	0.99591	0.98071	0.97797	1.0383	0.97791	0.99647	0.98506	0.95389	0.95005	0.98404	0.94667	0.97742	0.94487	0.98402	1.001	1.0137	0.96135
ACX60_RS10540	ruvC	1.0155	0.91518	0.99724	1.0095	1.0738	0.86413	0.81762	0.89513	0.97344	0.83786	0.98782	0.98463	0.58291	0.4703	0.57455	0.95516	0.83541	1.019	0.55348	0.84779	0.91798	0.89343	0.96619	0.77392	0.809	0.87505	0.97202	0.92429	0.80459	1.0073	0.90401	0.89742
ACX60_RS04620	ruvB	0.9746	0.95149	0.94022	0.95593	0.98112	0.96626	0.94091	0.89674	0.93102	0.96062	0.93131	0.96429	0.49953	0.52823	0.4888	0.68079	0.81779	0.85419	0.64362	0.77806	0.93689	0.8313	1.0184	0.99328	0.7054	0.73435	0.80477	0.88315	0.86641	0.75485	0.83031	0.85386
ACX60_RS16320	recC	0.47561	0.4244	0.34649	0.41124	0.42734	0.36067	0.34749	0.27303	0.32298	0.36601	0.52118	0.41977	0.23755	0.10369	0.10587	0.48408	0.37359	0.21824	0.33004	0.31987	0.26705	0.47292	0.30017	0.30924	0.3135	0.33068	0.43475	0.34984	0.35513	0.33683	0.28858	0.3296
ACX60_RS16315	recB	0.45062	0.39686	0.325	0.3258	0.30053	0.41032	0.28855	0.24	0.22336	0.35209	0.42558	0.33752	0.10656	0.14426	0.01578	0.42894	0.22912	0.23561	0.28584	0.29165	0.29737	0.37131	0.28386	0.33058	0.30909	0.27912	0.31231	0.27514	0.25356	0.34053	0.2883	0.28776
ACX60_RS16310	recD	0.61024	0.58067	0.65836	0.5601	0.5128	0.60777	0.60331	0.5292	0.45504	0.47269	0.64691	0.62434	0.25861	0.15878	0.20642	0.59582	0.49141	0.43995	0.57944	0.51269	0.54661	0.65963	0.63253	0.62778	0.65323	0.50939	0.67357	0.63791	0.58957	0.54476	0.49766	0.48921
ACX60_RS04385	radA	1.0091	1.0248	0.99599	0.92923	1.0231	1.0103	1.0386	0.96839	0.99313	0.96163	0.99826	0.96177	0.92208	0.83786	0.88251	1.0011	0.95466	1.0356	0.96896	0.97481	1.0045	0.99299	0.94017	1.0388	0.98067	0.93552	0.96959	0.96964	0.99976	1.0022	0.92524	0.97817
ACX60_RS00860	recJ	0.99309	1.0235	1.0206	1.0063	0.9944	0.98024	0.99216	1.0361	1.0484	1.0282	1.0263	1.0264	0.94032	0.88552	0.89318	0.97783	1.029	0.95789	1.0393	0.9786	1.0157	1.0009	0.94566	0.97346	1.0133	0.99513	0.98186	0.95541	0.98933	0.9821	0.99444	0.98916
ACX60_RS13880	sbcD	1.0289	1.0174	0.9614	1.0737	1.0201	1.024	0.83893	0.92202	0.91914	0.88188	0.94454	1.0222	0.80148	0.70672	0.8496	0.98992	1.0155	0.95792	1.0107	1.0778	0.96521	0.97834	0.98997	0.90521	0.89543	0.86593	0.95656	0.92143	0.93718	0.93618	0.84329	1.0331
ACX60_RS02025	recG	0.95272	0.95826	0.94261	0.96845	0.91005	0.95575	0.91281	0.95138	0.92313	0.95733	0.95904	0.92793	0.85042	0.78557	0.76525	0.77337	0.91683	0.92024	0.82875	0.79381	0.83827	0.86482	0.85148	0.82604	0.86946	0.7372	0.83725	0.84391	0.83783	0.8071	0.88663	0.85273
Pearson r
	recA	ruvA	recN	sbcC	ruvC	ruvB	recC	recB	recD	radA	recJ	sbcD	recG
recA	1	0.892604	0.894395	0.882083	0.833758	0.766391	0.665567	0.717379	0.77355	0.660522	0.658998	0.667116	0.486243
ruvA	0.892604	1	0.876894	0.809116	0.865819	0.829585	0.69052	0.745264	0.727646	0.682895	0.671268	0.528858	0.616707
recN	0.894395	0.876894	1	0.929862	0.758364	0.7182	0.684064	0.712309	0.819851	0.721414	0.789577	0.599457	0.415356
sbcC	0.882083	0.809116	0.929862	1	0.64681	0.642913	0.664401	0.72431	0.77135	0.667984	0.821414	0.588216	0.469998
ruvC	0.833758	0.865819	0.758364	0.64681	1	0.734351	0.634785	0.62198	0.624587	0.56942	0.457156	0.58093	0.45589
ruvB	0.766391	0.829585	0.7182	0.642913	0.734351	1	0.52954	0.621878	0.661704	0.617253	0.532952	0.510922	0.662007
recC	0.665567	0.69052	0.684064	0.664401	0.634785	0.52954	1	0.836692	0.755613	0.541865	0.593644	0.604979	0.402633
recB	0.717379	0.745264	0.712309	0.72431	0.62198	0.621878	0.836692	1	0.789154	0.61651	0.529087	0.555251	0.395812
recD	0.77355	0.727646	0.819851	0.77135	0.624587	0.661704	0.755613	0.789154	1	0.657179	0.581851	0.5678	0.310723
radA	0.660522	0.682895	0.721414	0.667984	0.56942	0.617253	0.541865	0.61651	0.657179	1	0.491554	0.47262	0.364009
recJ	0.658998	0.671268	0.789577	0.821414	0.457156	0.532952	0.593644	0.529087	0.581851	0.491554	1	0.4652	0.55874
sbcD	0.667116	0.528858	0.599457	0.588216	0.58093	0.510922	0.604979	0.555251	0.5678	0.47262	0.4652	1	0.329849
recG	0.486243	0.616707	0.415356	0.469998	0.45589	0.662007	0.402633	0.395812	0.310723	0.364009	0.55874	0.329849	1
P-value
	recA	ruvA	recN	sbcC	ruvC	ruvB	recC	recB	recD	radA	recJ	sbcD	recG
recA		6.7057e-12	5.27534e-12	2.53322e-11	3.12031e-09	3.16136e-07	3.22784e-05	3.82878e-06	2.08836e-07	3.88685e-05	4.10837e-05	3.04673e-05	0.00477728
ruvA	6.7057e-12		4.66244e-11	2.08153e-08	1.57149e-10	4.394e-09	1.22048e-05	9.91804e-07	2.37305e-06	1.65924e-05	2.60561e-05	0.00185872	0.000170674
recN	5.27534e-12	4.66244e-11		1.44669e-14	4.94761e-07	3.68783e-06	1.58385e-05	4.81253e-06	9.43261e-09	3.18039e-06	7.80092e-08	0.000288196	0.0180763
sbcC	2.53322e-11	2.08153e-08	1.44669e-14		6.33152e-05	7.24204e-05	3.37046e-05	2.77843e-06	2.37589e-07	2.94937e-05	8.36977e-09	0.000399113	0.00664231
ruvC	3.12031e-09	1.57149e-10	4.94761e-07	6.33152e-05		1.71628e-06	9.52772e-05	0.000144524	0.000132968	0.000670405	0.00852632	0.000489818	0.00873437
ruvB	3.16136e-07	4.394e-09	3.68783e-06	7.24204e-05	1.71628e-06		0.00182902	0.000144996	3.72242e-05	0.000167784	0.00168651	0.00280642	3.68135e-05
recC	3.22784e-05	1.22048e-05	1.58385e-05	3.37046e-05	9.52772e-05	0.00182902		2.43893e-09	5.74606e-07	0.00135899	0.000341558	0.000244503	0.0223312
recB	3.82878e-06	9.91804e-07	4.81253e-06	2.77843e-06	0.000144524	0.000144996	2.43893e-09		8.01525e-08	0.000171727	0.00184871	0.000971471	0.024933
recD	2.08836e-07	2.37305e-06	9.43261e-09	2.37589e-07	0.000132968	3.72242e-05	5.74606e-07	8.01525e-08		4.3877e-05	0.000477429	0.000700045	0.0834662
radA	3.88685e-05	1.65924e-05	3.18039e-06	2.94937e-05	0.000670405	0.000167784	0.00135899	0.000171727	4.3877e-05		0.00427446	0.00630485	0.0405515
recJ	4.10837e-05	2.60561e-05	7.80092e-08	8.36977e-09	0.00852632	0.00168651	0.000341558	0.00184871	0.000477429	0.00427446		0.00729969	0.00088802
sbcD	3.04673e-05	0.00185872	0.000288196	0.000399113	0.000489818	0.00280642	0.000244503	0.000971471	0.000700045	0.00630485	0.00729969		0.0652344
recG	0.00477728	0.000170674	0.0180763	0.00664231	0.00873437	3.68135e-05	0.0223312	0.024933	0.0834662	0.0405515	0.00088802	0.0652344
Coordination of chromosome segregation and cell division
Tn-seq Fitness
		UNTX	UNTX	UNTX	UNTX	UNTX	UNTX	UNTX	UNTX	UNTX	UNTX	UNTX	UNTX	CIP [low]	CIP [high]	LEV	TMP-SMX	RIF	AZITH	TOB	TIG	CAM	FOS	SLB [low]	SLB [high]	AZT	CEF	MER	IPM	MEC	A22	COL	PB
ACX60_RS13975	minC	1.0324	0.9941	0.99248	1.0615	0.84703	0.90645	0.98432	0.73859	0.86102	0.93143	1.0167	0.97803	0.76901	0.69858	0.68746	0.99277	0.87142	0.9071	0.41041	1.1845	1.0463	0.71444	0.75445	0.69455	0.36402	0.60512	0.71888	0.82713	0.59773	0.84875	0.96553	0.96358
ACX60_RS13980	minD	1.0289	1.0595	1.0956	1.0311	0.98606	0.87472	0.96899	0.96244	0.91164	0.89194	0.95832	1.0745	0.9	0.79552	0.87973	0.98248	0.98495	1.0319	0.53621	1.1104	1.0404	0.77004	0.69516	0.54909	0.87357	0.50717	0.72113	0.60662	0.68998	0.90912	0.89662	0.88143
ACX60_RS14000	ftsK	0.54867	0.56815	0.64954	0.6699	0.71119	0.63605	0.47057	0.48931	0.70584	0.75616	0.73783	0.61606	0.58243	0.33524	0.2485	0.51694	0.30395	0.57124	0.061372	0.56095	0.57051	0.60672	0.33307	0.41566	0.35137	0.17178	0.61305	0.26479	0.21033	0.45342	0.68247	0.5666
ACX60_RS16875	xerD	0.87518	0.79984	0.90093	0.85344	0.89245	0.84099	0.86368	0.89406	0.80612	0.87334	0.924	0.89654	0.83884	0.79949	0.77457	0.81006	0.84542	0.8919	0.74599	0.83029	0.93948	0.83828	0.82803	0.77078	0.85127	0.75235	0.86989	0.80459	0.80984	0.83913	0.86343	0.85288
ACX60_RS13190	RS13190	0.98281	1.025	1.073	0.96669	0.99003	0.97374	1.2502	1.2872	1.22	1.1919	1.0169	0.98198	0.45154	0.32283	0.31264	0.75352	0.9892	1.018	0.6819	0.71474	1.0934	0.77114	0.70625	0.54931	0.19759	0.22499	0.73109	0.21177	0.77967	1.1116	0.86708	0.70322
ACX60_RS00475	advA	0.79024	0.76879	0.8966	0.84418	0.87599	0.74622	0.77997	0.82255	0.81492	0.81568	0.87872	0.89707	0.37015	0.31781	0.12163	0.55851	0.65769	0.79418	0.36771	0.84629	0.89653	0.72941	0.53788	0.49424	0.35362	0.38513	0.60488	0.49721	0.44146	0.77627	0.7232	0.65995
ACX60_RS16945	blhA	1.0477	1.0256	1.0758	1.0299	1.0577	1.0276	1.0702	1.1305	1.0646	1.0181	1.0481	1.0573	0.70597	0.61567	0.52766	0.77376	1.0059	1.0153	0.75988	1.1298	1.0669	0.88671	0.78876	0.71484	0.79745	0.74873	0.75389	0.76494	0.83341	0.97057	0.99789	0.93855
ACX60_RS15060	polA	0.77949	0.5732	0.7677	0.78107	0.75518	0.65936	0.80703	0.82211	0.77444	0.76722	0.88151	0.83357	0.29662	0.10176	0.10886	0.3352	0.52315	0.75506	0.21115	0.92638	0.90686	0.66613	0.59602	0.44226	0.52145	0.50634	0.70229	0.50669	0.58213	0.76666	0.70087	0.65699
ACX60_RS04415	xerC	0.85983	0.83263	0.83377	0.90277	0.77569	0.86656	0.80337	0.80634	0.8448	0.88954	0.8892	0.81149	0.81385	0.84135	0.6365	0.73417	0.8147	0.91948	0.73083	0.70502	0.94677	0.80124	0.83826	0.73034	0.82282	0.78186	0.82877	0.7342	0.76132	0.79679	0.87892	0.90554
Pearson r
	minC	minD	ftsK	xerD	RS13190	advA	blhA	polA	xerC
minC	1	0.729051	0.675227	0.521596	0.565473	0.74356	0.66496	0.602456	0.372331
minD	0.729051	1	0.64164	0.669507	0.593294	0.658648	0.684841	0.515181	0.354835
ftsK	0.675227	0.64164	1	0.682599	0.596388	0.760112	0.627548	0.644237	0.562728
xerD	0.521596	0.669507	0.682599	1	0.594442	0.729262	0.669524	0.732543	0.640823
RS13190	0.565473	0.593294	0.596388	0.594442	1	0.841829	0.836112	0.706414	0.464215
advA	0.74356	0.658648	0.760112	0.729262	0.841829	1	0.9387	0.900703	0.541545
blhA	0.66496	0.684841	0.627548	0.669524	0.836112	0.9387	1	0.881396	0.49712
polA	0.602456	0.515181	0.644237	0.732543	0.706414	0.900703	0.881396	1	0.508564
xerC	0.372331	0.354835	0.562728	0.640823	0.464215	0.541545	0.49712	0.508564	1
P-value
	minC	minD	ftsK	xerD	RS13190	advA	blhA	polA	xerC
minC		2.21897e-06	2.23946e-05	0.00220208	0.000744624	1.08242e-06	3.30144e-05	0.000263679	0.0358571
minD	2.21897e-06		7.56393e-05	2.78511e-05	0.000345034	4.16084e-05	1.53543e-05	0.00254995	0.0462871
ftsK	2.23946e-05	7.56393e-05		1.67881e-05	0.000315367	4.49435e-07	0.000120848	6.92019e-05	0.000800409
xerD	0.00220208	2.78511e-05	1.67881e-05		0.000333754	2.19662e-06	2.78331e-05	1.87475e-06	7.77717e-05
RS13190	0.000744624	0.000345034	0.000315367	0.000333754		1.56588e-09	2.56169e-09	6.24097e-06	0.00744133
advA	1.08242e-06	4.16084e-05	4.49435e-07	2.19662e-06	1.56588e-09		2.01995e-15	2.18694e-12	0.0013697
blhA	3.30144e-05	1.53543e-05	0.000120848	2.78331e-05	2.56169e-09	2.01995e-15		2.75092e-11	0.00379698
polA	0.000263679	0.00254995	6.92019e-05	1.87475e-06	6.24097e-06	2.18694e-12	2.75092e-11		0.00295783
xerC	0.0358571	0.0462871	0.000800409	7.77717e-05	0.00744133	0.0013697	0.00379698	0.00295783
Periplasmic proteases
Tn-seq Fitness
		UNTX	UNTX	UNTX	UNTX	UNTX	UNTX	UNTX	UNTX	UNTX	UNTX	UNTX	UNTX	CIP [low]	CIP [high]	LEV	TMP-SMX	RIF	AZITH	TOB	TIG	CAM	FOS	SLB [low]	SLB [high]	AZT	CEF	MER	IPM	MEC	A22	COL	PB
ACX60_RS16915	ctpA	0.884756	1.10343	0.804979	0.838091	0.798063	0.928838	0.678199	0.627867	0.706006	0.834382	1.05454	1.00037	0.166451	0.0985234	0.150099	0.601496	0.185079	0.141019	1.02694	0.254324	0.787796	0.948849	0.887558	0.891705	0.268861	0.174239	1.06518	0.896657	0.760974	0.932324	0.624144	0.701369
ACX60_RS14185	lbcA	0.892876	1.05785	0.865904	0.859617	0.752566	0.84284	0.648638	0.464292	0.722135	0.82659	0.984412	1.02948	0.203264	0.124565	0.0758765	0.612353	0.238669	0.319152	1.01941	0.283079	0.837626	0.940826	0.808986	0.784831	0.368133	0.242923	1.0385	0.836317	0.767673	0.835421	0.743223	0.767698
ACX60_RS15635	prc	0.968123	1.05748	0.95802	0.917042	0.890711	0.931166	0.957406	0.851856	0.994564	1.01418	1.06151	0.994052	0.887181	0.824557	0.871317	0.955909	0.537013	0.671444	1.03343	0.704823	0.812639	0.986055	0.900972	1.19232	0.919084	1.04125	1.06309	1.00685	0.889054	0.926712	0.942184	0.775356
ACX60_RS14880	RS14880	1.02915	1.05435	1.04066	1.04854	0.939557	1.01963	1.03982	0.965589	1.01086	1.02876	1.1174	1.09292	0.819998	0.711967	0.657634	0.879819	0.642144	0.635455	1.15456	0.796381	0.957869	1.11687	1.01557	1.20409	1.13467	1.08089	1.13653	1.11767	1.10641	0.974408	0.898303	0.945833
Pearson r
	ctpA	lbcA	prc	RS14880
ctpA	1	0.976646	0.617304	0.746296
lbcA	0.976646	1	0.576472	0.736525
prc	0.617304	0.576472	1	0.799249
RS14880	0.746296	0.736525	0.799249	1
P-value
	ctpA	lbcA	prc	RS14880
ctpA		6.80433e-22	0.000167515	9.40369e-07
lbcA	6.80433e-22		0.000553888	1.54196e-06
prc	0.000167515	0.000553888		4.12992e-08
RS14880	9.40369e-07	1.54196e-06	4.12992e-08
Outer membrane lipid transport
Tn-seq Fitness
		UNTX	UNTX	UNTX	UNTX	UNTX	UNTX	UNTX	UNTX	UNTX	UNTX	UNTX	UNTX	CIP [low]	CIP [high]	LEV	TMP-SMX	RIF	AZITH	TOB	TIG	CAM	FOS	SLB [low]	SLB [high]	AZT	CEF	MER	IPM	MEC	A22	COL	PB
ACX60_RS01985	mlaE	0.957107	1.01305	0.684599	0.986156	0.60025	0.816306	0.634772	0.479422	0.438658	0.822897	1.0184	0.793751	0.755323	0.749315	0.746808	0.322347	0.0372578	0.0576973	0.162637	0.674914	0.56254	0.723475	0.453115	0.366169	0.0778744	0.218203	0.455657	0.314286	0.281611	0.615975	0.323531	0.091753
ACX60_RS01980	mlaF	0.917343	1.01675	0.583054	0.687137	0.510367	0.703109	0.646671	0.348682	0.60356	0.792896	0.931273	0.824296	0.74521	0.685044	0.688205	0.250409	-0.0134149	-0.0597249	0.350259	0.512459	0.57598	0.629204	0.488935	0.221898	0.292527	0.214227	0.591123	0.382728	0.443328	0.467625	0.296333	0.151153
ACX60_RS01990	mlaD	0.852569	1.04888	0.63788	0.90528	0.68328	0.885395	0.590262	0.402976	0.68044	0.897869	0.870775	0.97858	0.635231	0.744	0.847791	0.34852	0	0.1	0.545598	0.764296	0.48201	0.744631	0.365771	0.279643	0.246888	0.179094	0.368229	0.191543	0.437077	0.679812	0.336174	0.063551
ACX60_RS00705	RS00705	0.882341	0.970268	0.587127	0.581814	0.636084	0.730962	0.662327	0.524314	0.495692	0.622216	0.81444	0.807199	0.809139	0.786969	0.87062	0.358001	0	-0.0380499	0	0.630482	0.422186	0.388837	0.408014	0.243933	0.0108721	0.0282604	0.398828	0.16651	0.552165	0.569694	0.181557	0.0002726
ACX60_RS01995	mlaC	0.904019	0.940908	0.655709	0.635328	0.444376	0.697183	0.732625	0.399189	0.397236	0.413652	0.954551	0.458625	0.811902	0.784408	0.713277	0.39464	0	0.1	0.172164	0.442158	0.46463	0.533469	0.382181	0.40299	0.15267	0.31526	0.419259	0.690594	0.429099	0.612215	0.367731	0.0723072
ACX60_RS15005	mlaA	0.896521	0.954238	0.244335	0.711568	0.601357	1.02186	0.321956	0.447943	0.803086	0.749001	1.08689	0.896807	0.856008	0.67763	0.763802	0.329843	0	0.12524	0	0.743556	0.360579	0.731985	0.928283	0.114224	-0.019326	0.1	0.921641	0.389406	0.551877	0.657528	0.192664	0.1
ACX60_RS02000	mlaB	1.02099	1.04214	1.12352	1.12343	1.02521	1.02693	0.980006	1.06614	1.07426	1.11707	1.04107	0.875356	1.06244	1.05391	1.01357	1.00506	1.08825	1.17047	1.15416	0.955582	1.16667	1.03501	0.95006	0.891201	1.09618	1.03993	1.06051	0.863396	1.05387	1.08654	1.11855	0.972096
Pearson r
	mlaE	mlaF	mlaD	RS00705	mlaC	mlaA	mlaB
mlaE	1	0.922653	0.917682	0.90754	0.85608	0.805994	-0.0880239
mlaF	0.922653	1	0.904558	0.88854	0.832688	0.826269	-0.100464
mlaD	0.917682	0.904558	1	0.870727	0.71871	0.762219	-0.0131327
RS00705	0.90754	0.88854	0.870727	1	0.840273	0.820208	-0.166629
mlaC	0.85608	0.832688	0.71871	0.840273	1	0.685705	-0.18996
mlaA	0.805994	0.826269	0.762219	0.820208	0.685705	1	-0.214223
mlaB	-0.0880239	-0.100464	-0.0131327	-0.166629	-0.18996	-0.214223	1
P-value
	mlaE	mlaF	mlaD	RS00705	mlaC	mlaA	mlaB
mlaE		5.99165e-14	1.47449e-13	7.8604e-13	4.19962e-10	2.59629e-08	0.631897
mlaF	5.99165e-14		1.23985e-12	1.13823e-11	3.40961e-09	5.72995e-09	0.584321
mlaD	1.47449e-13	1.23985e-12		9.29914e-11	3.6027e-06	3.99872e-07	0.943129
RS00705	7.8604e-13	1.13823e-11	9.29914e-11		1.79373e-09	9.17971e-09	0.362037
mlaC	4.19962e-10	3.40961e-09	3.6027e-06	1.79373e-09		1.48324e-05	0.297715
mlaA	2.59629e-08	5.72995e-09	3.99872e-07	9.17971e-09	1.48324e-05		0.239059
mlaB	0.631897	0.584321	0.943129	0.362037	0.297715	0.239059
AdeIJK Efflux System
Tn-seq Fitness
	UNTX	UNTX	UNTX	UNTX	UNTX	UNTX	UNTX	UNTX	UNTX	UNTX	UNTX	UNTX	CIP [low]	CIP [high]	LEV	TMP-SMX	RIF	AZITH	TOB	TIG	CAM	FOS	SLB [low]	SLB [high]	AZT	CEF	MER	IPM	MEC	A22	COL	PB
adeJ	0.987294	1.00734	1.01078	1.02542	1.01145	0.977542	0.977814	0.926533	1.04601	0.996396	0.97386	0.947794	0.116575	0.0631428	0.0433553	0.481076	0.690998	0.629758	0.666984	0.096165	0.146152	0.969203	0.837996	0.570203	0.508296	0.507017	0.684654	0.908085	0.711033	1.10342	0.8743	0.816983
adeK	0.995641	1.04608	1.0076	0.963108	0.977559	0.963496	0.999995	0.988002	0.963901	0.986837	0.972914	1.00603	0.189765	0.187896	0.00188321	0.492598	0.681239	0.424073	0.725299	0.159603	0.151948	0.934071	0.872766	0.666088	0.593138	0.527737	0.63778	0.98069	0.714509	1.02377	0.76105	0.814578
adeI	0.992404	1.0149	0.871699	1.01383	0.951676	0.925365	1.05281	1.07279	0.93536	0.946811	1.0018	1.00192	0.02566	0.12431	0.00404826	0.484011	0.521686	0.676307	0.918262	0.052517	0.131859	0.997675	0.952126	0.692084	0.409501	0.502219	0.628649	1.1118	0.768562	0.981674	0.901729	0.923613
adeN	0.932279	0.984385	0.897432	0.929396	0.890998	1.02154	0.990105	0.94396	0.629851	0.840901	0.949707	0.946637	1.12149	1.25591	1.26406	1.25565	1.18712	1.16654	0.984206	1.4565	1.18752	0.867832	1.02138	1.1565	1.01366	1.04245	1.05173	0.926637	0.894754	0.933331	0.732009	0.944759
Pearson r
	adeJ	adeK	adeI	adeN
adeJ	1	0.979191	0.95991	-0.797817
adeK	0.979191	1	0.959647	-0.770675
adeI	0.95991	0.959647	1	-0.765713
adeN	-0.797817	-0.770675	-0.765713	1
P-value
	adeJ	adeK	adeI	adeN
adeJ		2.45069e-22	4.03095e-18	4.54741e-08
adeK	2.45069e-22		4.43911e-18	2.47103e-07
adeI	4.03095e-18	4.43911e-18		3.28548e-07
adeN	4.54741e-08	2.47103e-07	3.28548e-07
Phosphate maintenance
Tn-seq Fitness
	UNTX	UNTX	UNTX	UNTX	UNTX	UNTX	UNTX	UNTX	UNTX	UNTX	UNTX	UNTX	CIP [low]	CIP [high]	LEV	TMP-SMX	RIF	AZITH	TOB	TIG	CAM	FOS	SLB [low]	SLB [high]	AZT	CEF	MER	IPM	MEC	A22	COL	PB
phoB	0.905382	0.845601	0.821667	0.874659	0.881386	0.904625	0.811005	0.846574	0.773069	0.88885	0.827931	0.718698	0.928824	0.938732	0.940632	0.986046	0.777168	1.06873	1.01605	0.365951	0.908234	0.501306	0.895065	1.07254	0.868557	1.01295	0.92709	0.887058	0.863164	0.89596	0.842289	0.712004
phoR	0.860795	0.829651	0.823644	0.810384	0.804169	0.833478	0.820911	0.786679	0.839803	0.848774	0.87999	0.836633	0.912043	0.933678	0.885992	0.935476	0.750012	0.991231	0.936903	0.559466	0.90931	0.494562	0.811545	1.04978	0.892174	0.984936	0.921982	0.860138	0.89937	0.838784	0.900269	0.81074
RS13510	0.935567	0.887828	0.875579	0.759362	0.831031	0.885576	0.916765	0.713894	0.716789	0.840076	0.95228	0.918128	0.915692	0.861322	0.858896	0.951856	0.804327	1.03976	0.726766	0.525062	0.790543	0.685305	0.907005	1.13583	0.832858	0.933775	0.897364	1.02897	0.912719	0.865781	0.820996	0.800474
pstC	1.01929	1.00314	0.968705	0.880102	0.857747	0.900916	0.940397	0.801471	0.994282	0.930956	0.940907	0.958916	0.927546	0.951409	0.96232	0.931566	0.822706	0.738678	0.781229	1.08732	0.87354	1.05817	0.914505	0.815321	0.723088	0.971865	0.940184	0.969257	0.753389	0.866338	0.920332	0.941232
pstA	0.993675	0.980193	0.959105	0.928984	0.951498	0.97388	0.900603	0.935995	0.955788	0.981516	0.958157	0.968493	0.963979	0.935133	0.956594	0.918335	0.886433	0.848935	0.739423	1.07869	1.00475	1.05869	0.965596	0.867415	0.80102	0.827923	0.921972	0.873984	0.857385	0.986503	0.937444	0.892613
rnd	0.984177	1.01318	0.958249	1.01958	0.959176	0.960878	0.977605	0.964942	0.919511	0.988838	0.985507	0.988014	1.00547	1.01657	1.0494	1.04791	0.876972	0.979492	0.75756	1.12118	1.01041	1.04832	1.02429	0.913995	0.921244	0.854519	0.995097	0.978931	1.01262	1.07322	0.904968	0.994674
pstB	0.925473	0.997019	1.01607	0.919758	1.00666	0.981183	0.947534	0.947947	0.93222	0.98233	0.987121	0.945293	0.911567	0.934148	0.89472	0.887407	0.900402	0.73432	0.703672	0.9641	0.979338	1.07467	0.951937	0.892788	0.909619	0.800597	0.894849	0.842889	0.976407	0.923183	0.922204	0.904884
pstS	0.956877	0.954099	0.974569	1.00961	0.955393	0.918268	1.05044	0.998671	0.961776	0.971623	1.01043	0.920855	0.917767	0.899258	0.943386	0.893963	0.94334	0.725027	0.664621	0.997346	0.930653	1.05396	0.950282	0.956756	0.908976	0.884501	0.93036	1.01554	0.963552	0.960587	0.924584	0.767862
phoU	0.947131	0.962192	0.983094	0.916717	0.91979	0.976799	0.953882	0.965009	1.01842	0.977355	0.975401	0.945051	0.920511	0.879576	0.952188	0.891806	0.885577	0.407435	0.421539	1.03784	0.838606	1.00196	0.86109	0.695128	0.748141	0.834502	0.778441	0.83553	0.844121	0.912299	0.823619	0.760618
Pearson r
	phoB	phoR	RS13510	pstC	pstA	rnd	pstB	pstS	phoU
phoB	1	0.905424	0.69627	-0.540069	-0.590002	-0.41341	-0.551011	-0.418874	-0.539042
phoR	0.905424	1	0.710169	-0.480595	-0.620817	-0.417532	-0.572597	-0.467227	-0.546869
RS13510	0.69627	0.710169	1	-0.245087	-0.357885	-0.118153	-0.269172	-0.0883399	-0.305572
pstC	-0.540069	-0.480595	-0.245087	1	0.679536	0.417651	0.398366	0.415566	0.638337
pstA	-0.590002	-0.620817	-0.357885	0.679536	1	0.724703	0.746049	0.585174	0.75315
rnd	-0.41341	-0.417532	-0.118153	0.417651	0.724703	1	0.518326	0.461011	0.506192
pstB	-0.551011	-0.572597	-0.269172	0.398366	0.746049	0.518326	1	0.733307	0.802916
pstS	-0.418874	-0.467227	-0.0883399	0.415566	0.585174	0.461011	0.733307	1	0.810616
phoU	-0.539042	-0.546869	-0.305572	0.638337	0.75315	0.506192	0.802916	0.810616	1
P-value
	phoB	phoR	RS13510	pstC	pstA	rnd	pstB	pstS	phoU
phoB		1.08776e-12	9.62234e-06	0.0014201	0.000379294	0.0186795	0.00108209	0.0170266	0.00145609
phoR	1.08776e-12		5.29255e-06	0.00536682	0.000149963	0.0174209	0.000615475	0.00701549	0.00120068
RS13510	9.62234e-06	5.29255e-06		0.17638	0.0443126	0.519546	0.136293	0.630669	0.0889891
pstC	0.0014201	0.00536682	0.17638		1.89421e-05	0.0173857	0.023931	0.018012	8.45945e-05
pstA	0.000379294	0.000149963	0.0443126	1.89421e-05		2.72761e-06	9.52442e-07	0.000434991	6.55871e-07
rnd	0.0186795	0.0174209	0.519546	0.0173857	2.72761e-06		0.00237389	0.00791833	0.00311717
pstB	0.00108209	0.000615475	0.136293	0.023931	9.52442e-07	0.00237389		1.80619e-06	3.21577e-08
pstS	0.0170266	0.00701549	0.630669	0.018012	0.000434991	0.00791833	1.80619e-06		1.86915e-08
phoU	0.00145609	0.00120068	0.0889891	8.45945e-05	6.55871e-07	0.00311717	3.21577e-08	1.86915e-08
Figure 2e-f
Tn-seq Fitness
	UNTX	UNTX	UNTX	UNTX	UNTX	UNTX	UNTX	UNTX	UNTX	UNTX	UNTX	UNTX	CIP [low]	CIP [high]	LEV	TMP-SMX	RIF	AZITH	TOB	TIG	CAM	FOS	SLB [low]	SLB [high]	AZT	CEF	MER	IPM	MEC	A22	COL	PB
RS18565	0.957925	0.953443	0.914883	0.898558	0.75887	0.934066	0.843044	0.794066	0.921248	0.938082	0.967909	0.894128	0.877097	0.824325	0.885542	0.958942	0.165688	0.498198	0.22967	0.507911	0.739648	0.645863	0.805914	0.562828	0.725288	0.652598	0.58977	0.565232	0.698399	0.720919	0.440181	0.353681
RS18860	0.965919	0.923688	0.826961	0.857937	0.67516	0.909508	0.734331	0.762191	0.862412	0.899456	0.999162	0.93258	0.797497	0.775499	0.708721	0.892228	0.519113	0.657924	0.387911	0.649396	0.748119	0.82833	0.829235	0.587782	0.8636	0.773817	0.665474	0.533357	0.630019	0.765831	0.319931	0.277765
relA	1.0094	1.01341	0.901224	0.970539	0.962379	0.99763	0.914959	0.923731	0.968084	1.04824	1.03006	1.01396	0.898538	0.894444	0.917839	0.956862	0.733788	0.876212	0.634249	1.02484	0.923487	0.927157	0.849079	0.69986	0.883712	0.859466	0.770226	0.70022	0.88195	0.992009	0.73291	0.528169
bpt	0.9542	0.946287	0.868974	1.07853	0.662478	0.901755	0.661035	0.931334	0.824722	0.838141	0.972497	0.991367	0.924318	0.883962	0.875206	0.971385	0.239905	0.622427	0.7608	0.685279	0.856539	0.89854	0.873304	0.522094	0.813917	0.754542	0.760536	0.561973	0.911107	0.711042	0.329147	0.191698
Pearson r
	RS18565	RS18860	relA	bpt
RS18565	1	0.865073	0.782228	0.792195
RS18860	0.865073	1	0.858769	0.825435
relA	0.782228	0.858769	1	0.724157
bpt	0.792195	0.825435	0.724157	1
P-value
	RS18565	RS18860	relA	bpt
RS18565		1.69899e-10	1.23784e-07	6.58911e-08
RS18860	1.69899e-10		3.2247e-10	6.12073e-09
relA	1.23784e-07	3.2247e-10		2.79857e-06
bpt	6.58911e-08	6.12073e-09	2.79857e-06

## Sheet: Figure 3
Figure 3b
Growth assays
Time (hrs)	WT no drug	WT no drug	WT no drug	EGA745 no drug	EGA745 no drug	EGA745 no drug	EGA746 no drug	EGA746 no drug	EGA746 no drug	WT +CIP	WT +CIP	WT +CIP	EGA745 +CIP	EGA745 +CIP	EGA745 +CIP	EGA746 +CIP	EGA746 +CIP	EGA746 +CIP
0.25	0.001	0.001	0.001	0.001	0.001	0.002	0.001	0.002	0.004	0.001	0.001	0.001	0.001	0.001	0.001	0.003	0.001	0.001
0.5	0.001	0.001	0.002	0.001	0.001	0.002	0.001	0.002	0.003	0.001	0.001	0.001	0.001	0.001	0.001	0.003	0.001	0.001
1	0.002	0.002	0.003	0.001	0.002	0.002	0.003	0.003	0.005	0.001	0.002	0.002	0.001	0.001	0.001	0.005	0.002	0.003
1.5	0.007	0.007	0.008	0.002	0.002	0.003	0.008	0.008	0.011	0.005	0.006	0.006	0.001	0.001	0.001	0.01	0.007	0.008
2	0.025	0.025	0.026	0.003	0.003	0.004	0.026	0.026	0.028	0.019	0.021	0.02	0.001	0.001	0.001	0.024	0.022	0.023
2.5	0.08	0.078	0.082	0.004	0.005	0.006	0.076	0.077	0.083	0.053	0.056	0.056	0.001	0.001	0.001	0.038	0.037	0.04
3	0.186	0.182	0.189	0.006	0.011	0.011	0.168	0.171	0.181	0.12	0.123	0.126	0.001	0.001	0.001	0.036	0.033	0.037
3.5	0.27	0.266	0.271	0.008	0.026	0.019	0.233	0.239	0.25	0.166	0.167	0.177	0.001	0.001	0.001	0.033	0.03	0.035
4	0.345	0.341	0.345	0.012	0.063	0.037	0.299	0.303	0.317	0.208	0.21	0.223	0.001	0.001	0.001	0.032	0.025	0.031
4.5	0.417	0.411	0.414	0.019	0.14	0.073	0.349	0.348	0.362	0.25	0.249	0.265	0.001	0.001	0.001	0.027	0.022	0.027
5	0.477	0.475	0.475	0.028	0.24	0.136	0.392	0.395	0.409	0.283	0.281	0.296	0.001	0.001	0.001	0.024	0.019	0.023
5.5	0.533	0.533	0.534	0.043	0.351	0.194	0.439	0.434	0.448	0.302	0.303	0.327	0.001	0.001	0.001	0.022	0.017	0.021
6	0.588	0.594	0.595	0.067	0.428	0.247	0.475	0.477	0.485	0.325	0.329	0.347	0.001	0.001	0.001	0.019	0.015	0.019
6.5	0.629	0.639	0.639	0.104	0.504	0.292	0.508	0.506	0.516	0.338	0.351	0.365	0.001	0.001	0.001	0.018	0.014	0.017
7	0.667	0.68	0.681	0.147	0.578	0.328	0.533	0.527	0.533	0.351	0.372	0.383	0.001	0.001	0.001	0.017	0.012	0.017
7.5	0.702	0.721	0.721	0.198	0.722	0.363	0.542	0.535	0.544	0.373	0.387	0.4	0.001	0.001	0.001	0.016	0.013	0.016
8	0.734	0.758	0.758	0.243	0.677	0.397	0.57	0.547	0.559	0.381	0.399	0.415	0.001	0.001	0.001	0.015	0.011	0.015
8.5	0.763	0.79	0.79	0.281	0.721	0.422	0.587	0.566	0.576	0.394	0.407	0.42	0.001	0.001	0.001	0.015	0.011	0.015
9	0.791	0.822	0.823	0.31	0.755	0.459	0.616	0.585	0.606	0.407	0.416	0.432	0.001	0.001	0.001	0.015	0.011	0.014
9.5	0.818	0.855	0.855	0.347	0.783	0.484	0.626	0.592	0.625	0.409	0.404	0.437	0.001	0.001	0.001	0.014	0.01	0.014
10	0.848	0.879	0.88	0.376	0.803	0.504	0.633	0.602	0.626	0.413	0.407	0.433	0.001	0.001	0.001	0.014	0.01	0.014
Time (hrs)	WT no drug	WT no drug	WT no drug	EGA745 no drug	EGA745 no drug	EGA745 no drug	EGA746 no drug	EGA746 no drug	EGA746 no drug	WT +SLB	WT +SLB	WT +SLB	EGA745 +SLB	EGA745 +SLB	EGA745 +SLB	EGA746 +SLB	EGA746 +SLB	EGA746 +SLB
0	0.001	0.0010833	0.0026833	0.0010833	0.0013833	0.0055833	0.001	0.001	0.001	0.0020833	0.0015833	0.001	0.0019833	0.0018833	0.001	0.001	0.001	0.001
0.5	0.001	0.0011458	0.0025458	0.00084583	0.0012458	0.0053458	0.001	0.0010458	0.0070458	0.0020458	0.0014458	0.001	0.0022458	0.0016458	0.001	0.001	0.001	0.001
1	0.00105	0.00235	0.00405	0.00125	0.00135	0.00565	0.00185	0.00205	0.00145	0.00315	0.00245	0.00155	0.00155	0.00155	0.001	0.00205	0.00105	0.00135
1.5	0.0045125	0.0055125	0.0074125	0.0017125	0.0014125	0.0066125	0.0054125	0.0054125	0.0050125	0.0062125	0.0054125	0.0046125	0.0019125	0.0018125	0.001	0.0053125	0.0041125	0.0045125
2	0.017404	0.018004	0.020104	0.0024042	0.0021042	0.0075042	0.018204	0.017804	0.018404	0.018404	0.017404	0.016904	0.0021042	0.0023042	0.001	0.015904	0.015004	0.016104
2.5	0.061892	0.060692	0.063992	0.0036917	0.0035917	0.0097917	0.059292	0.060092	0.064092	0.060192	0.057392	0.058492	0.0017917	0.0021917	0.001	0.029192	0.027992	0.030992
3	0.13126	0.12936	0.13286	0.0054625	0.0083625	0.013263	0.12056	0.12796	0.13346	0.11636	0.10976	0.11526	0.0017625	0.0024625	0.001	0.028262	0.025063	0.027463
3.5	0.18757	0.18457	0.18728	0.007775	0.018275	0.021175	0.16408	0.17688	0.18707	0.15538	0.14508	0.15698	0.001475	0.002575	0.001	0.027375	0.022975	0.027575
4	0.24359	0.24059	0.24279	0.011892	0.047992	0.040292	0.21089	0.23069	0.23909	0.19499	0.18209	0.18759	0.0014917	0.0027917	0.001	0.025892	0.021492	0.026192
4.5	0.28804	0.28364	0.28614	0.018442	0.10034	0.074642	0.24524	0.26634	0.27314	0.18764	0.17684	0.21664	0.0013417	0.0030417	0.001	0.023242	0.019942	0.023242
5	0.32568	0.32108	0.32218	0.028183	0.17388	0.11118	0.27928	0.30318	0.30448	0.24548	0.31528	0.33158	0.0010833	0.0031833	0.001	0.019983	0.015983	0.019383
5.5	0.3609	0.354	0.3556	0.0441	0.249	0.1457	0.3	0.3199	0.326	0.2861	0.3639	0.3657	0.0011	0.0034	0.001	0.0172	0.0139	0.0167
6	0.3941	0.387	0.3879	0.068296	0.3066	0.1798	0.3235	0.3499	0.3553	0.2262	0.219	0.1772	0.0010958	0.0033958	0.001	0.016196	0.013096	0.015696
6.5	0.42786	0.41856	0.41876	0.098358	0.36646	0.20996	0.34376	0.36976	0.37736	0.37906	0.31246	0.24416	0.001	0.0035583	0.001	0.015258	0.012158	0.015058
7	0.45732	0.44802	0.44932	0.12792	0.43202	0.23332	0.36342	0.39412	0.39962	0.43372	0.41702	0.33852	0.001	0.0039208	0.001	0.014421	0.011321	0.014521
7.5	0.48126	0.47236	0.47356	0.15776	0.47306	0.25356	0.38596	0.41256	0.41636	0.35246	0.56466	0.48866	0.001	0.0041583	0.001	0.013758	0.010958	0.013658
8	0.50282	0.49323	0.49402	0.18503	0.51323	0.27072	0.39332	0.42113	0.43023	0.47983	0.41973	0.49243	0.002025	0.004525	0.001	0.013225	0.010625	0.013225
8.5	0.52116	0.51286	0.51326	0.20876	0.55086	0.29046	0.41006	0.43576	0.44286	0.32706	0.43566	0.60156	0.0016625	0.0049625	0.001	0.013062	0.010363	0.013062
9	0.53792	0.52942	0.52902	0.22602	0.58002	0.30542	0.41532	0.44262	0.44942	0.46522	0.45012	0.38012	0.001	0.0055208	0.001	0.012121	0.0099208	0.012221
9.5	0.55558	0.54568	0.54428	0.24588	0.59098	0.32398	0.42728	0.45228	0.45478	0.46138	0.49338	0.50258	0.001	0.0056792	0.001	0.011579	0.0089792	0.011579
10	0.57098	0.56078	0.56008	0.26188	0.60528	0.34268	0.43388	0.46098	0.46608	0.29508	0.32278	0.33798	0.001	0.0070833	0.001	0.011783	0.0092833	0.011683
Time (hrs)	WT no drug	WT no drug	WT no drug	EGA745 no drug	EGA745 no drug	EGA745 no drug	EGA746 no drug	EGA746 no drug	EGA746 no drug	WT +MER	WT +MER	WT +MER	EGA745 +MER	EGA745 +MER	EGA745 +MER	EGA746 +MER	EGA746 +MER	EGA746 +MER
0.25	0.001	0.001	0.001	0.002	0.002	0.002	0.001	0.002	0.001	0.001	0.001	0.001	0.001	0.001	0.001	0.001	0.001	0.001
0.5	0.001	0.001	0.001	0.002	0.002	0.002	0.001	0.002	0.001	0.001	0.001	0.001	0.001	0.001	0.001	0.001	0.001	0.001
1	0.002	0.001	0.001	0.003	0.003	0.003	0.001	0.004	0.001	0.001	0.001	0.001	0.001	0.001	0.001	0.001	0.002	0.002
1.5	0.005	0.005	0.004	0.004	0.003	0.004	0.004	0.007	0.004	0.004	0.004	0.003	0.001	0.002	0.001	0.004	0.005	0.004
2	0.018	0.016	0.016	0.007	0.005	0.005	0.015	0.017	0.015	0.012	0.011	0.011	0.003	0.002	0.001	0.009	0.01	0.009
2.5	0.058	0.053	0.054	0.013	0.007	0.007	0.049	0.051	0.048	0.032	0.029	0.03	0.004	0.003	0.001	0.014	0.015	0.014
3	0.158	0.148	0.152	0.025	0.009	0.009	0.136	0.138	0.131	0.058	0.054	0.054	0.006	0.003	0.001	0.019	0.02	0.019
3.5	0.275	0.263	0.264	0.055	0.013	0.012	0.223	0.231	0.222	0.087	0.083	0.083	0.006	0.003	0.001	0.017	0.018	0.018
4	0.362	0.349	0.349	0.117	0.019	0.017	0.304	0.309	0.3	0.107	0.102	0.104	0.006	0.003	0.001	0.013	0.015	0.014
4.5	0.431	0.42	0.422	0.19	0.028	0.026	0.367	0.37	0.361	0.13	0.11	0.11	0.005	0.003	0.001	0.01	0.011	0.011
5	0.489	0.478	0.479	0.259	0.044	0.038	0.42	0.421	0.414	0.098	0.094	0.095	0.005	0.002	0.001	0.008	0.009	0.009
5.5	0.541	0.529	0.531	0.31	0.066	0.056	0.469	0.471	0.461	0.097	0.091	0.09	0.004	0.002	0.001	0.007	0.008	0.008
6	0.589	0.579	0.579	0.352	0.097	0.085	0.515	0.518	0.507	0.096	0.093	0.092	0.004	0.002	0.001	0.006	0.007	0.007
6.5	0.628	0.617	0.618	0.391	0.137	0.124	0.551	0.553	0.542	0.111	0.106	0.106	0.004	0.002	0.001	0.006	0.007	0.007
7	0.662	0.652	0.653	0.424	0.186	0.173	0.578	0.582	0.57	0.136	0.137	0.137	0.003	0.002	0.001	0.005	0.007	0.007
7.5	0.693	0.683	0.684	0.463	0.237	0.225	0.601	0.606	0.591	0.183	0.191	0.185	0.004	0.002	0.001	0.005	0.006	0.007
8	0.722	0.712	0.713	0.491	0.275	0.27	0.621	0.628	0.613	0.242	0.246	0.249	0.005	0.002	0.001	0.005	0.006	0.007
8.5	0.75	0.74	0.74	0.516	0.31	0.307	0.636	0.65	0.631	0.31	0.324	0.326	0.005	0.002	0.0005	0.005	0.006	0.008
9	0.779	0.768	0.767	0.542	0.343	0.346	0.657	0.671	0.65	0.385	0.4	0.409	0.007	0.002	0.001	0.005	0.006	0.01
9.5	0.807	0.795	0.793	0.554	0.377	0.376	0.672	0.688	0.665	0.445	0.452	0.469	0.009	0.001	0.0005	0.005	0.006	0.015
10	0.834	0.822	0.819	0.584	0.405	0.409	0.684	0.705	0.682	0.51	0.514	0.52	0.014	0.002	0.001	0.006	0.006	0.028
Time (hrs)	WT no drug	WT no drug	WT no drug	EGA745 no drug	EGA745 no drug	EGA745 no drug	EGA746 no drug	EGA746 no drug	EGA746 no drug	WT +IPM	WT +IPM	WT +IPM	EGA745 +IPM	EGA745 +IPM	EGA745 +IPM	EGA746 +IPM	EGA746 +IPM	EGA746 +IPM
0	0.0019292	0.001	0.0011292	0.001	0.0033292	0.001	0.001	0.001	0.001	0.001	0.001	0.001	0.001	0.001	0.001	0.001	0.001	0.001
0.5	0.0017125	0.0011125	0.0014125	0.0010125	0.0030125	0.001	0.0015125	0.001	0.001	0.001	0.001	0.001	0.001	0.001	0.001	0.001	0.001	0.001
1	0.002675	0.002075	0.002275	0.001575	0.003675	0.001	0.002375	0.001	0.001475	0.001	0.001375	0.001475	0.001	0.001	0.001	0.001	0.001	0.001275
1.5	0.0054833	0.0048833	0.0047833	0.0024833	0.0036833	0.0015833	0.0048833	0.0031833	0.0040833	0.0023833	0.0029833	0.0029833	0.001	0.001	0.001	0.0011833	0.0012833	0.0025833
2	0.01635	0.01445	0.01475	0.00475	0.00505	0.00265	0.01465	0.01305	0.01395	0.00795	0.00805	0.00805	0.001	0.001	0.001	0.00455	0.00435	0.00555
2.5	0.053017	0.047117	0.048517	0.0090167	0.0063167	0.0037167	0.046417	0.046117	0.045217	0.023217	0.022717	0.022617	0.0014167	0.001	0.001	0.0091167	0.0086167	0.0099167
3	0.1215	0.1166	0.1163	0.0204	0.0088	0.0055	0.1082	0.108	0.1048	0.0438	0.0428	0.0423	0.0013	0.001	0.001	0.0112	0.0103	0.0114
3.5	0.179	0.1753	0.1735	0.0488	0.0125	0.0082	0.1591	0.1607	0.1571	0.0621	0.0613	0.0602	0.0011	0.001	0.001	0.0098	0.0097	0.0103
4	0.23682	0.23302	0.23062	0.095521	0.021921	0.013421	0.20982	0.21102	0.20652	0.079921	0.079121	0.078221	0.001	0.001	0.001	0.0081208	0.0077208	0.0085208
4.5	0.28004	0.27714	0.27334	0.13874	0.030437	0.019838	0.24034	0.24174	0.23534	0.092238	0.092938	0.089338	0.001	0.001	0.001	0.0074375	0.0068375	0.0076375
5	0.31771	0.31531	0.31071	0.18331	0.048508	0.032208	0.27351	0.27431	0.27021	0.13731	0.10951	0.12461	0.001	0.001	0.001	0.0072083	0.0070083	0.0077083
5.5	0.35321	0.35081	0.34501	0.21881	0.075608	0.051308	0.30411	0.30151	0.29541	0.11321	0.093608	0.097508	0.001	0.001	0.001	0.0079083	0.0075083	0.0081083
6	0.38441	0.38171	0.37381	0.24471	0.10291	0.076213	0.31911	0.31761	0.31651	0.089213	0.097812	0.076512	0.0010125	0.001	0.001	0.0088125	0.0084125	0.0090125
6.5	0.41912	0.41702	0.40772	0.27542	0.13092	0.10602	0.35142	0.34652	0.34012	0.063517	0.071317	0.058517	0.0013167	0.001	0.001	0.010917	0.010317	0.010517
7	0.452	0.4485	0.4416	0.2979	0.1608	0.1348	0.3723	0.3681	0.3594	0.065504	0.057504	0.059304	0.0018042	0.001	0.001	0.013704	0.013004	0.012504
7.5	0.47847	0.47518	0.46548	0.32138	0.18738	0.16068	0.38958	0.38388	0.37488	0.097075	0.056775	0.044475	0.002575	0.001	0.001	0.017875	0.016775	0.014875
8	0.4943	0.4923	0.4836	0.3448	0.207	0.1855	0.4067	0.3996	0.3924	0.068696	0.066396	0.044296	0.0034958	0.001	0.001	0.024196	0.022396	0.017896
8.5	0.51475	0.51385	0.50345	0.37095	0.22515	0.20695	0.41895	0.41435	0.40765	0.10965	0.066946	0.055746	0.0051458	0.001	0.001	0.034246	0.032246	0.021846
9	0.53066	0.53086	0.52106	0.38436	0.24626	0.22306	0.42626	0.42216	0.41556	0.071958	0.065058	0.070858	0.0073583	0.001	0.001	0.052058	0.047658	0.027258
9.5	0.54798	0.54618	0.53608	0.40208	0.26288	0.24468	0.44178	0.43828	0.43088	0.080279	0.076579	0.083779	0.011379	0.001	0.001	0.075379	0.069079	0.035179
10	0.56527	0.56117	0.55048	0.41347	0.27237	0.25777	0.44608	0.44298	0.44007	0.11148	0.095775	0.10068	0.017175	0.001	0.001	0.10988	0.090175	0.043375
Time (hrs)	WT no drug	WT no drug	WT no drug	EGA745 no drug	EGA745 no drug	EGA745 no drug	EGA746 no drug	EGA746 no drug	EGA746 no drug	WT +MEC	WT +MEC	WT +MEC	EGA745 +MEC	EGA745 +MEC	EGA745 +MEC	EGA746 +MEC	EGA746 +MEC	EGA746 +MEC
0.25	0.001	0.001	0.001	0.002	0.004	0.001	0.001	0.001	0.001	0.001	0.001	0.001	0.001	0.001	0.001	0.001	0.001	0.001
0.5	0.001	0.001	0.001	0.002	0.002	0.001	0.001	0.001	0.001	0.001	0.001	0.001	0.001	0.001	0.001	0.001	0.001	0.001
1	0.001	0.003	0.003	0.002	0.002	0.002	0.003	0.003	0.002	0.001	0.002	0.002	0.001	0.001	0.001	0.001	0.001	0.001
1.5	0.006	0.007	0.008	0.003	0.003	0.003	0.008	0.007	0.006	0.006	0.006	0.006	0.001	0.001	0.001	0.005	0.004	0.004
2	0.023	0.024	0.024	0.003	0.005	0.004	0.023	0.018	0.021	0.018	0.019	0.019	0.001	0.001	0.001	0.012	0.009	0.01
2.5	0.074	0.074	0.074	0.004	0.007	0.005	0.071	0.056	0.064	0.053	0.054	0.054	0.001	0.002	0.001	0.018	0.014	0.016
3	0.19	0.188	0.186	0.006	0.011	0.008	0.172	0.151	0.16	0.105	0.107	0.106	0.001	0.002	0.001	0.026	0.02	0.023
3.5	0.296	0.293	0.284	0.009	0.017	0.011	0.264	0.238	0.25	0.142	0.144	0.143	0.001	0.002	0.001	0.023	0.018	0.021
4	0.379	0.372	0.362	0.013	0.025	0.016	0.345	0.315	0.331	0.186	0.19	0.189	0.001	0.002	0.001	0.02	0.015	0.017
4.5	0.444	0.437	0.425	0.019	0.037	0.023	0.413	0.375	0.397	0.22	0.226	0.227	0.001	0.003	0.001	0.017	0.012	0.014
5	0.501	0.492	0.477	0.027	0.055	0.034	0.467	0.426	0.447	0.247	0.247	0.25	0.001	0.002	0.001	0.014	0.011	0.012
5.5	0.554	0.544	0.526	0.038	0.071	0.046	0.515	0.469	0.498	0.24	0.24	0.26	0.001	0.002	0.001	0.013	0.01	0.011
6	0.6	0.59	0.572	0.052	0.092	0.061	0.561	0.513	0.544	0.242	0.273	0.242	0.001	0.002	0.001	0.012	0.009	0.01
6.5	0.636	0.626	0.607	0.068	0.121	0.082	0.593	0.548	0.576	0.262	0.246	0.252	0.001	0.002	0.001	0.012	0.008	0.01
7	0.669	0.66	0.639	0.091	0.159	0.113	0.618	0.571	0.601	0.3	0.286	0.302	0.001	0.002	0.001	0.012	0.008	0.009
7.5	0.7	0.69	0.669	0.126	0.204	0.152	0.64	0.592	0.624	0.32	0.32	0.323	0.001	0.002	0.001	0.012	0.008	0.009
8	0.729	0.718	0.695	0.165	0.24	0.194	0.657	0.609	0.644	0.345	0.347	0.357	0.001	0.002	0.001	0.013	0.008	0.009
8.5	0.758	0.746	0.721	0.209	0.27	0.241	0.677	0.631	0.666	0.376	0.376	0.378	0.001	0.002	0.001	0.017	0.008	0.01
9	0.787	0.774	0.747	0.252	0.296	0.273	0.693	0.649	0.687	0.406	0.406	0.42	0.001	0.001	0.001	0.025	0.01	0.01
9.5	0.816	0.801	0.773	0.279	0.329	0.3	0.713	0.669	0.707	0.432	0.451	0.452	0.001	0.002	0.001	0.044	0.013	0.011
10	0.845	0.83	0.798	0.307	0.352	0.33	0.725	0.683	0.726	0.47	0.484	0.478	0.001	0.002	0.001	0.084	0.02	0.013
Time	WT no drug	WT no drug	WT no drug	EGA745 no drug	EGA745 no drug	EGA745 no drug	EGA746 no drug	EGA746 no drug	EGA746 no drug	WT +RIF	WT +RIF	WT +RIF	EGA745 +RIF	EGA745 +RIF	EGA745 +RIF	EGA746 +RIF	EGA746 +RIF	EGA746 +RIF
0.25	0.001	0.002	0.001	0.004	0.001	0.001	0.001	0.001	0.002	0.001	0.001	0.001	0.002	0.001	0.001	0.002	0.001	0.002
0.5	0.001	0.002	0.001	0.005	0.001	0.001	0.001	0.001	0.002	0.001	0.001	0.001	0.002	0.001	0.001	0.002	0.002	0.002
1	0.002	0.004	0.003	0.005	0.002	0.001	0.002	0.002	0.003	0.002	0.002	0.003	0.002	0.002	0.001	0.004	0.003	0.004
1.5	0.008	0.01	0.008	0.006	0.003	0.002	0.007	0.008	0.009	0.006	0.006	0.006	0.003	0.003	0.001	0.007	0.007	0.007
2	0.027	0.029	0.028	0.009	0.005	0.004	0.027	0.026	0.026	0.014	0.013	0.013	0.004	0.004	0.001	0.014	0.014	0.015
2.5	0.088	0.088	0.088	0.012	0.008	0.006	0.088	0.085	0.083	0.03	0.028	0.027	0.005	0.005	0.002	0.025	0.026	0.028
3	0.203	0.201	0.202	0.015	0.011	0.009	0.198	0.193	0.193	0.071	0.062	0.062	0.006	0.006	0.002	0.054	0.056	0.064
3.5	0.298	0.298	0.293	0.021	0.017	0.014	0.292	0.289	0.286	0.157	0.146	0.144	0.008	0.007	0.003	0.13	0.124	0.136
4	0.373	0.376	0.366	0.03	0.026	0.023	0.37	0.368	0.362	0.252	0.25	0.251	0.009	0.009	0.005	0.172	0.161	0.176
4.5	0.434	0.436	0.428	0.045	0.039	0.035	0.432	0.433	0.425	0.317	0.322	0.326	0.013	0.013	0.008	0.217	0.203	0.226
5	0.484	0.488	0.478	0.067	0.056	0.05	0.486	0.487	0.477	0.374	0.382	0.387	0.018	0.018	0.012	0.247	0.234	0.243
5.5	0.532	0.537	0.526	0.093	0.079	0.066	0.533	0.532	0.527	0.419	0.431	0.439	0.024	0.024	0.017	0.28	0.264	0.276
6	0.578	0.581	0.571	0.131	0.106	0.085	0.577	0.575	0.568	0.469	0.486	0.494	0.035	0.034	0.024	0.33	0.294	0.308
6.5	0.611	0.616	0.605	0.179	0.14	0.114	0.608	0.608	0.599	0.51	0.524	0.532	0.049	0.048	0.033	0.338	0.326	0.332
7	0.643	0.649	0.637	0.232	0.187	0.152	0.63	0.626	0.624	0.544	0.56	0.568	0.073	0.067	0.047	0.384	0.357	0.364
7.5	0.671	0.678	0.666	0.273	0.231	0.192	0.65	0.645	0.652	0.577	0.595	0.603	0.104	0.096	0.065	0.403	0.377	0.388
8	0.697	0.705	0.693	0.306	0.265	0.23	0.671	0.667	0.674	0.607	0.628	0.635	0.14	0.136	0.091	0.414	0.391	0.395
8.5	0.722	0.73	0.719	0.34	0.294	0.258	0.693	0.691	0.699	0.636	0.658	0.666	0.181	0.179	0.123	0.446	0.411	0.411
9	0.747	0.756	0.744	0.372	0.318	0.283	0.715	0.708	0.72	0.666	0.686	0.695	0.215	0.212	0.16	0.466	0.426	0.433
9.5	0.77	0.78	0.769	0.4	0.346	0.305	0.73	0.722	0.741	0.693	0.715	0.724	0.248	0.248	0.193	0.483	0.442	0.449
10	0.794	0.804	0.792	0.432	0.37	0.329	0.746	0.735	0.759	0.72	0.743	0.753	0.28	0.28	0.224	0.49	0.456	0.46
Figure 3f
Growth assay
Time (hrs:mins:sec)	AFA11 +IPTG	AFA11 +IPTG	AFA11 +IPTG	AFA11 -IPTG	AFA11 -IPTG	AFA11 -IPTG
00:00:00	0.005	0.005	0.005	0.005	0.005	0.005
01:00:00	0.023	0.016	0.013	0.034	0.024	0.023
02:00:00	0.148	0.112	0.1	0.248	0.194	0.182
03:00:00	1.17	1.01	0.68	1.69	1.06	1.52
04:00:00	3.74	4.12	3.9	3.52	4.4	3.93
04:01:00	0.005	0.005	0.005	0.005	0.005	0.005
05:00:00	0.027	0.024	0.028	0.025	0.016	0.015
06:00:00	0.248	0.25	0.296	0.076	0.024	0.02
07:00:00	1.48	1.75	1.85	0.074	0.02	0.018
08:00:00	3.5	3.39	4.17	0.062	0.018	0.014
Figure 3g
Growth assays
Time (hrs)	WT no drug	WT no drug	WT no drug	AFA11 125uM IPTG no drug	AFA11 125uM IPTG no drug	AFA11 125uM IPTG no drug	AFA11 5uM IPTG no drug	AFA11 5uM IPTG no drug	AFA11 5uM IPTG no drug	AFA11 no IPTG no drug	AFA11 no IPTG no drug	AFA11 no IPTG no drug	WT +CIP	WT +CIP	WT +CIP	AFA11 125uM IPTG	AFA11 125uM IPTG	AFA11 125uM IPTG	AFA11 5uM IPTG +CIP	AFA11 5uM IPTG +CIP	AFA11 5uM IPTG +CIP	AFA11 no IPTG +CIP	AFA11 no IPTG +CIP	AFA11 no IPTG +CIP	WT +SLB	WT +SLB	WT +SLB	AFA11 +125uM IPTG +SLB	AFA11 +125uM IPTG +SLB	AFA11 +125uM IPTG +SLB	AFA11 +5uM IPTG +SLB	AFA11 +5uM IPTG +SLB	AFA11 +5uM IPTG +SLB	AFA11 no IPTG +SLB	AFA11 no IPTG +SLB	AFA11 no IPTG +SLB	WT +MER	WT +MER	WT +MER	AFA11 +125uM IPTG +MER	AFA11 +125uM IPTG +MER	AFA11 +125uM IPTG +MER	AFA11 +5uM IPTG +MER	AFA11 +5uM IPTG +MER	AFA11 +5uM IPTG +MER	AFA11 no IPTG +MER	AFA11 no IPTG +MER	AFA11 no IPTG +MER
0	0.001	0.001	0.001	0.001	0.001	0.001	0.001	0.001	0.001	0.001	0.001	0.001	0.001	0.001	0.001	0.001	0.001	0.0015	0.0015	0.001	0.0015	0.0015	0.003	0.001	0.001	0.001	0.001	0.001	0.001	0.0015	0.001	0.001	0.001	0.001	0.001	0.002	0.001	0.0015	0.001	0.001	0.001	0.0015	0.001	0.001	0.0015	0.0025	0.002	0.0015
0.5	0.001	0.001	0.001	0.001	0.001	0.001	0.001	0.001	0.001	0.0015	0.001	0.001	0.001	0.001	0.001	0.001	0.001	0.002	0.0015	0.001	0.0045	0.001	0.001	0.001	0.001	0.001	0.001	0.001	0.001	0.001	0.001	0.001	0.002	0.001	0.001	0.0015	0.0015	0.0025	0.001	0.002	0.001	0.001	0.001	0.001	0.001	0.002	0.001	0.001
1	0.001	0.0015	0.001	0.0025	0.001	0.001	0.001	0.0015	0.0015	0.003	0.001	0.001	0.001	0.001	0.001	0.0015	0.001	0.0025	0.003	0.001	0.0055	0.002	0.0015	0.001	0.001	0.0015	0.001	0.002	0.001	0.002	0.001	0.0015	0.003	0.003	0.0015	0.0025	0.0035	0.0045	0.0025	0.005	0.0025	0.001	0.0025	0.002	0.003	0.005	0.0025	0.0035
1.5	0.0025	0.007	0.013	0.0085	0.0035	0.003	0.0065	0.005	0.0055	0.0085	0.004	0.0035	0.002	0.005	0.003	0.0065	0.0035	0.0055	0.007	0.003	0.0085	0.0065	0.0035	0.004	0.003	0.007	0.004	0.0065	0.003	0.0045	0.0055	0.004	0.006	0.007	0.0035	0.0055	0.0075	0.0135	0.0075	0.012	0.006	0.006	0.01	0.006	0.0075	0.013	0.0065	0.0085
2	0.013	0.024	0.017	0.0265	0.0125	0.014	0.023	0.0145	0.0165	0.0245	0.013	0.0135	0.009	0.0175	0.012	0.014	0.007	0.01	0.015	0.008	0.0155	0.016	0.008	0.009	0.0115	0.0215	0.013	0.0145	0.0075	0.0095	0.011	0.0085	0.0115	0.013	0.0075	0.0095	0.0225	0.0385	0.0245	0.0325	0.0165	0.0205	0.0275	0.015	0.0205	0.0315	0.017	0.022
2.5	0.046	0.078	0.0645	0.077	0.04	0.047	0.0705	0.042	0.0505	0.0695	0.036	0.04	0.025	0.0475	0.0325	0.0215	0.0105	0.015	0.023	0.013	0.0215	0.025	0.0135	0.015	0.0215	0.0505	0.0245	0.02	0.0115	0.015	0.012	0.0085	0.0125	0.014	0.0085	0.0105	0.0605	0.0995	0.0715	0.0695	0.04	0.0505	0.0405	0.0245	0.0335	0.045	0.0265	0.033
3	0.129	0.176	0.1555	0.1635	0.1115	0.126	0.139	0.099	0.1135	0.1295	0.081	0.087	0.0575	0.098	0.0705	0.028	0.0125	0.0185	0.0235	0.012	0.0215	0.0235	0.0125	0.0155	0.0345	0.083	0.042	0.0275	0.016	0.0195	0.01	0.0075	0.011	0.012	0.007	0.0095	0.1175	0.1555	0.1365	0.1015	0.07	0.083	0.06	0.0325	0.0435	0.065	0.0375	0.048
3.5	0.2095	0.258	0.24	0.239	0.1935	0.2055	0.2055	0.1555	0.1755	0.191	0.122	0.1315	0.1025	0.146	0.12	0.0335	0.014	0.0215	0.02	0.01	0.018	0.021	0.0105	0.0135	0.0535	0.1165	0.076	0.0415	0.024	0.0295	0.009	0.006	0.0095	0.01	0.006	0.0075	0.163	0.221	0.196	0.1385	0.097	0.1135	0.0635	0.0405	0.057	0.0715	0.0375	0.0455
4	0.277	0.3245	0.3	0.299	0.259	0.271	0.2585	0.1985	0.2265	0.238	0.151	0.1655	0.1385	0.185	0.16	0.0375	0.016	0.024	0.0165	0.008	0.0155	0.017	0.0085	0.0105	0.086	0.148	0.1165	0.064	0.0395	0.046	0.007	0.005	0.008	0.0085	0.0045	0.0065	0.201	0.2755	0.251	0.179	0.1245	0.15	0.062	0.036	0.0505	0.065	0.034	0.046
4.5	0.3345	0.3815	0.3635	0.3475	0.3145	0.325	0.3035	0.2435	0.2745	0.277	0.1685	0.19	0.1755	0.216	0.1955	0.042	0.018	0.027	0.0145	0.0065	0.0135	0.014	0.0075	0.0085	0.1175	0.1855	0.158	0.092	0.0635	0.069	0.006	0.004	0.007	0.007	0.0045	0.0055	0.2345	0.31	0.2795	0.188	0.1495	0.162	0.057	0.0315	0.0445	0.062	0.032	0.0425
5	0.382	0.431	0.4045	0.3915	0.3605	0.37	0.3415	0.2795	0.311	0.305	0.179	0.2075	0.207	0.2425	0.2235	0.046	0.0205	0.0285	0.012	0.0055	0.0115	0.0115	0.006	0.0065	0.151	0.2085	0.1965	0.1205	0.0885	0.094	0.005	0.004	0.0065	0.0065	0.0035	0.005	0.2355	0.258	0.2735	0.1915	0.1615	0.1675	0.0525	0.028	0.042	0.0575	0.0295	0.0395
5.5	0.4255	0.4785	0.4485	0.431	0.401	0.4105	0.38	0.3115	0.3465	0.327	0.193	0.2235	0.23	0.262	0.249	0.048	0.0225	0.0305	0.0105	0.005	0.0105	0.0105	0.0055	0.0055	0.184	0.226	0.2225	0.149	0.116	0.1205	0.0045	0.003	0.0055	0.006	0.003	0.0045	0.2115	0.2865	0.2945	0.241	0.1495	0.189	0.048	0.026	0.0385	0.054	0.0265	0.036
6	0.47	0.521	0.4925	0.468	0.443	0.4515	0.415	0.3415	0.378	0.3455	0.208	0.2405	0.2435	0.28	0.268	0.05	0.0235	0.033	0.01	0.004	0.0105	0.0095	0.0045	0.005	0.204	0.238	0.2355	0.176	0.1415	0.146	0.004	0.003	0.005	0.005	0.0035	0.004	0.165	0.361	0.325	0.145	0.1565	0.1715	0.0445	0.0245	0.035	0.0505	0.024	0.0315
6.5	0.5025	0.555	0.533	0.4955	0.4725	0.4805	0.4425	0.365	0.4095	0.3585	0.223	0.253	0.2565	0.295	0.2865	0.051	0.025	0.034	0.0095	0.004	0.0095	0.0085	0.0045	0.004	0.204	0.243	0.2555	0.1985	0.166	0.166	0.004	0.0025	0.005	0.005	0.0025	0.004	0.19	0.1955	0.2025	0.131	0.1355	0.152	0.0415	0.022	0.033	0.0465	0.022	0.0305
7	0.533	0.588	0.5635	0.521	0.499	0.506	0.464	0.3885	0.4305	0.37	0.242	0.268	0.265	0.306	0.301	0.05	0.0255	0.034	0.0085	0.004	0.0095	0.008	0.0045	0.004	0.2115	0.2385	0.26	0.214	0.1865	0.1835	0.0035	0.002	0.0045	0.005	0.0025	0.0035	0.1995	0.1175	0.204	0.149	0.1155	0.153	0.0375	0.0215	0.0315	0.043	0.021	0.0275
7.5	0.5605	0.618	0.584	0.545	0.5235	0.5315	0.482	0.4075	0.4485	0.3775	0.2615	0.2785	0.2675	0.3145	0.3115	0.05	0.0265	0.0345	0.0085	0.003	0.009	0.0075	0.0035	0.003	0.2125	0.25	0.253	0.227	0.2025	0.1955	0.0035	0.002	0.0045	0.005	0.0025	0.0035	0.243	0.1175	0.207	0.141	0.124	0.133	0.035	0.019	0.03	0.0405	0.02	0.026
8	0.588	0.6465	0.61	0.569	0.5475	0.555	0.5005	0.4245	0.4675	0.3855	0.281	0.292	0.267	0.3195	0.319	0.0495	0.027	0.036	0.0085	0.003	0.0085	0.0075	0.0035	0.003	0.21	0.2555	0.2525	0.2315	0.213	0.204	0.003	0.002	0.0045	0.004	0.0025	0.003	0.098	0.137	0.188	0.1535	0.121	0.1315	0.0325	0.0185	0.028	0.038	0.0185	0.024

## Sheet: Figure 4
Figure 4c
Growth assays
Time (hrs)	WT no drug	WT no drug	WT no drug	EGA749 no drug	EGA749 no drug	EGA749 no drug	WT +RIF	WT +RIF	WT +RIF	EGA749 +RIF	EGA749 +RIF	EGA749 +RIF
0.25	0.001	0.001	0.001	0.001	0.001	0.001	0.001	0.002	0.001	0.001	0.006	0.001
0.5	0.001	0.001	0.001	0.001	0.001	0.001	0.001	0.002	0.001	0.001	0.003	0.001
1	0.003	0.002	0.002	0.001	0.001	0.003	0.003	0.004	0.003	0.001	0.004	0.001
1.5	0.008	0.007	0.007	0.004	0.005	0.007	0.006	0.006	0.006	0.001	0.006	0.001
2	0.026	0.026	0.025	0.017	0.018	0.02	0.014	0.013	0.014	0.001	0.006	0.001
2.5	0.083	0.085	0.08	0.051	0.054	0.055	0.03	0.024	0.03	0.0005	0.004	0.001
3	0.196	0.197	0.195	0.119	0.122	0.124	0.067	0.054	0.071	0.001	0.002	0.001
3.5	0.292	0.292	0.299	0.189	0.193	0.195	0.165	0.128	0.173	0.001	0.003	0.001
4	0.366	0.367	0.383	0.243	0.248	0.253	0.261	0.236	0.271	0.001	0.002	0.001
4.5	0.427	0.427	0.449	0.286	0.292	0.297	0.326	0.302	0.34	0.001	0.006	0.001
5	0.479	0.478	0.507	0.324	0.33	0.335	0.381	0.36	0.397	0.001	0.002	0.001
5.5	0.526	0.526	0.566	0.36	0.367	0.372	0.43	0.411	0.449	0.001	0.002	0.001
6	0.573	0.572	0.608	0.393	0.4	0.404	0.483	0.465	0.502	0.001	0.002	0.001
6.5	0.607	0.606	0.648	0.422	0.432	0.435	0.52	0.504	0.542	0.001	0.004	0.001
7	0.64	0.639	0.683	0.444	0.455	0.458	0.557	0.541	0.579	0.001	0.004	0.001
7.5	0.67	0.668	0.714	0.466	0.476	0.479	0.592	0.577	0.614	0.001	0.005	0.001
8	0.696	0.695	0.744	0.484	0.494	0.499	0.624	0.611	0.648	0.001	0.003	0.001
Time (hrs)	WT no drug	WT no drug	WT no drug	EGA749 no drug	EGA749 no drug	EGA749 no drug	WT +AZITH	WT +AZITH	WT +AZITH	EGA749 +AZITH	EGA749 +AZITH	EGA749 +AZITH
0.25	0.002	0.001	0.001	0.013	0.001	0.005	0.004	0.001	0.001	0.005	0.008	0.001
0.5	0.001	0.01	0.002	0.013	0.001	0.006	0.005	0.001	0.001	0.004	0.004	0.002
1	0.004	0.012	0.004	0.015	0.003	0.008	0.007	0.001	0.001	0.007	0.006	0.004
1.5	0.011	0.019	0.011	0.019	0.007	0.013	0.014	0.007	0.007	0.007	0.007	0.005
2	0.033	0.04	0.032	0.034	0.021	0.027	0.033	0.026	0.026	0.007	0.007	0.005
2.5	0.103	0.109	0.1	0.075	0.064	0.07	0.092	0.084	0.083	0.009	0.008	0.006
3	0.217	0.231	0.224	0.147	0.145	0.144	0.198	0.184	0.175	0.008	0.008	0.007
3.5	0.308	0.336	0.331	0.215	0.223	0.214	0.289	0.269	0.252	0.008	0.008	0.006
4	0.385	0.424	0.417	0.278	0.291	0.279	0.36	0.336	0.316	0.008	0.008	0.006
4.5	0.456	0.5	0.492	0.318	0.341	0.326	0.396	0.374	0.353	0.008	0.008	0.006
5	0.513	0.563	0.553	0.357	0.39	0.373	0.413	0.391	0.371	0.008	0.008	0.006
5.5	0.565	0.617	0.606	0.377	0.43	0.411	0.421	0.4	0.38	0.008	0.008	0.006
6	0.615	0.67	0.659	0.397	0.461	0.45	0.426	0.404	0.385	0.008	0.007	0.006
6.5	0.654	0.71	0.698	0.42	0.491	0.492	0.423	0.402	0.386	0.007	0.006	0.005
7	0.687	0.746	0.733	0.456	0.52	0.516	0.415	0.394	0.382	0.006	0.004	0.002
7.5	0.72	0.779	0.764	0.496	0.537	0.538	0.406	0.385	0.377	0.007	0.002	0.001
8	0.749	0.808	0.793	0.511	0.555	0.552	0.398	0.377	0.371	0.001	0.001	0.001
Time (hrs)	WT no drug	WT no drug	WT no drug	EGA749 no drug	EGA749 no drug	EGA749 no drug	WT +MEC	WT +MEC	EGA749 +MEC	EGA749 +MEC	EGA749 +MEC
0.25	0.001	0.001	0.001	0.001	0.001	0.001	0.004	0.002	0.001	0.001	0.001
0.5	0.001	0.001	0.001	0.001	0.001	0.001	0.004	0.002	0.001	0.001	0.001
1	0.002	0.003	0.003	0.002	0.002	0.001	0.006	0.004	0.002	0.002	0.003
1.5	0.008	0.009	0.009	0.005	0.006	0.005	0.01	0.009	0.005	0.005	0.006
2	0.027	0.027	0.027	0.017	0.019	0.017	0.024	0.023	0.016	0.019	0.016
2.5	0.087	0.085	0.085	0.052	0.057	0.05	0.063	0.06	0.048	0.054	0.046
3	0.208	0.206	0.205	0.123	0.129	0.119	0.111	0.11	0.103	0.113	0.1
3.5	0.312	0.312	0.312	0.202	0.209	0.199	0.151	0.149	0.16	0.171	0.158
4	0.398	0.399	0.398	0.264	0.266	0.26	0.189	0.188	0.216	0.223	0.217
4.5	0.463	0.465	0.465	0.313	0.311	0.308	0.225	0.229	0.257	0.26	0.261
5	0.519	0.523	0.523	0.355	0.353	0.351	0.257	0.24	0.291	0.295	0.303
5.5	0.574	0.579	0.58	0.394	0.39	0.39	0.235	0.24	0.323	0.325	0.339
6	0.615	0.622	0.622	0.431	0.426	0.428	0.239	0.247	0.356	0.353	0.377
6.5	0.654	0.661	0.662	0.459	0.454	0.456	0.273	0.265	0.38	0.379	0.404
7	0.687	0.695	0.697	0.483	0.477	0.479	0.288	0.296	0.405	0.4	0.426
7.5	0.718	0.728	0.729	0.505	0.498	0.5	0.313	0.316	0.431	0.424	0.45
8	0.748	0.759	0.76	0.525	0.519	0.522	0.353	0.336	0.457	0.465	0.476
Time (hrs)	WT no drug	WT no drug	WT no drug	EGA749 no drug	EGA749 no drug	EGA749 no drug	WT +COL	WT +COL	WT +COL	EGA749 +COL	EGA749 +COL	EGA749 +COL	WT +PB	WT +PB	WT +PB	EGA749 +PB	EGA749 +PB	EGA749 +PB
0	0.0015875	0.0021875	0.001	0.0027875	0.001	0.0012875	0.0018875	0.0010875	0.020688	0.0010875	0.0011875	0.001	0.0020875	0.0024875	0.0013875	0.001	0.001	0.0018875
0.5	0.0016167	0.0012167	0.0011167	0.0025167	0.001	0.0012167	0.0019167	0.0014167	0.0079167	0.0012167	0.0012167	0.001	0.0025167	0.0027167	0.0013167	0.001	0.0012167	0.0018167
1	0.0030167	0.0026167	0.0023167	0.0033167	0.0017167	0.0020167	0.0029167	0.0023167	0.023817	0.0017167	0.0018167	0.0013167	0.0038167	0.0034167	0.0023167	0.001	0.0017167	0.0024167
1.5	0.0075667	0.0075667	0.0066667	0.0064667	0.0047667	0.0050667	0.0057667	0.0050667	0.027367	0.0024667	0.0026667	0.0022667	0.0066667	0.0055667	0.0051667	0.0021667	0.0031667	0.0036667
2	0.024542	0.024742	0.022242	0.017242	0.015642	0.015442	0.015042	0.013342	0.034542	0.0038417	0.0048417	0.0039417	0.017142	0.012342	0.014942	0.0051417	0.0067417	0.0069417
2.5	0.077779	0.079279	0.072379	0.047679	0.046079	0.044579	0.059979	0.054479	0.071679	0.0063792	0.0080792	0.0069792	0.063079	0.047279	0.058579	0.010879	0.013479	0.012979
3	0.1421	0.1442	0.1385	0.093596	0.092496	0.091796	0.1244	0.1184	0.1392	0.011496	0.014896	0.012896	0.1241	0.1077	0.1259	0.020996	0.024996	0.024996
3.5	0.20082	0.20112	0.19582	0.13682	0.13742	0.13792	0.18082	0.17342	0.19312	0.025021	0.026421	0.026321	0.17762	0.16222	0.18232	0.037421	0.046821	0.048921
4	0.25465	0.25585	0.24895	0.17185	0.17525	0.17685	0.23635	0.22835	0.24655	0.03665	0.04355	0.04275	0.22965	0.21505	0.23925	0.05775	0.07085	0.07335
4.5	0.30019	0.29889	0.29019	0.19829	0.20319	0.20419	0.28219	0.27029	0.28919	0.055592	0.065092	0.068292	0.27099	0.25409	0.28189	0.076592	0.094092	0.093892
5	0.33818	0.33548	0.32578	0.22158	0.22708	0.23048	0.31868	0.30388	0.32498	0.072179	0.083579	0.085479	0.30488	0.28688	0.31628	0.095479	0.11808	0.11628
5.5	0.37556	0.37106	0.36146	0.24536	0.25226	0.25486	0.35436	0.33656	0.35976	0.091162	0.10146	0.11156	0.33496	0.31746	0.35116	0.11866	0.13716	0.13696
6	0.41126	0.40666	0.39596	0.26806	0.27246	0.27896	0.38886	0.36526	0.39416	0.10206	0.11576	0.12536	0.36276	0.34806	0.38656	0.12986	0.15356	0.15206
6.5	0.4492	0.4416	0.4309	0.2889	0.2964	0.3027	0.4244	0.3972	0.4218	0.1171	0.1335	0.1413	0.3906	0.3829	0.4163	0.1431	0.1715	0.175
7	0.4753	0.4661	0.4577	0.3083	0.3147	0.319	0.4532	0.4276	0.4585	0.1321	0.149	0.1594	0.4197	0.4046	0.444	0.1572	0.1848	0.1882
7.5	0.50232	0.49172	0.48052	0.32042	0.32892	0.33352	0.47812	0.45322	0.47992	0.13882	0.16122	0.17672	0.44242	0.42872	0.46992	0.17222	0.20392	0.20552
8	0.52506	0.51096	0.50106	0.33176	0.34016	0.34556	0.50116	0.47166	0.50306	0.15236	0.18056	0.18646	0.45996	0.44536	0.48786	0.18476	0.21756	0.22376
Time (hrs)	WT no drug	WT no drug	WT no drug	EGA749 no drug	EGA749 no drug	EGA749 no drug	WT +AZT	WT +AZT	WT +AZT	EGA749 +AZT	EGA749 +AZT	EGA749 +AZT	WT +SLB	WT +SLB	WT +SLB	EGA749 +SLB	EGA749 +SLB	EGA749 +SLB
0	0.0031292	0.0015292	0.0011292	0.0019292	0.011129	0.001	0.0016292	0.0011292	0.001	0.0017292	0.0019292	0.0015292	0.0011292	0.0023292	0.0035292	0.0015292	0.0021292	0.0012292
0.5	0.0035167	0.0014167	0.0012167	0.0022167	0.014917	0.001	0.0016167	0.0013167	0.001	0.0021167	0.0021167	0.0015167	0.0013167	0.0025167	0.0037167	0.0016167	0.0024167	0.0013167
1	0.0048792	0.0026792	0.0023792	0.0033792	0.016579	0.0016792	0.0030792	0.0025792	0.0014792	0.0029792	0.0029792	0.0022792	0.0025792	0.0036792	0.0049792	0.0023792	0.0033792	0.0022792
1.5	0.0092125	0.0068125	0.0063125	0.0061125	0.019613	0.0041125	0.0075125	0.0069125	0.0055125	0.0057125	0.0056125	0.0049125	0.0067125	0.0077125	0.0088125	0.0047125	0.0060125	0.0049125
2	0.025608	0.022308	0.021108	0.016108	0.029808	0.014108	0.025208	0.023308	0.021008	0.015108	0.014908	0.014208	0.023808	0.023708	0.024608	0.013508	0.015008	0.014108
2.5	0.076488	0.071987	0.068488	0.044187	0.057588	0.041787	0.079988	0.076287	0.073487	0.038387	0.036988	0.036988	0.075987	0.074188	0.074688	0.032888	0.034287	0.033388
3	0.1393	0.1391	0.1344	0.088996	0.1028	0.089196	0.1454	0.1463	0.1454	0.073096	0.066796	0.071896	0.1292	0.1306	0.1299	0.060396	0.060896	0.060496
3.5	0.19354	0.19524	0.19084	0.12944	0.14304	0.13194	0.18314	0.19544	0.18984	0.10434	0.091537	0.10104	0.16804	0.16914	0.16994	0.088438	0.087038	0.087837
4	0.24789	0.24939	0.24489	0.16729	0.17899	0.16949	0.21109	0.23119	0.24039	0.13219	0.15289	0.12989	0.17099	0.20349	0.20369	0.11299	0.11309	0.11439
4.5	0.29148	0.29288	0.28448	0.19298	0.20668	0.19728	0.25388	0.26788	0.24558	0.17838	0.18278	0.16298	0.21798	0.19568	0.20358	0.13768	0.13758	0.13918
5	0.32846	0.32906	0.32106	0.21576	0.22696	0.22086	0.24606	0.23796	0.24696	0.25956	0.25726	0.21016	0.24736	0.22926	0.27956	0.15986	0.15836	0.16236
5.5	0.36224	0.36284	0.35304	0.23844	0.25094	0.24494	0.35494	0.34804	0.27204	0.16094	0.38274	0.18404	0.29784	0.29694	0.34304	0.17714	0.17934	0.18064
6	0.39462	0.39452	0.38482	0.25832	0.27142	0.26592	0.49322	0.24962	0.16562	0.15022	0.21732	0.16702	0.15632	0.29692	0.17572	0.19692	0.19172	0.18632
6.5	0.42775	0.43105	0.42195	0.27855	0.28995	0.28765	0.40725	0.19335	0.15425	0.11745	0.18865	0.17735	0.11955	0.11055	0.16945	0.20345	0.22295	0.25205
7	0.4583	0.4572	0.4493	0.2977	0.3115	0.3083	0.2637	0.2401	0.2847	0.0899	0.4793	0.2542	0.1372	0.1768	0.5108	0.2353	0.235	0.2413
7.5	0.48228	0.48318	0.47108	0.31568	0.32448	0.32138	0.18888	0.22258	0.094979	0.10978	0.36598	0.21128	0.25128	0.19968	0.24138	0.25598	0.29008	0.28138
8	0.50436	0.50336	0.49126	0.32856	0.33866	0.33486	0.26366	0.20146	0.28736	0.093858	0.28456	0.37446	0.39416	0.53216	0.43776	0.25646	0.27806	0.26886
Figure 4d
Growth assays
Time (hrs)	WT	WT	WT	∆pbp1B	∆pbp1B	∆pbp1B	WT+RIF	WT+RIF	WT+RIF	∆pbp1B+RIF	∆pbp1B+RIF	∆pbp1B+RIF	WT+AZITH	WT+AZITH	WT+AZITH	∆pbp1B+AZITH	∆pbp1B+AZITH	∆pbp1B+AZITH	WT+SLB	WT+SLB	WT+SLB	∆pbp1B+SLB	∆pbp1B+SLB	∆pbp1B+SLB
0	0.003	0.005	0.003	0.004	0.003	0.004	0.003	0.005	0.008	0.005	0.003	0.001	0.003	0.002	0.003	0.003	0.004	0.005	0.004	0.004	0.003	0.006	0.005	0.007
0.5	0.002	0.002	0.001	0.002	0.001	0.003	0.002	0.002	0.013	0.002	0.001	0.001	0.002	0.001	0.001	0.002	0.002	0.003	0.002	0.001	0.001	0.004	0.004	0.005
1	0.003	0.003	0.002	0.003	0.003	0.003	0.003	0.003	0.015	0.003	0.002	0.001	0.003	0.001	0.002	0.003	0.003	0.004	0.003	0.002	0.002	0.005	0.004	0.006
1.5	0.006	0.006	0.005	0.006	0.005	0.007	0.005	0.005	0.011	0.005	0.003	0.002	0.005	0.004	0.005	0.006	0.005	0.007	0.005	0.005	0.005	0.008	0.007	0.009
2	0.015	0.015	0.015	0.017	0.015	0.017	0.009	0.009	0.013	0.006	0.004	0.004	0.014	0.014	0.015	0.016	0.014	0.017	0.014	0.015	0.015	0.019	0.017	0.02
2.5	0.044	0.047	0.049	0.051	0.045	0.049	0.016	0.016	0.021	0.007	0.005	0.005	0.041	0.045	0.045	0.048	0.043	0.048	0.044	0.045	0.047	0.054	0.048	0.054
3	0.128	0.134	0.139	0.14	0.132	0.137	0.035	0.035	0.05	0.009	0.007	0.007	0.12	0.127	0.129	0.133	0.122	0.131	0.121	0.127	0.132	0.143	0.134	0.142
3.5	0.228	0.226	0.232	0.229	0.234	0.24	0.085	0.082	0.088	0.011	0.009	0.009	0.222	0.215	0.224	0.236	0.225	0.237	0.212	0.209	0.22	0.238	0.228	0.235
4	0.305	0.302	0.303	0.302	0.316	0.321	0.178	0.172	0.179	0.016	0.016	0.013	0.3	0.283	0.3	0.312	0.301	0.315	0.284	0.276	0.29	0.311	0.301	0.307
4.5	0.375	0.367	0.368	0.366	0.387	0.392	0.259	0.251	0.259	0.025	0.02	0.022	0.357	0.334	0.354	0.362	0.354	0.366	0.339	0.327	0.345	0.369	0.358	0.365
5	0.43	0.421	0.421	0.421	0.447	0.452	0.319	0.308	0.317	0.043	0.034	0.038	0.388	0.361	0.38	0.389	0.383	0.393	0.389	0.375	0.396	0.425	0.413	0.419
5.5	0.48	0.473	0.47	0.471	0.5	0.504	0.369	0.356	0.364	0.077	0.061	0.07	0.402	0.377	0.392	0.4	0.395	0.404	0.436	0.418	0.444	0.475	0.463	0.468
6	0.532	0.523	0.52	0.521	0.553	0.559	0.418	0.404	0.409	0.132	0.109	0.126	0.409	0.388	0.399	0.406	0.402	0.409	0.481	0.464	0.49	0.521	0.51	0.515
6.5	0.569	0.561	0.559	0.557	0.591	0.596	0.468	0.455	0.462	0.209	0.185	0.198	0.413	0.393	0.4	0.402	0.399	0.404	0.513	0.497	0.523	0.553	0.541	0.547
7	0.603	0.596	0.592	0.589	0.624	0.631	0.507	0.492	0.494	0.278	0.263	0.258	0.406	0.394	0.392	0.392	0.39	0.394	0.54	0.523	0.55	0.582	0.57	0.574
7.5	0.633	0.627	0.623	0.618	0.656	0.665	0.545	0.53	0.528	0.337	0.329	0.312	0.394	0.385	0.38	0.382	0.38	0.383	0.566	0.55	0.579	0.61	0.599	0.601
8	0.663	0.657	0.653	0.647	0.686	0.695	0.581	0.564	0.559	0.39	0.39	0.36	0.384	0.373	0.37	0.373	0.372	0.374	0.592	0.575	0.606	0.637	0.627	0.626
Time (hrs)	WT no drug	WT no drug	WT no drug	WT +COL	WT +COL	WT +COL	∆pbp1b no drug	∆pbp1b no drug	∆pbp1b no drug	∆pbp1b +COL	∆pbp1b +COL	∆pbp1b +COL
0	0.0039	0.001	0.001	0.001	0.001	0.0012333	0.001	0.001	0.001	0.0032667	0.0018	0.001
0.5	0.0035	0.001	0.001	0.0014333	0.001	0.0016667	0.001	0.0036333	0.001	0.0034	0.0027333	0.002
1	0.00525	0.00195	0.00205	0.00215	0.001	0.0024167	0.00215	0.0041167	0.0012833	0.0040167	0.0035167	0.0022167
1.5	0.010542	0.007475	0.007175	0.0047083	0.0032417	0.004975	0.010775	0.0097417	0.006275	0.0036417	0.003075	0.0019083
2	0.032113	0.025112	0.023613	0.0093125	0.0077458	0.0098458	0.022146	0.022113	0.022113	0.0026125	0.0021125	0.0012458
2.5	0.080846	0.079246	0.075412	0.031813	0.026879	0.029413	0.069612	0.073112	0.073079	0.0027125	0.0019458	0.001
3	0.15479	0.14702	0.14105	0.093054	0.085754	0.088987	0.15312	0.15009	0.14879	0.0023208	0.0017542	0.001
3.5	0.2151	0.20377	0.19693	0.14563	0.14047	0.14373	0.21723	0.21103	0.20793	0.0024667	0.0016667	0.001
4	0.27182	0.25815	0.25062	0.19359	0.18929	0.19295	0.27909	0.27069	0.26672	0.0021542	0.0015542	0.001
4.5	0.31753	0.30319	0.29619	0.24089	0.23763	0.24106	0.32609	0.31916	0.31522	0.002325	0.0017583	0.001
5	0.35805	0.34232	0.33482	0.27592	0.27575	0.27912	0.36825	0.36139	0.35632	0.0021208	0.0018208	0.001
5.5	0.39644	0.37814	0.36934	0.31098	0.31338	0.31478	0.40814	0.39958	0.39441	0.0025083	0.001975	0.001
6	0.43363	0.41066	0.40043	0.33883	0.34256	0.3456	0.4515	0.4339	0.42743	0.0023292	0.0018958	0.001
6.5	0.46933	0.44223	0.4318	0.3687	0.37496	0.37786	0.4855	0.47276	0.46546	0.0023625	0.0015958	0.001
7	0.49887	0.4747	0.46284	0.3955	0.40364	0.40837	0.5108	0.50097	0.49604	0.0020708	0.0017375	0.001
7.5	0.52462	0.50452	0.49578	0.42342	0.43208	0.43508	0.53758	0.52992	0.52372	0.0020167	0.0014833	0.001
8	0.54788	0.52808	0.51755	0.44981	0.45741	0.46185	0.55941	0.55461	0.54841	0.0020792	0.0016458	0.001
Time (hrs)	WT no drug	WT no drug	WT no drug	WT +PB	WT +PB	WT +PB	∆pbp1b no drug	∆pbp1b no drug	∆pbp1b no drug	∆pbp1b +PB	∆pbp1b +PB	∆pbp1b +PB
0	0.0039	0.001	0.001	0.001	0.001	0.001	0.001	0.001	0.001	0.0045	0.001	0.0053333
0.5	0.0035	0.001	0.001	0.001	0.001	0.0011667	0.001	0.0036333	0.001	0.0038667	0.001	0.0052667
1	0.00525	0.00195	0.00205	0.001	0.001	0.0019167	0.00215	0.0041167	0.0012833	0.0046167	0.0010167	0.0059833
1.5	0.010542	0.007475	0.007175	0.002975	0.0034083	0.004675	0.010775	0.0097417	0.006275	0.004275	0.001	0.005475
2	0.032113	0.025112	0.023613	0.0094125	0.0095125	0.011213	0.022146	0.022113	0.022113	0.0032125	0.001	0.0041458
2.5	0.080846	0.079246	0.075412	0.042813	0.041313	0.044446	0.069612	0.073112	0.073079	0.0031458	0.001	0.0042792
3	0.15479	0.14702	0.14105	0.10875	0.10825	0.11049	0.15312	0.15009	0.14879	0.0026875	0.001	0.0036542
3.5	0.2151	0.20377	0.19693	0.1638	0.1654	0.16487	0.21723	0.21103	0.20793	0.0027333	0.001	0.0041333
4	0.27182	0.25815	0.25062	0.21432	0.21785	0.21435	0.27909	0.27069	0.26672	0.0026542	0.001	0.0038208
4.5	0.31753	0.30319	0.29619	0.26139	0.26689	0.26172	0.32609	0.31916	0.31522	0.0027583	0.001	0.0039917
5	0.35805	0.34232	0.33482	0.30115	0.30685	0.29895	0.36825	0.36139	0.35632	0.0025875	0.001	0.0038208
5.5	0.39644	0.37814	0.36934	0.33444	0.34274	0.33314	0.40814	0.39958	0.39441	0.002875	0.001	0.003975
6	0.43363	0.41066	0.40043	0.3633	0.3735	0.3614	0.4515	0.4339	0.42743	0.0027625	0.001	0.0038625
6.5	0.46933	0.44223	0.4318	0.39513	0.40623	0.39193	0.4855	0.47276	0.46546	0.0027625	0.001	0.0040625
7	0.49887	0.4747	0.46284	0.42337	0.43727	0.41924	0.5108	0.50097	0.49604	0.0025042	0.001	0.0035708
7.5	0.52462	0.50452	0.49578	0.45375	0.46925	0.45065	0.53758	0.52992	0.52372	0.0025167	0.001	0.0039167
8	0.54788	0.52808	0.51755	0.47775	0.49255	0.47445	0.55941	0.55461	0.54841	0.0025792	0.001	0.0037125
Figure 4e
SDS sensitivity CFE assay
[SDS] (%)	WT	WT	WT	WT	ΔpbpG	ΔpbpG	ΔpbpG	ΔpbpG	ΔlpsB	ΔlpsB	ΔlpsB	ΔlpsB	ΔlpxL	ΔlpxL	ΔlpxL	ΔlpxL
0	1	1	1	1	1	1	1	1	1	1	1	1	1	1	1	1
0.003125	1.66667	1.2	1.5	0.625	0.9375	1.85714	0.526316	0.818182	0.5	1	0.5	0.857143	0.888889	0.8125	1.57143	1.1
0.00625	1.83333	1.73333	1	1.75	0.875	1.14286	0.421053	0.272727	1.75	1	0.75	0.428571	1.33333	0.625	3	1.3
0.0125	3.16667	0.933333	1.25	1.75	6.25e-06	1.4286e-05	5.26316e-06	9.09091e-06	2.5e-06	2e-06	1.25e-06	1.42857e-06	1.44444	0.3125	0.857143	1.6
0.025	1.16667	0.933333	1.25	0.875	6.25e-06	1.4286e-05	5.26316e-06	9.09091e-06	2.5e-06	2e-06	1.25e-06	1.42857e-06	1.22222	0.3125	1.42857	1.4
0.05	1.33333	0.6	1.75	1.75	6.25e-06	1.4286e-05	5.26316e-06	9.09091e-06	2.5e-06	2e-06	1.25e-06	1.42857e-06	0.333333	0.6875	1.71429	1.4
0.1	1.83333	0.666667	1	1	6.25e-06	1.4286e-05	5.26316e-06	9.09091e-06	2.5e-06	2e-06	1.25e-06	1.42857e-06	1.77778	0.6875	1	0.7
0.2	0.00166667	0.00066667	0.0003375	0.00025	6.25e-06	1.4286e-05	5.26316e-06	9.09091e-06	2.5e-06	2e-06	1.25e-06	1.42857e-06	1.1111e-06	6.25e-07	4.28571e-05	6e-05
Figure 4f
RIF and SDS sensitivity CFE assays
[SDS] (%)	WT/vector	∆pbpG/vector	∆pbpG/pbpG+
0.05	1.62963	4.35e-06	1.35849
0.05	1.57576	4.35e-06	1.23077
0.05	1.21212	4.17e-06	1.33333
[RIF] (µg/ml)	WT/vector	∆pbpG/vector	∆pbpG/pbpG+
0.5	1.11111	4.35e-06	0.584906
0.5	0.848485	4.35e-06	0.615385
0.5	0.969697	4.17e-06	0.846154
Figure 4g-h
LOS image analysis
	core	core	core	core	core	core	core	intermediate	intermediate	intermediate	intermediate	intermediate	intermediate	intermediate	full	full	full	full	full	full	full
WT	0.669165	0.641771	0.654855	0.783367	0.641251	0.576414	0.615141	0.101997	0.100523	0.093072	0.072758	0.060716	0.095387	0.064901	0.253553	0.238825	0.245748	0.254148	0.21533	0.328198	0.25593
∆pbpG	0.458495	0.487697	0.517714	0.316613	0.306919	0.178675	0.177595	0.093326	0.093455	0.089688	0.069994	0.088674	0.083814	0.054793	0.196203	0.198792	0.203896	0.195587	0.240061	0.191478	0.168535
∆lpsB	0.361722	0.40457	0.372059			0.097682	0.087534	0.269695	0.298276	0.276475			0.170156	0.165971	0.007372	0.007828	0.007316			8.31e-07	3.99e-07
∆lpxLAb	0.497395	0.503812	0.441887			0.308362	0.304162	0.12326	0.107465	0.104205			0.057831	0.058912	0.401772	0.388246	0.36952			0.317361	0.288782
uncropped gels

## Sheet: Figure 5
Figure 5d
Growth assays
Time (hrs)	WT no drug	WT no drug	WT no drug	WT +SLB	WT +SLB	WT +SLB	∆pbp2 no drug	∆pbp2 no drug	∆pbp2 no drug	∆pbp2 +SLB	∆pbp2 +SLB	∆pbp2 +SLB	ΔelsL no drug	ΔelsL no drug	ΔelsL no drug	ΔelsL +SLB	ΔelsL +SLB	ΔelsL +SLB
0	0.0010875	0.001	0.001	0.0020875	0.0030875	0.0036208	0.001	0.0021875	0.0015875	0.001	0.001	0.001	0.0030292	0.0010292	0.0014292	0.0012292	0.001	0.0012292
0.5	0.001	0.001	0.001	0.002225	0.002725	0.003925	0.002125	0.0025583	0.001825	0.001	0.001	0.001125	0.0029583	0.0011583	0.0016583	0.0013583	0.0013917	0.002125
1	0.0019083	0.0017083	0.0010417	0.0032083	0.003875	0.0047417	0.0022417	0.003475	0.0027417	0.0012417	0.0011417	0.0018083	0.0046917	0.0026917	0.0032917	0.002725	0.0027917	0.003525
1.5	0.0051042	0.0049708	0.0042375	0.0060708	0.0068708	0.0078375	0.0049708	0.0070375	0.0050708	0.0029042	0.0027375	0.0033375	0.0090167	0.0067833	0.0073833	0.00595	0.0060167	0.00685
2	0.016471	0.016871	0.015404	0.017904	0.019138	0.019871	0.013704	0.014371	0.012904	0.0058375	0.0059375	0.0067375	0.022838	0.019971	0.020604	0.011104	0.011038	0.011804
2.5	0.053562	0.055596	0.052729	0.055929	0.058263	0.059429	0.041563	0.040696	0.038563	0.0089292	0.0089958	0.010329	0.062467	0.057967	0.058567	0.014867	0.014333	0.0159
3	0.12453	0.12166	0.11933	0.10933	0.11213	0.1122	0.097329	0.093829	0.091863	0.0095958	0.010196	0.010729	0.11669	0.10882	0.10835	0.013487	0.013188	0.013654
3.5	0.18746	0.1798	0.17696	0.14466	0.1483	0.1492	0.14986	0.14416	0.14133	0.0077625	0.0082958	0.0092292	0.16199	0.15105	0.14979	0.011454	0.011188	0.012188
4	0.24464	0.2347	0.23417	0.178	0.1748	0.1878	0.19767	0.18864	0.18577	0.0067375	0.0069042	0.0079375	0.19835	0.18771	0.18621	0.010246	0.0098125	0.010946
4.5	0.29347	0.2802	0.28094	0.19264	0.1921	0.20364	0.2352	0.22774	0.22627	0.0060042	0.0063042	0.0073708	0.22933	0.21563	0.2121	0.0094	0.0088667	0.0099333
5	0.33299	0.31806	0.31856	0.25269	0.27282	0.36312	0.27036	0.26269	0.26189	0.0055583	0.0056917	0.0066583	0.26003	0.24493	0.2428	0.0086625	0.0082625	0.0092958
5.5	0.36949	0.35352	0.35496	0.39129	0.35392	0.35476	0.30426	0.29626	0.29552	0.0052583	0.0054583	0.006425	0.28801	0.27077	0.26881	0.008075	0.0077417	0.0087417
6	0.40486	0.38746	0.38856	0.42876	0.40782	0.28799	0.33729	0.32859	0.32936	0.0048583	0.0049583	0.006225	0.31683	0.29633	0.29696	0.0075625	0.0073292	0.0084625
6.5	0.44035	0.41962	0.42112	0.40602	0.45372	0.26335	0.37115	0.36302	0.36039	0.0049875	0.0047542	0.0073208	0.34551	0.32471	0.32441	0.0072417	0.0069083	0.0080417
7	0.4655	0.45164	0.4534	0.48194	0.3855	0.45147	0.39294	0.39124	0.39164	0.0054708	0.0044042	0.010404	0.36218	0.34405	0.34422	0.0068833	0.0065833	0.0077833
7.5	0.48997	0.47634	0.47974	0.46794	0.46774	0.50334	0.4132	0.41274	0.4132	0.0075708	0.0043375	0.019004	0.38601	0.35984	0.35874	0.0067083	0.0065083	0.0075417
8	0.5118	0.4988	0.50333	0.5064	0.58906	0.5227	0.43296	0.43376	0.43586	0.013229	0.0042292	0.038496	0.40333	0.37317	0.3779	0.0066	0.0063	0.0074333
Time (hrs)	WT no drug	WT no drug	WT no drug	WT +AZT	WT +AZT	WT +AZT	∆pbp2 no drug	∆pbp2 no drug	∆pbp2 no drug	∆pbp2 +AZT	∆pbp2 +AZT	∆pbp2 +AZT	ΔelsL no drug	ΔelsL no drug	ΔelsL no drug	ΔelsL +AZT	ΔelsL +AZT	ΔelsL +AZT
0	0.001	0.001	0.001	0.001	0.001	0.001	0.001	0.0032958	0.001	0.001	0.001	0.0011292	0.001	0.001	0.001	0.001	0.001	0.001
0.5	0.001	0.001	0.001	0.001	0.001	0.001	0.001	0.0030417	0.0012083	0.001	0.001	0.0015083	0.001	0.001	0.001	0.001	0.001	0.001
1	0.0017625	0.0016292	0.0019625	0.0011625	0.0012292	0.001	0.0020625	0.0039292	0.0022292	0.001	0.0020625	0.0035292	0.0018458	0.0018458	0.0018125	0.0016792	0.0014125	0.0012125
1.5	0.0051542	0.0051875	0.0050542	0.0049542	0.0051208	0.0048542	0.0049208	0.0067208	0.0052208	0.0028208	0.0053542	0.0051208	0.0066	0.0064	0.0065	0.0058	0.0047333	0.0053333
2	0.017638	0.018604	0.017138	0.020204	0.020704	0.020071	0.014704	0.016137	0.015704	0.0086042	0.010604	0.011204	0.021742	0.020975	0.021475	0.016575	0.013408	0.016242
2.5	0.057304	0.061571	0.056071	0.070237	0.071971	0.070004	0.045971	0.046738	0.050138	0.017638	0.018404	0.020538	0.06415	0.062983	0.06405	0.028283	0.02585	0.02785
3	0.13403	0.13396	0.12696	0.13339	0.13566	0.13239	0.10933	0.10736	0.10923	0.021492	0.024158	0.026425	0.12505	0.11998	0.11865	0.037413	0.034313	0.036213
3.5	0.19608	0.19245	0.18498	0.15738	0.16212	0.15945	0.16245	0.15488	0.15562	0.02475	0.022917	0.027417	0.17732	0.16815	0.16432	0.039821	0.039387	0.038054
4	0.25604	0.25131	0.24071	0.19398	0.20051	0.19737	0.21421	0.19854	0.20078	0.019742	0.019808	0.022575	0.21857	0.20837	0.20433	0.035	0.037167	0.0325
4.5	0.3015	0.2963	0.2878	0.22653	0.2372	0.22363	0.24977	0.2398	0.2399	0.018167	0.0168	0.020167	0.25333	0.2409	0.23493	0.026	0.030367	0.024433
5	0.3425	0.3364	0.32834	0.24494	0.25384	0.24054	0.28457	0.2714	0.27127	0.015771	0.018204	0.018371	0.28958	0.27241	0.26495	0.019746	0.023279	0.019046
5.5	0.37995	0.37111	0.36291	0.35228	0.35155	0.38765	0.31908	0.30121	0.30101	0.014679	0.014413	0.016379	0.32246	0.30379	0.29346	0.015825	0.018792	0.015525
6	0.41552	0.40199	0.39259	0.38759	0.42412	0.35496	0.35139	0.32966	0.32832	0.013558	0.014792	0.015492	0.3583	0.33236	0.31953	0.013662	0.016129	0.013396
6.5	0.45514	0.4383	0.42887	0.44624	0.47517	0.41657	0.38734	0.35554	0.3558	0.012871	0.013371	0.014571	0.3778	0.35994	0.34824	0.012738	0.014771	0.012371
7	0.48605	0.47335	0.45861	0.57151	0.44828	0.42061	0.41245	0.38278	0.38261	0.012446	0.013346	0.013946	0.39562	0.37595	0.36552	0.012754	0.014687	0.012221
7.5	0.50953	0.49519	0.48579	0.60503	0.57122	0.44119	0.43393	0.40819	0.40739	0.013125	0.014892	0.016092	0.4136	0.39124	0.3852	0.013471	0.015537	0.012738
8	0.5351	0.52283	0.51493	0.51613	0.6381	0.50763	0.4535	0.42543	0.43363	0.014567	0.017767	0.017233	0.43099	0.40732	0.40262	0.015887	0.017821	0.014621
Time (hrs)	WT no drug	WT no drug	WT no drug	WT +MEC	WT +MEC	WT +MEC	EGA692 no drug	EGA692 no drug	EGA692 no drug	EGA692 +MEC	EGA692 +MEC	EGA692 +MEC	EGA738 no drug	EGA738 no drug	EGA738 no drug	EGA738 +MEC	EGA738 +MEC	EGA738 +MEC
0.25	0.002	0.001	0.0025	0.001	0.001	0.001	0.003	0.001	0.001	0.002	0.003	0.0045	0.001	0.001	0.0025	0.0025	0.003	0.0035
0.5	0.0025	0.0015	0.003	0.001	0.001	0.001	0.0045	0.001	0.0015	0.002	0.003	0.005	0.001	0.001	0.0035	0.003	0.003	0.0035
1	0.004	0.003	0.005	0.003	0.002	0.002	0.0065	0.003	0.0035	0.004	0.005	0.007	0.003	0.003	0.0055	0.0055	0.0055	0.0055
1.5	0.0105	0.0095	0.011	0.008	0.0075	0.008	0.0125	0.009	0.009	0.01	0.011	0.0125	0.011	0.011	0.0135	0.012	0.013	0.013
2	0.0305	0.03	0.0325	0.025	0.0245	0.0255	0.032	0.028	0.029	0.0285	0.0285	0.0295	0.0345	0.035	0.0365	0.032	0.0335	0.033
2.5	0.093	0.092	0.0975	0.07	0.0685	0.0695	0.0865	0.084	0.088	0.0785	0.074	0.072	0.1005	0.103	0.1035	0.076	0.0775	0.075
3	0.2085	0.2075	0.213	0.132	0.1285	0.1255	0.168	0.191	0.1915	0.145	0.139	0.131	0.1865	0.203	0.1975	0.109	0.1125	0.1075
3.5	0.301	0.3	0.3055	0.1785	0.1755	0.167	0.234	0.288	0.279	0.1995	0.1895	0.1685	0.2545	0.2865	0.275	0.1445	0.144	0.137
4	0.3785	0.38	0.386	0.2305	0.225	0.213	0.2965	0.372	0.356	0.2595	0.245	0.2095	0.312	0.353	0.3365	0.1695	0.169	0.1645
4.5	0.449	0.4525	0.4605	0.274	0.27	0.248	0.344	0.441	0.4185	0.312	0.2915	0.2435	0.357	0.4085	0.388	0.175	0.183	0.1725
5	0.505	0.5125	0.5215	0.299	0.2955	0.2715	0.3875	0.5015	0.4765	0.342	0.312	0.277	0.404	0.4575	0.4365	0.1665	0.169	0.1665
5.5	0.555	0.565	0.576	0.3285	0.317	0.2845	0.4265	0.5545	0.5265	0.3715	0.338	0.2915	0.442	0.502	0.4875	0.16	0.1575	0.1575
6	0.603	0.618	0.63	0.3195	0.3175	0.285	0.4635	0.6125	0.5825	0.39	0.354	0.298	0.474	0.5505	0.529	0.1505	0.1525	0.1385
6.5	0.6425	0.6555	0.672	0.322	0.311	0.2875	0.5025	0.65	0.621	0.4035	0.369	0.304	0.507	0.5705	0.5605	0.1715	0.1535	0.1275
7	0.6765	0.6925	0.711	0.337	0.322	0.3	0.532	0.683	0.6555	0.466	0.3685	0.4585	0.5245	0.591	0.59	0.177	0.1555	0.1265
7.5	0.71	0.7255	0.7465	0.358	0.343	0.3165	0.559	0.7145	0.6855	0.4485	0.393	0.339	0.541	0.6335	0.6125	0.213	0.1765	0.134
8	0.739	0.7545	0.777	0.3905	0.3595	0.357	0.5845	0.742	0.7135	0.4645	0.4095	0.3335	0.5555	0.627	0.597	0.227	0.1845	0.13
Time (hrs)	WT no drug	WT no drug	WT no drug	WT +IPM	WT +IPM	WT +IPM	EGA692 no drug	EGA692 no drug	EGA692 no drug	EGA692 +IPM	EGA692 +IPM	EGA692 +IPM	EGA738 no drug	EGA738 no drug	EGA738 no drug	EGA738 +IPM	EGA738 +IPM	EGA738 +IPM
0.25	0.0025	0.003	0.0035	0.001	0.001	0.0015	0.003	0.002	0.003	0.001	0.0035	0.002	0.003	0.0025	0.0025	0.002	0.001	0.004
0.5	0.003	0.0035	0.004	0.001	0.001	0.002	0.004	0.003	0.004	0.001	0.0035	0.003	0.0055	0.0045	0.0035	0.004	0.003	0.0055
1	0.006	0.007	0.008	0.003	0.004	0.006	0.0085	0.0075	0.0075	0.0045	0.008	0.0075	0.0165	0.0115	0.0095	0.014	0.011	0.0135
1.5	0.0255	0.0285	0.0275	0.021	0.024	0.028	0.0325	0.029	0.0285	0.0265	0.03	0.0295	0.057	0.038	0.033	0.05	0.0425	0.0435
2	0.0935	0.099	0.0985	0.068	0.088	0.11	0.106	0.0875	0.091	0.0845	0.093	0.1045	0.151	0.102	0.0855	0.1305	0.137	0.129
2.5	0.252	0.2505	0.2545	0.1995	0.2445	0.2825	0.29	0.2395	0.238	0.239	0.2285	0.2565	0.308	0.241	0.21	0.243	0.2935	0.2435
3	0.3765	0.3725	0.3845	0.258	0.3295	0.407	0.427	0.3545	0.3605	0.2885	0.291	0.403	0.412	0.336	0.3135	0.31	0.3595	0.2875
3.5	0.5235	0.508	0.524	0.3095	0.401	0.503	0.576	0.489	0.493	0.3995	0.401	0.51	0.566	0.463	0.4365	0.3435	0.4145	0.401
4	0.6845	0.6765	0.6845	0.507	0.6015	0.6755	0.7105	0.623	0.617	0.5615	0.584	0.6885	0.7155	0.638	0.5895	0.4275	0.455	0.438
4.5	0.7725	0.759	0.7635	0.576	0.646	0.716	0.7555	0.695	0.682	0.6305	0.6515	0.722	0.7725	0.713	0.6515	0.4355	0.4555	0.4425
5	0.836	0.82	0.824	0.5985	0.6545	0.7135	0.801	0.7515	0.73	0.654	0.6585	0.7095	0.804	0.747	0.6895	0.453	0.4305	0.4435
5.5	0.8715	0.8615	0.863	0.6095	0.6755	0.702	0.845	0.821	0.8	0.6945	0.6795	0.6805	0.8215	0.7995	0.76	0.419	0.4395	0.405
6	0.9055	0.894	0.896	0.645	0.692	0.7205	0.8825	0.869	0.851	0.683	0.667	0.7005	0.872	0.8355	0.826	0.4665	0.4115	0.381
6.5	0.945	0.934	0.9345	0.6325	0.648	0.728	0.908	0.9115	0.887	0.68	0.6325	0.693	0.881	0.861	0.865	0.3615	0.374	0.2885
7	0.958	0.9495	0.9475	0.6295	0.661	0.631	0.8945	0.874	0.8865	0.6635	0.5915	0.5925	0.8905	0.8605	0.88	0.405	0.297	0.2815
7.5	0.9925	0.985	0.984	0.61	0.6225	0.4885	0.9315	0.9365	0.9335	0.6265	0.5255	0.569	0.8895	0.8745	0.9065	0.327	0.3115	0.2925
8	1.0045	0.995	0.9915	0.516	0.5975	0.5675	0.9365	0.912	0.899	0.6195	0.4545	0.421	0.8965	0.8455	0.8665	0.323	0.2945	0.2765
Time (hrs)	WT no drug	WT no drug	WT no drug	WT +MER	WT +MER	WT +MER	EGA692 no drug	EGA692 no drug	EGA692 no drug	EGA692 +MER	EGA692 +MER	EGA692 +MER	EGA738 no drug	EGA738 no drug	EGA738 no drug	EGA738 +MER	EGA738 +MER	EGA738 +MER
0.25	0.0035	0.002	0.0015	0.0015	0.0025	0.002	0.0055	0.001	0.0105	0.001	0.001	0.001	0.001	0.0015	0.0025	0.0025	0.001	0.002
0.5	0.0045	0.0025	0.002	0.002	0.003	0.0025	0.0055	0.0015	0.0115	0.001	0.001	0.001	0.0065	0.0025	0.004	0.0035	0.0015	0.003
1	0.0075	0.006	0.005	0.005	0.0055	0.0055	0.0095	0.0055	0.008	0.0035	0.004	0.0045	0.0145	0.0085	0.009	0.009	0.0075	0.0075
1.5	0.021	0.0205	0.0195	0.019	0.02	0.019	0.0285	0.0225	0.027	0.018	0.018	0.019	0.041	0.029	0.029	0.0265	0.024	0.0255
2	0.0675	0.0655	0.065	0.062	0.0645	0.0605	0.107	0.076	0.0815	0.058	0.0605	0.0595	0.123	0.083	0.08	0.0895	0.0725	0.0735
2.5	0.2275	0.248	0.2195	0.238	0.244	0.2395	0.284	0.27	0.2615	0.219	0.22	0.227	0.2875	0.2875	0.262	0.2295	0.2405	0.2525
3	0.3875	0.402	0.381	0.4015	0.362	0.3675	0.4235	0.409	0.418	0.3105	0.322	0.3485	0.4455	0.4285	0.4125	0.38	0.378	0.3725
3.5	0.569	0.5785	0.5405	0.4365	0.451	0.45	0.5865	0.4695	0.555	0.442	0.447	0.4675	0.555	0.542	0.5315	0.4515	0.4365	0.4705
4	0.711	0.713	0.6795	0.5315	0.576	0.5775	0.7245	0.5285	0.581	0.571	0.5695	0.638	0.663	0.631	0.627	0.505	0.4795	0.52
4.5	0.7795	0.8165	0.781	0.6385	0.6865	0.6795	0.796	0.5645	0.6765	0.605	0.6545	0.6725	0.7745	0.6105	0.66	0.569	0.557	0.585
5	0.8465	0.866	0.865	0.735	0.767	0.7355	0.8835	0.628	0.7365	0.6275	0.6845	0.7245	0.845	0.667	0.706	0.6145	0.5735	0.612
5.5	0.882	0.8975	0.91	0.783	0.793	0.7895	0.925	0.7705	0.82	0.625	0.703	0.7505	0.867	0.7255	0.7495	0.4595	0.4085	0.469
6	0.911	0.9335	0.957	0.711	0.8085	0.719	0.946	0.8365	0.934	0.507	0.5445	0.6275	0.92	0.78	0.791	0.3755	0.376	0.4285
6.5	0.9365	0.9745	0.974	0.589	0.689	0.5745	0.999	0.926	0.9555	0.4685	0.585	0.56	0.9805	0.899	0.8785	0.3685	0.3215	0.397
7	0.9535	0.9825	0.9795	0.57	0.566	0.586	0.9975	0.951	0.9925	0.5225	0.497	0.543	0.996	0.951	0.951	0.3485	0.34	0.356
7.5	0.985	0.9815	0.9915	0.5455	0.556	0.5905	1.008	0.994	1.012	0.495	0.516	0.5135	0.989	0.9705	0.972	0.288	0.312	0.2875
8	1.0095	0.9795	1.0055	0.495	0.514	0.542	1.006	1.0415	1.094	0.487	0.48	0.4665	0.9845	0.943	1.0055	0.2625	0.2535	0.286
Time (hrs)	WT no drug	WT no drug	WT no drug	WT +A22	WT +A22	WT +A22	EGA692 no drug	EGA692 no drug	EGA692 no drug	EGA692 +A22	EGA692 +A22	EGA692 +A22	EGA738 no drug	EGA738 no drug	EGA738 no drug	EGA738 +A22	EGA738 +A22	EGA738 +A22
0.25	0.0025	0.0015	0.002	0.002	0.001	0.001	0.0035	0.0015	0.0025	0.001	0.002	0.001	0.001	0.001	0.002	0.001	0.0015	0.002
0.5	0.002	0.0015	0.002	0.002	0.001	0.001	0.0035	0.0015	0.0025	0.001	0.0025	0.001	0.001	0.001	0.002	0.001	0.001	0.002
1	0.0035	0.003	0.0035	0.0025	0.001	0.0015	0.005	0.0025	0.0035	0.001	0.0035	0.0015	0.0025	0.002	0.004	0.002	0.0015	0.0025
1.5	0.0095	0.009	0.009	0.005	0.0035	0.004	0.0105	0.0085	0.0095	0.003	0.0055	0.0035	0.0105	0.0095	0.011	0.005	0.0045	0.0055
2	0.029	0.029	0.028	0.011	0.0095	0.01	0.0285	0.0265	0.0275	0.009	0.011	0.0105	0.0355	0.0315	0.032	0.013	0.0115	0.0125
2.5	0.0875	0.0895	0.0875	0.0255	0.0235	0.024	0.079	0.0785	0.0805	0.024	0.0265	0.0255	0.103	0.0935	0.093	0.0305	0.0275	0.0285
3	0.21	0.212	0.209	0.056	0.0545	0.0545	0.1765	0.1745	0.1765	0.056	0.0575	0.0575	0.198	0.18	0.1835	0.0645	0.06	0.061
3.5	0.3155	0.3185	0.315	0.1015	0.1	0.0995	0.2605	0.2595	0.2615	0.101	0.104	0.104	0.278	0.253	0.2575	0.1125	0.107	0.1085
4	0.406	0.411	0.406	0.1575	0.156	0.156	0.338	0.3455	0.3455	0.154	0.161	0.16	0.3445	0.32	0.322	0.1625	0.1585	0.1605
4.5	0.4855	0.492	0.4865	0.207	0.208	0.2075	0.3935	0.4075	0.407	0.201	0.21	0.2105	0.3975	0.3725	0.373	0.212	0.206	0.211
5	0.5485	0.5585	0.5515	0.2515	0.2545	0.254	0.4475	0.4705	0.467	0.2435	0.256	0.2565	0.448	0.424	0.425	0.2565	0.251	0.2585
5.5	0.603	0.6165	0.6085	0.285	0.29	0.2885	0.4925	0.5245	0.5185	0.2755	0.2905	0.289	0.492	0.467	0.466	0.2915	0.287	0.295
6	0.657	0.673	0.663	0.311	0.3165	0.315	0.536	0.584	0.5745	0.3005	0.3165	0.3145	0.5365	0.512	0.511	0.318	0.314	0.3235
6.5	0.698	0.7175	0.705	0.334	0.3405	0.3385	0.5755	0.6235	0.615	0.323	0.34	0.3365	0.563	0.547	0.542	0.3425	0.338	0.3475
7	0.7365	0.759	0.7455	0.3575	0.3655	0.363	0.6015	0.6605	0.648	0.3445	0.363	0.3585	0.581	0.562	0.5635	0.367	0.362	0.3775
7.5	0.771	0.7945	0.7805	0.3825	0.3875	0.387	0.625	0.6925	0.679	0.361	0.384	0.383	0.6015	0.611	0.5815	0.3785	0.377	0.386
8	0.802	0.8295	0.8135	0.3915	0.396	0.3965	0.6485	0.7275	0.7135	0.3725	0.392	0.391	0.6275	0.6105	0.612	0.3805	0.381	0.39
Time (hrs)	WT	WT	WT	WT +SLB	WT +SLB	WT +SLB	∆elsS	∆elsS	∆elsS	∆elsS +SLB	∆elsS +SLB	∆elsS +SLB
0	0.00215443	0.00271442	0.00144225	0.0028845	0.0015874	0.00251984	0.00125992	0.00195743	0.00144225	0.001	0.00457886	0.00330193
0.5	0.00114471	0.00114471	0.001	0.00144225	0.001	0.00144225	0.001	0.001	0.001	0.001	0.0028845	0.00144225
1	0.00215443	0.00251984	0.00114471	0.00228943	0.00228943	0.00330193	0.001	0.00170998	0.00181712	0.00144225	0.00355689	0.00228943
1.5	0.00584804	0.00660385	0.00493242	0.00551785	0.00594392	0.00631636	0.00330193	0.00503968	0.00421716	0.00181712	0.00493242	0.00330193
2	0.0175873	0.0192937	0.0169804	0.0162411	0.0165827	0.017327	0.0116569	0.0145716	0.0122959	0.00271442	0.00695205	0.00631636
2.5	0.0559762	0.0599835	0.0546586	0.0472666	0.0479188	0.0499733	0.0376637	0.0439479	0.0373213	0.0028845	0.00731861	0.00832034
3	0.151662	0.157994	0.149998	0.103303	0.104269	0.121942	0.109332	0.121305	0.107659	0.00271442	0.00695205	0.00832034
3.5	0.23899	0.246623	0.241947	0.15658	0.158637	0.185198	0.188993	0.199978	0.190972	0.00271442	0.00631636	0.00765172
4	0.313641	0.323255	0.319244	0.205236	0.209456	0.242196	0.256995	0.272612	0.261276	0.00246621	0.00631636	0.00731861
4.5	0.377285	0.388212	0.385212	0.251142	0.251033	0.28577	0.313657	0.323574	0.317618	0.00181712	0.00594392	0.00731861
5	0.430939	0.443195	0.440856	0.275601	0.273874	0.323596	0.364652	0.37453	0.369258	0.00181712	0.00594392	0.00695205
5.5	0.478249	0.491835	0.490176	0.283299	0.289454	0.28355	0.412313	0.423505	0.417896	0.00181712	0.00564622	0.00660385
6	0.527554	0.541459	0.541459	0.277771	0.284554	0.259426	0.458974	0.473078	0.464838	0.00181712	0.00531329	0.00723043
6.5	0.567911	0.581522	0.581846	0.309088	0.29039	0.273794	0.503289	0.513103	0.508181	0.00181712	0.00531329	0.00875904
7	0.602233	0.616854	0.61684	0.297929	0.2927	0.280406	0.538614	0.547099	0.543157	0.00181712	0.00493242	0.0134553
7.5	0.634552	0.648861	0.649848	0.306666	0.30674	0.304653	0.570253	0.577724	0.573799	0.0015874	0.00493242	0.0220014
8	0.663875	0.679191	0.680178	0.307979	0.309967	0.297187	0.601902	0.608696	0.602749	0.00181712	0.00493242	0.0376289
Figure 5e
Time (hrs)	WT	WT	WT	WT+MER	WT+MER	WT+MER	∆elsS	∆elsS	∆elsS	∆elsS +MER	∆elsS +MER	∆elsS +MER
0	0.00208	0.002	0.001442	0.001	0.001	0.001	0.001817	0.001817	0.001587	0.001	0.001	0.00126
0.5	0.00126	0.00126	0.00126	0.001	0.001	0.00126	0.001	0.001	0.001	0.00126	0.001	0.001442
1	0.001817	0.002289	0.001442	0.001587	0.002	0.001817	0.00126	0.001	0.001	0.00126	0.001	0.001817
1.5	0.004932	0.005313	0.00342	0.003634	0.004309	0.003915	0.002466	0.003634	0.003302	0.002	0.002884	0.00342
2	0.016327	0.015659	0.013276	0.011657	0.012	0.01097	0.010537	0.011657	0.011324	0.008243	0.00832	0.009583
2.5	0.048993	0.048664	0.042648	0.028989	0.029663	0.02665	0.034626	0.035645	0.035991	0.021939	0.022328	0.0233
3	0.140979	0.13799	0.127639	0.055659	0.05732	0.053319	0.103978	0.105653	0.105313	0.043912	0.044635	0.04565
3.5	0.240917	0.234894	0.229485	0.080661	0.081292	0.077293	0.192651	0.194998	0.191967	0.063593	0.064634	0.067665
4	0.321849	0.313186	0.310411	0.103971	0.105587	0.102293	0.26698	0.271654	0.26386	0.078871	0.081624	0.083324
4.5	0.390084	0.37808	0.377879	0.118272	0.1199	0.113534	0.326656	0.331324	0.319913	0.083075	0.085973	0.089585
5	0.447065	0.434066	0.435143	0.105452	0.108381	0.101	0.379328	0.384318	0.368875	0.07772	0.081583	0.084952
5.5	0.498022	0.483361	0.484748	0.087668	0.093943	0.087102	0.42799	0.43465	0.414882	0.073186	0.074323	0.080328
6	0.54768	0.533623	0.535288	0.093859	0.095233	0.091894	0.474309	0.484295	0.457198	0.078793	0.07964	0.084568
6.5	0.590412	0.574389	0.578099	0.102199	0.112805	0.108289	0.519639	0.527639	0.500886	0.102792	0.102586	0.109472
7	0.62671	0.610044	0.61376	0.136355	0.142407	0.134623	0.554298	0.562629	0.531893	0.144488	0.152252	0.162048
7.5	0.660361	0.643698	0.647699	0.170793	0.181152	0.175545	0.584948	0.593621	0.561225	0.192964	0.201313	0.212195
8	0.69069	0.674011	0.678669	0.210512	0.226177	0.210951	0.614592	0.624263	0.588245	0.241857	0.257833	0.267529
Time (hrs)	WT	WT	WT	WT+SLB	WT+SLB	WT+SLB	WT+MER	WT+MER	WT+MER	∆dacC	∆dacC	∆dacC	∆dacC+SLB	∆dacC+SLB	∆dacC+SLB	∆dacC+MER	∆dacC+MER	∆dacC+MER
0	0.003	0.005	0.003	0.004	0.004	0.003	0.005	0.005	0.006	0.002	0.004	0.005	0.003	0.001	0.003	0.005	0.004	0.008
0.5	0.002	0.002	0.001	0.002	0.001	0.001	0.003	0.002	0.003	0.001	0.001	0.003	0.002	0.002	0.003	0.004	0.002	0.001
1	0.003	0.003	0.002	0.003	0.002	0.002	0.004	0.003	0.004	0.002	0.002	0.003	0.003	0.003	0.004	0.004	0.003	0.002
1.5	0.006	0.006	0.005	0.005	0.005	0.005	0.006	0.006	0.006	0.005	0.004	0.006	0.004	0.005	0.006	0.006	0.005	0.005
2	0.015	0.015	0.015	0.014	0.015	0.015	0.014	0.013	0.014	0.012	0.011	0.014	0.009	0.01	0.011	0.012	0.01	0.011
2.5	0.044	0.047	0.049	0.044	0.045	0.047	0.035	0.036	0.037	0.034	0.034	0.039	0.018	0.021	0.022	0.026	0.025	0.028
3	0.128	0.134	0.139	0.121	0.127	0.132	0.081	0.083	0.083	0.102	0.1	0.11	0.028	0.034	0.035	0.053	0.053	0.059
3.5	0.228	0.226	0.232	0.212	0.209	0.22	0.12	0.121	0.121	0.186	0.182	0.202	0.037	0.044	0.046	0.082	0.08	0.087
4	0.305	0.302	0.303	0.284	0.276	0.29	0.158	0.16	0.161	0.26	0.251	0.284	0.041	0.049	0.049	0.109	0.108	0.115
4.5	0.375	0.367	0.368	0.339	0.327	0.345	0.198	0.202	0.199	0.312	0.301	0.343	0.041	0.049	0.049	0.125	0.127	0.135
5	0.43	0.421	0.421	0.389	0.375	0.396	0.221	0.217	0.215	0.365	0.349	0.404	0.04	0.049	0.048	0.132	0.131	0.141
5.5	0.48	0.473	0.47	0.436	0.418	0.444	0.221	0.219	0.208	0.416	0.397	0.46	0.04	0.047	0.046	0.136	0.127	0.142
6	0.532	0.523	0.52	0.481	0.464	0.49	0.214	0.228	0.206	0.469	0.446	0.52	0.04	0.046	0.045	0.166	0.148	0.164
6.5	0.569	0.561	0.559	0.513	0.497	0.523	0.217	0.236	0.213	0.51	0.49	0.56	0.04	0.045	0.045	0.2	0.175	0.188
7	0.603	0.596	0.592	0.54	0.523	0.55	0.198	0.212	0.195	0.545	0.522	0.602	0.04	0.045	0.045	0.241	0.216	0.231
7.5	0.633	0.627	0.623	0.566	0.55	0.579	0.193	0.169	0.204	0.578	0.553	0.639	0.041	0.046	0.046	0.287	0.256	0.273
8	0.663	0.657	0.653	0.592	0.575	0.606	0.21	0.172	0.186	0.61	0.584	0.678	0.043	0.048	0.049	0.334	0.304	0.309
The above values for "WT" and "WT+SLB" are the same as "WT" and "WT+SLB" listed in the source data with Fig. 4d because they were the same 3 control cultures grown in parallel with both ∆dacC and ∆pbp1B
Figure 5g-h
CFE assays
SLB Con.	WT	WT	WT	Δpbp2	Δpbp2	Δpbp2
8	4.16667e-06	5.12821e-06	5.71429e-06	7.40741e-06	1.05263e-05	8.33333e-06
4	4.16667e-06	5.12821e-06	5.71429e-06	7.40741e-06	1.05263e-05	8.33333e-06
2	8.33333e-06	5.12821e-06	5.71429e-06	7.40741e-06	1.05263e-05	8.33333e-06
1	2.08333e-05	3.07692e-05	3.42857e-05	7.40741e-06	1.05263e-05	8.33333e-06
0.5	0.5	0.615385	0.0457143	7.40741e-06	1.05263e-05	2.5e-05
0.25	0.958333	0.769231	0.8	7.40741e-06	1.05263e-05	8.33333e-06
0.125	0.625	0.769231	0.457143	0.37037	0.736842	0.75
0.0625	0.583333	1.23077	0.8	1.03704	1.57895	0.833333
0.03125	0.583333	1.33333	0.8	0.962963	1.47368	0.833333
SLB Con. (ug/mL)	WT	WT	WT	WT	ΔelsL	ΔelsL	ΔelsL	ΔelsL	ΔRS05685	ΔRS05685	ΔRS05685	ΔRS05685
0	1	1	1	1	1	1	1	1	1	1	1	1
0.03125	0.961538	1.70588	1.03448	1.03333	0.588235	1.66667	0.5	1.06667	1.26087	1.07692	1.03448	0.769231
0.0625	1.03846	1.47059	1.10345	1	1.05882	1.33333	0.888889	0.866667	1.52174	1.07692	1.10345	0.923077
0.125	1.34615	1.52941	1.10345	1.13333	1.7647e-05	5.5556e-05	0.000444444	6e-05	1.21739	1.11538	1.2069	0.74359
0.25	0.846154	1.64706	0.965517	0.933333	5.8824e-07	1.1111e-06	5.55556e-07	6.66667e-07	1.47826	1.15385	1.06897	0.897436
0.5	1.03846	1.58824	1.55172	1.56667	5.8824e-07	1.1111e-06	5.55556e-07	6.66667e-07	0.608696	0.923077	1.24138	0.564103
1	1.5385e-05	5.2941e-05	3.44828e-07	3.33333e-07	5.8824e-07	1.1111e-06	5.55556e-07	6.66667e-07	4.3478e-06	7.6923e-06	3.44828e-07	2.5641e-07
2	3.8462e-07	5.8824e-07	3.44828e-07	3.33333e-07	5.8824e-07	1.1111e-06	5.55556e-07	6.66667e-07	4.3478e-07	3.8462e-07	3.44828e-07	2.5641e-07
PBP2 SLB 0.25	WT/vector	Δpbp2/vector	Δpbp2/pbp2+
	1	3.3333e-06	1
	0.774194	2.2222e-06	0.761194
	0.719298	5.5556e-06	0.87037
	0.744681	1.5625e-05	0.803571
ElsL SLB 0.25	WT/vector	ΔelsL/vector	ΔelsL/elsL+
	1.09524	7.14e-05	0.882353
	1	2e-05	1.07692
	0.647059	6.67e-05	1.47059

## Sheet: Figure 6
Figure 6b
Diagonal sampling assays
interaction	rep1	rep2
A22+AZT	-0.80408	0.0179219
A22+CEF	-0.652077	-0.219117
A22+COL	0.277534	-0.152003
A22+IMP	0.184425	0.040642
A22+MEC	0.184425	0.359896
A22+SLB	-0.404984	-0.581687
AZT+CEF	-0.80408	-0.889576
AZT+COL	-1.24393	-0.678072
AZT+IMP	-0.222392	-0.177998
AZT+MEC	-1.54432	-1.67807
AZT+SLB	-0.691451	-0.626542
CEF+COL	0.393011	0.247928
CEF+IMP	-0.62293	-0.163499
CEF+MEC	-0.453005	-0.93587
CEF+SLB	-0.115477	0
COL+IMP	-0.14439	0.212994
COL+MEC	0.0255351	0.212994
COL+SLB	0.225067	-0.0703893
IMP+MEC	0	0.125531
IMP+SLB	-0.520832	-0.453005
MEC+SLB	-0.93587	-1.03797
Figure 6c
Checkerboard assays
	0	MEC	MEC	MEC	MEC	MEC	MEC (15.6 µg/ml)
IPM (3 µg/ml)	0.143	0.108	0.108	0.079	0.075	0.11	0.077
IPM	0.158	0.126	0.119	0.099	0.111	0.079	0.094
IPM	0.216	0.174	0.111	0.099	0.093	0.082	0.076
IPM	0.213	0.221	0.23	0.125	0.13	0.109	0.091
IPM	0.318	0.208	0.188	0.226	0.173	0.119	0.092
IPM	0.377	0.297	0.224	0.186	0.157	0.201	0.169
0	0.471	0.302	0.348	0.271	0.166	0.206	0.137
	0	MEC	MEC	MEC	MEC	MEC	MEC (15.6 µg/ml)
A22 (45.4 µg/ml)	0.078	0.08	0.078	0.081	0.088	0.081	0.071
A22	0.155	0.127	0.107	0.114	0.134	0.087	0.098
A22	0.167	0.166	0.165	0.101	0.144	0.116	0.126
A22	0.19	0.173	0.226	0.131	0.177	0.12	0.162
A22	0.299	0.279	0.226	0.271	0.249	0.192	0.173
A22	0.227	0.319	0.187	0.322	0.187	0.203	0.252
0	0.486	0.329	0.276	0.26	0.22	0.185	0.197
	0	CEF	CEF	CEF	CEF	CEF	CEF (3 µg/ml)
MEC (15.6 µg/ml)	0.14	0.069	0.076	0.044	0.044	0.044	0.047
MEC	0.19	0.138	0.059	0.05	0.046	0.044	0.044
MEC	0.211	0.141	0.058	0.055	0.046	0.044	0.044
MEC	0.259	0.146	0.103	0.053	0.046	0.044	0.043
MEC	0.3	0.159	0.105	0.058	0.047	0.048	0.045
MEC	0.335	0.188	0.136	0.137	0.05	0.049	0.044
0	0.424	0.359	0.32	0.233	0.161	0.113	0.143
	0	AZT	AZT	AZT	AZT	AZT	AZT (8.5 µg/ml)
MEC (15.6 µg/ml)	0.161	0.043	0.048	0.042	0.042	0.043	0.042
MEC	0.24	0.043	0.043	0.043	0.043	0.043	0.043
MEC	0.212	0.043	0.044	0.043	0.044	0.044	0.043
MEC	0.227	0.081	0.043	0.044	0.044	0.043	0.044
MEC	0.239	0.107	0.043	0.044	0.043	0.042	0.044
MEC	0.308	0.161	0.059	0.138	0.043	0.045	0.043
0	0.402	0.382	0.331	0.296	0.155	0.143	0.125
	0	CEF	CEF	CEF	CEF	CEF	CEF (3 µg/ml)
AZT (8.5 µg/ml)	0.103	0.11	0.043	0.044	0.042	0.045	0.042
AZT	0.143	0.096	0.107	0.134	0.042	0.043	0.042
AZT	0.186	0.137	0.098	0.104	0.085	0.042	0.042
AZT	0.263	0.197	0.142	0.107	0.059	0.042	0.045
AZT	0.29	0.22	0.16	0.157	0.118	0.104	0.042
AZT	0.345	0.355	0.241	0.185	0.125	0.091	0.043
0	0.442	0.378	0.333	0.175	0.19	0.146	0.132
	0	SLB	SLB	SLB	SLB	SLB	SLB (0.4 µg/ml)
MEC (15.6 µg/ml)	0.175	0.045	0.043	0.042	0.043	0.043	0.042
MEC	0.178	0.058	0.045	0.124	0.043	0.043	0.042
MEC	0.256	0.105	0.044	0.044	0.042	0.043	0.043
MEC	0.229	0.135	0.123	0.043	0.043	0.055	0.043
MEC	0.302	0.143	0.064	0.065	0.046	0.043	0.043
MEC	0.312	0.173	0.1	0.074	0.043	0.044	0.043
0	0.488	0.46	0.338	0.276	0.206	0.151	0.138
	0	CEF	CEF	CEF	CEF	CEF	CEF (3 µg/ml)
SLB (0.4 µg/ml)	0.186	0.154	0.138	0.086	0.042	0.042	0.042
SLB	0.178	0.153	0.123	0.098	0.042	0.042	0.042
SLB	0.191	0.156	0.149	0.135	0.093	0.061	0.043
SLB	0.208	0.184	0.161	0.128	0.095	0.054	0.043
SLB	0.305	0.28	0.193	0.156	0.106	0.049	0.052
SLB	0.314	0.291	0.201	0.168	0.125	0.124	0.047
0	0.392	0.366	0.311	0.22	0.155	0.132	0.106
	0	AZT	AZT	AZT	AZT	AZT	AZT (8.5 µg/ml)
SLB (0.4 µg/ml)	0.163	0.142	0.096	0.067	0.042	0.042	0.043
SLB	0.179	0.134	0.102	0.062	0.073	0.042	0.041
SLB	0.187	0.137	0.132	0.109	0.043	0.043	0.085
SLB	0.257	0.193	0.177	0.133	0.109	0.042	0.042
SLB	0.361	0.261	0.153	0.176	0.12	0.09	0.091
SLB	0.412	0.477	0.264	0.161	0.133	0.118	0.131
0	0.383	0.353	0.277	0.243	0.143	0.127	0.122

## Sheet: Supplementary Figure 1
Supplementary Fig. 1b
LOWESS normalization of tobramycin fitness values
locus	mean fitness non-normalized	LOWESS factor	mean fitness normalized
ACX60_RS00005	0.1	1.09904	0.1
ACX60_RS00010	0.1	1.09898	0.1
ACX60_RS00015	1.10182	1.09892	1.00263
ACX60_RS00020	0.1	1.09887	0.1
ACX60_RS00025	1.18147	1.09881	1.07523
ACX60_RS00030	0.991729	1.09875	0.902595
ACX60_RS00035	1.23537	1.0987	1.1244
ACX60_RS00040	1.12468	1.09864	1.0237
ACX60_RS00045	1.10296	1.09859	1.00398
ACX60_RS00050	1.13076	1.09853	1.02934
ACX60_RS00055	0.1	1.09848	0.1
ACX60_RS00060	1.11868	1.09842	1.01844
ACX60_RS00065	1.06652	1.09837	0.971002
ACX60_RS00070	0.1	1.09831	0.1
ACX60_RS00075	0.1	1.09826	0.1
ACX60_RS00080	0.1	1.09821	0.1
ACX60_RS00085	0.1	1.09815	0.1
ACX60_RS00090	0.1	1.0981	0.1
ACX60_RS00095	0.1	1.09804	0.1
ACX60_RS00100	1.21071	1.09799	1.10266
ACX60_RS00105	1.16217	1.09794	1.0585
ACX60_RS00110	1.18407	1.09789	1.0785
ACX60_RS00115	1.2603	1.09783	1.14799
ACX60_RS00120	0.980823	1.09778	0.893458
ACX60_RS00125	0.1	1.09773	0.1
ACX60_RS00130	1.16856	1.09768	1.06458
ACX60_RS00135	1.19702	1.09763	1.09055
ACX60_RS00140	1.14607	1.09758	1.04419
ACX60_RS00145	1.1415	1.09752	1.04007
ACX60_RS00150	1.16078	1.09747	1.05768
ACX60_RS00155	1.11334	1.09742	1.01451
ACX60_RS00160	1.04377	1.09737	0.951158
ACX60_RS00165	1.07003	1.09732	0.975128
ACX60_RS00170	1.13806	1.09727	1.03718
ACX60_RS00175	0.716744	1.09722	0.653238
ACX60_RS00180	0.111064	1.09717	0.101228
ACX60_RS00185	1.12385	1.09712	1.02436
ACX60_RS00190	0.1	1.09706	0.1
ACX60_RS00195	1.1471	1.09701	1.04566
ACX60_RS00200	1.13463	1.09696	1.03433
ACX60_RS00205	1.15642	1.09691	1.05425
ACX60_RS00210	1.11257	1.09686	1.01433
ACX60_RS00215	1.14618	1.09681	1.04501
ACX60_RS00220	1.13391	1.09676	1.03388
ACX60_RS00225	1.15701	1.09671	1.05498
ACX60_RS00230	1.17752	1.09666	1.07374
ACX60_RS00235	1.31462	1.09661	1.1988
ACX60_RS00240	1.07983	1.09656	0.984743
ACX60_RS00245	1.13583	1.09651	1.03586
ACX60_RS00250	1.20443	1.09646	1.09848
ACX60_RS00255	1.13055	1.0964	1.03114
ACX60_RS00260	0.999824	1.09635	0.911954
ACX60_RS00265	1.14868	1.0963	1.04778
ACX60_RS00270	1.15143	1.09625	1.05034
ACX60_RS00275	1.10598	1.0962	1.00892
ACX60_RS00280	1.19052	1.09615	1.08609
ACX60_RS00285	1.19417	1.0961	1.08947
ACX60_RS00290	1.07933	1.09605	0.984751
ACX60_RS00295	1.12338	1.096	1.02498
ACX60_RS00300	0.1	1.09594	0.1
ACX60_RS00305	1.09459	1.09589	0.998815
ACX60_RS00310	1.07227	1.09584	0.978492
ACX60_RS00315	1.0946	1.09579	0.998919
ACX60_RS00320	1.12337	1.09574	1.02522
ACX60_RS00325	1.07668	1.09568	0.982657
ACX60_RS00330	1.14169	1.09563	1.04204
ACX60_RS00335	1.09506	1.09558	0.999524
ACX60_RS00340	1.0617	1.09553	0.969128
ACX60_RS00345	1.12164	1.09547	1.02389
ACX60_RS00350	1.14302	1.09542	1.04345
ACX60_RS00355	1.12837	1.09537	1.03013
ACX60_RS00360	1.11256	1.09531	1.01575
ACX60_RS00365	1.10769	1.09526	1.01135
ACX60_RS00370	1.01764	1.09521	0.929179
ACX60_RS00375	1.06182	1.09515	0.969563
ACX60_RS00380	1.11375	1.0951	1.01703
ACX60_RS00385	1.1334	1.09504	1.03502
ACX60_RS00390	1.13886	1.09499	1.04007
ACX60_RS00395	1.09421	1.09493	0.999338
ACX60_RS00400	1.03708	1.09488	0.947207
ACX60_RS00405	1.14225	1.09482	1.04332
ACX60_RS00410	1.1269	1.09477	1.02935
ACX60_RS00415	1.07047	1.09471	0.977858
ACX60_RS00420	1.14041	1.09466	1.0418
ACX60_RS00425	1.13206	1.0946	1.03423
ACX60_RS00430	1.10457	1.09454	1.00916
ACX60_RS00435	1.02316	1.09449	0.93483
ACX60_RS00440	0.1	1.09443	0.1
ACX60_RS00445	0.1	1.09437	0.1
ACX60_RS00450	0.190714	1.09431	0.174277
ACX60_RS00455	0.1	1.09426	0.1
ACX60_RS00460	0.1	1.0942	0.1
ACX60_RS00465	0.1	1.09414	0.1
ACX60_RS00470	0.917908	1.09408	0.838976
ACX60_RS00475	0.402279	1.09402	0.367706
ACX60_RS00480	0.647856	1.09396	0.59221
ACX60_RS00485	1.04062	1.0939	0.951292
ACX60_RS00490	0.994693	1.09384	0.909355
ACX60_RS00495	1.15567	1.09378	1.05658
ACX60_RS00500	1.11812	1.09372	1.02231
ACX60_RS00505	1.05389	1.09366	0.963632
ACX60_RS00510	1.06927	1.0936	0.977755
ACX60_RS00515	1.13248	1.09354	1.03561
ACX60_RS00520	0.1	1.09348	0.1
ACX60_RS00525	1.11041	1.09342	1.01554
ACX60_RS00530	1.02437	1.09335	0.936903
ACX60_RS00535	1.11084	1.09329	1.01605
ACX60_RS00540	1.09595	1.09323	1.00249
ACX60_RS00545	1.04905	1.09316	0.959644
ACX60_RS00550	1.11937	1.0931	1.02403
ACX60_RS00555	1.09311	1.09304	1.00007
ACX60_RS00560	1.08676	1.09297	0.994314
ACX60_RS00565	1.14922	1.09291	1.05152
ACX60_RS00570	0.850692	1.09284	0.778422
ACX60_RS00575	0.840008	1.09278	0.768691
ACX60_RS00580	1.09325	1.09271	1.0005
ACX60_RS00585	1.11864	1.09265	1.02379
ACX60_RS00590	0.869001	1.09258	0.795367
ACX60_RS00595	0.930361	1.09251	0.851579
ACX60_RS00600	0.1	1.09244	0.1
ACX60_RS00605	1.07811	1.09238	0.986943
ACX60_RS00610	1.02254	1.09231	0.936128
ACX60_RS00615	0.952915	1.09224	0.87244
ACX60_RS00620	1.12106	1.09217	1.02645
ACX60_RS00625	0.1	1.0921	0.1
ACX60_RS00630	1.20986	1.09203	1.10789
ACX60_RS00635	1.01643	1.09197	0.930829
ACX60_RS00640	1.12126	1.0919	1.02689
ACX60_RS00645	1.0262	1.09182	0.939893
ACX60_RS00650	1.2321	1.09175	1.12855
ACX60_RS00655	1.1	1.09168	1.00762
ACX60_RS00660	1.14431	1.09161	1.04827
ACX60_RS00665	1.08902	1.09154	0.997695
ACX60_RS00670	1.22682	1.09147	1.12401
ACX60_RS00675	1.09427	1.0914	1.00264
ACX60_RS00680	1.07215	1.09132	0.982435
ACX60_RS00685	1.02719	1.09125	0.941299
ACX60_RS00690	1.13567	1.09118	1.04077
ACX60_RS00695	1.1038	1.0911	1.01164
ACX60_RS00700	0.994882	1.09103	0.911877
ACX60_RS00705	0	1.09095	0
ACX60_RS00710	1.10416	1.09088	1.01218
ACX60_RS00715	1.12441	1.0908	1.03081
ACX60_RS00720	1.12679	1.09073	1.03306
ACX60_RS00725	1.06838	1.09065	0.979584
ACX60_RS00730	1.10683	1.09057	1.01491
ACX60_RS00735	1.07092	1.0905	0.982048
ACX60_RS00740	0.470189	1.09042	0.431201
ACX60_RS00745	1.09459	1.09034	1.0039
ACX60_RS00750	1.10562	1.09026	1.01408
ACX60_RS00755	1.06208	1.09018	0.974225
ACX60_RS00760	1.02463	1.0901	0.939942
ACX60_RS00765	0.1	1.09002	0.1
ACX60_RS00770	0.1	1.08994	0.1
ACX60_RS00775	0.1	1.08986	0.1
ACX60_RS00780	0.1	1.08978	0.1
ACX60_RS00785	0.1	1.0897	0.1
ACX60_RS00790	0.1	1.08962	0.1
ACX60_RS00795	0.1	1.08954	0.1
ACX60_RS00800	0.59465	1.08946	0.545821
ACX60_RS00805	0.764574	1.08938	0.701846
ACX60_RS00810	0.844031	1.08929	0.774843
ACX60_RS00815	0.756361	1.08921	0.694412
ACX60_RS00820	1.15213	1.08913	1.05785
ACX60_RS00825	1.12579	1.08904	1.03374
ACX60_RS00830	1.08085	1.08896	0.992552
ACX60_RS00835	1.0851	1.08887	0.996534
ACX60_RS00840	1.08021	1.08879	0.992122
ACX60_RS00845	0.1	1.0887	0.1
ACX60_RS00850	0.1	1.08862	0.1
ACX60_RS00855	0.1	1.08853	0.1
ACX60_RS00860	1.13118	1.08844	1.03926
ACX60_RS00865	1.12313	1.08836	1.03195
ACX60_RS00870	0.1	1.08827	0.1
ACX60_RS00875	1.0808	1.08818	0.993216
ACX60_RS00880	1.13386	1.08809	1.04207
ACX60_RS00885	0	1.088	0
ACX60_RS00890	1.11378	1.08791	1.02377
ACX60_RS00895	1.10476	1.08782	1.01557
ACX60_RS00900	1.09726	1.08773	1.00876
ACX60_RS00905	1.12351	1.08764	1.03298
ACX60_RS00910	1.13139	1.08755	1.04031
ACX60_RS00915	1.10282	1.08746	1.01413
ACX60_RS00920	1.08762	1.08737	1.00023
ACX60_RS00925	1.10151	1.08728	1.01309
ACX60_RS00930	1.15232	1.08719	1.05991
ACX60_RS00935	1.09931	1.08709	1.01123
ACX60_RS00940	1.11526	1.087	1.026
ACX60_RS00945	1.04951	1.08691	0.965593
ACX60_RS00950	1.08912	1.08681	1.00212
ACX60_RS00955	1.08318	1.08672	0.996743
ACX60_RS00960	1.09638	1.08663	1.00898
ACX60_RS00965	1.00049	1.08653	0.920812
ACX60_RS00970	1.08906	1.08643	1.00242
ACX60_RS00975	1.08225	1.08634	0.996233
ACX60_RS00980	1.00538	1.08624	0.92556
ACX60_RS00985	1.08898	1.08615	1.00261
ACX60_RS00990	1.00273	1.08605	0.923279
ACX60_RS00995	1.07808	1.08595	0.992754
ACX60_RS01000	1.08368	1.08585	0.998001
ACX60_RS01005	1.05952	1.08576	0.975834
ACX60_RS01010	1.04507	1.08566	0.962616
ACX60_RS01015	0.1	1.08556	0.1
ACX60_RS01020	1.11145	1.08546	1.02395
ACX60_RS01025	1.09376	1.08536	1.00774
ACX60_RS01030	1.06666	1.08526	0.982861
ACX60_RS01035	1.09694	1.08516	1.01086
ACX60_RS01040	1.09256	1.08506	1.00691
ACX60_RS01045	1.10446	1.08496	1.01798
ACX60_RS01050	1.11094	1.08486	1.02404
ACX60_RS01055	1.13841	1.08476	1.04946
ACX60_RS01060	1.03375	1.08465	0.953074
ACX60_RS01065	1.07481	1.08455	0.991016
ACX60_RS01070	0.909619	1.08445	0.838786
ACX60_RS01075	1.1559	1.08434	1.06599
ACX60_RS01080	1.04178	1.08424	0.960842
ACX60_RS01085	1.08276	1.08414	0.998732
ACX60_RS01090	1.24204	1.08403	1.14576
ACX60_RS01095	1.08618	1.08393	1.00208
ACX60_RS01100	1.07109	1.08382	0.988254
ACX60_RS01105	1.06529	1.08372	0.982994
ACX60_RS01110	1.03597	1.08361	0.956034
ACX60_RS01115	1.11515	1.0835	1.02921
ACX60_RS01120	1.0932	1.0834	1.00905
ACX60_RS01125	1.00831	1.08329	0.930782
ACX60_RS01130	1.06921	1.08318	0.9871
ACX60_RS01135	0.997843	1.08308	0.921305
ACX60_RS01140	1.08951	1.08297	1.00604
ACX60_RS01145	1.20107	1.08286	1.10916
ACX60_RS01150	1.09118	1.08275	1.00778
ACX60_RS01155	1.11923	1.08264	1.03379
ACX60_RS01160	1.11676	1.08253	1.03161
ACX60_RS01165	1.06767	1.08242	0.986368
ACX60_RS01170	1.11794	1.08231	1.03292
ACX60_RS01175	1.04753	1.0822	0.967964
ACX60_RS01180	1.11462	1.08209	1.03006
ACX60_RS01185	1.08705	1.08198	1.00469
ACX60_RS01190	1.06259	1.08187	0.982179
ACX60_RS01195	1.11471	1.08175	1.03047
ACX60_RS01200	1.06749	1.08164	0.986918
ACX60_RS01205	1.07134	1.08153	0.990582
ACX60_RS01210	0.885022	1.08142	0.818391
ACX60_RS01215	0.301552	1.0813	0.278879
ACX60_RS01220	1.23272	1.08119	1.14015
ACX60_RS01225	1.08432	1.08108	1.003
ACX60_RS01230	1.15792	1.08096	1.07119
ACX60_RS01235	1.09042	1.08085	1.00886
ACX60_RS01240	1.10469	1.08073	1.02217
ACX60_RS01245	1.14427	1.08062	1.05891
ACX60_RS01250	1.11005	1.0805	1.02735
ACX60_RS01255	1.08904	1.08038	1.00801
ACX60_RS01260	1.14815	1.08027	1.06283
ACX60_RS01265	1.06731	1.08015	0.988111
ACX60_RS01270	1.0824	1.08003	1.00219
ACX60_RS01275	1.09051	1.07992	1.00981
ACX60_RS01280	1.10652	1.0798	1.02474
ACX60_RS01285	1.05176	1.07968	0.974136
ACX60_RS01290	1.17781	1.07956	1.091
ACX60_RS01295	1.09017	1.07944	1.00994
ACX60_RS01300	1.10752	1.07933	1.02612
ACX60_RS01305	1.32034	1.07921	1.22344
ACX60_RS01310	0.9909	1.07909	0.918276
ACX60_RS01315	0.589359	1.07897	0.546225
ACX60_RS01320	0.1	1.07885	0.1
ACX60_RS01325	0.1	1.07873	0.1
ACX60_RS01330	1.18358	1.07861	1.09733
ACX60_RS01335	1.07145	1.07849	0.993475
ACX60_RS01340	1.05548	1.07836	0.97878
ACX60_RS01345	0.1	1.07824	0.1
ACX60_RS01350	1.04425	1.07812	0.968585
ACX60_RS01355	1.11414	1.078	1.03353
ACX60_RS01360	1.04425	1.07788	0.968799
ACX60_RS01365	1.07098	1.07775	0.99372
ACX60_RS01370	1.07234	1.07763	0.995093
ACX60_RS01375	1.09375	1.07751	1.01507
ACX60_RS01380	1.08467	1.07738	1.00676
ACX60_RS01385	0.662476	1.07726	0.614965
ACX60_RS01390	0.9854	1.07714	0.914835
ACX60_RS01395	1.14382	1.07701	1.06203
ACX60_RS01400	1.11722	1.07689	1.03745
ACX60_RS01405	1.02114	1.07676	0.94834
ACX60_RS01410	1.09659	1.07664	1.01853
ACX60_RS01415	1.06382	1.07651	0.988213
ACX60_RS01420	1.1058	1.07638	1.02733
ACX60_RS01425	1.04005	1.07626	0.966354
ACX60_RS01430	1.09501	1.07613	1.01754
ACX60_RS01435	0.1	1.07601	0.1
ACX60_RS01440	0.1	1.07588	0.1
ACX60_RS01445	1.15163	1.07575	1.07054
ACX60_RS01450	1.15654	1.07562	1.07523
ACX60_RS01455	0.1	1.0755	0.1
ACX60_RS01460	0.723374	1.07537	0.672675
ACX60_RS01465	0.1	1.07524	0.1
ACX60_RS01470	1.02235	1.07511	0.950926
ACX60_RS01475	1.04315	1.07498	0.970389
ACX60_RS01480	0.1	1.07485	0.1
ACX60_RS01485	0.1	1.07473	0.1
ACX60_RS01490	0.1	1.0746	0.1
ACX60_RS01495	0.1	1.07447	0.1
ACX60_RS01500	0.1	1.07434	0.1
ACX60_RS01505	0.1	1.07421	0.1
ACX60_RS01510	1.1314	1.07408	1.05337
ACX60_RS01515	1.10022	1.07395	1.02446
ACX60_RS01520	1.14482	1.07382	1.06612
ACX60_RS01525	1.08612	1.07369	1.01158
ACX60_RS01530	1.06325	1.07356	0.990405
ACX60_RS01535	1.1113	1.07342	1.03528
ACX60_RS01540	1.12227	1.07329	1.04564
ACX60_RS01545	1.07154	1.07316	0.998489
ACX60_RS01550	0.1	1.07303	0.1
ACX60_RS01555	0.1	1.0729	0.1
ACX60_RS01560	1.19804	1.07277	1.11677
ACX60_RS01565	1.10179	1.07263	1.02719
ACX60_RS01570	1.07765	1.0725	1.0048
ACX60_RS01575	1.06805	1.07237	0.995975
ACX60_RS01580	1.04864	1.07223	0.977997
ACX60_RS01585	1.09993	1.0721	1.02596
ACX60_RS01590	1.09645	1.07197	1.02284
ACX60_RS01595	1.05761	1.07183	0.986725
ACX60_RS01600	0.894566	1.0717	0.834716
ACX60_RS01605	1.10102	1.07157	1.02749
ACX60_RS01610	1.1058	1.07143	1.03208
ACX60_RS01615	1.01429	1.0713	0.946789
ACX60_RS01620	1.0273	1.07116	0.959052
ACX60_RS01625	0.1	1.07103	0.1
ACX60_RS01630	0.1	1.07089	0.1
ACX60_RS01635	0.1	1.07076	0.1
ACX60_RS01640	1.08154	1.07062	1.0102
ACX60_RS01645	1.07635	1.07049	1.00547
ACX60_RS01650	1.08974	1.07035	1.01811
ACX60_RS01655	1.14011	1.07022	1.06531
ACX60_RS01660	1.06012	1.07008	0.990691
ACX60_RS01665	1.0927	1.06995	1.02127
ACX60_RS01670	1.04144	1.06981	0.973478
ACX60_RS01675	0.1	1.06967	0.1
ACX60_RS01680	0.1	1.06954	0.1
ACX60_RS01685	0.1	1.0694	0.1
ACX60_RS01690	0.1	1.06926	0.1
ACX60_RS01695	1.12249	1.06913	1.04991
ACX60_RS01700	1.13937	1.06899	1.06584
ACX60_RS01705	1.21074	1.06885	1.13275
ACX60_RS01710	1.13874	1.06872	1.06552
ACX60_RS01715	1.14965	1.06858	1.07587
ACX60_RS01720	1.08788	1.06844	1.0182
ACX60_RS01725	1.08958	1.0683	1.01992
ACX60_RS01730	0.760464	1.06817	0.711934
ACX60_RS01735	1.06411	1.06803	0.996335
ACX60_RS01740	1.07528	1.06789	1.00692
ACX60_RS01745	1.06389	1.06775	0.996388
ACX60_RS01750	1.08821	1.06761	1.01929
ACX60_RS01755	1.06642	1.06747	0.999009
ACX60_RS01760	1.14687	1.06734	1.07451
ACX60_RS01765	1.1084	1.0672	1.03861
ACX60_RS01770	1.10804	1.06706	1.03841
ACX60_RS01775	1.18099	1.06692	1.10691
ACX60_RS01780	1.06067	1.06678	0.994276
ACX60_RS01785	1.0635	1.06664	0.997058
ACX60_RS01790	1.1726	1.0665	1.09948
ACX60_RS01795	1.09465	1.06636	1.02653
ACX60_RS01800	0.902616	1.06622	0.846553
ACX60_RS01805	0.1	1.06609	0.1
ACX60_RS01810	1.08607	1.06595	1.01888
ACX60_RS01815	0.976437	1.06581	0.916149
ACX60_RS01820	1.01673	1.06567	0.954082
ACX60_RS01825	1.1014	1.06553	1.03367
ACX60_RS01830	0.875112	1.06539	0.821403
ACX60_RS01835	1.0239	1.06525	0.961185
ACX60_RS01840	0.906159	1.06511	0.850768
ACX60_RS01845	1.10807	1.06497	1.04048
ACX60_RS01850	1.11221	1.06483	1.04449
ACX60_RS01855	1.11152	1.06469	1.04398
ACX60_RS01860	1.11429	1.06455	1.04673
ACX60_RS01865	1.13047	1.06441	1.06207
ACX60_RS01870	1.1247	1.06426	1.05678
ACX60_RS01875	1.07565	1.06412	1.01083
ACX60_RS01880	1.1438	1.06398	1.07502
ACX60_RS01885	1.09252	1.06384	1.02695
ACX60_RS01890	1.12561	1.0637	1.0582
ACX60_RS01895	0.1	1.06356	0.1
ACX60_RS01900	0.767514	1.06342	0.721742
ACX60_RS01905	1.08737	1.06328	1.02266
ACX60_RS01910	1.08353	1.06314	1.01918
ACX60_RS01915	1.08602	1.063	1.02166
ACX60_RS01920	1.05593	1.06286	0.99348
ACX60_RS01925	1.00915	1.06271	0.949595
ACX60_RS01930	1.09426	1.06257	1.02982
ACX60_RS01935	1.11303	1.06243	1.04763
ACX60_RS01940	1.08858	1.06229	1.02475
ACX60_RS01945	0	1.06215	0
ACX60_RS01950	0.1	1.06201	0.1
ACX60_RS01955	0.1	1.06186	0.1
ACX60_RS01960	0.1	1.06172	0.1
ACX60_RS01965	1.00753	1.06158	0.949088
ACX60_RS01970	0.720478	1.06144	0.678775
ACX60_RS01975	0.1	1.0613	0.1
ACX60_RS01980	0.371679	1.06115	0.350259
ACX60_RS01985	0.17256	1.06101	0.162637
ACX60_RS01990	0.578809	1.06087	0.545598
ACX60_RS01995	0.18262	1.06073	0.172164
ACX60_RS02000	1.22409	1.06059	1.15416
ACX60_RS02005	0.638603	1.06044	0.602203
ACX60_RS02010	1.05416	1.0603	0.994202
ACX60_RS02015	1.16607	1.06016	1.0999
ACX60_RS02020	1.06686	1.06002	1.00645
ACX60_RS02025	0.878377	1.05988	0.828755
ACX60_RS02030	1.10504	1.05973	1.04276
ACX60_RS02035	1.0839	1.05959	1.02294
ACX60_RS02040	1.02784	1.05945	0.970167
ACX60_RS02045	1.10697	1.05931	1.045
ACX60_RS02050	1.08876	1.05916	1.02794
ACX60_RS02055	1.00601	1.05902	0.949945
ACX60_RS02060	0.1	1.05888	0.1
ACX60_RS02065	1.03156	1.05874	0.97433
ACX60_RS02070	0.966122	1.05859	0.912647
ACX60_RS02075	1.07489	1.05845	1.01553
ACX60_RS02080	1.0839	1.05831	1.02418
ACX60_RS02085	1.01366	1.05816	0.957941
ACX60_RS02090	0.1	1.05802	0.1
ACX60_RS02095	0.1	1.05788	0.1
ACX60_RS02100	0.1	1.05774	0.1
ACX60_RS02105	0.1	1.05759	0.1
ACX60_RS02110	0.1	1.05745	0.1
ACX60_RS02115	0.1	1.05731	0.1
ACX60_RS02120	0.1	1.05717	0.1
ACX60_RS02125	0.1	1.05702	0.1
ACX60_RS02130	0.1	1.05688	0.1
ACX60_RS02135	0.1	1.05674	0.1
ACX60_RS02140	0.1	1.05659	0.1
ACX60_RS02145	0.1	1.05645	0.1
ACX60_RS02150	0.1	1.05631	0.1
ACX60_RS02155	0.1	1.05617	0.1
ACX60_RS02160	0.1	1.05602	0.1
ACX60_RS02165	0.1	1.05588	0.1
ACX60_RS02170	0.1	1.05574	0.1
ACX60_RS02175	0.1	1.0556	0.1
ACX60_RS02180	0.1	1.05545	0.1
ACX60_RS02185	0.1	1.05531	0.1
ACX60_RS02190	0.1	1.05517	0.1
ACX60_RS02195	0.1	1.05502	0.1
ACX60_RS02200	0.1	1.05488	0.1
ACX60_RS02205	0.1	1.05474	0.1
ACX60_RS02210	0.1	1.0546	0.1
ACX60_RS02215	0.1	1.05445	0.1
ACX60_RS02220	0.1	1.05431	0.1
ACX60_RS02225	0.1	1.05417	0.1
ACX60_RS02230	1.01757	1.05402	0.965411
ACX60_RS02235	1.09299	1.05388	1.03711
ACX60_RS02240	0.1	1.05374	0.1
ACX60_RS02245	0.1	1.0536	0.1
ACX60_RS02250	1.10553	1.05345	1.04943
ACX60_RS02255	1.0926	1.05331	1.0373
ACX60_RS02260	1.08777	1.05317	1.03286
ACX60_RS02265	1.06878	1.05303	1.01496
ACX60_RS02270	1.08425	1.05288	1.02979
ACX60_RS02275	1.08213	1.05274	1.02792
ACX60_RS02280	1.0505	1.0526	0.998006
ACX60_RS02285	0.1	1.05246	0.1
ACX60_RS02290	0.1	1.05232	0.1
ACX60_RS02295	0.1	1.05217	0.1
ACX60_RS02300	1.07724	1.05203	1.02396
ACX60_RS02305	1.05095	1.05189	0.999106
ACX60_RS02310	1.05059	1.05175	0.998903
ACX60_RS02315	1.08974	1.0516	1.03626
ACX60_RS02320	1.06345	1.05146	1.0114
ACX60_RS02325	1.17369	1.05132	1.11639
ACX60_RS02330	1.11018	1.05118	1.05613
ACX60_RS02335	1.14833	1.05104	1.09257
ACX60_RS02340	1.09479	1.05089	1.04177
ACX60_RS02345	0.566424	1.05075	0.539066
ACX60_RS02350	1.21881	1.05061	1.16009
ACX60_RS02355	1.10807	1.05047	1.05483
ACX60_RS02360	0.343093	1.05033	0.326653
ACX60_RS02365	1.06732	1.05019	1.01631
ACX60_RS02370	0.1	1.05004	0.1
ACX60_RS02375	0.1	1.0499	0.1
ACX60_RS02380	0.867732	1.04976	0.826599
ACX60_RS02385	1.11508	1.04962	1.06236
ACX60_RS02390	1.15305	1.04948	1.09869
ACX60_RS02395	0.366921	1.04934	0.34967
ACX60_RS02400	1.08869	1.0492	1.03764
ACX60_RS02405	1.10073	1.04906	1.04926
ACX60_RS02410	1.07059	1.04891	1.02067
ACX60_RS02415	0.149683	1.04877	0.142722
ACX60_RS02420	0	1.04863	0
ACX60_RS02425	1.02231	1.04849	0.975032
ACX60_RS02430	0.1	1.04835	0.1
ACX60_RS02435	0.1	1.04821	0.1
ACX60_RS02440	0.1	1.04807	0.1
ACX60_RS02445	0.1	1.04793	0.1
ACX60_RS02450	0.1	1.04779	0.1
ACX60_RS02455	1.28306	1.04765	1.22471
ACX60_RS02460	1.15228	1.04751	1.10002
ACX60_RS02465	1.13619	1.04737	1.08481
ACX60_RS02470	1.12924	1.04723	1.07831
ACX60_RS02475	1.14	1.04709	1.08873
ACX60_RS02480	1.05208	1.04695	1.0049
ACX60_RS02485	1.0812	1.04681	1.03286
ACX60_RS02490	1.15877	1.04667	1.10711
ACX60_RS02495	1.12395	1.04653	1.07398
ACX60_RS02500	1.16237	1.04639	1.11084
ACX60_RS02505	1.12793	1.04625	1.07807
ACX60_RS02510	0.847395	1.04611	0.810045
ACX60_RS02515	1.10204	1.04597	1.05361
ACX60_RS02520	0.1	1.04583	0.1
ACX60_RS02525	0.1	1.04569	0.1
ACX60_RS02530	0.1	1.04555	0.1
ACX60_RS02535	0.401671	1.04541	0.384223
ACX60_RS02540	0.777701	1.04527	0.744017
ACX60_RS02545	1.03444	1.04513	0.989767
ACX60_RS02550	1.13733	1.045	1.08836
ACX60_RS02555	1.04008	1.04486	0.995429
ACX60_RS02560	1.11735	1.04472	1.06952
ACX60_RS02565	1.11206	1.04458	1.0646
ACX60_RS02570	1.1065	1.04444	1.05942
ACX60_RS02575	1.11706	1.0443	1.06967
ACX60_RS02580	1.03225	1.04416	0.988592
ACX60_RS02585	1.03247	1.04403	0.988932
ACX60_RS02590	1.07178	1.04389	1.02672
ACX60_RS02595	0.1	1.04375	0.1
ACX60_RS02600	0.1	1.04361	0.1
ACX60_RS02605	0.1	1.04347	0.1
ACX60_RS02610	0.1	1.04334	0.1
ACX60_RS02615	0.1	1.0432	0.1
ACX60_RS02620	1.13151	1.04306	1.0848
ACX60_RS02625	1.09868	1.04292	1.05346
ACX60_RS02630	0.987315	1.04279	0.946806
ACX60_RS02635	1.11368	1.04265	1.06813
ACX60_RS02640	1.05433	1.04251	1.01134
ACX60_RS02645	1.20442	1.04237	1.15546
ACX60_RS02650	1.10036	1.04224	1.05576
ACX60_RS02655	1.09155	1.0421	1.04745
ACX60_RS02660	1.09533	1.04196	1.05122
ACX60_RS02665	1.0615	1.04183	1.01889
ACX60_RS02670	1.08649	1.04169	1.04301
ACX60_RS02675	1.01218	1.04155	0.971796
ACX60_RS02680	1.07107	1.04142	1.02848
ACX60_RS02685	1.12749	1.04128	1.0828
ACX60_RS02690	1.02458	1.04114	0.984093
ACX60_RS02695	1.08867	1.04101	1.04579
ACX60_RS02700	1.00906	1.04087	0.969433
ACX60_RS02705	1.00916	1.04074	0.969663
ACX60_RS02710	1.37124	1.0406	1.31774
ACX60_RS02715	1.11664	1.04046	1.07322
ACX60_RS02720	0.999029	1.04033	0.960301
ACX60_RS02725	1.15729	1.04019	1.11257
ACX60_RS02730	0.957816	1.04006	0.920926
ACX60_RS02735	1.09691	1.03992	1.0548
ACX60_RS02740	1.05218	1.03979	1.01191
ACX60_RS02745	1.09518	1.03965	1.05341
ACX60_RS02750	1.06792	1.03952	1.02732
ACX60_RS02755	1.07812	1.03938	1.03727
ACX60_RS02760	1.08914	1.03925	1.04801
ACX60_RS02765	1.10274	1.03911	1.06123
ACX60_RS02770	1.06838	1.03898	1.0283
ACX60_RS02775	1.06721	1.03884	1.02731
ACX60_RS02780	1.09752	1.03871	1.05662
ACX60_RS02785	1.0828	1.03857	1.04259
ACX60_RS02790	1.09194	1.03844	1.05152
ACX60_RS02795	1.08773	1.03831	1.0476
ACX60_RS02800	1.05711	1.03817	1.01824
ACX60_RS02805	1.05995	1.03804	1.02111
ACX60_RS02810	1.45087	1.0379	1.39789
ACX60_RS02815	1.06722	1.03777	1.02838
ACX60_RS02820	1.1581	1.03764	1.11609
ACX60_RS02825	1.10901	1.0375	1.06892
ACX60_RS02830	0.888516	1.03737	0.85651
ACX60_RS02835	1.03469	1.03723	0.997544
ACX60_RS02840	1.04173	1.0371	1.00446
ACX60_RS02845	1.03193	1.03697	0.995144
ACX60_RS02850	1.15603	1.03683	1.11496
ACX60_RS02855	0.990843	1.0367	0.955765
ACX60_RS02860	0.466552	1.03657	0.450093
ACX60_RS02865	0.1	1.03643	0.1
ACX60_RS02870	0.150843	1.0363	0.145559
ACX60_RS02875	0.91431	1.03617	0.882394
ACX60_RS02880	0.933153	1.03604	0.900695
ACX60_RS02885	1.0387	1.0359	1.0027
ACX60_RS02890	0.1	1.03577	0.1
ACX60_RS02895	0.1	1.03564	0.1
ACX60_RS02900	0.1	1.03551	0.1
ACX60_RS02905	0.1	1.03537	0.1
ACX60_RS02910	0.958867	1.03524	0.926226
ACX60_RS02915	0.964155	1.03511	0.931453
ACX60_RS02920	0.977005	1.03498	0.943988
ACX60_RS02925	0.997527	1.03484	0.963939
ACX60_RS02930	0.1	1.03471	0.1
ACX60_RS02935	1.03782	1.03458	1.00313
ACX60_RS02940	1.00776	1.03445	0.9742
ACX60_RS02945	1.11207	1.03432	1.07518
ACX60_RS02950	1.12777	1.03418	1.09049
ACX60_RS02955	0.986414	1.03405	0.95393
ACX60_RS02960	1.0128	1.03392	0.979576
ACX60_RS02965	1.02233	1.03379	0.988918
ACX60_RS02970	0.925972	1.03366	0.89582
ACX60_RS02975	0.931778	1.03353	0.901552
ACX60_RS02980	1.12071	1.0334	1.08449
ACX60_RS02985	1.04173	1.03326	1.00819
ACX60_RS02990	0.131436	1.03313	0.127221
ACX60_RS02995	1.08188	1.033	1.04732
ACX60_RS03000	1.13695	1.03287	1.10076
ACX60_RS03005	1.04	1.03274	1.00703
ACX60_RS03010	1.04867	1.03261	1.01556
ACX60_RS03015	1.0089	1.03248	0.977168
ACX60_RS03020	0.978096	1.03235	0.94745
ACX60_RS03025	1.08086	1.03222	1.04712
ACX60_RS03030	1.06731	1.03209	1.03413
ACX60_RS03035	1.15769	1.03195	1.12184
ACX60_RS03040	0.1	1.03182	0.1
ACX60_RS03045	0.995476	1.03169	0.964895
ACX60_RS03050	0.947717	1.03156	0.91872
ACX60_RS03055	1.00688	1.03143	0.976196
ACX60_RS03060	1.10971	1.0313	1.07603
ACX60_RS03065	0.935343	1.03117	0.907069
ACX60_RS03070	1.07998	1.03104	1.04746
ACX60_RS03075	1.0279	1.03091	0.997076
ACX60_RS03080	1.04126	1.03078	1.01017
ACX60_RS03085	0.972333	1.03065	0.943417
ACX60_RS03090	1.04078	1.03052	1.00995
ACX60_RS03095	1.06874	1.03039	1.03722
ACX60_RS03100	1.0431	1.03026	1.01246
ACX60_RS03105	0.808849	1.03013	0.785192
ACX60_RS03110	1.00848	1.03	0.97911
ACX60_RS03115	1.1599	1.02987	1.12626
ACX60_RS03120	1.01055	1.02974	0.981366
ACX60_RS03125	1.01811	1.02961	0.988835
ACX60_RS03130	0.980812	1.02948	0.952726
ACX60_RS03135	1.02152	1.02935	0.992389
ACX60_RS03140	0.982648	1.02922	0.95475
ACX60_RS03145	1.01879	1.02909	0.989995
ACX60_RS03150	0.938841	1.02896	0.912417
ACX60_RS03155	0.973845	1.02883	0.946555
ACX60_RS03160	0.1	1.0287	0.1
ACX60_RS03165	0.1	1.02857	0.1
ACX60_RS03170	0.1	1.02844	0.1
ACX60_RS03175	0.9953	1.02831	0.967897
ACX60_RS03180	0.965045	1.02818	0.938593
ACX60_RS03185	1.08949	1.02805	1.05976
ACX60_RS03190	1.05188	1.02792	1.0233
ACX60_RS03195	0.1	1.02779	0.1
ACX60_RS03200	0.899166	1.02766	0.874961
ACX60_RS03205	1.06327	1.02753	1.03478
ACX60_RS03210	1.02915	1.02741	1.0017
ACX60_RS03215	0.989221	1.02728	0.962955
ACX60_RS03220	1.11447	1.02715	1.08502
ACX60_RS03225	1.09428	1.02702	1.06549
ACX60_RS03230	1.05681	1.02689	1.02914
ACX60_RS03235	1.04086	1.02676	1.01373
ACX60_RS03240	1.00665	1.02663	0.980537
ACX60_RS03245	0.1	1.0265	0.1
ACX60_RS03250	0.985118	1.02637	0.959809
ACX60_RS03255	1.0555	1.02624	1.02851
ACX60_RS03260	1.12446	1.02611	1.09584
ACX60_RS03265	0.855006	1.02598	0.833355
ACX60_RS03270	0.897575	1.02585	0.874956
ACX60_RS03275	1.02653	1.02572	1.00079
ACX60_RS03280	0.992818	1.02559	0.968043
ACX60_RS03285	1.00818	1.02546	0.983143
ACX60_RS03290	0.910584	1.02533	0.888086
ACX60_RS03295	0.632467	1.0252	0.616918
ACX60_RS03300	1.05435	1.02507	1.02856
ACX60_RS03305	1.08871	1.02495	1.06221
ACX60_RS03310	1.07495	1.02482	1.04892
ACX60_RS03315	1.19157	1.02469	1.16286
ACX60_RS03320	1.06597	1.02456	1.04042
ACX60_RS03325	0.621559	1.02443	0.606738
ACX60_RS03330	0.968704	1.0243	0.945725
ACX60_RS03335	1.09894	1.02417	1.073
ACX60_RS03340	1.05802	1.02404	1.03318
ACX60_RS03345	1.017	1.02391	0.993252
ACX60_RS03350	1.07728	1.02378	1.05226
ACX60_RS03355	1.05649	1.02365	1.03208
ACX60_RS03360	1.06709	1.02352	1.04256
ACX60_RS03365	1.06693	1.02339	1.04254
ACX60_RS03370	1.02881	1.02326	1.00542
ACX60_RS03375	1.07694	1.02313	1.0526
ACX60_RS03380	0.1	1.023	0.1
ACX60_RS03385	1.07327	1.02287	1.04928
ACX60_RS03390	0.908358	1.02274	0.888161
ACX60_RS03395	1.07497	1.02261	1.0512
ACX60_RS03400	0.973686	1.02248	0.952277
ACX60_RS03405	0.1	1.02235	0.1
ACX60_RS03410	1.03586	1.02222	1.01334
ACX60_RS03415	1.03325	1.02209	1.01092
ACX60_RS03420	0.995544	1.02196	0.97415
ACX60_RS03425	0.967516	1.02183	0.946845
ACX60_RS03430	1.07332	1.0217	1.05052
ACX60_RS03435	1.01231	1.02157	0.990937
ACX60_RS03440	1.0087	1.02144	0.987525
ACX60_RS03445	1.00569	1.02131	0.984705
ACX60_RS03450	1.15925	1.02118	1.13521
ACX60_RS03455	0	1.02105	0
ACX60_RS03460	0.1	1.02092	0.1
ACX60_RS03465	1.01223	1.02079	0.991619
ACX60_RS03470	1.06905	1.02066	1.04741
ACX60_RS03475	0.7706	1.02053	0.755099
ACX60_RS03480	0.1	1.0204	0.1
ACX60_RS03485	0.1	1.02027	0.1
ACX60_RS03490	0.1	1.02014	0.1
ACX60_RS03495	0.1	1.02001	0.1
ACX60_RS03500	0.1	1.01987	0.1
ACX60_RS03505	0.1	1.01974	0.1
ACX60_RS03510	0.963528	1.01961	0.944994
ACX60_RS03515	1.08746	1.01948	1.06668
ACX60_RS03520	0.0736186	1.01935	0.0722211
ACX60_RS03525	0.938655	1.01922	0.920954
ACX60_RS03530	1.01588	1.01909	0.996848
ACX60_RS03535	0.979461	1.01896	0.961238
ACX60_RS03540	1.01789	1.01883	0.999081
ACX60_RS03545	0.894459	1.01869	0.878044
ACX60_RS03550	1.02451	1.01856	1.00584
ACX60_RS03555	0.977106	1.01843	0.959422
ACX60_RS03560	1.02955	1.0183	1.01104
ACX60_RS03565	1.01746	1.01817	0.999308
ACX60_RS03570	1.01279	1.01804	0.994847
ACX60_RS03575	1.03123	1.01791	1.01309
ACX60_RS03580	1.09981	1.01777	1.08061
ACX60_RS03585	0.976368	1.01764	0.959443
ACX60_RS03590	0.1	1.01751	0.1
ACX60_RS03595	0.1	1.01738	0.1
ACX60_RS03600	0.1	1.01725	0.1
ACX60_RS03605	0.791146	1.01711	0.777834
ACX60_RS03610	0.748938	1.01698	0.736433
ACX60_RS03615	0.78377	1.01685	0.770783
ACX60_RS03620	0.998509	1.01672	0.982092
ACX60_RS03625	0.580639	1.01658	0.571167
ACX60_RS03630	1.1279	1.01645	1.10965
ACX60_RS03635	0.86008	1.01632	0.84627
ACX60_RS03640	0	1.01619	0
ACX60_RS03645	0.943855	1.01605	0.928943
ACX60_RS03650	1.03368	1.01592	1.01748
ACX60_RS03655	0.966503	1.01579	0.951482
ACX60_RS03660	0.942178	1.01565	0.927656
ACX60_RS03665	1.02648	1.01552	1.01079
ACX60_RS03670	1.01318	1.01539	0.997821
ACX60_RS03675	0.0745093	1.01525	0.0733898
ACX60_RS03680	1.03172	1.01512	1.01635
ACX60_RS03685	1.0705	1.01499	1.05469
ACX60_RS03690	1.12555	1.01485	1.10908
ACX60_RS03695	1.09227	1.01472	1.07642
ACX60_RS03700	1.01776	1.01459	1.00312
ACX60_RS03705	1.01779	1.01445	1.00329
ACX60_RS03710	1.00923	1.01432	0.994979
ACX60_RS03715	0.993832	1.01419	0.979932
ACX60_RS03720	1.04266	1.01405	1.02821
ACX60_RS03725	1.05202	1.01392	1.03758
ACX60_RS03730	0.97368	1.01378	0.960443
ACX60_RS03735	1.07581	1.01365	1.06133
ACX60_RS03740	1.00511	1.01351	0.99171
ACX60_RS03745	1.12196	1.01338	1.10715
ACX60_RS03750	1.04499	1.01324	1.03133
ACX60_RS03755	1.06237	1.01311	1.04862
ACX60_RS03760	1.05284	1.01298	1.03935
ACX60_RS03765	0.969294	1.01284	0.957006
ACX60_RS03770	0.995217	1.01271	0.982731
ACX60_RS03775	1.05126	1.01257	1.03821
ACX60_RS03780	1.00536	1.01244	0.993012
ACX60_RS03785	0.961065	1.0123	0.949387
ACX60_RS03790	1.01651	1.01216	1.00429
ACX60_RS03795	0.1	1.01203	0.1
ACX60_RS03800	1.03829	1.01189	1.02609
ACX60_RS03805	1.04979	1.01176	1.03759
ACX60_RS03810	1.04615	1.01162	1.03413
ACX60_RS03815	0.944975	1.01149	0.934243
ACX60_RS03820	0.950735	1.01135	0.940064
ACX60_RS03825	0.733433	1.01122	0.725299
ACX60_RS03830	0.674374	1.01108	0.666984
ACX60_RS03835	0.928311	1.01094	0.918262
ACX60_RS03840	1.00675	1.01081	0.995986
ACX60_RS03845	1.13353	1.01067	1.12157
ACX60_RS03850	0.1	1.01053	0.1
ACX60_RS03855	1.02291	1.0104	1.01238
ACX60_RS03860	0.1	1.01026	0.1
ACX60_RS03865	0.1	1.01012	0.1
ACX60_RS03870	0.1	1.00999	0.1
ACX60_RS03875	0.943457	1.00985	0.934254
ACX60_RS03880	0.1	1.00971	0.1
ACX60_RS03885	0.949309	1.00958	0.940304
ACX60_RS03890	1.0762	1.00944	1.06613
ACX60_RS03895	0.989829	1.0093	0.980707
ACX60_RS03900	1.08805	1.00916	1.07817
ACX60_RS03905	0.996848	1.00903	0.98793
ACX60_RS03910	1.00445	1.00889	0.995602
ACX60_RS03915	0.970756	1.00875	0.962334
ACX60_RS03920	0	1.00861	0
ACX60_RS03925	0.1	1.00848	0.1
ACX60_RS03930	0.1	1.00834	0.1
ACX60_RS03935	0.1	1.0082	0.1
ACX60_RS03940	1.08777	1.00806	1.07907
ACX60_RS03945	1.00744	1.00792	0.999514
ACX60_RS03950	0.809958	1.00779	0.8037
ACX60_RS03955	0.951835	1.00765	0.944611
ACX60_RS03960	0.830401	1.00751	0.824211
ACX60_RS03965	0.1	1.00737	0.1
ACX60_RS03970	0.1	1.00723	0.1
ACX60_RS03975	0.1	1.00709	0.1
ACX60_RS03980	0.1	1.00695	0.1
ACX60_RS03985	0.1	1.00682	0.1
ACX60_RS03990	0.1	1.00668	0.1
ACX60_RS03995	0.1	1.00654	0.1
ACX60_RS04000	0.840689	1.0064	0.835344
ACX60_RS04005	0.836784	1.00626	0.831578
ACX60_RS04010	0.1	1.00612	0.1
ACX60_RS04015	1.0694	1.00598	1.06304
ACX60_RS04020	1.04393	1.00584	1.03787
ACX60_RS04025	1.04498	1.0057	1.03905
ACX60_RS04030	1.04725	1.00556	1.04145
ACX60_RS04035	1.02506	1.00542	1.01953
ACX60_RS04040	1.07793	1.00528	1.07226
ACX60_RS04045	0.995683	1.00514	0.990588
ACX60_RS04050	1.07747	1.005	1.07211
ACX60_RS04055	0.94008	1.00486	0.935531
ACX60_RS04060	0.801442	1.00472	0.797675
ACX60_RS04065	1.01085	1.00458	1.00624
ACX60_RS04070	1.04405	1.00444	1.03943
ACX60_RS04075	0.965273	1.0043	0.961139
ACX60_RS04080	0.374522	1.00416	0.37297
ACX60_RS04085	0	1.00402	0
ACX60_RS04090	0.920003	1.00388	0.916448
ACX60_RS04095	0.966802	1.00374	0.963201
ACX60_RS04100	0.857878	1.0036	0.854803
ACX60_RS04105	0.343407	1.00346	0.342224
ACX60_RS04110	0.1	1.00332	0.1
ACX60_RS04115	0.968301	1.00318	0.965237
ACX60_RS04120	1.08057	1.00303	1.0773
ACX60_RS04125	0.955696	1.00289	0.952939
ACX60_RS04130	0.239471	1.00275	0.238813
ACX60_RS04135	0.966471	1.00261	0.963955
ACX60_RS04140	0.1	1.00247	0.1
ACX60_RS04145	0.1	1.00233	0.1
ACX60_RS04150	0.1	1.00219	0.1
ACX60_RS04155	0.784136	1.00204	0.782536
ACX60_RS04160	1.00447	1.0019	1.00256
ACX60_RS04165	1.007	1.00176	1.00523
ACX60_RS04170	0.963989	1.00162	0.96243
ACX60_RS04175	0.980522	1.00148	0.979075
ACX60_RS04180	0.973053	1.00134	0.971754
ACX60_RS04185	0.958841	1.00119	0.957697
ACX60_RS04190	0.710282	1.00105	0.709535
ACX60_RS04195	0.1	1.00091	0.1
ACX60_RS04200	0.1	1.00077	0.1
ACX60_RS04205	1.07686	1.00063	1.07618
ACX60_RS04210	0.974212	1.00049	0.973739
ACX60_RS04215	1.01555	1.00034	1.0152
ACX60_RS04220	0.996636	1.0002	0.996435
ACX60_RS04225	1.02057	1.00006	1.02051
ACX60_RS04230	-0.0612563	0.999917	-0.0612614
ACX60_RS04235	0.996448	0.999775	0.996672
ACX60_RS04240	0.9741	0.999633	0.974458
ACX60_RS04245	1.14665	0.999491	1.14723
ACX60_RS04250	0.983078	0.999349	0.983718
ACX60_RS04255	0.944054	0.999206	0.944803
ACX60_RS04260	0.1	0.999064	0.1
ACX60_RS04265	1.15643	0.998922	1.15768
ACX60_RS04270	0.993081	0.99878	0.994295
ACX60_RS04275	1.04476	0.998637	1.04619
ACX60_RS04280	1.13018	0.998495	1.13188
ACX60_RS04285	0.85407	0.998352	0.855479
ACX60_RS04290	0.997163	0.99821	0.998951
ACX60_RS04295	1.03221	0.998068	1.0342
ACX60_RS04300	1.00392	0.997925	1.00601
ACX60_RS04305	0.966679	0.997783	0.968827
ACX60_RS04310	0.858474	0.99764	0.860505
ACX60_RS04315	0.927502	0.997498	0.929828
ACX60_RS04320	0.917695	0.997356	0.920128
ACX60_RS04325	0.980997	0.997213	0.983739
ACX60_RS04330	0.988185	0.997071	0.991088
ACX60_RS04335	1.02466	0.996928	1.02781
ACX60_RS04340	1.00205	0.996786	1.00528
ACX60_RS04345	0.928003	0.996643	0.931129
ACX60_RS04350	0.980781	0.996501	0.984226
ACX60_RS04355	0.96056	0.996358	0.964071
ACX60_RS04360	0.971164	0.996216	0.974853
ACX60_RS04365	0.950149	0.996073	0.953895
ACX60_RS04370	0	0.995931	0
ACX60_RS04375	0.0658447	0.995788	0.0661232
ACX60_RS04380	0.634001	0.995646	0.636773
ACX60_RS04385	0.964604	0.995503	0.968961
ACX60_RS04390	0.988026	0.995361	0.992631
ACX60_RS04395	0.1	0.995218	0.1
ACX60_RS04400	0.919238	0.995076	0.923787
ACX60_RS04405	0.1	0.994933	0.1
ACX60_RS04410	1.01616	0.994791	1.02148
ACX60_RS04415	0.726917	0.994649	0.730828
ACX60_RS04420	0.1	0.994506	0.1
ACX60_RS04425	0.1	0.994364	0.1
ACX60_RS04430	0.1	0.994221	0.1
ACX60_RS04435	1.02331	0.994079	1.0294
ACX60_RS04440	0.914778	0.993937	0.920359
ACX60_RS04445	1.01428	0.993795	1.02062
ACX60_RS04450	0.89409	0.993652	0.899802
ACX60_RS04455	0.835447	0.99351	0.840904
ACX60_RS04460	0.923879	0.993368	0.930047
ACX60_RS04465	1.05401	0.993226	1.0612
ACX60_RS04470	1.00329	0.993084	1.01028
ACX60_RS04475	0.1	0.992941	0.1
ACX60_RS04480	1.06908	0.992799	1.07683
ACX60_RS04485	1.09386	0.992657	1.10196
ACX60_RS04490	0.941852	0.992515	0.948954
ACX60_RS04495	0.1	0.992373	0.1
ACX60_RS04500	0.1	0.992231	0.1
ACX60_RS04505	1.016	0.992089	1.0241
ACX60_RS04510	0.582814	0.991948	0.587545
ACX60_RS04515	0.554106	0.991806	0.558684
ACX60_RS04520	1.10635	0.991664	1.11565
ACX60_RS04525	1.05901	0.991522	1.06807
ACX60_RS04530	1.0431	0.99138	1.05217
ACX60_RS04535	0.842323	0.991239	0.849768
ACX60_RS04540	1.08149	0.991097	1.09121
ACX60_RS04545	0.978746	0.990956	0.987679
ACX60_RS04550	0.978902	0.990814	0.987977
ACX60_RS04555	0.397404	0.990673	0.401146
ACX60_RS04560	0.1	0.990531	0.1
ACX60_RS04565	0	0.99039	0
ACX60_RS04570	1.14415	0.990248	1.15542
ACX60_RS04575	0.1	0.990107	0.1
ACX60_RS04580	0.866906	0.989966	0.875693
ACX60_RS04585	0.868132	0.989824	0.877057
ACX60_RS04590	0.980257	0.989683	0.990476
ACX60_RS04595	0.864494	0.989542	0.873631
ACX60_RS04600	1.03277	0.989401	1.04383
ACX60_RS04605	1.06979	0.98926	1.0814
ACX60_RS04610	0.1	0.989119	0.1
ACX60_RS04615	0.993816	0.988979	1.00489
ACX60_RS04620	0.636432	0.988838	0.643617
ACX60_RS04625	0.728011	0.988697	0.736333
ACX60_RS04630	0.937331	0.988556	0.948181
ACX60_RS04635	0.40618	0.988416	0.41094
ACX60_RS04640	1.03731	0.988275	1.04962
ACX60_RS04645	1.03805	0.988135	1.05052
ACX60_RS04650	0.993722	0.987995	1.0058
ACX60_RS04655	0.897643	0.987854	0.908679
ACX60_RS04660	0.996332	0.987714	1.00873
ACX60_RS04665	0.963967	0.987574	0.976096
ACX60_RS04670	0.991663	0.987434	1.00428
ACX60_RS04675	1.02329	0.987294	1.03646
ACX60_RS04680	0.945972	0.987154	0.958282
ACX60_RS04685	1.00772	0.987014	1.02098
ACX60_RS04690	1.04954	0.986874	1.06349
ACX60_RS04695	1.01906	0.986735	1.03276
ACX60_RS04700	1.00755	0.986595	1.02124
ACX60_RS04705	1.00885	0.986456	1.0227
ACX60_RS04710	0.9443	0.986316	0.957401
ACX60_RS04715	1.03921	0.986177	1.05377
ACX60_RS04720	0.997448	0.986038	1.01157
ACX60_RS04725	0.978759	0.985898	0.992759
ACX60_RS04730	1.01987	0.985759	1.0346
ACX60_RS04735	1.01211	0.98562	1.02688
ACX60_RS04740	1.02147	0.985481	1.03651
ACX60_RS04745	1.01203	0.985343	1.02708
ACX60_RS04750	0.991526	0.985204	1.00642
ACX60_RS04755	1.05698	0.985065	1.07301
ACX60_RS04760	1.01135	0.984927	1.02683
ACX60_RS04765	1.0357	0.984788	1.0517
ACX60_RS04770	0.970912	0.98465	0.986048
ACX60_RS04775	0.951366	0.984512	0.966333
ACX60_RS04780	0.984548	0.984374	1.00018
ACX60_RS04785	1.00818	0.984235	1.02433
ACX60_RS04790	0.970127	0.984097	0.985804
ACX60_RS04795	1.01196	0.98396	1.02846
ACX60_RS04800	0.979923	0.983822	0.996037
ACX60_RS04805	1.00799	0.983684	1.0247
ACX60_RS04810	0.98424	0.983547	1.00071
ACX60_RS04815	0.955839	0.983409	0.971965
ACX60_RS04820	0.944004	0.983272	0.960064
ACX60_RS04825	0.849657	0.983134	0.864233
ACX60_RS04830	1.00534	0.982997	1.02273
ACX60_RS04835	0.1	0.98286	0.1
ACX60_RS04840	1.03568	0.982723	1.05389
ACX60_RS04845	0.999238	0.982586	1.01695
ACX60_RS04850	1.06592	0.982449	1.08496
ACX60_RS04855	0.611778	0.982312	0.622793
ACX60_RS04860	0.958855	0.982176	0.976256
ACX60_RS04865	1.1187	0.982039	1.13916
ACX60_RS04870	0.1	0.981903	0.1
ACX60_RS04875	0.976328	0.981767	0.994461
ACX60_RS04880	0.914717	0.98163	0.931834
ACX60_RS04885	1.09125	0.981494	1.11183
ACX60_RS04890	0.96492	0.981358	0.983249
ACX60_RS04895	1.00396	0.981223	1.02317
ACX60_RS04900	0.959896	0.981087	0.978401
ACX60_RS04905	0.958996	0.980951	0.977618
ACX60_RS04910	0.914657	0.980816	0.932548
ACX60_RS04915	0.1	0.98068	0.1
ACX60_RS04920	0.1	0.980545	0.1
ACX60_RS04925	0.961909	0.980409	0.98113
ACX60_RS04930	0.986925	0.980274	1.00678
ACX60_RS04935	1.02807	0.980139	1.0489
ACX60_RS04940	1.03641	0.980005	1.05755
ACX60_RS04945	1.01686	0.97987	1.03775
ACX60_RS04950	0	0.979736	0
ACX60_RS04955	0.1	0.979601	0.1
ACX60_RS04960	0.843836	0.979467	0.861526
ACX60_RS04965	0.647217	0.979332	0.660876
ACX60_RS04970	0.1	0.979198	0.1
ACX60_RS04975	0.90466	0.979063	0.924006
ACX60_RS04980	1.01493	0.978929	1.03677
ACX60_RS04985	0.1	0.978795	0.1
ACX60_RS04990	1.06592	0.978662	1.08916
ACX60_RS04995	1.00285	0.978528	1.02485
ACX60_RS05000	0.1	0.978395	0.1
ACX60_RS05005	0.903823	0.978261	0.923908
ACX60_RS05010	1.02132	0.978128	1.04416
ACX60_RS05015	0.737543	0.977995	0.754138
ACX60_RS05020	0.988742	0.977862	1.01113
ACX60_RS05025	0.979688	0.977729	1.002
ACX60_RS05030	0.991182	0.977596	1.0139
ACX60_RS05035	1.00781	0.977464	1.03105
ACX60_RS05040	0.926184	0.977331	0.947666
ACX60_RS05045	0.909907	0.977199	0.931138
ACX60_RS05050	0.974481	0.977066	0.997354
ACX60_RS05055	0.999807	0.976934	1.02341
ACX60_RS05060	0.973104	0.976802	0.996213
ACX60_RS05065	0.1	0.97667	0.1
ACX60_RS05070	0.944867	0.976539	0.967567
ACX60_RS05075	1.0209	0.976407	1.04556
ACX60_RS05080	0.1	0.976276	0.1
ACX60_RS05085	0.895563	0.976144	0.917449
ACX60_RS05090	0.962146	0.976013	0.985792
ACX60_RS05095	0.998531	0.975882	1.02321
ACX60_RS05100	0.948655	0.975751	0.97223
ACX60_RS05105	1.01406	0.97562	1.0394
ACX60_RS05110	0.983787	0.97549	1.00851
ACX60_RS05115	0.994592	0.975359	1.01972
ACX60_RS05120	0.970347	0.975229	0.994995
ACX60_RS05125	0.958154	0.975098	0.982623
ACX60_RS05130	0.982527	0.974968	1.00775
ACX60_RS05135	1.02045	0.974838	1.04679
ACX60_RS05140	0.854566	0.974708	0.87674
ACX60_RS05145	1.01125	0.974578	1.03763
ACX60_RS05150	1.03168	0.974449	1.05873
ACX60_RS05155	0.1	0.974319	0.1
ACX60_RS05160	0.989793	0.97419	1.01602
ACX60_RS05165	0.9322	0.974061	0.957025
ACX60_RS05170	1.05465	0.973932	1.08288
ACX60_RS05175	0.53104	0.973803	0.545326
ACX60_RS05180	1.0565	0.973674	1.08506
ACX60_RS05185	0.993795	0.973545	1.0208
ACX60_RS05190	0.94405	0.973417	0.969831
ACX60_RS05195	1.02066	0.973288	1.04867
ACX60_RS05200	0.981149	0.97316	1.00821
ACX60_RS05205	0.996011	0.973032	1.02362
ACX60_RS05210	1.06863	0.972904	1.09839
ACX60_RS05215	0.827935	0.972776	0.851106
ACX60_RS05220	0.954667	0.972648	0.981513
ACX60_RS05225	1.23665	0.972521	1.2716
ACX60_RS05230	0.904008	0.972393	0.929673
ACX60_RS05235	0.925958	0.972266	0.952371
ACX60_RS05240	0.930479	0.972139	0.957146
ACX60_RS05245	0.1	0.972012	0.1
ACX60_RS05250	0.1	0.971885	0.1
ACX60_RS05255	0.999994	0.971758	1.02906
ACX60_RS05260	1.12316	0.971631	1.15595
ACX60_RS05265	1.16153	0.971505	1.19559
ACX60_RS05270	0.960561	0.971379	0.988863
ACX60_RS05275	0.867805	0.971253	0.893491
ACX60_RS05280	0.898265	0.971126	0.924972
ACX60_RS05285	0.1	0.971	0.1
ACX60_RS05290	0.996172	0.970875	1.02606
ACX60_RS05295	0.954237	0.970749	0.982991
ACX60_RS05300	0.8399	0.970624	0.86532
ACX60_RS05305	0.583453	0.970498	0.601189
ACX60_RS05310	0.618293	0.970373	0.63717
ACX60_RS05315	0.963937	0.970248	0.993495
ACX60_RS05320	0.988002	0.970123	1.01843
ACX60_RS05325	0.960529	0.969998	0.990238
ACX60_RS05330	0.992777	0.969874	1.02361
ACX60_RS05335	0.644516	0.969749	0.664621
ACX60_RS05340	0.757499	0.969625	0.781229
ACX60_RS05345	0.716871	0.9695	0.739423
ACX60_RS05350	0.682123	0.969376	0.703672
ACX60_RS05355	0.808126	0.969252	0.833762
ACX60_RS05360	0.987125	0.969129	1.01857
ACX60_RS05365	1.0455	0.969005	1.07894
ACX60_RS05370	0.1	0.968882	0.1
ACX60_RS05375	0.1	0.968758	0.1
ACX60_RS05380	0.18187	0.968635	0.187759
ACX60_RS05385	0	0.968512	0
ACX60_RS05390	0.941666	0.968389	0.972405
ACX60_RS05395	0.750215	0.968266	0.774803
ACX60_RS05400	0.854461	0.968143	0.882577
ACX60_RS05405	0.953631	0.968021	0.985135
ACX60_RS05410	0.915052	0.967898	0.945401
ACX60_RS05415	0.693944	0.967776	0.71705
ACX60_RS05420	1.02027	0.967654	1.05437
ACX60_RS05425	1.04589	0.967532	1.08099
ACX60_RS05430	0.752954	0.96741	0.778319
ACX60_RS05435	1.04515	0.967288	1.0805
ACX60_RS05440	0.973808	0.967167	1.00687
ACX60_RS05445	0.328993	0.967046	0.340204
ACX60_RS05450	1.00716	0.966924	1.04161
ACX60_RS05455	0.95313	0.966803	0.985857
ACX60_RS05460	0.368798	0.966682	0.381509
ACX60_RS05465	0	0.966562	0
ACX60_RS05470	1.02312	0.966441	1.05864
ACX60_RS05475	1.02713	0.96632	1.06293
ACX60_RS05480	0.1	0.9662	0.1
ACX60_RS05485	0.988197	0.96608	1.02289
ACX60_RS05490	0.95144	0.96596	0.984968
ACX60_RS05495	0.902714	0.96584	0.934641
ACX60_RS05500	0.960509	0.96572	0.994604
ACX60_RS05505	0.961292	0.965601	0.995538
ACX60_RS05510	0.892299	0.965481	0.924201
ACX60_RS05515	0.903016	0.965362	0.935417
ACX60_RS05520	1.00211	0.965243	1.03819
ACX60_RS05525	0.848595	0.965124	0.87926
ACX60_RS05530	1.00304	0.965005	1.03942
ACX60_RS05535	0.990474	0.964886	1.02652
ACX60_RS05540	0.995905	0.964768	1.03227
ACX60_RS05545	0.981064	0.96465	1.01702
ACX60_RS05550	0.921821	0.964531	0.955719
ACX60_RS05555	1.0421	0.964413	1.08055
ACX60_RS05560	1.03511	0.964295	1.07343
ACX60_RS05565	0.898173	0.964178	0.931543
ACX60_RS05570	1.00054	0.96406	1.03784
ACX60_RS05575	0.994589	0.963943	1.03179
ACX60_RS05580	0.990155	0.963826	1.02732
ACX60_RS05585	1.00859	0.963708	1.04657
ACX60_RS05590	0.938135	0.963591	0.973582
ACX60_RS05595	1.00011	0.963475	1.03803
ACX60_RS05600	0.934204	0.963358	0.969737
ACX60_RS05605	1.0107	0.963242	1.04927
ACX60_RS05610	0.995487	0.963125	1.0336
ACX60_RS05615	0.907449	0.963009	0.942306
ACX60_RS05620	1.03244	0.962893	1.07223
ACX60_RS05625	1.01175	0.962777	1.05086
ACX60_RS05630	0.977692	0.962662	1.01561
ACX60_RS05635	0.943018	0.962546	0.979712
ACX60_RS05640	0.97627	0.962431	1.01438
ACX60_RS05645	0.981507	0.962316	1.01994
ACX60_RS05650	1.07342	0.962201	1.11559
ACX60_RS05655	0.996684	0.962086	1.03596
ACX60_RS05660	0.958711	0.961971	0.996611
ACX60_RS05665	0.947168	0.961857	0.984729
ACX60_RS05670	1.05121	0.961742	1.09303
ACX60_RS05675	0.980248	0.961628	1.01936
ACX60_RS05680	1.00995	0.961514	1.05038
ACX60_RS05685	1.03943	0.9614	1.08116
ACX60_RS05690	0.1	0.961286	0.1
ACX60_RS05695	0.806417	0.961173	0.838993
ACX60_RS05700	1.02303	0.961059	1.06448
ACX60_RS05705	0.975038	0.960946	1.01466
ACX60_RS05710	0.988952	0.960833	1.02927
ACX60_RS05715	0.1	0.96072	0.1
ACX60_RS05720	0.956445	0.960607	0.995666
ACX60_RS05725	0.962364	0.960495	1.00195
ACX60_RS05730	1.044	0.960382	1.08707
ACX60_RS05735	0.95818	0.96027	0.997823
ACX60_RS05740	0.949923	0.960158	0.989341
ACX60_RS05745	0.921514	0.960046	0.959864
ACX60_RS05750	0.977318	0.959934	1.01811
ACX60_RS05755	0.986905	0.959823	1.02822
ACX60_RS05760	0.935501	0.959711	0.974773
ACX60_RS05765	0.972921	0.9596	1.01388
ACX60_RS05770	0.92992	0.959489	0.969183
ACX60_RS05775	0.1	0.959378	0.1
ACX60_RS05780	1.1163	0.959267	1.1637
ACX60_RS05785	0.1	0.959156	0.1
ACX60_RS05790	1.02105	0.959046	1.06465
ACX60_RS05795	0.1	0.958936	0.1
ACX60_RS05800	0.943684	0.958826	0.984207
ACX60_RS05805	0.1	0.958716	0.1
ACX60_RS05810	0.1	0.958606	0.1
ACX60_RS05815	0.1	0.958496	0.1
ACX60_RS05820	0.180776	0.958386	0.188625
ACX60_RS05825	1.04699	0.958277	1.09257
ACX60_RS05830	0.97194	0.958168	1.01437
ACX60_RS05835	0.1	0.958059	0.1
ACX60_RS05840	0.84491	0.95795	0.881998
ACX60_RS05845	0.980328	0.957841	1.02348
ACX60_RS05850	1.0541	0.957732	1.10062
ACX60_RS05855	0.941414	0.957624	0.983073
ACX60_RS05860	0.931921	0.957516	0.97327
ACX60_RS05865	0.951957	0.957408	0.994307
ACX60_RS05870	1.11654	0.9573	1.16634
ACX60_RS05875	0.997537	0.957192	1.04215
ACX60_RS05880	0.1	0.957084	0.1
ACX60_RS05885	0.792399	0.956977	0.828023
ACX60_RS05890	0.1	0.95687	0.1
ACX60_RS05895	0.981087	0.956762	1.02542
ACX60_RS05900	0.95977	0.956655	1.00326
ACX60_RS05905	0.961291	0.956549	1.00496
ACX60_RS05910	1.3093	0.956442	1.36893
ACX60_RS05915	0.1	0.956335	0.1
ACX60_RS05920	0.1	0.956229	0.1
ACX60_RS05925	1.02535	0.956123	1.0724
ACX60_RS05930	0.952563	0.956017	0.996387
ACX60_RS05935	1.12884	0.955911	1.1809
ACX60_RS05940	0.1	0.955805	0.1
ACX60_RS05945	0.984978	0.955699	1.03064
ACX60_RS05950	0.1	0.955594	0.1
ACX60_RS05955	1.06619	0.955489	1.11586
ACX60_RS05960	0.587696	0.955384	0.615141
ACX60_RS05965	0.978141	0.955278	1.02393
ACX60_RS05970	0.557229	0.955174	0.58338
ACX60_RS05975	0.97572	0.955069	1.02162
ACX60_RS05980	0.851222	0.954964	0.891366
ACX60_RS05985	0.1	0.95486	0.1
ACX60_RS05990	1.01632	0.954755	1.06448
ACX60_RS05995	0.842818	0.954651	0.882854
ACX60_RS06000	0.76009	0.954547	0.796283
ACX60_RS06005	0.1	0.954443	0.1
ACX60_RS06010	1.00267	0.95434	1.05065
ACX60_RS06015	0.965112	0.954236	1.0114
ACX60_RS06020	1.00483	0.954133	1.05313
ACX60_RS06025	0.942302	0.954029	0.987708
ACX60_RS06030	0.992919	0.953926	1.04088
ACX60_RS06035	0.955483	0.953823	1.00174
ACX60_RS06040	0.938548	0.95372	0.984092
ACX60_RS06045	0.937866	0.953617	0.983483
ACX60_RS06050	0.981466	0.953515	1.02931
ACX60_RS06055	1.06557	0.953412	1.11764
ACX60_RS06060	1.02166	0.95331	1.07169
ACX60_RS06065	0.902118	0.953207	0.946403
ACX60_RS06070	0.885075	0.953105	0.928622
ACX60_RS06075	0.1	0.953003	0.1
ACX60_RS06080	0.95769	0.952901	1.00503
ACX60_RS06085	0.914615	0.9528	0.959923
ACX60_RS06090	0.986565	0.952698	1.03555
ACX60_RS06095	0.806199	0.952597	0.846317
ACX60_RS06100	1.2315	0.952495	1.29292
ACX60_RS06105	0.910382	0.952394	0.955888
ACX60_RS06110	0.1	0.952293	0.1
ACX60_RS06115	0.967351	0.952192	1.01592
ACX60_RS06120	1.03292	0.952091	1.0849
ACX60_RS06125	0.66666	0.95199	0.700281
ACX60_RS06130	0.1	0.95189	0.1
ACX60_RS06135	0.943168	0.951789	0.990942
ACX60_RS06140	0.925072	0.951689	0.972032
ACX60_RS06145	0.933001	0.951589	0.980466
ACX60_RS06150	0.990918	0.951488	1.04144
ACX60_RS06155	0.94734	0.951389	0.995745
ACX60_RS06160	0.1	0.951289	0.1
ACX60_RS06165	0	0.951189	0
ACX60_RS06170	0.837759	0.951089	0.880842
ACX60_RS06175	0.97965	0.95099	1.03014
ACX60_RS06180	1.00468	0.95089	1.05657
ACX60_RS06185	1.03444	0.950791	1.08798
ACX60_RS06190	1.10503	0.950692	1.16234
ACX60_RS06195	0.91074	0.950593	0.958076
ACX60_RS06200	0.965431	0.950494	1.01571
ACX60_RS06205	0.970068	0.950395	1.0207
ACX60_RS06210	1.09605	0.950296	1.15337
ACX60_RS06215	0.848439	0.950198	0.892908
ACX60_RS06220	0.933608	0.950099	0.982642
ACX60_RS06225	0.88173	0.950001	0.928136
ACX60_RS06230	0.654043	0.949903	0.688537
ACX60_RS06235	1.07017	0.949805	1.12673
ACX60_RS06240	0.1	0.949706	0.1
ACX60_RS06245	0.634421	0.949608	0.668087
ACX60_RS06250	0.1	0.949511	0.1
ACX60_RS06255	0.901027	0.949413	0.949036
ACX60_RS06260	0.965755	0.949315	1.01732
ACX60_RS06265	0	0.949218	0
ACX60_RS06270	0.1	0.94912	0.1
ACX60_RS06275	0.980608	0.949023	1.03328
ACX60_RS06280	0.929584	0.948926	0.979617
ACX60_RS06285	0.989883	0.948829	1.04327
ACX60_RS06290	0.1	0.948732	0.1
ACX60_RS06295	0.46969	0.948635	0.495122
ACX60_RS06300	0.835659	0.948538	0.880997
ACX60_RS06305	0.18935	0.948441	0.199643
ACX60_RS06310	0.1	0.948344	0.1
ACX60_RS06315	0.989	0.948248	1.04298
ACX60_RS06320	0.930785	0.948151	0.981684
ACX60_RS06325	0.1	0.948055	0.1
ACX60_RS06330	0.1	0.947959	0.1
ACX60_RS06335	0.1	0.947862	0.1
ACX60_RS06340	0.932131	0.947766	0.983503
ACX60_RS06345	0.89515	0.94767	0.94458
ACX60_RS06350	0.903366	0.947574	0.953346
ACX60_RS06355	0.852171	0.947479	0.899409
ACX60_RS06360	0.1	0.947383	0.1
ACX60_RS06365	0.1	0.947287	0.1
ACX60_RS06370	0.1	0.947191	0.1
ACX60_RS06375	0.1	0.947096	0.1
ACX60_RS06380	0.964687	0.947	1.01868
ACX60_RS06385	0.898121	0.946905	0.94848
ACX60_RS06390	0.944414	0.94681	0.99747
ACX60_RS06395	1.01403	0.946714	1.0711
ACX60_RS06400	0.953467	0.946619	1.00723
ACX60_RS06405	0.8657	0.946524	0.914609
ACX60_RS06410	0.89883	0.946429	0.949707
ACX60_RS06415	0.956222	0.946335	1.01045
ACX60_RS06420	0.917996	0.94624	0.970152
ACX60_RS06425	0.931401	0.946145	0.984417
ACX60_RS06430	0.933215	0.94605	0.986433
ACX60_RS06435	0.986999	0.945956	1.04339
ACX60_RS06440	1.00192	0.945861	1.05927
ACX60_RS06445	1.04229	0.945767	1.10206
ACX60_RS06450	0.949467	0.945673	1.00401
ACX60_RS06455	0.97201	0.945578	1.02795
ACX60_RS06460	0.945124	0.945484	0.999618
ACX60_RS06465	0.923586	0.94539	0.976936
ACX60_RS06470	1.07884	0.945296	1.14127
ACX60_RS06475	0.972777	0.945202	1.02917
ACX60_RS06480	1.01039	0.945109	1.06907
ACX60_RS06485	0	0.945015	0
ACX60_RS06490	0.912232	0.944921	0.965406
ACX60_RS06495	0.821486	0.944828	0.869456
ACX60_RS06500	0.963593	0.944734	1.01996
ACX60_RS06505	0.978939	0.944641	1.03631
ACX60_RS06510	0.99359	0.944547	1.05192
ACX60_RS06515	0.967138	0.944454	1.02402
ACX60_RS06520	0.910336	0.944361	0.96397
ACX60_RS06525	0.957547	0.944268	1.01406
ACX60_RS06530	0.951032	0.944175	1.00726
ACX60_RS06535	0.921046	0.944082	0.9756
ACX60_RS06540	0.941783	0.943989	0.997663
ACX60_RS06545	0.961825	0.943896	1.01899
ACX60_RS06550	0.903725	0.943803	0.957535
ACX60_RS06555	0.950097	0.943711	1.00677
ACX60_RS06560	1.02324	0.943618	1.08438
ACX60_RS06565	0.905306	0.943526	0.959493
ACX60_RS06570	0.951805	0.943433	1.00887
ACX60_RS06575	0.979051	0.943341	1.03785
ACX60_RS06580	0.957974	0.943249	1.01561
ACX60_RS06585	0.986529	0.943157	1.04599
ACX60_RS06590	0.939311	0.943065	0.99602
ACX60_RS06595	0.884763	0.942973	0.93827
ACX60_RS06600	0.924353	0.942881	0.98035
ACX60_RS06605	0.1	0.942789	0.1
ACX60_RS06610	1.025	0.942697	1.08731
ACX60_RS06615	0.955764	0.942605	1.01396
ACX60_RS06620	0.998584	0.942514	1.05949
ACX60_RS06625	0.860752	0.942422	0.91334
ACX60_RS06630	0.751239	0.942331	0.797214
ACX60_RS06635	0.789467	0.942239	0.837862
ACX60_RS06640	0.1	0.942148	0.1
ACX60_RS06645	0.917185	0.942057	0.973599
ACX60_RS06650	0.880852	0.941966	0.935121
ACX60_RS06655	0.764304	0.941875	0.811471
ACX60_RS06660	0.742015	0.941784	0.787882
ACX60_RS06665	1.02689	0.941693	1.09048
ACX60_RS06670	0.975654	0.941602	1.03616
ACX60_RS06675	1.02273	0.941511	1.08626
ACX60_RS06680	0.973178	0.94142	1.03373
ACX60_RS06685	0.898136	0.94133	0.954115
ACX60_RS06690	0.983558	0.941239	1.04496
ACX60_RS06695	0.1	0.941149	0.1
ACX60_RS06700	0.1	0.941059	0.1
ACX60_RS06705	0.1	0.940969	0.1
ACX60_RS06710	0.1	0.940879	0.1
ACX60_RS06715	0.1	0.940788	0.1
ACX60_RS06720	0.1	0.940698	0.1
ACX60_RS06725	0.1	0.940608	0.1
ACX60_RS06730	0	0.940518	0
ACX60_RS06735	0.1	0.940428	0.1
ACX60_RS06740	0.452745	0.940337	0.481471
ACX60_RS06745	0	0.940247	0
ACX60_RS06750	0.0245068	0.940157	0.0260667
ACX60_RS06755	0.909926	0.940068	0.967937
ACX60_RS06760	0.93655	0.939978	0.996354
ACX60_RS06765	0.994838	0.939888	1.05846
ACX60_RS06770	0.910456	0.939799	0.968777
ACX60_RS06775	0.1	0.93971	0.1
ACX60_RS06780	0.975591	0.93962	1.03828
ACX60_RS06785	0.991683	0.939531	1.05551
ACX60_RS06790	0.903535	0.939442	0.961778
ACX60_RS06795	0.918417	0.939353	0.977712
ACX60_RS06800	0.857093	0.939264	0.912516
ACX60_RS06805	0.1	0.939175	0.1
ACX60_RS06810	0.251297	0.939086	0.267598
ACX60_RS06815	0.922931	0.938997	0.98289
ACX60_RS06820	0.9383	0.938908	0.999352
ACX60_RS06825	0.96188	0.938819	1.02456
ACX60_RS06830	0.948495	0.938731	1.0104
ACX60_RS06835	0.916761	0.938642	0.976688
ACX60_RS06840	0.896236	0.938553	0.954912
ACX60_RS06845	0.834595	0.938465	0.889319
ACX60_RS06850	0.1	0.938377	0.1
ACX60_RS06855	0.367942	0.938288	0.392142
ACX60_RS06860	0.9822	0.9382	1.0469
ACX60_RS06865	0.973543	0.938112	1.03777
ACX60_RS06870	0.964895	0.938024	1.02865
ACX60_RS06875	0.951923	0.937936	1.01491
ACX60_RS06880	0.959817	0.937848	1.02343
ACX60_RS06885	0.947276	0.93776	1.01015
ACX60_RS06890	0.836185	0.937672	0.891767
ACX60_RS06895	0.1	0.937584	0.1
ACX60_RS06900	0.938498	0.937496	1.00107
ACX60_RS06905	0.1	0.937409	0.1
ACX60_RS06910	0	0.937321	0
ACX60_RS06915	0.94115	0.937234	1.00418
ACX60_RS06920	0.1	0.937146	0.1
ACX60_RS06925	1.02809	0.937059	1.09715
ACX60_RS06930	0.944478	0.936971	1.00801
ACX60_RS06935	0.881611	0.936884	0.941004
ACX60_RS06940	0.918647	0.936797	0.980626
ACX60_RS06945	0.890151	0.93671	0.950296
ACX60_RS06950	0.858031	0.936623	0.91609
ACX60_RS06955	1.04125	0.936536	1.1118
ACX60_RS06960	1.21426	0.936449	1.29667
ACX60_RS06965	0.924765	0.936362	0.987614
ACX60_RS06970	0	0.936275	0
ACX60_RS06975	1.05244	0.936189	1.12418
ACX60_RS06980	1.00805	0.936102	1.07686
ACX60_RS06985	0.1	0.936015	0.1
ACX60_RS06990	0.122567	0.935929	0.130957
ACX60_RS06995	0.1	0.935842	0.1
ACX60_RS07000	0.732122	0.935756	0.782386
ACX60_RS07005	0.873026	0.935669	0.933049
ACX60_RS07010	0.990427	0.935583	1.05862
ACX60_RS07015	0.1	0.935497	0.1
ACX60_RS07020	0.1	0.935411	0.1
ACX60_RS07025	0.616304	0.935325	0.65892
ACX60_RS07030	0.1	0.935239	0.1
ACX60_RS07035	0.928786	0.935153	0.993191
ACX60_RS07040	0.950679	0.935067	1.0167
ACX60_RS07045	0.893706	0.934981	0.955855
ACX60_RS07050	0.97354	0.934895	1.04134
ACX60_RS07055	0.910368	0.93481	0.973854
ACX60_RS07060	0.939533	0.934724	1.00514
ACX60_RS07065	0.955163	0.934639	1.02196
ACX60_RS07070	0.850328	0.934553	0.909877
ACX60_RS07075	0.874697	0.934468	0.936038
ACX60_RS07080	0.1	0.934383	0.1
ACX60_RS07085	0.930745	0.934297	0.996198
ACX60_RS07090	0.219776	0.934212	0.235253
ACX60_RS07095	0.886674	0.934127	0.949201
ACX60_RS07100	0.921784	0.934042	0.986876
ACX60_RS07105	1.02469	0.933957	1.09715
ACX60_RS07110	0.867671	0.933872	0.929111
ACX60_RS07115	0.91332	0.933788	0.978081
ACX60_RS07120	0.975875	0.933703	1.04517
ACX60_RS07125	0.973299	0.933618	1.0425
ACX60_RS07130	1.00362	0.933534	1.07508
ACX60_RS07135	0.892266	0.933449	0.955881
ACX60_RS07140	0.92983	0.933365	0.996213
ACX60_RS07145	1.09195	0.933281	1.17001
ACX60_RS07150	0.906231	0.933196	0.971104
ACX60_RS07155	0.96882	0.933112	1.03827
ACX60_RS07160	0.907335	0.933028	0.972463
ACX60_RS07165	0.844466	0.932944	0.905162
ACX60_RS07170	0.732072	0.932861	0.78476
ACX60_RS07175	0.837837	0.932777	0.898218
ACX60_RS07180	0.931823	0.932693	0.999067
ACX60_RS07185	0.932126	0.93261	0.999482
ACX60_RS07190	0.941061	0.932526	1.00915
ACX60_RS07195	0.957734	0.932443	1.02712
ACX60_RS07200	0.950662	0.932359	1.01963
ACX60_RS07205	0.944131	0.932276	1.01272
ACX60_RS07210	0.803209	0.932193	0.861634
ACX60_RS07215	0.905976	0.93211	0.971962
ACX60_RS07220	0.703396	0.932027	0.754695
ACX60_RS07225	0.840312	0.931945	0.901676
ACX60_RS07230	0.779957	0.931862	0.836988
ACX60_RS07235	0.946055	0.931779	1.01532
ACX60_RS07240	0.936767	0.931697	1.00544
ACX60_RS07245	0.955313	0.931614	1.02544
ACX60_RS07250	0.896687	0.931532	0.962594
ACX60_RS07255	0.958037	0.93145	1.02854
ACX60_RS07260	0.872168	0.931368	0.936438
ACX60_RS07265	0.989298	0.931286	1.06229
ACX60_RS07270	0.930606	0.931204	0.999358
ACX60_RS07275	0.824419	0.931122	0.885404
ACX60_RS07280	0.87536	0.93104	0.940195
ACX60_RS07285	0.835215	0.930959	0.897155
ACX60_RS07290	0.942656	0.930878	1.01265
ACX60_RS07295	0.908268	0.930796	0.975796
ACX60_RS07300	0.969925	0.930715	1.04213
ACX60_RS07305	0.990836	0.930634	1.06469
ACX60_RS07310	0.1	0.930553	0.1
ACX60_RS07315	0.934421	0.930472	1.00424
ACX60_RS07320	0.953328	0.930391	1.02465
ACX60_RS07325	0.988297	0.930311	1.06233
ACX60_RS07330	0.928844	0.93023	0.99851
ACX60_RS07335	0.1	0.93015	0.1
ACX60_RS07340	0.1	0.930069	0.1
ACX60_RS07345	0.888193	0.929989	0.955057
ACX60_RS07350	0.854097	0.929909	0.918474
ACX60_RS07355	0.947396	0.929829	1.01889
ACX60_RS07360	0.895552	0.929749	0.963219
ACX60_RS07365	0.78457	0.92967	0.843923
ACX60_RS07370	0.913427	0.92959	0.982613
ACX60_RS07375	0.948343	0.92951	1.02026
ACX60_RS07380	0.925265	0.929431	0.995517
ACX60_RS07385	0.95971	0.929352	1.03267
ACX60_RS07390	1.0089	0.929273	1.08569
ACX60_RS07395	0.89459	0.929194	0.962759
ACX60_RS07400	0.942174	0.929115	1.01406
ACX60_RS07405	0.893678	0.929036	0.961941
ACX60_RS07410	0.999961	0.928957	1.07643
ACX60_RS07415	0.918985	0.928879	0.989349
ACX60_RS07420	0.919871	0.9288	0.990387
ACX60_RS07425	0.905552	0.928722	0.975051
ACX60_RS07430	0.885262	0.928644	0.953285
ACX60_RS07435	0.1	0.928566	0.1
ACX60_RS07440	1.18918	0.928488	1.28077
ACX60_RS07445	1.03989	0.92841	1.12007
ACX60_RS07450	0.962391	0.928333	1.03669
ACX60_RS07455	0.915232	0.928255	0.985971
ACX60_RS07460	0.879785	0.928178	0.947862
ACX60_RS07465	0.823574	0.9281	0.887376
ACX60_RS07470	0.826342	0.928023	0.890432
ACX60_RS07475	0.81427	0.927946	0.877497
ACX60_RS07480	0.866845	0.927869	0.934232
ACX60_RS18990	0.908838	0.927793	0.97957
ACX60_RS07490	0.876586	0.927716	0.944886
ACX60_RS07495	0.921229	0.92764	0.993089
ACX60_RS07500	0.952441	0.927563	1.02682
ACX60_RS07505	1.01633	0.927487	1.09579
ACX60_RS07510	0.1	0.927411	0.1
ACX60_RS07515	0.700554	0.927335	0.755449
ACX60_RS07520	0.786524	0.92726	0.848224
ACX60_RS07525	0.932841	0.927184	1.0061
ACX60_RS07530	0.800838	0.927109	0.863802
ACX60_RS07535	0.792151	0.927033	0.854501
ACX60_RS07540	0.855964	0.926958	0.923412
ACX60_RS07545	0.881558	0.926883	0.9511
ACX60_RS07550	0.803387	0.926808	0.866831
ACX60_RS07555	1.01253	0.926734	1.09258
ACX60_RS07560	0.855456	0.926659	0.923162
ACX60_RS07565	0.96379	0.926585	1.04015
ACX60_RS07570	0.749118	0.92651	0.808538
ACX60_RS07575	0.846509	0.926436	0.913726
ACX60_RS07580	0.76567	0.926362	0.826534
ACX60_RS07585	0.962907	0.926288	1.03953
ACX60_RS07590	0.972631	0.926215	1.05011
ACX60_RS07595	0.791594	0.926141	0.854722
ACX60_RS07600	0.873977	0.926068	0.94375
ACX60_RS07605	1.26788	0.925995	1.36921
ACX60_RS07610	0.936497	0.925922	1.01142
ACX60_RS07615	0.881751	0.925849	0.95237
ACX60_RS07620	0.938159	0.925776	1.01338
ACX60_RS07625	0.987599	0.925704	1.06686
ACX60_RS07630	1.05405	0.925631	1.13874
ACX60_RS07635	1.16066	0.925559	1.25401
ACX60_RS07640	0.1	0.925487	0.1
ACX60_RS07645	0.969838	0.925415	1.048
ACX60_RS07650	0.990377	0.925343	1.07028
ACX60_RS07655	0.908432	0.925272	0.9818
ACX60_RS07660	1.00864	0.9252	1.09019
ACX60_RS07665	0.976709	0.925129	1.05575
ACX60_RS07670	0.950766	0.925058	1.02779
ACX60_RS07675	0.97955	0.924987	1.05899
ACX60_RS07680	1.15458	0.924916	1.24831
ACX60_RS07685	0.908675	0.924846	0.982515
ACX60_RS07690	0.906216	0.924775	0.979931
ACX60_RS07695	0.837968	0.924705	0.9062
ACX60_RS07700	0.928451	0.924635	1.00413
ACX60_RS07705	0.886905	0.924565	0.959268
ACX60_RS07710	0.896855	0.924495	0.970102
ACX60_RS07715	0.944797	0.924426	1.02204
ACX60_RS07720	0.824819	0.924357	0.892316
ACX60_RS07725	0.1	0.924288	0.1
ACX60_RS07730	0.1	0.924218	0.1
ACX60_RS07735	1.62302	0.924149	1.75623
ACX60_RS07740	0.87311	0.924081	0.944842
ACX60_RS07745	1.0652	0.924012	1.1528
ACX60_RS07750	1.13626	0.923944	1.2298
ACX60_RS07755	0.963928	0.923876	1.04335
ACX60_RS07760	0.912104	0.923808	0.987331
ACX60_RS07765	0.912959	0.92374	0.98833
ACX60_RS07770	0.932121	0.923672	1.00915
ACX60_RS07775	0.910935	0.923605	0.986282
ACX60_RS07780	0.900794	0.923538	0.975373
ACX60_RS07785	0.849548	0.923471	0.919951
ACX60_RS07790	0.85106	0.923404	0.921655
ACX60_RS07795	0.927683	0.923337	1.00471
ACX60_RS07800	0.983803	0.923271	1.06556
ACX60_RS07805	0.931864	0.923204	1.00938
ACX60_RS07810	0.901977	0.923138	0.977077
ACX60_RS07815	0.848893	0.923072	0.919638
ACX60_RS07820	0.957501	0.923007	1.03737
ACX60_RS07825	0.1	0.922942	0.1
ACX60_RS07830	0.1	0.922876	0.1
ACX60_RS07835	0.1	0.922811	0.1
ACX60_RS07840	0	0.922746	0
ACX60_RS07845	0.9525	0.922681	1.03232
ACX60_RS07850	0.831004	0.922616	0.900704
ACX60_RS07855	0.1	0.922552	0.1
ACX60_RS07860	0.798665	0.922488	0.865773
ACX60_RS07865	0.972341	0.922424	1.05412
ACX60_RS07870	0.915493	0.92236	0.992555
ACX60_RS07875	0.953392	0.922296	1.03371
ACX60_RS07880	0.1	0.922233	0.1
ACX60_RS07885	0.964596	0.92217	1.04601
ACX60_RS07890	0.858432	0.922107	0.930947
ACX60_RS07895	0.907481	0.922044	0.984206
ACX60_RS07900	0.875487	0.921981	0.949571
ACX60_RS07905	0.885583	0.92192	0.960586
ACX60_RS07910	0.1	0.921859	0.1
ACX60_RS07915	0.1	0.921797	0.1
ACX60_RS07920	0.1	0.921736	0.1
ACX60_RS07925	0.1	0.921675	0.1
ACX60_RS07930	0.1	0.921614	0.1
ACX60_RS07935	0.1	0.921552	0.1
ACX60_RS07940	0.419767	0.921491	0.45553
ACX60_RS07945	0.1	0.92143	0.1
ACX60_RS07950	0.646453	0.921369	0.701623
ACX60_RS07955	0.1	0.921307	0.1
ACX60_RS07960	0.1	0.921246	0.1
ACX60_RS07965	0.1	0.921185	0.1
ACX60_RS07970	0.984699	0.921125	1.06902
ACX60_RS07975	0.1	0.921066	0.1
ACX60_RS07980	0.459741	0.921006	0.499173
ACX60_RS07985	0.944678	0.920947	1.02577
ACX60_RS07990	0.907154	0.920888	0.985086
ACX60_RS07995	1.14628	0.920829	1.24483
ACX60_RS08000	0.693713	0.920771	0.753405
ACX60_RS08005	1.08136	0.920712	1.17449
ACX60_RS08010	1.05283	0.920654	1.14357
ACX60_RS08015	0.858051	0.920596	0.932061
ACX60_RS08020	0.947383	0.920539	1.02916
ACX60_RS08025	0.969067	0.920481	1.05278
ACX60_RS08030	0.920191	0.920424	0.999747
ACX60_RS08035	0.760137	0.920367	0.825906
ACX60_RS08040	0.846767	0.92031	0.920089
ACX60_RS08045	0.891655	0.920253	0.968923
ACX60_RS08050	0.974175	0.920197	1.05866
ACX60_RS08055	1.12652	0.920141	1.2243
ACX60_RS08060	0.953076	0.920085	1.03586
ACX60_RS08065	0.1	0.920029	0.1
ACX60_RS08070	0.938796	0.919974	1.02046
ACX60_RS08075	0.854918	0.919918	0.929341
ACX60_RS08080	0.884141	0.919863	0.961166
ACX60_RS08085	0.866824	0.919808	0.942396
ACX60_RS08090	0.939204	0.919754	1.02115
ACX60_RS08095	0.1	0.919699	0.1
ACX60_RS08100	0.704005	0.919645	0.765518
ACX60_RS08105	0.943393	0.919591	1.02588
ACX60_RS08110	0.988163	0.919537	1.07463
ACX60_RS08115	1.00358	0.919484	1.09146
ACX60_RS08120	0.991169	0.919431	1.07802
ACX60_RS08125	0.1	0.919378	0.1
ACX60_RS08130	0.446601	0.919325	0.485792
ACX60_RS08135	0.808629	0.919272	0.87964
ACX60_RS08140	0.1	0.91922	0.1
ACX60_RS08145	0.1	0.919168	0.1
ACX60_RS08150	0.772224	0.919116	0.840181
ACX60_RS08155	0.914224	0.919064	0.994734
ACX60_RS08160	0.915298	0.919013	0.995958
ACX60_RS08165	0.1	0.918961	0.1
ACX60_RS08170	1.00929	0.91891	1.09836
ACX60_RS08175	0.899887	0.91886	0.979352
ACX60_RS08180	1.18067	0.918809	1.285
ACX60_RS08185	1.29398	0.918759	1.4084
ACX60_RS08190	1.02927	0.918709	1.12034
ACX60_RS08195	0.920103	0.918659	1.00157
ACX60_RS08200	0.890837	0.91861	0.969766
ACX60_RS08205	0.1	0.91856	0.1
ACX60_RS08210	0.918075	0.918511	0.999525
ACX60_RS08215	1.01809	0.918462	1.10847
ACX60_RS08220	0.902343	0.918413	0.982503
ACX60_RS08225	0.934412	0.918365	1.01747
ACX60_RS08230	0.927469	0.918317	1.00997
ACX60_RS08235	0.978424	0.918269	1.06551
ACX60_RS08240	0.912362	0.918221	0.99362
ACX60_RS08245	0.734655	0.918173	0.800127
ACX60_RS08250	1.07842	0.918126	1.17459
ACX60_RS08255	0.1	0.918079	0.1
ACX60_RS08260	0.754785	0.918032	0.822177
ACX60_RS08265	0.90032	0.917986	0.980755
ACX60_RS08270	0.832587	0.91794	0.907018
ACX60_RS08275	0.639725	0.917893	0.696949
ACX60_RS08280	0.849996	0.917848	0.926075
ACX60_RS08285	0.966659	0.917802	1.05323
ACX60_RS08290	0.684861	0.917756	0.746234
ACX60_RS08295	0.935449	0.917711	1.01933
ACX60_RS08300	0.923135	0.917666	1.00596
ACX60_RS08305	0.700417	0.917622	0.763296
ACX60_RS08310	0.857962	0.917577	0.93503
ACX60_RS08315	0.964445	0.917533	1.05113
ACX60_RS08320	0.899115	0.917489	0.979974
ACX60_RS08325	0.903834	0.917445	0.985164
ACX60_RS08330	0.898276	0.917402	0.979152
ACX60_RS08335	0.930001	0.917359	1.01378
ACX60_RS08340	0.1	0.917316	0.1
ACX60_RS08345	0.1	0.917273	0.1
ACX60_RS08350	0.1	0.91723	0.1
ACX60_RS08355	0.874393	0.917188	0.953341
ACX60_RS08360	0.1	0.917146	0.1
ACX60_RS08365	0.1	0.917104	0.1
ACX60_RS08370	0.891983	0.917062	0.972653
ACX60_RS08375	0.73807	0.91702	0.804857
ACX60_RS08380	0.868712	0.916979	0.947363
ACX60_RS08385	0.886023	0.916938	0.966285
ACX60_RS08390	0.872373	0.916897	0.95144
ACX60_RS08395	0.894258	0.916857	0.975352
ACX60_RS08400	0.921237	0.916817	1.00482
ACX60_RS08405	0.844335	0.916777	0.920982
ACX60_RS08410	0.953064	0.916737	1.03963
ACX60_RS08415	0.98564	0.916697	1.07521
ACX60_RS08420	0.825321	0.916658	0.900359
ACX60_RS08425	0.902096	0.916619	0.984157
ACX60_RS08430	0.888231	0.91658	0.969071
ACX60_RS08435	0.82	0.916541	0.894668
ACX60_RS08440	0.918112	0.916503	1.00176
ACX60_RS08445	1.00698	0.916464	1.09877
ACX60_RS08450	0.890113	0.916426	0.971287
ACX60_RS08455	0.801233	0.916389	0.874337
ACX60_RS08460	0.931818	0.916351	1.01688
ACX60_RS08465	0.93452	0.916314	1.01987
ACX60_RS08470	0.950338	0.916277	1.03717
ACX60_RS08475	0.98042	0.91624	1.07005
ACX60_RS08480	0.95583	0.916203	1.04325
ACX60_RS08485	0.958104	0.916167	1.04577
ACX60_RS08490	0.858794	0.916131	0.937414
ACX60_RS08495	0.837269	0.916095	0.913955
ACX60_RS08500	0.877773	0.916059	0.958206
ACX60_RS08505	0.925172	0.916024	1.00999
ACX60_RS08510	0.942571	0.915988	1.02902
ACX60_RS08515	0.861608	0.915953	0.940668
ACX60_RS08520	0.869396	0.915918	0.949206
ACX60_RS08525	1.07215	0.915884	1.17062
ACX60_RS08530	0.9336	0.91585	1.01938
ACX60_RS08535	0.639316	0.915815	0.698084
ACX60_RS08540	0.915264	0.915781	0.999435
ACX60_RS08545	0.928179	0.915748	1.01358
ACX60_RS08550	0.93536	0.915714	1.02145
ACX60_RS08555	0.883564	0.915681	0.964926
ACX60_RS08560	0.910388	0.915648	0.994255
ACX60_RS08565	0.940026	0.915615	1.02666
ACX60_RS08570	0.922658	0.915583	1.00773
ACX60_RS08575	0.83482	0.915551	0.911823
ACX60_RS08580	0.854925	0.915518	0.933815
ACX60_RS08585	0.880466	0.915487	0.961747
ACX60_RS08590	0.809879	0.915455	0.884674
ACX60_RS08595	0.978305	0.915424	1.06869
ACX60_RS08600	0.913129	0.915392	0.997528
ACX60_RS08605	0.820603	0.915362	0.89648
ACX60_RS08610	0.982308	0.915331	1.07317
ACX60_RS08615	0.564412	0.9153	0.616641
ACX60_RS08620	0.858144	0.91527	0.937585
ACX60_RS08625	0.943909	0.91524	1.03132
ACX60_RS08630	0.859565	0.91521	0.9392
ACX60_RS08635	0.895432	0.915181	0.978421
ACX60_RS08640	0.960605	0.915151	1.04967
ACX60_RS08645	0.86038	0.915122	0.94018
ACX60_RS08650	0.868607	0.915093	0.9492
ACX60_RS08655	0.848258	0.915065	0.926992
ACX60_RS08660	0.787818	0.915036	0.860969
ACX60_RS08665	0.822847	0.915008	0.899278
ACX60_RS08670	0.913236	0.91498	0.998093
ACX60_RS08675	0.641528	0.914953	0.70116
ACX60_RS08680	0.839319	0.914925	0.917363
ACX60_RS08685	0.993034	0.914898	1.0854
ACX60_RS08690	0.906564	0.914871	0.99092
ACX60_RS08695	0.897931	0.914844	0.981513
ACX60_RS08700	0.895593	0.914818	0.978985
ACX60_RS08705	0.715154	0.914792	0.781767
ACX60_RS08710	0.867827	0.914766	0.948688
ACX60_RS08715	0.926643	0.91474	1.01301
ACX60_RS08720	0.917314	0.914714	1.00284
ACX60_RS08725	0.915778	0.914689	1.00119
ACX60_RS08730	0.870577	0.914664	0.9518
ACX60_RS08735	0.932733	0.914639	1.01978
ACX60_RS08740	0.925289	0.914615	1.01167
ACX60_RS08745	0.1	0.91459	0.1
ACX60_RS08750	0.833075	0.914566	0.910896
ACX60_RS08755	0.963713	0.914542	1.05377
ACX60_RS08760	0.905444	0.914519	0.990078
ACX60_RS08765	0.701612	0.914495	0.767213
ACX60_RS08770	0.89393	0.914472	0.977536
ACX60_RS08775	0.851507	0.914449	0.93117
ACX60_RS08780	0.962817	0.914427	1.05292
ACX60_RS08785	0.917344	0.914404	1.00322
ACX60_RS08790	0.1	0.914382	0.1
ACX60_RS08795	0.1	0.91436	0.1
ACX60_RS08800	1.00992	0.914338	1.10454
ACX60_RS08805	0.911573	0.914317	0.996999
ACX60_RS08810	0.927131	0.914296	1.01404
ACX60_RS08815	0.871953	0.914275	0.95371
ACX60_RS08820	0.861417	0.914254	0.942207
ACX60_RS08825	0.963636	0.914234	1.05404
ACX60_RS08830	0.902976	0.914214	0.987707
ACX60_RS08835	0.803464	0.914194	0.878877
ACX60_RS08840	0.89473	0.914174	0.97873
ACX60_RS08845	0.838227	0.914155	0.916942
ACX60_RS08850	0.949233	0.914136	1.03839
ACX60_RS08855	0.918471	0.914117	1.00476
ACX60_RS08860	0.839521	0.914098	0.918415
ACX60_RS08865	0.943503	0.91408	1.03219
ACX60_RS08870	0.950139	0.914062	1.03947
ACX60_RS08875	0.803943	0.914044	0.879546
ACX60_RS08880	0.940183	0.914026	1.02862
ACX60_RS08885	0.897476	0.914009	0.981912
ACX60_RS08890	0.867893	0.913992	0.949564
ACX60_RS08895	0.883993	0.913975	0.967196
ACX60_RS08900	0.93234	0.913958	1.02011
ACX60_RS08905	0.922746	0.913942	1.00963
ACX60_RS08910	0.919701	0.913926	1.00632
ACX60_RS08915	0.897681	0.91391	0.982242
ACX60_RS08920	0.897784	0.913895	0.982372
ACX60_RS08925	0.919601	0.913879	1.00626
ACX60_RS08930	0.850313	0.913864	0.930458
ACX60_RS08935	0.907355	0.91385	0.992893
ACX60_RS08940	0.759143	0.913835	0.830723
ACX60_RS08945	0.897483	0.913821	0.982122
ACX60_RS08950	0.82926	0.913807	0.907478
ACX60_RS08955	0.111498	0.913793	0.122017
ACX60_RS08960	0.98677	0.91378	1.07988
ACX60_RS08965	0.835705	0.913767	0.914572
ACX60_RS08970	0.1	0.913754	0.1
ACX60_RS08975	0.891785	0.913742	0.975971
ACX60_RS08980	0.880523	0.913729	0.963659
ACX60_RS08985	0.925543	0.913717	1.01294
ACX60_RS08990	0.887126	0.913706	0.97091
ACX60_RS08995	0.952916	0.913694	1.04293
ACX60_RS09000	0.925755	0.913683	1.01321
ACX60_RS09005	0.872519	0.913672	0.954958
ACX60_RS09010	0.938872	0.913662	1.02759
ACX60_RS09015	0.927299	0.913651	1.01494
ACX60_RS09020	0.89245	0.913641	0.976806
ACX60_RS09025	0.776067	0.913631	0.849432
ACX60_RS09030	0.921633	0.913622	1.00877
ACX60_RS09035	0.1	0.913613	0.1
ACX60_RS09040	0.925608	0.913604	1.01314
ACX60_RS09045	0.960891	0.913595	1.05177
ACX60_RS09050	0.1	0.913587	0.1
ACX60_RS09055	0.1	0.913579	0.1
ACX60_RS09060	0.849286	0.913571	0.929633
ACX60_RS09065	0.911582	0.913563	0.997831
ACX60_RS09070	0.902859	0.913556	0.988291
ACX60_RS09075	0.920607	0.913549	1.00773
ACX60_RS09080	0.957556	0.913542	1.04818
ACX60_RS09085	0.90365	0.913536	0.989178
ACX60_RS09090	0.866597	0.91353	0.948625
ACX60_RS09095	0.795424	0.913524	0.87072
ACX60_RS09100	0.907276	0.913518	0.993166
ACX60_RS09105	0.952334	0.913513	1.0425
ACX60_RS09110	1.13612	0.913508	1.24369
ACX60_RS09115	0.930276	0.913503	1.01836
ACX60_RS09120	1.05945	0.913499	1.15977
ACX60_RS09125	0.869734	0.913494	0.952096
ACX60_RS09130	0.866279	0.913491	0.948318
ACX60_RS09135	0.910983	0.913487	0.997259
ACX60_RS09140	0.853687	0.913484	0.93454
ACX60_RS09145	0.824077	0.913481	0.902129
ACX60_RS09150	0.675542	0.913478	0.739527
ACX60_RS09155	0.720638	0.913475	0.788898
ACX60_RS09160	0.874657	0.913473	0.957507
ACX60_RS09165	0.798909	0.913471	0.874586
ACX60_RS09170	0.940642	0.913469	1.02975
ACX60_RS09175	0.790348	0.913468	0.865218
ACX60_RS09180	0.947675	0.913467	1.03745
ACX60_RS09185	0.909573	0.913466	0.995739
ACX60_RS09190	0.915367	0.913465	1.00208
ACX60_RS09195	0.910342	0.913465	0.996582
ACX60_RS09200	0.833129	0.913465	0.912054
ACX60_RS09205	0.935623	0.913465	1.02426
ACX60_RS09210	0.838996	0.913465	0.918476
ACX60_RS09215	0.782397	0.913466	0.856514
ACX60_RS09220	0.838501	0.913467	0.917932
ACX60_RS09225	1.05257	0.913468	1.15228
ACX60_RS09230	0.962988	0.91347	1.05421
ACX60_RS09235	0.966377	0.913472	1.05792
ACX60_RS09240	0.860898	0.913474	0.942444
ACX60_RS09245	0.89182	0.913476	0.976292
ACX60_RS09250	0.910549	0.913479	0.996793
ACX60_RS09255	1.08114	0.913482	1.18354
ACX60_RS09260	0.761427	0.913485	0.83354
ACX60_RS09265	0.787989	0.913489	0.862615
ACX60_RS09270	0.776466	0.913492	0.849998
ACX60_RS09275	0.738855	0.913496	0.808821
ACX60_RS09280	0.921569	0.9135	1.00883
ACX60_RS09285	0.955119	0.913505	1.04555
ACX60_RS09290	0.66336	0.91351	0.726166
ACX60_RS09295	0.856749	0.913515	0.93786
ACX60_RS09300	0.892855	0.91352	0.977379
ACX60_RS09305	0.943611	0.913526	1.03293
ACX60_RS09310	0.890822	0.913532	0.975141
ACX60_RS09315	1.00774	0.913538	1.10312
ACX60_RS09320	0.952917	0.913544	1.0431
ACX60_RS09325	0.804827	0.913551	0.880987
ACX60_RS09330	0.921318	0.913558	1.00849
ACX60_RS09335	1.01851	0.913565	1.11488
ACX60_RS09340	0.1	0.913573	0.1
ACX60_RS09345	1.00055	0.91358	1.0952
ACX60_RS09350	0.834768	0.913588	0.913724
ACX60_RS09355	0.809609	0.913597	0.886177
ACX60_RS09360	0.813371	0.913605	0.890287
ACX60_RS09365	0.955578	0.913614	1.04593
ACX60_RS09370	1.05473	0.913623	1.15445
ACX60_RS09375	0.957495	0.913632	1.04801
ACX60_RS09380	0.979617	0.913642	1.07221
ACX60_RS09385	0.86032	0.913652	0.941627
ACX60_RS09390	0.970577	0.913662	1.06229
ACX60_RS09395	0.95557	0.913672	1.04586
ACX60_RS09400	0.870625	0.913683	0.952874
ACX60_RS09405	0.986577	0.913694	1.07977
ACX60_RS09410	0.866396	0.913705	0.948223
ACX60_RS09415	0.969992	0.913717	1.06159
ACX60_RS09420	0.833851	0.913728	0.912581
ACX60_RS09425	0.731853	0.91374	0.800941
ACX60_RS09430	0.946103	0.913753	1.0354
ACX60_RS09435	0.1	0.913765	0.1
ACX60_RS09440	0.1	0.913778	0.1
ACX60_RS09445	0.83854	0.913791	0.91765
ACX60_RS09450	0.918248	0.913804	1.00486
ACX60_RS09455	0.999627	0.913818	1.0939
ACX60_RS09460	1.12474	0.913832	1.2308
ACX60_RS09465	0.946003	0.913846	1.03519
ACX60_RS09470	0.328993	0.91386	0.360003
ACX60_RS09475	0.1	0.913875	0.1
ACX60_RS09480	0.970904	0.91389	1.06239
ACX60_RS09485	0.692338	0.913905	0.75756
ACX60_RS09490	0.999725	0.91392	1.09389
ACX60_RS09495	0.232372	0.913936	0.254254
ACX60_RS09500	0.897814	0.913952	0.982343
ACX60_RS09505	0.824091	0.913968	0.901662
ACX60_RS09510	0.841272	0.913984	0.920445
ACX60_RS09515	0.83975	0.914001	0.918762
ACX60_RS09520	0.923292	0.914019	1.01015
ACX60_RS09525	0.848857	0.914036	0.928691
ACX60_RS09530	1.04952	0.914054	1.14821
ACX60_RS09535	1.08325	0.914071	1.18508
ACX60_RS09540	0.1	0.914089	0.1
ACX60_RS09545	0.864117	0.914107	0.945313
ACX60_RS09550	0.898497	0.914125	0.982904
ACX60_RS09555	0.871266	0.914144	0.953095
ACX60_RS09560	0.978583	0.914163	1.07047
ACX60_RS09565	0.490109	0.914182	0.536117
ACX60_RS09570	0.917785	0.914202	1.00392
ACX60_RS09575	0.847338	0.914221	0.926842
ACX60_RS09580	0.9101	0.914241	0.99547
ACX60_RS09585	0.872139	0.914262	0.953927
ACX60_RS09590	0.840925	0.914282	0.919765
ACX60_RS09595	0.1	0.914303	0.1
ACX60_RS09600	0.89293	0.914324	0.976601
ACX60_RS09605	0.951812	0.914345	1.04098
ACX60_RS09610	0.837896	0.914367	0.916367
ACX60_RS09615	1.04859	0.914388	1.14677
ACX60_RS09620	0.922327	0.91441	1.00866
ACX60_RS09625	1.00953	0.914433	1.10399
ACX60_RS09630	1.58654	0.914455	1.73496
ACX60_RS09635	0.895935	0.914478	0.979723
ACX60_RS09640	0.989056	0.914501	1.08152
ACX60_RS09645	0.890646	0.914524	0.97389
ACX60_RS09650	0.745758	0.914548	0.815439
ACX60_RS09655	0.642122	0.914572	0.702102
ACX60_RS09660	0.957299	0.914595	1.04669
ACX60_RS09665	0.95727	0.91462	1.04663
ACX60_RS09670	1.01179	0.914644	1.10622
ACX60_RS09675	0.868463	0.914669	0.949483
ACX60_RS09680	0.157222	0.914694	0.171885
ACX60_RS09685	0.921645	0.914719	1.00757
ACX60_RS09690	0.852978	0.914745	0.932477
ACX60_RS09695	1.14822	0.91477	1.2552
ACX60_RS09700	0.957631	0.914796	1.04682
ACX60_RS09705	0.877285	0.914822	0.958967
ACX60_RS09710	0.921867	0.914849	1.00767
ACX60_RS09715	0.909548	0.914875	0.994177
ACX60_RS09720	0.919971	0.914902	1.00554
ACX60_RS09725	0.864883	0.914929	0.945301
ACX60_RS09730	0.938174	0.914957	1.02537
ACX60_RS09735	0.966576	0.914984	1.05638
ACX60_RS09740	0.993407	0.915012	1.08568
ACX60_RS09745	0.904306	0.91504	0.988269
ACX60_RS09750	0.978336	0.915069	1.06914
ACX60_RS09755	0.841482	0.915099	0.919553
ACX60_RS09760	0.412312	0.915129	0.450551
ACX60_RS09765	0.1	0.915159	0.1
ACX60_RS09770	0	0.915189	0
ACX60_RS09775	0.1	0.915219	0.1
ACX60_RS09780	0.1	0.915249	0.1
ACX60_RS09785	0.1	0.915279	0.1
ACX60_RS09790	0.1	0.91531	0.1
ACX60_RS09795	0.1	0.91534	0.1
ACX60_RS09800	0.1	0.91537	0.1
ACX60_RS09805	0.1	0.9154	0.1
ACX60_RS09810	0.1	0.91543	0.1
ACX60_RS09815	0.741416	0.91546	0.809884
ACX60_RS09820	0.463513	0.91549	0.506301
ACX60_RS09825	0.896007	0.915522	0.978684
ACX60_RS09830	0.64216	0.915554	0.701389
ACX60_RS09835	0.920871	0.915586	1.00577
ACX60_RS09840	0.811336	0.915619	0.886106
ACX60_RS09845	0.845328	0.915652	0.923199
ACX60_RS09850	0.786956	0.915685	0.859418
ACX60_RS09855	0.1	0.915718	0.1
ACX60_RS09860	0.970109	0.915751	1.05936
ACX60_RS09865	0.842672	0.915785	0.920163
ACX60_RS09870	0.819104	0.915819	0.894395
ACX60_RS09875	0.867156	0.915853	0.946829
ACX60_RS09880	0.83139	0.915888	0.907742
ACX60_RS09885	0.927504	0.915922	1.01264
ACX60_RS09890	0.912121	0.915957	0.995812
ACX60_RS09895	0.896379	0.915992	0.978588
ACX60_RS09900	0.885052	0.916028	0.966184
ACX60_RS09905	0.898665	0.916063	0.981007
ACX60_RS09910	0.914604	0.916099	0.998368
ACX60_RS09915	0.904957	0.916135	0.987799
ACX60_RS09920	0.92045	0.916171	1.00467
ACX60_RS09925	1.00499	0.916208	1.0969
ACX60_RS09930	0.86238	0.916244	0.941211
ACX60_RS09935	0.884116	0.916281	0.964896
ACX60_RS09940	0.885714	0.916319	0.966601
ACX60_RS09945	0.1	0.916356	0.1
ACX60_RS09950	0.896622	0.916394	0.978425
ACX60_RS09955	0.880112	0.916431	0.960368
ACX60_RS09960	1.34816	0.916469	1.47103
ACX60_RS09965	0.853455	0.916508	0.931203
ACX60_RS09970	0.900573	0.916546	0.982572
ACX60_RS09975	0.915917	0.916585	0.999271
ACX60_RS09980	0.721723	0.916624	0.787371
ACX60_RS09985	1.03711	0.916663	1.1314
[truncated: 1,641 more rows]

## Sheet: Supplementary Figure 2
Supplementary Fig. 2b
Transcription levels in bfmRS mutants compared to WT control
	∆bfmRS	∆bfmR	q_value ∆bfmRS	q_value ∆bfmR
adeI	0.718784	0.698257	0.142371	0.104077
adeJ	0.769787	0.722797	0.401021	0.27952
adeK	0.789492	0.806567	0.712022	0.737078
blhA	0.53555	0.473977	0.00090002	0.000250416
ctpA	0.793398	0.823201	0.300221	0.4024
lpsB	0.802304	0.69113	0.336903	0.069714
lpxL	0.923279	0.800138	0.773532	0.328801
RS18565	0.991152	1.00132	0.976515	0.997313
RS13210	1.52728	1.34001	0.0249234	0.150249
Supplementary Fig. 2c
Histogram analysis
Entire genome
Bin Center	Frequency
0.05	0.000263435
0.1	0.110643
0.15	0.0176502
0.2	0.0150158
0.25	0.00395153
0.3	0.00421496
0.35	0.00395153
0.4	0.00342466
0.45	0.00237092
0.5	0.00289779
0.55	0.00500527
0.6	0.00421496
0.65	0.00658588
0.7	0.0052687
0.75	0.00684932
0.8	0.00922023
0.85	0.0126449
0.9	0.0226554
0.95	0.174131
1	0.467597
1.05	0.116965
1.1	0.00395153
1.15	0
1.2	0.000263435
1.25	0
1.3	0
1.35	0.000263435
Genes showing enhanced Tn-seq fitness with ≥ 1 antibiotic challenge
Bin Center	Frequency
0.25	0.00819672
0.3	0.00819672
0.35	0
0.4	0.0163934
0.45	0.00819672
0.5	0.0245902
0.55	0.0245902
0.6	0.0163934
0.65	0.0409836
0.7	0.0491803
0.75	0.0819672
0.8	0.114754
0.85	0.0983607
0.9	0.139344
0.95	0.180328
1	0.188525

## Sheet: Supplementary Figure 3
Supplementary Fig. 3b
Growth assays
Time (hrs)	WT	WT	WT	EGA736	EGA736	EGA736	WT+CIP	WT+CIP	WT+CIP	EGA736+CIP	EGA736+CIP	EGA736+CIP	WT+MER	WT+MER	WT+MER	EGA736+MER	EGA736+MER	EGA736+MER	WT+SLB	WT+SLB	WT+SLB	EGA736+SLB	EGA736+SLB	EGA736+SLB
0	0.001	0.001	0.009	0.001	0.001	0.001	0.001	0.001	0.001	0.001	0.001	0.001	0.001	0.001	0.002	0.001	0.001	0.003	0.001	0.003	0.001	0.0025	0.001	0.003
0.5	0.0015	0.001	0.0075	0.001	0.001	0.001	0.001	0.001	0.001	0.001	0.001	0.001	0.001	0.001	0.002	0.001	0.002	0.001	0.0015	0.003	0.001	0.002	0.0015	0.0025
1	0.003	0.001	0.0085	0.001	0.002	0.001	0.0015	0.002	0.0015	0.0015	0.001	0.001	0.001	0.001	0.003	0.002	0.003	0.001	0.0025	0.004	0.0015	0.003	0.0025	0.003
1.5	0.0065	0.003	0.0115	0.005	0.004	0.0025	0.005	0.004	0.004	0.0045	0.003	0.0025	0.004	0.0025	0.0065	0.005	0.004	0.003	0.0055	0.005	0.004	0.006	0.0045	0.0045
2	0.0165	0.009	0.0205	0.0165	0.011	0.0065	0.014	0.009	0.012	0.0145	0.0085	0.006	0.0135	0.0075	0.014	0.0155	0.01	0.006	0.0145	0.0105	0.012	0.016	0.0105	0.008
2.5	0.0475	0.0275	0.049	0.054	0.034	0.0205	0.04	0.0245	0.034	0.042	0.026	0.017	0.042	0.0245	0.04	0.048	0.029	0.0185	0.044	0.0275	0.038	0.046	0.029	0.0195
3	0.1295	0.085	0.125	0.14	0.099	0.065	0.1035	0.0665	0.088	0.1035	0.07	0.0465	0.114	0.0755	0.106	0.122	0.085	0.0555	0.1155	0.0755	0.104	0.1125	0.0745	0.048
3.5	0.2105	0.173	0.209	0.218	0.1865	0.1505	0.162	0.134	0.1475	0.1615	0.1305	0.0985	0.1795	0.153	0.1725	0.185	0.1605	0.127	0.1925	0.152	0.1745	0.177	0.137	0.101
4	0.2785	0.2435	0.278	0.285	0.2595	0.224	0.215	0.1845	0.2005	0.2155	0.1805	0.1475	0.237	0.2105	0.2285	0.2405	0.2165	0.1845	0.253	0.2175	0.2325	0.2345	0.1905	0.154
4.5	0.334	0.305	0.3355	0.3415	0.317	0.289	0.2655	0.239	0.249	0.2675	0.23	0.1945	0.268	0.259	0.2625	0.271	0.2635	0.238	0.2825	0.27	0.269	0.2675	0.2395	0.199
5	0.382	0.357	0.385	0.3885	0.3685	0.342	0.298	0.282	0.282	0.2955	0.271	0.235	0.296	0.2895	0.292	0.3015	0.2915	0.2665	0.295	0.281	0.276	0.2895	0.258	0.2355
5.5	0.4255	0.402	0.4295	0.432	0.413	0.3875	0.3275	0.309	0.3075	0.3225	0.2975	0.266	0.3295	0.32	0.3255	0.3315	0.323	0.295	0.312	0.2985	0.3005	0.2885	0.2845	0.2605
6	0.468	0.443	0.4725	0.476	0.4535	0.428	0.3485	0.3335	0.3295	0.3475	0.323	0.2925	0.354	0.3505	0.3625	0.3425	0.353	0.3215	0.308	0.2995	0.288	0.234	0.3	0.2865
6.5	0.5035	0.4855	0.509	0.5105	0.4955	0.4715	0.3675	0.3565	0.3505	0.3665	0.345	0.313	0.377	0.3655	0.3715	0.369	0.3745	0.3655	0.28	0.274	0.2675	0.234	0.2815	0.277
7	0.5335	0.5165	0.5385	0.5395	0.526	0.504	0.3845	0.3755	0.372	0.384	0.3615	0.3315	0.375	0.38	0.37	0.366	0.3805	0.3685	0.296	0.295	0.2805	0.259	0.3085	0.273
7.5	0.5605	0.545	0.5665	0.5665	0.554	0.5325	0.3995	0.3905	0.3855	0.4015	0.375	0.343	0.386	0.375	0.3755	0.3625	0.38	0.369	0.321	0.319	0.3025	0.301	0.394	0.317
8	0.585	0.5725	0.5925	0.593	0.5805	0.558	0.413	0.409	0.3955	0.409	0.39	0.356	0.3965	0.3835	0.3485	0.3455	0.383	0.3645	0.2725	0.3135	0.266	0.2535	0.318	0.3795
8.5	0.61	0.597	0.617	0.6175	0.6045	0.5825	0.4185	0.413	0.4055	0.4145	0.399	0.3695	0.379	0.357	0.3315	0.335	0.3625	0.365	0.2385	0.305	0.2315	0.224	0.436	0.3225
9	0.633	0.6215	0.6425	0.6415	0.6295	0.607	0.428	0.422	0.402	0.4205	0.4045	0.374	0.3415	0.346	0.317	0.3205	0.344	0.3275	0.227	0.3335	0.2505	0.209	0.2815	0.2565
9.5	0.656	0.646	0.666	0.6655	0.654	0.63	0.433	0.424	0.403	0.423	0.4065	0.3775	0.3325	0.3295	0.2975	0.3025	0.319	0.338	0.2485	0.33	0.4915	0.237	0.352	0.247
10	0.6785	0.669	0.69	0.6895	0.6775	0.6525	0.4395	0.4225	0.4055	0.4235	0.4075	0.3755	0.2975	0.3105	0.281	0.2815	0.3005	0.313	0.2085	0.2905	0.3215	0.3105	0.309	0.2405

## Sheet: Supplementary Figure 4
Supplementary Fig. 4b
Growth assays
Time (hrs)	WT no drug	WT no drug	WT no drug	WT +COL	WT +COL	WT +COL	pbp1a no drug	pbp1a no drug	pbp1a no drug	pbp1a +COL	pbp1a +COL	pbp1a +COL
0	0.001	0.001	0.001	0.005975	0.0016417	0.0019083	0.001	0.001	0.0020417	0.001	0.002175	0.001
0.5	0.0010667	0.001	0.001	0.0065667	0.0017333	0.0032333	0.0010333	0.001	0.0023667	0.001	0.0020667	0.001
1	0.0024667	0.0014333	0.0024333	0.0076	0.0036	0.0047333	0.0025	0.0022333	0.0041	0.0014333	0.0036667	0.0027667
1.5	0.0069583	0.0056917	0.0070583	0.010358	0.0060917	0.007725	0.006825	0.006925	0.0080917	0.0043583	0.0064583	0.0058583
2	0.022846	0.020979	0.023412	0.018679	0.013913	0.016379	0.020512	0.020146	0.021079	0.012913	0.014379	0.014113
2.5	0.072004	0.069038	0.071171	0.056304	0.050004	0.052738	0.062337	0.062704	0.063704	0.049037	0.050037	0.049138
3	0.14766	0.13892	0.13942	0.11976	0.11599	0.11586	0.14322	0.13966	0.14059	0.11779	0.11816	0.11596
3.5	0.20999	0.19799	0.19725	0.17159	0.17032	0.16952	0.21102	0.20439	0.20635	0.17645	0.17579	0.17302
4	0.26638	0.25202	0.25145	0.22152	0.22365	0.21988	0.27528	0.26732	0.27002	0.23408	0.23268	0.22758
4.5	0.31343	0.29753	0.29676	0.26706	0.26976	0.26253	0.32706	0.32123	0.32423	0.28483	0.283	0.27303
5	0.35375	0.33762	0.33602	0.30318	0.30582	0.29865	0.37268	0.36792	0.37158	0.32428	0.32152	0.31065
5.5	0.3911	0.37474	0.3729	0.3336	0.33784	0.33084	0.414	0.4133	0.41694	0.3633	0.35924	0.34457
6	0.4286	0.40827	0.40623	0.36093	0.36627	0.35857	0.45883	0.45743	0.45833	0.39717	0.3933	0.3779
6.5	0.45985	0.44275	0.43872	0.38769	0.39385	0.38605	0.49029	0.49965	0.50075	0.43362	0.42735	0.41045
7	0.48844	0.47547	0.47424	0.41757	0.42804	0.41644	0.52094	0.53314	0.53548	0.46908	0.46481	0.44617
7.5	0.51191	0.50115	0.49921	0.44735	0.45545	0.44255	0.55161	0.55955	0.56285	0.49875	0.49238	0.47001
8	0.53392	0.52486	0.52469	0.46919	0.47699	0.46316	0.56842	0.58366	0.58609	0.52269	0.51676	0.49123
Time (hrs)	WT no drug	WT no drug	WT no drug	WT +PB	WT +PB	WT +PB	pbp1a no drug	pbp1a no drug	pbp1a no drug	pbp1a +PB	pbp1a +PB	pbp1a +PB
0	0.001	0.001	0.001	0.001	0.001	0.001	0.0020125	0.001	0.001	0.001	0.0013792	0.0013792
0.5	0.001	0.001	0.001	0.001	0.001	0.001	0.0023125	0.001	0.001	0.001	0.0013125	0.0017125
1	0.0017458	0.0019458	0.0012458	0.001	0.0014458	0.0014458	0.0041125	0.0030125	0.0020125	0.0010458	0.0027792	0.0031125
1.5	0.0069625	0.0068625	0.0062292	0.0035958	0.0041958	0.0041625	0.0091292	0.0078958	0.0069625	0.0037958	0.0054292	0.0057625
2	0.025046	0.023979	0.023779	0.010713	0.011213	0.011313	0.025279	0.023946	0.023246	0.010346	0.012046	0.012413
2.5	0.078475	0.076108	0.076708	0.041742	0.042742	0.043675	0.072875	0.072908	0.071908	0.039675	0.040875	0.041342
3	0.14965	0.14102	0.13955	0.10399	0.10529	0.10572	0.15405	0.14582	0.14475	0.10385	0.10485	0.10645
3.5	0.20734	0.19784	0.19514	0.1583	0.1592	0.15974	0.22134	0.21037	0.2095	0.15674	0.15787	0.16247
4	0.26141	0.25184	0.24751	0.20531	0.20654	0.20711	0.28714	0.27521	0.27458	0.20968	0.20988	0.21601
4.5	0.30838	0.29802	0.29418	0.25465	0.25482	0.25595	0.34025	0.32988	0.32948	0.26188	0.26185	0.26828
5	0.34778	0.33824	0.33468	0.29394	0.29378	0.29478	0.38567	0.37804	0.37931	0.30367	0.30211	0.31214
5.5	0.38353	0.37277	0.36537	0.32497	0.32513	0.32613	0.42983	0.41947	0.42107	0.34123	0.3409	0.35243
6	0.41969	0.40625	0.39952	0.35509	0.35465	0.35589	0.47049	0.45905	0.45999	0.37305	0.37252	0.38669
6.5	0.45375	0.43505	0.42702	0.38039	0.37922	0.38052	0.51022	0.49702	0.49835	0.40212	0.40209	0.41895
7	0.485	0.46747	0.45533	0.40913	0.4078	0.4093	0.5382	0.53667	0.534	0.4317	0.43117	0.45017
7.5	0.51059	0.49929	0.48949	0.43489	0.43386	0.43406	0.56429	0.56429	0.56516	0.46023	0.46273	0.47959
8	0.53175	0.51965	0.50995	0.46305	0.46211	0.46311	0.58818	0.58605	0.58481	0.48481	0.48621	0.50425
Supplementary Fig. 4c
Growth assays
Time (hrs)	EGA714 no drug	EGA714 no drug	EGA714 no drug	EGA763 no drug	EGA763 no drug	EGA763 no drug	EGA765	EGA765	EGA765	EGA714 +RIF	EGA714 +RIF	EGA714 +RIF	EGA763 +RIF	EGA763 +RIF	EGA763 +RIF	EGA765 +RIF	EGA765 +RIF	EGA765 +RIF
0.25	0.0005	0.001	0.004	0.003	0.001	0.0005	0.001	0.0005	0.001	0.001	0.002	0.001	0.001	0.0005	0.001	0.0005	0.0005	0.0005
0.5	0.001	0.002	0.004	0.002	0.001	0.0005	0.001	0.0005	0.001	0.001	0.002	0.001	0.001	0.0005	0.001	0.0005	0.0005	0.0005
1	0.002	0.003	0.006	0.003	0.001	0.0005	0.002	0.0005	0.001	0.003	0.003	0.002	0.001	0.0005	0.0005	0.0005	0.0005	0.0005
1.5	0.008	0.009	0.011	0.003	0.002	0.0005	0.003	0.001	0.002	0.007	0.007	0.006	0.001	0.0005	0.0005	0.0005	0.0005	0.0005
2	0.026	0.027	0.031	0.005	0.004	0.002	0.005	0.003	0.004	0.016	0.017	0.015	0.001	0.0005	0.0005	0.0005	0.0005	0.0005
2.5	0.085	0.086	0.091	0.009	0.008	0.006	0.01	0.008	0.009	0.047	0.046	0.045	0.001	0.0005	0.0005	0.0005	0.0005	0.0005
3	0.197	0.197	0.203	0.017	0.016	0.013	0.02	0.018	0.019	0.131	0.127	0.125	0.001	0.0005	0.0005	0.0005	0.0005	0.0005
3.5	0.294	0.296	0.302	0.032	0.033	0.03	0.04	0.037	0.038	0.229	0.23	0.225	0.001	0.0005	0.0005	0.0005	0.0005	0.0005
4	0.379	0.38	0.385	0.063	0.065	0.06	0.076	0.073	0.077	0.309	0.317	0.306	0.001	0.0005	0.0005	0.0005	0.0005	0.0005
4.5	0.446	0.445	0.453	0.105	0.109	0.105	0.122	0.118	0.123	0.372	0.383	0.369	0.001	0.0005	0.0005	0.0005	0.0005	0.0005
5	0.51	0.508	0.517	0.151	0.155	0.149	0.164	0.162	0.167	0.432	0.446	0.431	0.001	0.0005	0.0005	0.0005	0.0005	0.0005
5.5	0.563	0.565	0.57	0.193	0.195	0.189	0.199	0.2	0.203	0.49	0.508	0.488	0.001	0.0005	0.0005	0.0005	0.0005	0.0005
6	0.612	0.612	0.621	0.221	0.224	0.22	0.228	0.226	0.228	0.543	0.576	0.543	0.001	0.0005	0.0005	0.0005	0.0005	0.0005
6.5	0.657	0.666	0.665	0.249	0.233	0.237	0.252	0.255	0.258	0.591	0.629	0.596	0.001	0.0005	0.0005	0.0005	0.0005	0.0005
7	0.694	0.702	0.7	0.272	0.275	0.27	0.276	0.281	0.287	0.63	0.674	0.633	0.001	0.0005	0.0005	0.0005	0.0005	0.0005
7.5	0.727	0.74	0.73	0.294	0.297	0.294	0.307	0.312	0.317	0.667	0.72	0.669	0.001	0.0005	0.0005	0.0005	0.0005	0.0005
8	0.754	0.77	0.759	0.319	0.323	0.314	0.325	0.33	0.339	0.705	0.76	0.702	0.001	0.0005	0.0005	0.0005	0.0005	0.0005
Time	EGA714 no drug	EGA714 no drug	EGA714 no drug	EGA763 no drug	EGA763 no drug	EGA763 no drug	EGA765	EGA765	EGA765	EGA714 +AZITH	EGA714 +AZITH	EGA714 +AZITH	EGA763 +AZITH	EGA763 +AZITH	EGA763 +AZITH	EGA765 +AZITH	EGA765 +AZITH	EGA765 +AZITH
0.25	0.003	0.004	0.003	0.002	0.001	0.002	0.001	0.001	0.0005	0.003	0.006	0.003	0.002	0.002	0.001	0.002	0.002	0.001
0.5	0.003	0.005	0.003	0.003	0.002	0.002	0.001	0.001	0.001	0.003	0.007	0.003	0.002	0.002	0.001	0.002	0.002	0.002
1	0.004	0.005	0.005	0.004	0.003	0.003	0.002	0.003	0.002	0.004	0.008	0.004	0.003	0.004	0.001	0.002	0.003	0.002
1.5	0.009	0.012	0.01	0.007	0.006	0.006	0.005	0.007	0.005	0.008	0.013	0.009	0.003	0.004	0.002	0.002	0.004	0.003
2	0.026	0.03	0.027	0.015	0.014	0.013	0.012	0.015	0.012	0.022	0.03	0.024	0.003	0.005	0.002	0.002	0.004	0.003
2.5	0.076	0.089	0.085	0.033	0.033	0.03	0.028	0.035	0.03	0.067	0.083	0.075	0.003	0.005	0.002	0.002	0.004	0.003
3	0.16	0.175	0.186	0.066	0.069	0.062	0.061	0.077	0.065	0.15	0.163	0.167	0.004	0.005	0.002	0.002	0.004	0.003
3.5	0.229	0.244	0.266	0.115	0.115	0.109	0.109	0.127	0.116	0.204	0.212	0.226	0.003	0.005	0.002	0.002	0.004	0.003
4	0.29	0.308	0.336	0.161	0.161	0.155	0.156	0.172	0.157	0.233	0.24	0.26	0.003	0.004	0.002	0.002	0.004	0.003
4.5	0.354	0.365	0.399	0.2	0.201	0.195	0.202	0.209	0.195	0.257	0.261	0.284	0.003	0.005	0.002	0.002	0.004	0.003
5	0.407	0.415	0.448	0.239	0.236	0.233	0.238	0.242	0.231	0.266	0.268	0.291	0.003	0.004	0.001	0.001	0.004	0.003
5.5	0.461	0.463	0.489	0.263	0.268	0.264	0.267	0.271	0.259	0.268	0.271	0.292	0.003	0.004	0.001	0.001	0.004	0.002
6	0.519	0.511	0.537	0.286	0.291	0.286	0.292	0.293	0.286	0.266	0.269	0.29	0.003	0.004	0.001	0.001	0.004	0.003
6.5	0.572	0.558	0.583	0.3	0.311	0.306	0.312	0.316	0.304	0.262	0.265	0.286	0.003	0.004	0.002	0.001	0.003	0.003
7	0.632	0.604	0.634	0.318	0.329	0.324	0.329	0.334	0.319	0.258	0.258	0.282	0.003	0.004	0.002	0.001	0.003	0.002
7.5	0.708	0.658	0.686	0.334	0.336	0.34	0.351	0.344	0.336	0.253	0.253	0.276	0.003	0.004	0.001	0.001	0.003	0.002
8	0.752	0.7	0.733	0.345	0.359	0.344	0.364	0.354	0.345	0.248	0.247	0.27	0.003	0.004	0.001	0.001	0.003	0.002
Time	EGA714 no drug	EGA714 no drug	EGA714 no drug	EGA763 no drug	EGA763 no drug	EGA763 no drug	EGA765	EGA765	EGA765	EGA714 +COL	EGA714 +COL	EGA714 +COL	EGA763 +COL	EGA763 +COL	EGA763 +COL	EGA765 +COL	EGA765 +COL	EGA765 +COL
0.25	0.003	0.001	0.001	0.0005	0.001	0.0005	0.001	0.003	0.0005	0.002	0.001	0.001	0.0005	0.0005	0.001	0.0005	0.001	0.0005
0.5	0.003	0.002	0.001	0.0005	0.001	0.0005	0.001	0.003	0.0005	0.002	0.002	0.002	0.001	0.0005	0.001	0.001	0.001	0.0005
1	0.004	0.004	0.003	0.001	0.002	0.001	0.002	0.004	0.0005	0.004	0.003	0.003	0.001	0.0005	0.001	0.001	0.001	0.0005
1.5	0.011	0.01	0.01	0.002	0.003	0.002	0.003	0.005	0.001	0.008	0.007	0.007	0.001	0.0005	0.001	0.001	0.001	0.0005
2	0.035	0.034	0.034	0.004	0.005	0.003	0.005	0.007	0.003	0.019	0.015	0.014	0.001	0.0005	0.001	0.002	0.001	0.0005
2.5	0.104	0.105	0.104	0.008	0.009	0.008	0.01	0.012	0.009	0.052	0.038	0.033	0.001	0.0005	0.0005	0.002	0.001	0.0005
3	0.196	0.195	0.188	0.017	0.02	0.018	0.022	0.024	0.022	0.137	0.111	0.092	0.001	0.0005	0.001	0.002	0.002	0.001
3.5	0.275	0.275	0.26	0.037	0.041	0.037	0.046	0.047	0.046	0.219	0.2	0.188	0.001	0.0005	0.0005	0.002	0.002	0.001
4	0.358	0.359	0.335	0.073	0.078	0.075	0.091	0.091	0.092	0.297	0.279	0.271	0.001	0.0005	0.0005	0.002	0.003	0.003
4.5	0.428	0.43	0.412	0.121	0.13	0.126	0.143	0.142	0.143	0.376	0.359	0.353	0.001	0.0005	0.0005	0.003	0.003	0.005
5	0.482	0.485	0.472	0.173	0.182	0.176	0.184	0.191	0.188	0.434	0.419	0.415	0.001	0.0005	0.001	0.003	0.004	0.006
5.5	0.539	0.54	0.526	0.213	0.223	0.215	0.221	0.229	0.226	0.489	0.473	0.47	0.001	0.0005	0.001	0.005	0.006	0.009
6	0.578	0.584	0.571	0.252	0.257	0.252	0.251	0.258	0.253	0.537	0.522	0.517	0.001	0.0005	0.001	0.006	0.006	0.01
6.5	0.626	0.628	0.612	0.277	0.283	0.276	0.275	0.281	0.277	0.587	0.576	0.564	0.001	0.0005	0.001	0.007	0.008	0.01
7	0.667	0.667	0.658	0.303	0.304	0.298	0.296	0.307	0.299	0.647	0.631	0.616	0.002	0.0005	0.001	0.008	0.008	0.011
7.5	0.722	0.724	0.706	0.314	0.316	0.31	0.31	0.322	0.313	0.684	0.682	0.668	0.002	0.0005	0.002	0.008	0.009	0.012
8	0.758	0.758	0.74	0.33	0.335	0.325	0.326	0.335	0.326	0.724	0.728	0.717	0.002	0.0005	0.002	0.009	0.01	0.014
Time	EGA714 no drug	EGA714 no drug	EGA714 no drug	EGA763 no drug	EGA763 no drug	EGA763 no drug	EGA765	EGA765	EGA765	EGA714 +VANC	EGA714 +VANC	EGA714 +VANC	EGA763 +VANC	EGA763 +VANC	EGA763 +VANC	EGA765 +VANC	EGA765 +VANC	EGA765 +VANC
0.25	0.0005	0.001	0.001	0.0005	0.001	0.001	0.0005	0.001	0.0005	0.001	0.0005	0.001	0.0005	0.0005	0.0005	0.0005	0.0005	0.006
0.5	0.001	0.002	0.002	0.001	0.002	0.001	0.0005	0.001	0.0005	0.003	0.001	0.007	0.0005	0.001	0.001	0.001	0.001	0.005
1	0.006	0.011	0.007	0.004	0.004	0.004	0.002	0.003	0.002	0.007	0.005	0.011	0.002	0.002	0.003	0.003	0.003	0.007
1.5	0.02	0.021	0.022	0.009	0.008	0.008	0.007	0.008	0.006	0.019	0.016	0.025	0.004	0.004	0.004	0.004	0.004	0.008
2	0.066	0.06	0.07	0.019	0.016	0.016	0.016	0.017	0.014	0.049	0.044	0.051	0.006	0.005	0.005	0.005	0.005	0.01
2.5	0.164	0.153	0.169	0.041	0.033	0.034	0.033	0.036	0.03	0.1	0.091	0.101	0.006	0.005	0.005	0.005	0.006	0.01
3	0.251	0.234	0.251	0.078	0.064	0.067	0.071	0.073	0.064	0.143	0.131	0.141	0.006	0.005	0.005	0.006	0.006	0.01
3.5	0.33	0.303	0.328	0.122	0.107	0.109	0.114	0.116	0.104	0.168	0.156	0.161	0.006	0.005	0.005	0.006	0.006	0.01
4	0.399	0.374	0.395	0.164	0.147	0.152	0.149	0.153	0.143	0.167	0.157	0.156	0.006	0.005	0.005	0.006	0.006	0.01
4.5	0.451	0.43	0.449	0.199	0.184	0.192	0.184	0.187	0.18	0.154	0.143	0.143	0.006	0.004	0.004	0.006	0.006	0.009
5	0.498	0.486	0.495	0.228	0.217	0.224	0.215	0.217	0.212	0.139	0.128	0.127	0.005	0.004	0.004	0.005	0.006	0.01
5.5	0.544	0.537	0.544	0.256	0.245	0.245	0.241	0.241	0.241	0.125	0.115	0.115	0.005	0.004	0.004	0.005	0.006	0.009
6	0.588	0.6	0.584	0.27	0.262	0.261	0.259	0.263	0.26	0.115	0.107	0.107	0.004	0.003	0.004	0.005	0.005	0.01
6.5	0.64	0.666	0.641	0.281	0.273	0.285	0.272	0.28	0.281	0.108	0.1	0.101	0.004	0.003	0.003	0.005	0.005	0.009
7	0.699	0.721	0.706	0.292	0.292	0.303	0.29	0.295	0.297	0.103	0.096	0.098	0.004	0.003	0.003	0.004	0.005	0.009
7.5	0.742	0.768	0.744	0.311	0.307	0.313	0.302	0.314	0.316	0.1	0.093	0.098	0.004	0.003	0.003	0.005	0.005	0.009
8	0.785	0.827	0.787	0.33	0.322	0.326	0.319	0.321	0.33	0.097	0.091	0.105	0.004	0.003	0.003	0.004	0.005	0.009
Time (hrs)	EGA714 no drug	EGA714 no drug	EGA714 no drug	EGA763 no drug	EGA763 no drug	EGA763 no drug	EGA765	EGA765	EGA765	EGA714 +SLB	EGA714 +SLB	EGA714 +SLB	EGA763 +SLB	EGA763 +SLB	EGA763 +SLB	EGA765 +SLB	EGA765 +SLB	EGA765 +SLB
0.5	0.0016542	0.00075417	0.0019542	0.00095417	0.0016542	0.0005	0.0010542	0.0005	0.00075417	0.0005	0.0010542	0.0005	0.0005	0.0005	0.0011542	0.0014542	0.00095417	0.0014542
1	0.0016083	0.00090833	0.0019083	0.0011083	0.0020083	0.0005	0.0027083	0.0005	0.00090833	0.0005	0.0013083	0.0005	0.0005	0.0005	0.00090833	0.0017083	0.00080833	0.0013083
1.5	0.0025917	0.0021917	0.0030917	0.0020917	0.0031917	0.00069167	0.0043917	0.00089167	0.0017917	0.00089167	0.0023917	0.0013917	0.00099167	0.00069167	0.0015917	0.0017917	0.0015917	0.0018917
2	0.0059792	0.0061792	0.0064792	0.0041792	0.0052792	0.0024792	0.0050792	0.0031792	0.0036792	0.0036792	0.0066792	0.0047792	0.0022792	0.0017792	0.0025792	0.010379	0.0029792	0.0028792
2.5	0.019279	0.022379	0.021179	0.0098792	0.010979	0.0076792	0.010979	0.0097792	0.0095792	0.015179	0.019879	0.017379	0.0036792	0.0031792	0.0037792	0.0047792	0.0044792	0.0043792
3	0.063429	0.073229	0.068829	0.022929	0.024429	0.019529	0.024129	0.024829	0.022629	0.051529	0.062729	0.056229	0.0048292	0.0046292	0.0049292	0.011429	0.0059292	0.0056292
3.5	0.13552	0.13862	0.13512	0.045921	0.047221	0.041021	0.045921	0.049621	0.046421	0.11742	0.13242	0.12062	0.0059208	0.0055208	0.0057208	0.0075208	0.0068208	0.0063208
4	0.19598	0.19418	0.19138	0.070783	0.071483	0.064783	0.070183	0.072183	0.070083	0.16908	0.18118	0.16678	0.0062833	0.0060833	0.0060833	0.0067833	0.0070833	0.0061833
4.5	0.25445	0.24675	0.24355	0.094654	0.096354	0.087554	0.091354	0.093154	0.092254	0.21055	0.22595	0.20665	0.0064542	0.0062542	0.0060542	0.0065542	0.0066542	0.0057542
5	0.303	0.293	0.2926	0.1183	0.1192	0.1103	0.1132	0.1129	0.113	0.2563	0.2681	0.2481	0.0063042	0.0062042	0.0059042	0.0063042	0.0062042	0.0053042
5.5	0.34492	0.33142	0.33552	0.13992	0.13982	0.12992	0.13182	0.13142	0.13132	0.29012	0.30502	0.28482	0.0058208	0.0058208	0.0056208	0.0061208	0.0056208	0.0048208
6	0.38489	0.36909	0.37619	0.15939	0.15899	0.15059	0.15089	0.14899	0.14849	0.32499	0.33859	0.31809	0.0053875	0.0053875	0.0052875	0.0057875	0.0050875	0.0044875
6.5	0.42363	0.40923	0.41523	0.17473	0.17583	0.16583	0.16463	0.16173	0.16403	0.35703	0.37103	0.35023	0.0052292	0.0051292	0.0051292	0.0055292	0.0050292	0.0042292
7	0.4611	0.4476	0.4597	0.1878	0.188	0.179	0.1794	0.1742	0.1755	0.3874	0.3983	0.3731	0.0050958	0.0047958	0.0047958	0.0090958	0.0046958	0.0039958
7.5	0.49986	0.48796	0.50226	0.19836	0.19866	0.19076	0.19146	0.18406	0.18706	0.41996	0.42906	0.41466	0.0047625	0.0047625	0.0047625	0.0074625	0.0045625	0.0039625
8	0.53282	0.52373	0.54022	0.20972	0.20963	0.20113	0.20163	0.19412	0.19842	0.44272	0.45243	0.43683	0.004425	0.004325	0.004325	0.005625	0.004325	0.003625
Supplementary Fig. 4d-e
LOS analysis

## Sheet: Supplementary Figure 5
Supplementary Fig. 5a-b
Tn-seq fitness signature cluster analysis
fitness
	UNTX	UNTX	UNTX	UNTX	UNTX	UNTX	UNTX	UNTX	UNTX	UNTX	UNTX	UNTX	CIP [low]	CIP [high]	LEV	TMP-SMX	RIF	AZITH	TOB	TIG	CAM	FOS	SLB [low]	SLB [high]	AZT	CEF	MER	IPM	MEC	A22	COL	PB
pbp2	0.939161	0.980455	0.921404	0.933645	0.956846	0.919575	0.96407	0.949997	0.957945	0.939855	0.925589	0.932912	0.838941	0.850286	0.928242	0.630765	0.904538	0.822725	0.366662	1.1159	0.997278	0.932625	0.690087	0.426366	0.670278	0.86202	0.979809	0.961501	0.974674	0.948254	0.857215	0.732196
rodA	0.916022	0.989696	0.905547	0.939836	0.957726	0.996123	1.07335	0.928139	0.826396	0.994031	0.95221	1.00294	0.752126	0.762383	0.873574	0.865598	0.888615	0.861803	0.615142	1.14293	1.01605	0.947579	0.824344	0.394029	0.71644	0.873208	0.887141	1.08524	0.938331	0.982104	0.905227	0.4788
elsL	0.981974	1.02596	1.08095	0.982879	1.00115	1.01836	0.97666	1.07307	1.02613	1.03839	0.94657	1.05679	0.884795	0.842207	0.914227	0.760748	1.01287	1.00442	0.755099	1.14051	1.06158	0.776515	0.737419	0.419449	0.799302	0.866042	0.802988	0.936856	1.06833	1.04844	0.737978	0.690699
elsS	1.00771	1.04152	1.02922	1.07334	1.04727	1.03103	1.06529	1.10772	0.82607	0.85511	0.996973	0.993584	0.844085	0.886884	0.937915	0.871118	1.05435	1.00837	0.450093	0.995116	0.867126	0.961747	0.753337	0.309632	0.98886	0.808743	1.00221	1.01122	1.0452	1.18224	0.672567	0.563905
dacC	0.947104	0.975377	1.12439	0.953412	1.06603	1.02252	0.934627	1.03609	0.86711	0.829177	0.946259	0.926843	0.853949	0.796056	0.884639	0.896817	0.919075	1.07683	0.774803	1.36586	1.11667	0.858341	0.825371	0.529331	0.676186	0.815036	0.990634	0.890001	0.885753	0.996225	0.995458	0.58789
mreD	0.835071	0.956548	0.972443	0.915822	0.890639	0.898436	0.865252	0.934101	0.906348	0.874634	0.867433	0.870582	0.727296	0.675637	0.883326	0.958225	0.855297	0.678698	0.770783	1.03648	0.915704	0.83598	0.645218	0.512382	0.771429	0.811975	0.983882	0.958455	0.871528	0.881297	0.724037	0.700023
mreB	0.976709	0.959279	0.945176	0.904665	0.770081	0.900137	0.887359	0.738409	0.896151	0.919635	0.925399	0.894321	0.801957	0.842439	0.905441	0.976487	0.894579	0.943631	0.777834	1.20335	0.960409	0.745481	0.636715	0.467068	0.845012	0.967901	0.944667	0.936868	1.01175	0.930464	1.07808	0.731717
mreC	0.797429	0.94767	1.07741	0.925478	0.79777	0.878914	0.734469	0.609631	0.717099	0.765923	0.991718	0.87121	0.801415	0.818019	0.879709	0.958293	1.00837	0.689529	0.736433	0.9372	0.78442	0.840867	0.781114	0.34826	0.815487	1.06391	0.887528	0.66928	0.930842	0.733012	0.783121	0.592191
RS05685	1.0268	1.01323	1.00176	0.99886	0.791208	0.938462	0.924597	0.809101	0.906322	0.949353	0.988589	0.978029	0.995952	0.923542	0.96754	0.954061	1.00177	0.958348	1.08116	0.998788	0.989831	0.942167	1.01381	0.919109	0.989746	0.870801	0.985658	1.02031	1.08477	0.897204	0.872546	0.922291
Pearson r
	pbp2	rodA	elsL	elsS	dacC	mreD	mreB	mreC	RS05685
pbp2	1	0.816648	0.783197	0.772691	0.684688	0.670295	0.611201	0.416505	-0.117299
rodA	0.816648	1	0.78145	0.781067	0.782721	0.749747	0.680541	0.498849	0.0241804
elsL	0.783197	0.78145	1	0.782223	0.7454	0.706348	0.617581	0.456316	0.0656007
elsS	0.772691	0.781067	0.782223	1	0.621605	0.66807	0.495695	0.5012	-0.0189149
dacC	0.684688	0.782721	0.7454	0.621605	1	0.671271	0.674578	0.444475	-0.0227868
mreD	0.670295	0.749747	0.706348	0.66807	0.671271	1	0.639227	0.549529	0.0925471
mreB	0.611201	0.680541	0.617581	0.495695	0.674578	0.639227	1	0.617537	0.217122
mreC	0.416505	0.498849	0.456316	0.5012	0.444475	0.549529	0.617537	1	0.291767
RS05685	-0.117299	0.0241804	0.0656007	-0.0189149	-0.0227868	0.0925471	0.217122	0.291767	1
P-values
	pbp2	rodA	elsL	elsS	dacC	mreD	mreB	mreC	RS05685
pbp2		1.20093e-08	1.16589e-07	2.19663e-07	1.54487e-05	2.70346e-05	0.00020241	0.0177279	0.522591
rodA	1.20093e-08		1.29852e-07	1.32939e-07	1.20078e-07	7.85484e-07	1.82092e-05	0.00365837	0.895489
elsL	1.16589e-07	1.29852e-07		1.23818e-07	9.849e-07	6.25891e-06	0.000166068	0.00866392	0.721306
elsS	2.19663e-07	1.32939e-07	1.23818e-07		0.000146257	2.93981e-05	0.00391463	0.00347686	0.918161
dacC	1.54487e-05	1.20078e-07	9.849e-07	0.000146257		2.60525e-05	2.29609e-05	0.0108132	0.901482
mreD	2.70346e-05	7.85484e-07	6.25891e-06	2.93981e-05	2.60525e-05		8.2092e-05	0.00112328	0.614416
mreB	0.00020241	1.82092e-05	0.000166068	0.00391463	2.29609e-05	8.2092e-05		0.000166301	0.232608
mreC	0.0177279	0.00365837	0.00866392	0.00347686	0.0108132	0.00112328	0.000166301		0.105169
RS05685	0.522591	0.895489	0.721306	0.918161	0.901482	0.614416	0.232608	0.105169
Supplementary Fig. 5c
Growth assays
Time (hrs)	WT no drug	WT no drug	WT no drug	WT + SLB	WT + SLB	WT + SLB	EGA739 no drug	EGA739 no drug	EGA739 no drug	EGA739 +SLB	EGA739 +SLB	EGA739 +SLB
0	0.0005	0.00055833	0.0020583	0.00069167	0.00095833	0.0011917	0.001425	0.001725	0.0018917	0.001625	0.00085833	0.0027583
0.5	0.0005	0.00057083	0.0017375	0.0014708	0.0013042	0.0015042	0.0017708	0.0017375	0.0019375	0.0013042	0.0009375	0.0031375
1	0.0020833	0.0025167	0.0036833	0.0033833	0.00335	0.00345	0.00365	0.0037167	0.00385	0.00335	0.00265	0.0057167
1.5	0.0081583	0.0086583	0.009925	0.009625	0.0095917	0.010158	0.0092917	0.0091917	0.009225	0.009325	0.008625	0.011125
2	0.027867	0.029333	0.0305	0.0318	0.033667	0.0336	0.027767	0.027933	0.0282	0.0305	0.030033	0.032167
2.5	0.084712	0.089179	0.090146	0.094346	0.095746	0.094046	0.081779	0.083646	0.084612	0.095179	0.092979	0.094312
3	0.15902	0.16115	0.15765	0.15405	0.15249	0.14722	0.16515	0.16119	0.16089	0.16085	0.15645	0.15142
3.5	0.22214	0.22124	0.21551	0.19081	0.18891	0.18484	0.23491	0.22214	0.22064	0.20141	0.19678	0.18418
4	0.27906	0.279	0.27196	0.21763	0.2154	0.21453	0.29036	0.28123	0.2798	0.24096	0.23366	0.21546
4.5	0.32428	0.32352	0.31515	0.25942	0.26512	0.24678	0.33618	0.32392	0.32078	0.25738	0.24678	0.23438
5	0.36557	0.3629	0.35397	0.31224	0.3021	0.2678	0.3779	0.3635	0.35997	0.2776	0.27097	0.25637
5.5	0.40423	0.40036	0.39079	0.29616	0.30862	0.38679	0.41952	0.40303	0.39926	0.29492	0.28652	0.26826
6	0.44372	0.43645	0.42439	0.29915	0.34959	0.36742	0.45959	0.44505	0.43812	0.38102	0.35599	0.28862
6.5	0.47501	0.47214	0.46101	0.20631	0.30817	0.40801	0.49107	0.47751	0.47284	0.33111	0.34991	0.31334
7	0.50221	0.49878	0.48881	0.34705	0.32401	0.46055	0.51935	0.50495	0.50098	0.34861	0.36998	0.35815
7.5	0.52718	0.52408	0.51395	0.30541	0.39205	0.37641	0.54281	0.52795	0.52395	0.29681	0.35751	0.48511
8	0.54975	0.54641	0.53638	0.36838	0.37558	0.35695	0.56531	0.54938	0.54491	0.34921	0.33808	0.37968
Supplementary Fig. 5e
Growth assays
Time (hrs)	EGA714 no drug	EGA714 no drug	EGA714 no drug	EGA726 no drug	EGA726 no drug	EGA726 no drug	EGA714 +SLB	EGA714 +SLB	EGA714 +SLB	EGA726 +SLB	EGA726 +SLB	EGA726 +SLB
0.25	0.001	0.001	0.001	0.002	0.002	0.003	0.001	0.001	0.001	0.003	0.002	0.0005
0.5	0.001	0.002	0.001	0.003	0.002	0.003	0.002	0.001	0.002	0.004	0.002	0.001
1	0.004	0.004	0.004	0.006	0.006	0.007	0.005	0.004	0.004	0.005	0.003	0.002
1.5	0.014	0.014	0.013	0.017	0.016	0.016	0.014	0.013	0.013	0.006	0.005	0.003
2	0.046	0.044	0.043	0.048	0.047	0.044	0.046	0.044	0.041	0.007	0.007	0.005
2.5	0.119	0.121	0.119	0.113	0.106	0.104	0.124	0.12	0.114	0.006	0.009	0.005
3	0.187	0.193	0.194	0.18	0.163	0.162	0.193	0.192	0.186	0.013	0.005	0.004
3.5	0.246	0.256	0.269	0.249	0.226	0.228	0.249	0.25	0.248	0.005	0.004	0.003
4	0.31	0.319	0.351	0.313	0.291	0.293	0.303	0.309	0.311	0.005	0.003	0.003
4.5	0.381	0.382	0.414	0.369	0.354	0.35	0.344	0.355	0.356	0.004	0.003	0.002
5	0.455	0.442	0.465	0.423	0.415	0.402	0.389	0.397	0.399	0.004	0.003	0.001
5.5	0.524	0.504	0.515	0.465	0.465	0.455	0.432	0.435	0.439	0.004	0.002	0.001
6	0.608	0.56	0.561	0.507	0.512	0.509	0.467	0.475	0.49	0.003	0.002	0.001
6.5	0.686	0.624	0.626	0.561	0.576	0.565	0.511	0.532	0.532	0.003	0.002	0.0005
7	0.758	0.678	0.676	0.609	0.628	0.603	0.563	0.572	0.576	0.003	0.002	0.001
7.5	0.818	0.733	0.723	0.652	0.68	0.637	0.602	0.606	0.615	0.003	0.002	0.0005
8	0.854	0.797	0.763	0.694	0.727	0.668	0.635	0.645	0.654	0.003	0.001	0.0005
Time (hrs)	EGA714 no drug	EGA714 no drug	EGA714 no drug	EGA726 no drug	EGA726 no drug	EGA726 no drug	EGA714 +A22	EGA714 +A22	EGA714 +A22	EGA726 +A22	EGA726 +A22	EGA726 +A22
0.25	0.001	0.002	0.0005	0.001	0.002	0.004	0.002	0.002	0.001	0.001	0.0005	0.001
0.5	0.001	0.002	0.001	0.001	0.002	0.003	0.002	0.002	0.001	0.001	0.0005	0.001
1	0.002	0.003	0.002	0.002	0.003	0.005	0.003	0.003	0.002	0.002	0.001	0.001
1.5	0.006	0.008	0.007	0.007	0.008	0.01	0.004	0.006	0.004	0.005	0.003	0.004
2	0.021	0.025	0.024	0.022	0.024	0.025	0.01	0.012	0.011	0.011	0.01	0.01
2.5	0.069	0.076	0.077	0.066	0.069	0.068	0.025	0.029	0.026	0.026	0.026	0.025
3	0.19	0.203	0.207	0.162	0.167	0.164	0.057	0.064	0.06	0.058	0.06	0.057
3.5	0.326	0.328	0.333	0.265	0.268	0.266	0.109	0.119	0.112	0.108	0.11	0.105
4	0.438	0.435	0.443	0.362	0.368	0.366	0.174	0.183	0.174	0.163	0.166	0.162
4.5	0.52	0.527	0.525	0.454	0.459	0.458	0.23	0.241	0.231	0.219	0.224	0.221
5	0.596	0.602	0.596	0.541	0.542	0.538	0.27	0.276	0.265	0.262	0.265	0.265
5.5	0.667	0.674	0.666	0.601	0.606	0.605	0.298	0.302	0.287	0.29	0.29	0.293
6	0.731	0.743	0.729	0.653	0.668	0.664	0.323	0.327	0.308	0.311	0.311	0.313
6.5	0.786	0.809	0.788	0.702	0.72	0.711	0.355	0.36	0.335	0.336	0.336	0.339
7	0.85	0.877	0.856	0.757	0.775	0.767	0.392	0.396	0.367	0.367	0.364	0.367
7.5	0.901	0.924	0.903	0.798	0.815	0.803	0.435	0.438	0.402	0.401	0.398	0.401
8	0.938	0.974	0.937	0.834	0.849	0.835	0.456	0.455	0.433	0.434	0.431	0.435
Time (hrs)	EGA714 no drug	EGA714 no drug	EGA714 no drug	EGA726 no drug	EGA726 no drug	EGA726 no drug	EGA714 +MER	EGA714 +MER	EGA714 +MER	EGA726 +MER	EGA726 +MER	EGA726 +MER
0	0.0005	0.0005	0.0005	0.0005	0.0031292	0.0005	0.0005	0.0005	0.0005	0.0005	0.0005	0.0005
0.5	0.00050833	0.0005	0.00070833	0.0010083	0.0036083	0.0005	0.0005	0.00090833	0.0005	0.0005	0.0005	0.0005
1	0.0021167	0.00081667	0.0022167	0.0026167	0.0052167	0.0015167	0.0014167	0.0022167	0.0015167	0.0015167	0.0005	0.0005
1.5	0.0071458	0.0052458	0.0072458	0.0074458	0.0095458	0.0053458	0.0046458	0.0046458	0.0048458	0.0034458	0.00074583	0.0012458
2	0.025221	0.021321	0.025521	0.024821	0.023321	0.019121	0.016521	0.014921	0.017521	0.0076208	0.0040208	0.0047208
2.5	0.076271	0.068471	0.077671	0.060171	0.057071	0.052571	0.053071	0.046371	0.056271	0.015171	0.0090708	0.0099708
3	0.13392	0.12582	0.13372	0.097817	0.094017	0.089617	0.10512	0.098317	0.10802	0.026317	0.017417	0.018717
3.5	0.18083	0.17273	0.18023	0.13983	0.13473	0.13063	0.14583	0.13943	0.14803	0.040529	0.029729	0.030429
4	0.22599	0.21479	0.22609	0.17949	0.17289	0.16819	0.18099	0.17419	0.18109	0.059288	0.046788	0.048787
4.5	0.27151	0.25521	0.27261	0.21421	0.20931	0.20451	0.22041	0.21821	0.21721	0.079408	0.069408	0.071908
5	0.3098	0.2947	0.3119	0.251	0.2442	0.2396	0.2508	0.2506	0.2481	0.098604	0.091204	0.093604
5.5	0.34466	0.32716	0.34886	0.28856	0.28116	0.27436	0.27646	0.27766	0.27446	0.11786	0.11226	0.11526
6	0.3738	0.3582	0.384	0.3219	0.3129	0.3058	0.3005	0.3027	0.2988	0.1349	0.1313	0.133
6.5	0.4032	0.3889	0.4154	0.352	0.3412	0.3348	0.3201	0.3219	0.321	0.1497	0.1475	0.1498
7	0.43866	0.42026	0.45496	0.38816	0.36946	0.36216	0.34116	0.34936	0.33806	0.16316	0.16376	0.16546
7.5	0.47368	0.45677	0.48707	0.42268	0.40447	0.39377	0.36638	0.36788	0.36297	0.17358	0.17738	0.17838
8	0.50641	0.48591	0.51771	0.45181	0.42861	0.41611	0.38071	0.38061	0.37681	0.17911	0.18901	0.19021
Time (hrs)	EGA714 no drug	EGA714 no drug	EGA714 no drug	EGA726 no drug	EGA726 no drug	EGA726 no drug	EGA714 +RIF	EGA714 +RIF	EGA714 +RIF	EGA726 +RIF	EGA726 +RIF	EGA726 +RIF
0	0.0011167	0.0010167	0.0026167	0.0018167	0.0014167	0.00061667	0.0020167	0.0019167	0.0016167	0.0014167	0.0014167	0.00091667
0.5	0.0005	0.0005	0.0018083	0.0015083	0.00090833	0.0005	0.0012083	0.0011083	0.00050833	0.00090833	0.00060833	0.0005
1	0.0011792	0.0010792	0.0026792	0.0022792	0.0015792	0.00057917	0.0018792	0.0017792	0.0011792	0.0011792	0.00097917	0.00057917
1.5	0.0041333	0.0043333	0.0058333	0.0045333	0.0036333	0.0026333	0.0040333	0.0041333	0.0034333	0.0020333	0.0018333	0.0016333
2	0.014154	0.015354	0.017054	0.011654	0.011254	0.0097542	0.0086542	0.0089542	0.0082542	0.0034542	0.0031542	0.0026542
2.5	0.049571	0.053571	0.055071	0.034471	0.034371	0.032671	0.021671	0.022771	0.021471	0.0067708	0.0063708	0.0054708
3	0.11248	0.11488	0.11458	0.071379	0.070579	0.067479	0.059079	0.061179	0.059779	0.016279	0.015979	0.012879
3.5	0.16342	0.16253	0.16083	0.10983	0.11023	0.10643	0.12223	0.12152	0.11783	0.039925	0.039325	0.033225
4	0.2102	0.206	0.2034	0.149	0.1493	0.1458	0.171	0.167	0.1612	0.0751	0.073	0.0665
4.5	0.25907	0.24517	0.24127	0.18577	0.18537	0.18267	0.21647	0.20757	0.19977	0.10657	0.10527	0.099071
5	0.2979	0.2843	0.2784	0.2222	0.2198	0.2161	0.2556	0.247	0.2361	0.1367	0.1357	0.1298
5.5	0.33226	0.31926	0.31166	0.25896	0.25456	0.24956	0.29106	0.27836	0.26596	0.16246	0.16426	0.15986
6	0.36562	0.35172	0.34252	0.29242	0.29152	0.28462	0.32762	0.31252	0.29642	0.18632	0.18962	0.18542
6.5	0.39601	0.38081	0.37071	0.32021	0.32341	0.31391	0.36401	0.34431	0.32361	0.21241	0.21511	0.21021
7	0.42871	0.41081	0.39951	0.34271	0.35131	0.34211	0.40251	0.37651	0.35351	0.24021	0.24161	0.23791
7.5	0.4656	0.4461	0.4361	0.3657	0.3894	0.376	0.4349	0.4147	0.3863	0.2639	0.2646	0.2598
8	0.49578	0.47397	0.46287	0.38977	0.41968	0.40678	0.46118	0.44448	0.41978	0.29688	0.28818	0.28087
Time (hrs)	EGA714 no drug	EGA714 no drug	EGA714 no drug	EGA729 no drug	EGA729 no drug	EGA729 no drug	EGA730 no drug	EGA730 no drug	EGA730 no drug	EGA714 +SLB	EGA714 +SLB	EGA714 +SLB	EGA729 +SLB	EGA729 +SLB	EGA729 +SLB	EGA730 +SLB	EGA730 +SLB	EGA730 +SLB
0.25	0.001	0.002	0.004	0.004	0.006	0.004	0.004	0.003	0.002	0.001	0.003	0.0005	0.002	0.002	0.003	0.001	0.001	0.002
0.5	0.001	0.002	0.004	0.004	0.006	0.004	0.004	0.003	0.002	0.001	0.003	0.001	0.002	0.002	0.004	0.001	0.001	0.003
1	0.002	0.003	0.005	0.006	0.008	0.006	0.006	0.004	0.003	0.002	0.004	0.002	0.008	0.003	0.006	0.002	0.002	0.004
1.5	0.006	0.008	0.01	0.012	0.014	0.011	0.013	0.009	0.008	0.007	0.009	0.006	0.012	0.006	0.009	0.006	0.005	0.006
2	0.021	0.024	0.025	0.03	0.032	0.026	0.034	0.026	0.023	0.02	0.022	0.018	0.017	0.01	0.009	0.009	0.008	0.008
2.5	0.068	0.075	0.073	0.079	0.083	0.07	0.093	0.073	0.066	0.033	0.042	0.032	0.02	0.014	0.012	0.016	0.01	0.01
3	0.148	0.165	0.165	0.138	0.153	0.134	0.157	0.14	0.13	0.052	0.085	0.064	0.023	0.013	0.031	0.014	0.01	0.01
3.5	0.211	0.235	0.238	0.192	0.214	0.193	0.209	0.189	0.183	0.101	0.15	0.128	0.025	0.009	0.012	0.009	0.008	0.008
4	0.275	0.304	0.309	0.25	0.266	0.256	0.257	0.241	0.235	0.161	0.209	0.191	0.02	0.008	0.01	0.007	0.006	0.006
4.5	0.33	0.37	0.377	0.306	0.311	0.339	0.31	0.291	0.29	0.215	0.265	0.248	0.017	0.006	0.008	0.006	0.005	0.005
5	0.385	0.428	0.427	0.361	0.366	0.423	0.35	0.338	0.337	0.257	0.316	0.299	0.018	0.004	0.006	0.005	0.004	0.004
5.5	0.439	0.476	0.472	0.426	0.422	0.497	0.386	0.382	0.381	0.304	0.354	0.344	0.015	0.004	0.006	0.005	0.004	0.004
6	0.503	0.533	0.515	0.502	0.502	0.573	0.431	0.432	0.426	0.338	0.4	0.39	0.015	0.004	0.006	0.004	0.004	0.005
6.5	0.56	0.58	0.567	0.566	0.561	0.611	0.475	0.487	0.47	0.395	0.442	0.438	0.014	0.004	0.005	0.005	0.004	0.005
7	0.624	0.649	0.625	0.617	0.614	0.644	0.522	0.526	0.509	0.431	0.493	0.477	0.009	0.004	0.005	0.006	0.004	0.005
7.5	0.68	0.699	0.673	0.665	0.663	0.68	0.558	0.551	0.54	0.48	0.546	0.529	0.014	0.004	0.006	0.011	0.004	0.006
8	0.727	0.744	0.715	0.685	0.679	0.694	0.582	0.578	0.563	0.512	0.583	0.576	0.006	0.003	0.008	0.024	0.004	0.008
Time (hrs)	EGA714 no drug	EGA714 no drug	EGA714 no drug	EGA729 no drug	EGA729 no drug	EGA729 no drug	EGA730 no drug	EGA730 no drug	EGA730 no drug	EGA714 +MER	EGA714 +MER	EGA714 +MER	EGA729 +MER	EGA729 +MER	EGA729 +MER	EGA730 +MER	EGA730 +MER	EGA730 +MER
0.25	0.0005	0.001	0.001	0.004	0.006	0.002	0.002	0.002	0.002	0.001	0.001	0.002	0.003	0.002	0.0005	0.004	0.01	0.001
0.5	0.001	0.001	0.001	0.004	0.006	0.003	0.003	0.002	0.002	0.002	0.002	0.002	0.004	0.002	0.001	0.004	0.011	0.002
1	0.003	0.003	0.003	0.007	0.008	0.005	0.005	0.004	0.004	0.003	0.004	0.004	0.006	0.004	0.002	0.007	0.013	0.003
1.5	0.005	0.007	0.006	0.012	0.013	0.008	0.012	0.009	0.008	0.006	0.006	0.006	0.008	0.007	0.004	0.01	0.015	0.005
2	0.024	0.027	0.025	0.036	0.037	0.03	0.04	0.03	0.029	0.017	0.02	0.018	0.019	0.016	0.012	0.02	0.022	0.011
2.5	0.074	0.082	0.076	0.095	0.098	0.086	0.111	0.084	0.078	0.033	0.042	0.033	0.024	0.022	0.018	0.026	0.026	0.014
3	0.202	0.22	0.21	0.212	0.214	0.203	0.237	0.202	0.196	0.078	0.105	0.077	0.034	0.031	0.028	0.038	0.032	0.019
3.5	0.329	0.359	0.353	0.306	0.31	0.299	0.341	0.308	0.303	0.144	0.194	0.158	0.036	0.033	0.03	0.038	0.032	0.019
4	0.437	0.471	0.467	0.407	0.41	0.399	0.432	0.398	0.393	0.209	0.272	0.237	0.046	0.041	0.035	0.046	0.034	0.019
4.5	0.505	0.546	0.543	0.489	0.501	0.483	0.498	0.477	0.478	0.268	0.341	0.308	0.065	0.058	0.048	0.058	0.04	0.021
5	0.581	0.618	0.615	0.561	0.582	0.551	0.562	0.538	0.54	0.327	0.401	0.373	0.102	0.091	0.072	0.085	0.049	0.025
5.5	0.648	0.688	0.687	0.642	0.658	0.633	0.613	0.599	0.603	0.38	0.449	0.428	0.153	0.142	0.118	0.137	0.07	0.035
6	0.712	0.752	0.752	0.715	0.732	0.708	0.671	0.648	0.656	0.423	0.494	0.472	0.211	0.201	0.178	0.201	0.118	0.06
6.5	0.773	0.818	0.819	0.773	0.788	0.77	0.721	0.701	0.709	0.461	0.535	0.514	0.268	0.262	0.239	0.26	0.181	0.11
7	0.833	0.871	0.876	0.822	0.835	0.82	0.753	0.734	0.748	0.498	0.574	0.556	0.323	0.318	0.297	0.318	0.248	0.179
7.5	0.88	0.918	0.921	0.863	0.876	0.862	0.777	0.76	0.78	0.537	0.619	0.594	0.363	0.362	0.347	0.362	0.308	0.245
8	0.923	0.959	0.962	0.903	0.918	0.903	0.803	0.784	0.81	0.565	0.653	0.635	0.4	0.401	0.386	0.398	0.363	0.309
Time (hrs)	EGA714 no drug	EGA714 no drug	EGA714 no drug	EGA729 no drug	EGA729 no drug	EGA729 no drug	EGA730 no drug	EGA730 no drug	EGA730 no drug	EGA714 +A22	EGA714 +A22	EGA714 +A22	EGA729 +A22	EGA729 +A22	EGA729 +A22	EGA730 +A22	EGA730 +A22	EGA730 +A22
0.25	0.0005	0.0005	0.0005	0.0005	0.001	0.0005	0.002	0.001	0.001	0.002	0.0005	0.0005	0.0005	0.0005	0.0005	0.0005	0.0005	0.0005
0.5	0.0005	0.0005	0.0005	0.0005	0.002	0.0005	0.003	0.002	0.002	0.003	0.001	0.0005	0.0005	0.0005	0.0005	0.0005	0.002	0.001
1	0.003	0.004	0.004	0.003	0.007	0.004	0.007	0.007	0.007	0.004	0.003	0.002	0.002	0.002	0.0005	0.001	0.004	0.003
1.5	0.014	0.013	0.015	0.014	0.018	0.014	0.02	0.019	0.02	0.007	0.006	0.006	0.006	0.005	0.003	0.005	0.008	0.007
2	0.05	0.045	0.049	0.045	0.05	0.043	0.057	0.058	0.061	0.017	0.015	0.016	0.016	0.015	0.011	0.016	0.02	0.019
2.5	0.134	0.132	0.134	0.109	0.118	0.11	0.132	0.131	0.142	0.035	0.035	0.039	0.036	0.034	0.027	0.038	0.044	0.042
3	0.209	0.212	0.214	0.175	0.178	0.168	0.193	0.183	0.204	0.073	0.069	0.075	0.066	0.064	0.055	0.071	0.078	0.075
3.5	0.282	0.281	0.284	0.233	0.234	0.224	0.246	0.236	0.257	0.099	0.11	0.114	0.099	0.1	0.088	0.106	0.112	0.11
4	0.353	0.346	0.355	0.292	0.295	0.281	0.292	0.289	0.304	0.137	0.146	0.151	0.135	0.138	0.121	0.14	0.146	0.144
4.5	0.411	0.413	0.416	0.341	0.346	0.334	0.339	0.337	0.347	0.153	0.176	0.185	0.168	0.171	0.153	0.17	0.177	0.174
5	0.45	0.456	0.457	0.383	0.387	0.376	0.38	0.372	0.383	0.167	0.199	0.215	0.197	0.198	0.181	0.2	0.203	0.201
5.5	0.491	0.5	0.508	0.425	0.428	0.413	0.416	0.401	0.421	0.184	0.22	0.239	0.221	0.219	0.202	0.223	0.23	0.222
6	0.535	0.539	0.558	0.463	0.47	0.451	0.458	0.438	0.463	0.199	0.238	0.259	0.239	0.237	0.224	0.248	0.252	0.24
6.5	0.59	0.582	0.606	0.515	0.528	0.507	0.502	0.476	0.502	0.211	0.256	0.276	0.254	0.254	0.241	0.269	0.272	0.257
7	0.642	0.634	0.659	0.556	0.567	0.555	0.55	0.52	0.54	0.217	0.272	0.293	0.267	0.27	0.255	0.287	0.29	0.275
7.5	0.681	0.683	0.705	0.603	0.614	0.603	0.581	0.55	0.564	0.223	0.286	0.314	0.282	0.285	0.27	0.305	0.309	0.292
8	0.719	0.724	0.746	0.651	0.661	0.651	0.605	0.578	0.579	0.226	0.3	0.331	0.298	0.3	0.287	0.321	0.321	0.312
Time (hrs)	EGA714 no drug	EGA714 no drug	EGA714 no drug	EGA729 no drug	EGA729 no drug	EGA729 no drug	EGA730 no drug	EGA730 no drug	EGA730 no drug	EGA714 +RIF	EGA714 +RIF	EGA714 +RIF	EGA729 +RIF	EGA729 +RIF	EGA729 +RIF	EGA730 +RIF	EGA730 +RIF	EGA730 +RIF
0.25	0.0005	0.001	0.002	0.002	0.003	0.003	0.002	0.001	0.002	0.001	0.001	0.002	0.001	0.004	0.001	0.003	0.001	0.002
0.5	0.0005	0.002	0.003	0.002	0.003	0.004	0.002	0.002	0.003	0.002	0.002	0.003	0.002	0.004	0.001	0.004	0.002	0.003
1	0.004	0.006	0.006	0.005	0.007	0.007	0.006	0.006	0.007	0.006	0.006	0.006	0.004	0.007	0.004	0.007	0.005	0.006
1.5	0.016	0.019	0.019	0.014	0.017	0.018	0.018	0.018	0.019	0.014	0.016	0.015	0.007	0.012	0.007	0.013	0.011	0.011
2	0.053	0.06	0.057	0.042	0.05	0.05	0.054	0.054	0.055	0.032	0.037	0.032	0.011	0.02	0.012	0.024	0.022	0.019
2.5	0.131	0.146	0.135	0.108	0.12	0.118	0.123	0.129	0.13	0.071	0.085	0.07	0.017	0.035	0.02	0.048	0.044	0.035
3	0.196	0.216	0.204	0.17	0.184	0.184	0.176	0.188	0.189	0.138	0.161	0.139	0.031	0.066	0.036	0.093	0.085	0.067
3.5	0.258	0.277	0.27	0.232	0.242	0.237	0.223	0.24	0.242	0.195	0.223	0.199	0.057	0.111	0.066	0.141	0.137	0.111
4	0.318	0.338	0.339	0.315	0.3	0.311	0.277	0.283	0.295	0.249	0.283	0.257	0.099	0.157	0.108	0.179	0.184	0.155
4.5	0.368	0.394	0.399	0.389	0.377	0.386	0.319	0.327	0.338	0.294	0.336	0.312	0.146	0.198	0.149	0.216	0.226	0.197
5	0.422	0.451	0.45	0.459	0.461	0.465	0.354	0.359	0.374	0.333	0.384	0.361	0.188	0.236	0.19	0.249	0.264	0.238
5.5	0.476	0.504	0.502	0.529	0.535	0.54	0.388	0.394	0.412	0.372	0.428	0.407	0.226	0.272	0.228	0.279	0.293	0.275
6	0.543	0.571	0.562	0.6	0.608	0.606	0.424	0.433	0.45	0.411	0.47	0.45	0.263	0.297	0.263	0.304	0.315	0.302
6.5	0.599	0.625	0.62	0.652	0.644	0.646	0.466	0.48	0.492	0.453	0.517	0.497	0.288	0.318	0.287	0.326	0.335	0.323
7	0.657	0.681	0.681	0.699	0.689	0.698	0.515	0.532	0.535	0.503	0.558	0.542	0.312	0.339	0.308	0.345	0.356	0.342
7.5	0.711	0.737	0.727	0.722	0.713	0.724	0.551	0.566	0.556	0.546	0.597	0.59	0.335	0.362	0.332	0.363	0.378	0.363
8	0.765	0.802	0.777	0.739	0.728	0.74	0.579	0.591	0.579	0.59	0.656	0.64	0.364	0.375	0.375	0.369	0.382	0.382
